# Supplementary material for: Characterization of Plasmodium falciparum NEDD8 and identification of cullins as its substrates
Source: Sci Rep. 2020 Nov 19;10:20220. doi: 10.1038/s41598-020-77001-5 (PMC7677368; doi:10.1038/s41598-020-77001-5)
Supplement: Supplementary file 1 — Supplementary Data file S1. [file 41598_2020_77001_MOESM1_ESM.xlsx]

## Sheet: Exp1 (+ATP)
List of hits from the +ATP reaction (experiment 1)
Accession	Description	Score	Coverage	# Proteins	# Unique Peptides	# Peptides	# PSMs	# AAs	MW [kDa]	calc. pI
C6S3J6	60S ribosomal protein L29 OS=Plasmodium falciparum (isolate 3D7) OX=36329 GN=PF14_0575a PE=1 SV=1 - [C6S3J6_PLAF7]	5.10563	23.88	1	2	3	3	67	8.00944	10.7554
	A2	Sequence	# PSMs	# Proteins	# Protein Groups	Protein Group Accessions	Modifications	ΔCn	q-Value	PEP	XCorr	Charge	MH+ [Da]	ΔM [ppm]	RT [min]	# Missed Cleavages
	High	KGLDPNFFR	1	1	1	C6S3J6		0	0	0.001494	2.69934	2	1093.58	0.841533	25.4178	1
		Accession	Description	Score	Coverage	# Proteins	# Unique Peptides	# Peptides	# PSMs	# AAs	MW [kDa]	calc. pI
		C6S3J6	60S ribosomal protein L29 OS=Plasmodium falciparum (isolate 3D7) OX=36329 GN=PF14_0575a PE=1 SV=1 - [C6S3J6_PLAF7]	5.10563	23.88	1	2	3	3	67	8.00944	10.7554
	High	GLDPNFFR	1	1	1	C6S3J6		0	0.001	0.01329	2.40629	2	965.482	-2.20841	29.8113	0
		Accession	Description	Score	Coverage	# Proteins	# Unique Peptides	# Peptides	# PSMs	# AAs	MW [kDa]	calc. pI
		C6S3J6	60S ribosomal protein L29 OS=Plasmodium falciparum (isolate 3D7) OX=36329 GN=PF14_0575a PE=1 SV=1 - [C6S3J6_PLAF7]	5.10563	23.88	1	2	3	3	67	8.00944	10.7554
	Low	GLDPNFFRNQKYcLK	1	1	1	C6S3J6	C13(Carbamidomethyl)	0.1486			0.630658	2	1899.95	-2.09206	37.5279	2
		Accession	Description	Score	Coverage	# Proteins	# Unique Peptides	# Peptides	# PSMs	# AAs	MW [kDa]	calc. pI
		C6S3J6	60S ribosomal protein L29 OS=Plasmodium falciparum (isolate 3D7) OX=36329 GN=PF14_0575a PE=1 SV=1 - [C6S3J6_PLAF7]	5.10563	23.88	1	2	3	3	67	8.00944	10.7554
Q8IHS5	40S ribosomal protein S21 OS=Plasmodium falciparum (isolate 3D7) OX=36329 GN=PF11_0454 PE=1 SV=1 - [Q8IHS5_PLAF7]	5.82788	13.41	1	1	1	2	82	9.13961	8.49951
	A2	Sequence	# PSMs	# Proteins	# Protein Groups	Protein Group Accessions	Modifications	ΔCn	q-Value	PEP	XCorr	Charge	MH+ [Da]	ΔM [ppm]	RT [min]	# Missed Cleavages
	High	TETFAISGHVR	2	1	1	Q8IHS5		0	0	4.316e-05	2.98356	2	1217.63	2.91194	19.6195	0
		Accession	Description	Score	Coverage	# Proteins	# Unique Peptides	# Peptides	# PSMs	# AAs	MW [kDa]	calc. pI
		Q8IHS5	40S ribosomal protein S21 OS=Plasmodium falciparum (isolate 3D7) OX=36329 GN=PF11_0454 PE=1 SV=1 - [Q8IHS5_PLAF7]	5.82788	13.41	1	1	1	2	82	9.13961	8.49951
Q8IB57	Small nuclear ribonucleoprotein G, putative OS=Plasmodium falciparum (isolate 3D7) OX=36329 GN=PF3D7_0822300 PE=4 SV=1 - [Q8IB57_PLAF7]	6.00038	55.42	1	2	5	6	83	9.50596	8.73389
	A2	Sequence	# PSMs	# Proteins	# Protein Groups	Protein Group Accessions	Modifications	ΔCn	q-Value	PEP	XCorr	Charge	MH+ [Da]	ΔM [ppm]	RT [min]	# Missed Cleavages
	High	KDEQIDIGVVVIR	1	1	1	Q8IB57		0	0	8.298e-07	4.01232	2	1483.85	0.491365	29.824	1
		Accession	Description	Score	Coverage	# Proteins	# Unique Peptides	# Peptides	# PSMs	# AAs	MW [kDa]	calc. pI
		Q8IB57	Small nuclear ribonucleoprotein G, putative OS=Plasmodium falciparum (isolate 3D7) OX=36329 GN=PF3D7_0822300 PE=4 SV=1 - [Q8IB57_PLAF7]	6.00038	55.42	1	2	5	6	83	9.50596	8.73389
	High	AGPASDFR	1	1	1	Q8IB57		0	0	0.000186	1.98806	2	820.395	-0.0967166	15.6514	0
		Accession	Description	Score	Coverage	# Proteins	# Unique Peptides	# Peptides	# PSMs	# AAs	MW [kDa]	calc. pI
		Q8IB57	Small nuclear ribonucleoprotein G, putative OS=Plasmodium falciparum (isolate 3D7) OX=36329 GN=PF3D7_0822300 PE=4 SV=1 - [Q8IB57_PLAF7]	6.00038	55.42	1	2	5	6	83	9.50596	8.73389
	Low	RLQIYLNGNRQVVGILR	2	1	1	Q8IB57		0	0.545	1	0.0330697	2	2012.19	1.33383	3.40654	2
		Accession	Description	Score	Coverage	# Proteins	# Unique Peptides	# Peptides	# PSMs	# AAs	MW [kDa]	calc. pI
		Q8IB57	Small nuclear ribonucleoprotein G, putative OS=Plasmodium falciparum (isolate 3D7) OX=36329 GN=PF3D7_0822300 PE=4 SV=1 - [Q8IB57_PLAF7]	6.00038	55.42	1	2	5	6	83	9.50596	8.73389
	Low	mTLTVGKAGPASDFR	1	1	1	Q8IB57	M1(Oxidation)	0	0.624	1	1.02527	2	1566.8	3.46442	43.5426	1
		Accession	Description	Score	Coverage	# Proteins	# Unique Peptides	# Peptides	# PSMs	# AAs	MW [kDa]	calc. pI
		Q8IB57	Small nuclear ribonucleoprotein G, putative OS=Plasmodium falciparum (isolate 3D7) OX=36329 GN=PF3D7_0822300 PE=4 SV=1 - [Q8IB57_PLAF7]	6.00038	55.42	1	2	5	6	83	9.50596	8.73389
	Low	MTLTVGKAGPASDFRK	1	1	1	Q8IB57		0.7437			0.91518	2	1678.89	-0.885878	43.7414	2
		Accession	Description	Score	Coverage	# Proteins	# Unique Peptides	# Peptides	# PSMs	# AAs	MW [kDa]	calc. pI
		Q8IB57	Small nuclear ribonucleoprotein G, putative OS=Plasmodium falciparum (isolate 3D7) OX=36329 GN=PF3D7_0822300 PE=4 SV=1 - [Q8IB57_PLAF7]	6.00038	55.42	1	2	5	6	83	9.50596	8.73389
Q8II94	Small nuclear ribonucleoprotein F, putative OS=Plasmodium falciparum (isolate 3D7) OX=36329 GN=PF11_0280 PE=3 SV=2 - [Q8II94_PLAF7]	5.77419	25.58	1	2	2	2	86	9.88317	8.71924
	A2	Sequence	# PSMs	# Proteins	# Protein Groups	Protein Group Accessions	Modifications	ΔCn	q-Value	PEP	XCorr	Charge	MH+ [Da]	ΔM [ppm]	RT [min]	# Missed Cleavages
	High	LTNAEEWIHGEFK	1	1	1	Q8II94		0	0	1.716e-06	3.09833	3	1573.76	-0.724005	29.9994	0
		Accession	Description	Score	Coverage	# Proteins	# Unique Peptides	# Peptides	# PSMs	# AAs	MW [kDa]	calc. pI
		Q8II94	Small nuclear ribonucleoprotein F, putative OS=Plasmodium falciparum (isolate 3D7) OX=36329 GN=PF11_0280 PE=3 SV=2 - [Q8II94_PLAF7]	5.77419	25.58	1	2	2	2	86	9.88317	8.71924
	High	GTLGEIFLR	1	1	1	Q8II94		0	0	0.001947	2.67587	2	1005.57	-2.13414	32.4017	0
		Accession	Description	Score	Coverage	# Proteins	# Unique Peptides	# Peptides	# PSMs	# AAs	MW [kDa]	calc. pI
		Q8II94	Small nuclear ribonucleoprotein F, putative OS=Plasmodium falciparum (isolate 3D7) OX=36329 GN=PF11_0280 PE=3 SV=2 - [Q8II94_PLAF7]	5.77419	25.58	1	2	2	2	86	9.88317	8.71924
Q8IIV2	Histone H4 OS=Plasmodium falciparum (isolate 3D7) OX=36329 GN=PF11_0061 PE=3 SV=1 - [Q8IIV2_PLAF7]	72.913	52.43	1	7	7	22	103	11.4484	11.2241
	A2	Sequence	# PSMs	# Proteins	# Protein Groups	Protein Group Accessions	Modifications	ΔCn	q-Value	PEP	XCorr	Charge	MH+ [Da]	ΔM [ppm]	RT [min]	# Missed Cleavages
	High	KTVTAMDIVYSLK	2	1	1	Q8IIV2		0	0	3.338e-10	5.54245	2	1468.81	3.1511	32.3208	1
		Accession	Description	Score	Coverage	# Proteins	# Unique Peptides	# Peptides	# PSMs	# AAs	MW [kDa]	calc. pI
		Q8IIV2	Histone H4 OS=Plasmodium falciparum (isolate 3D7) OX=36329 GN=PF11_0061 PE=3 SV=1 - [Q8IIV2_PLAF7]	72.913	52.43	1	7	7	22	103	11.4484	11.2241
	High	KTVTAmDIVYSLK	2	1	1	Q8IIV2	M6(Oxidation)	0	0	0.000263	4.15957	3	1484.81	1.47669	27.6122	1
		Accession	Description	Score	Coverage	# Proteins	# Unique Peptides	# Peptides	# PSMs	# AAs	MW [kDa]	calc. pI
		Q8IIV2	Histone H4 OS=Plasmodium falciparum (isolate 3D7) OX=36329 GN=PF11_0061 PE=3 SV=1 - [Q8IIV2_PLAF7]	72.913	52.43	1	7	7	22	103	11.4484	11.2241
	High	ISGLIYEEIR	2	1	1	Q8IIV2		0	0	3.654e-05	3.73858	2	1192.66	1.34135	29.946	0
		Accession	Description	Score	Coverage	# Proteins	# Unique Peptides	# Peptides	# PSMs	# AAs	MW [kDa]	calc. pI
		Q8IIV2	Histone H4 OS=Plasmodium falciparum (isolate 3D7) OX=36329 GN=PF11_0061 PE=3 SV=1 - [Q8IIV2_PLAF7]	72.913	52.43	1	7	7	22	103	11.4484	11.2241
	High	TVTAMDIVYSLK	3	1	1	Q8IIV2		0	0	9.422e-06	3.5188	2	1340.72	1.53962	37.2701	0
		Accession	Description	Score	Coverage	# Proteins	# Unique Peptides	# Peptides	# PSMs	# AAs	MW [kDa]	calc. pI
		Q8IIV2	Histone H4 OS=Plasmodium falciparum (isolate 3D7) OX=36329 GN=PF11_0061 PE=3 SV=1 - [Q8IIV2_PLAF7]	72.913	52.43	1	7	7	22	103	11.4484	11.2241
	High	TVTAmDIVYSLK	3	1	1	Q8IIV2	M5(Oxidation)	0	0	2.923e-06	3.41277	2	1356.71	1.13064	31.5526	0
		Accession	Description	Score	Coverage	# Proteins	# Unique Peptides	# Peptides	# PSMs	# AAs	MW [kDa]	calc. pI
		Q8IIV2	Histone H4 OS=Plasmodium falciparum (isolate 3D7) OX=36329 GN=PF11_0061 PE=3 SV=1 - [Q8IIV2_PLAF7]	72.913	52.43	1	7	7	22	103	11.4484	11.2241
	High	DNIQGITKPAIR	3	1	1	Q8IIV2		0	0	1.402e-05	3.3018	2	1325.75	-0.0404767	20.4541	0
		Accession	Description	Score	Coverage	# Proteins	# Unique Peptides	# Peptides	# PSMs	# AAs	MW [kDa]	calc. pI
		Q8IIV2	Histone H4 OS=Plasmodium falciparum (isolate 3D7) OX=36329 GN=PF11_0061 PE=3 SV=1 - [Q8IIV2_PLAF7]	72.913	52.43	1	7	7	22	103	11.4484	11.2241
	High	DSImYTEHAK	2	1	1	Q8IIV2	M4(Oxidation)	0	0	0.0004858	2.89169	2	1210.54	0.734667	13.8542	0
		Accession	Description	Score	Coverage	# Proteins	# Unique Peptides	# Peptides	# PSMs	# AAs	MW [kDa]	calc. pI
		Q8IIV2	Histone H4 OS=Plasmodium falciparum (isolate 3D7) OX=36329 GN=PF11_0061 PE=3 SV=1 - [Q8IIV2_PLAF7]	72.913	52.43	1	7	7	22	103	11.4484	11.2241
	High	DSIMYTEHAK	2	1	1	Q8IIV2		0	0	0.001219	2.7657	2	1194.55	0.677436	15.9433	0
		Accession	Description	Score	Coverage	# Proteins	# Unique Peptides	# Peptides	# PSMs	# AAs	MW [kDa]	calc. pI
		Q8IIV2	Histone H4 OS=Plasmodium falciparum (isolate 3D7) OX=36329 GN=PF11_0061 PE=3 SV=1 - [Q8IIV2_PLAF7]	72.913	52.43	1	7	7	22	103	11.4484	11.2241
	High	RISGLIYEEIR	1	1	1	Q8IIV2		0	0.001	0.008954	2.70453	3	1348.76	-0.645291	26.9117	1
		Accession	Description	Score	Coverage	# Proteins	# Unique Peptides	# Peptides	# PSMs	# AAs	MW [kDa]	calc. pI
		Q8IIV2	Histone H4 OS=Plasmodium falciparum (isolate 3D7) OX=36329 GN=PF11_0061 PE=3 SV=1 - [Q8IIV2_PLAF7]	72.913	52.43	1	7	7	22	103	11.4484	11.2241
	High	VFLENVIK	2	1	1	Q8IIV2		0	0.002	0.03331	2.10267	2	961.571	-0.674708	29.3354	0
		Accession	Description	Score	Coverage	# Proteins	# Unique Peptides	# Peptides	# PSMs	# AAs	MW [kDa]	calc. pI
		Q8IIV2	Histone H4 OS=Plasmodium falciparum (isolate 3D7) OX=36329 GN=PF11_0061 PE=3 SV=1 - [Q8IIV2_PLAF7]	72.913	52.43	1	7	7	22	103	11.4484	11.2241
Q8ILN8	40S ribosomal protein S25 OS=Plasmodium falciparum (isolate 3D7) OX=36329 GN=PF14_0205 PE=1 SV=2 - [Q8ILN8_PLAF7]	12.0692	30.48	1	4	4	6	105	11.6565	10.1108
	A2	Sequence	# PSMs	# Proteins	# Protein Groups	Protein Group Accessions	Modifications	ΔCn	q-Value	PEP	XCorr	Charge	MH+ [Da]	ΔM [ppm]	RT [min]	# Missed Cleavages
	High	EQIAAAAAASGR	2	1	1	Q8ILN8		0	0	0.001611	2.727	2	1115.58	3.55588	16.4742	0
		Accession	Description	Score	Coverage	# Proteins	# Unique Peptides	# Peptides	# PSMs	# AAs	MW [kDa]	calc. pI
		Q8ILN8	40S ribosomal protein S25 OS=Plasmodium falciparum (isolate 3D7) OX=36329 GN=PF14_0205 PE=1 SV=2 - [Q8ILN8_PLAF7]	12.0692	30.48	1	4	4	6	105	11.6565	10.1108
	High	VITPSAIAEK	2	1	1	Q8ILN8		0	0	0.000472	2.57309	2	1028.6	-0.603968	20.5673	0
		Accession	Description	Score	Coverage	# Proteins	# Unique Peptides	# Peptides	# PSMs	# AAs	MW [kDa]	calc. pI
		Q8ILN8	40S ribosomal protein S25 OS=Plasmodium falciparum (isolate 3D7) OX=36329 GN=PF14_0205 PE=1 SV=2 - [Q8ILN8_PLAF7]	12.0692	30.48	1	4	4	6	105	11.6565	10.1108
	High	AVINHLADK	1	1	1	Q8ILN8		0	0	0.0005281	2.20421	2	980.553	0.57496	14.372	0
		Accession	Description	Score	Coverage	# Proteins	# Unique Peptides	# Peptides	# PSMs	# AAs	MW [kDa]	calc. pI
		Q8ILN8	40S ribosomal protein S25 OS=Plasmodium falciparum (isolate 3D7) OX=36329 GN=PF14_0205 PE=1 SV=2 - [Q8ILN8_PLAF7]	12.0692	30.48	1	4	4	6	105	11.6565	10.1108
	High	AVINHLADKK	1	1	1	Q8ILN8		0	0.003	0.04281	2.12213	2	1108.65	1.66529	11.93	1
		Accession	Description	Score	Coverage	# Proteins	# Unique Peptides	# Peptides	# PSMs	# AAs	MW [kDa]	calc. pI
		Q8ILN8	40S ribosomal protein S25 OS=Plasmodium falciparum (isolate 3D7) OX=36329 GN=PF14_0205 PE=1 SV=2 - [Q8ILN8_PLAF7]	12.0692	30.48	1	4	4	6	105	11.6565	10.1108
Q8IJK8	60S ribosomal protein L30e, putative OS=Plasmodium falciparum (isolate 3D7) OX=36329 GN=PF10_0187 PE=1 SV=1 - [Q8IJK8_PLAF7]	7.80024	26.85	1	2	2	2	108	11.7671	9.39307
	A2	Sequence	# PSMs	# Proteins	# Protein Groups	Protein Group Accessions	Modifications	ΔCn	q-Value	PEP	XCorr	Charge	MH+ [Da]	ΔM [ppm]	RT [min]	# Missed Cleavages
	High	IScLVITDVGDSDIIK	1	1	1	Q8IJK8	C3(Carbamidomethyl)	0	0	2.97e-07	4.09439	2	1747.92	2.23775	34.7658	0
		Accession	Description	Score	Coverage	# Proteins	# Unique Peptides	# Peptides	# PSMs	# AAs	MW [kDa]	calc. pI
		Q8IJK8	60S ribosomal protein L30e, putative OS=Plasmodium falciparum (isolate 3D7) OX=36329 GN=PF10_0187 PE=1 SV=1 - [Q8IJK8_PLAF7]	7.80024	26.85	1	2	2	2	108	11.7671	9.39307
	High	LVIVSSNcPSIQR	1	1	1	Q8IJK8	C8(Carbamidomethyl)	0	0	1.129e-06	3.70585	2	1472.79	0.299438	24.3951	0
		Accession	Description	Score	Coverage	# Proteins	# Unique Peptides	# Peptides	# PSMs	# AAs	MW [kDa]	calc. pI
		Q8IJK8	60S ribosomal protein L30e, putative OS=Plasmodium falciparum (isolate 3D7) OX=36329 GN=PF10_0187 PE=1 SV=1 - [Q8IJK8_PLAF7]	7.80024	26.85	1	2	2	2	108	11.7671	9.39307
O00806	60S acidic ribosomal protein P2 OS=Plasmodium falciparum (isolate 3D7) OX=36329 GN=MAL3P3.19 PE=3 SV=1 - [RLA2_PLAF7]	21.1009	58.04	1	3	3	4	112	11.9409	4.55127
	A2	Sequence	# PSMs	# Proteins	# Protein Groups	Protein Group Accessions	Modifications	ΔCn	q-Value	PEP	XCorr	Charge	MH+ [Da]	ΔM [ppm]	RT [min]	# Missed Cleavages
	High	KLQNIGGGVAAAPAGAAAVETAEAK	1	1	1	O00806		0	0	3.878e-09	6.11389	3	2265.22	2.02149	25.2135	1
		Accession	Description	Score	Coverage	# Proteins	# Unique Peptides	# Peptides	# PSMs	# AAs	MW [kDa]	calc. pI
		O00806	60S acidic ribosomal protein P2 OS=Plasmodium falciparum (isolate 3D7) OX=36329 GN=MAL3P3.19 PE=3 SV=1 - [RLA2_PLAF7]	21.1009	58.04	1	3	3	4	112	11.9409	4.55127
	High	NVLGAVNADVEDEVLNNFIDSLK	2	1	1	O00806		0	0	2.397e-11	4.85074	2	2488.26	0.269473	45.4611	0
		Accession	Description	Score	Coverage	# Proteins	# Unique Peptides	# Peptides	# PSMs	# AAs	MW [kDa]	calc. pI
		O00806	60S acidic ribosomal protein P2 OS=Plasmodium falciparum (isolate 3D7) OX=36329 GN=MAL3P3.19 PE=3 SV=1 - [RLA2_PLAF7]	21.1009	58.04	1	3	3	4	112	11.9409	4.55127
	High	KEEEEEEEDDLGFSLFG	1	1	1	O00806		0	0.007	0.1419	4.13048	2	2001.85	0.56626	39.6697	1
		Accession	Description	Score	Coverage	# Proteins	# Unique Peptides	# Peptides	# PSMs	# AAs	MW [kDa]	calc. pI
		O00806	60S acidic ribosomal protein P2 OS=Plasmodium falciparum (isolate 3D7) OX=36329 GN=MAL3P3.19 PE=3 SV=1 - [RLA2_PLAF7]	21.1009	58.04	1	3	3	4	112	11.9409	4.55127
Q8IJX8	DNA/RNA-binding protein Alba 3 OS=Plasmodium falciparum (isolate 3D7) OX=36329 GN=PF10_0063 PE=4 SV=1 - [Q8IJX8_PLAF7]	30.3606	58.88	1	6	6	9	107	11.9693	9.30518
	A2	Sequence	# PSMs	# Proteins	# Protein Groups	Protein Group Accessions	Modifications	ΔCn	q-Value	PEP	XCorr	Charge	MH+ [Da]	ΔM [ppm]	RT [min]	# Missed Cleavages
	High	NPFDEVIITGLGNATK	3	1	1	Q8IJX8		0	0	3.802e-10	5.76319	2	1688.89	1.06184	38.8527	0
		Accession	Description	Score	Coverage	# Proteins	# Unique Peptides	# Peptides	# PSMs	# AAs	MW [kDa]	calc. pI
		Q8IJX8	DNA/RNA-binding protein Alba 3 OS=Plasmodium falciparum (isolate 3D7) OX=36329 GN=PF10_0063 PE=4 SV=1 - [Q8IJX8_PLAF7]	30.3606	58.88	1	6	6	9	107	11.9693	9.30518
	High	VQTAYFSSDR	1	1	1	Q8IJX8		0	0	0.0006442	3.26888	2	1173.55	-1.76567	19.8808	0
		Accession	Description	Score	Coverage	# Proteins	# Unique Peptides	# Peptides	# PSMs	# AAs	MW [kDa]	calc. pI
		Q8IJX8	DNA/RNA-binding protein Alba 3 OS=Plasmodium falciparum (isolate 3D7) OX=36329 GN=PF10_0063 PE=4 SV=1 - [Q8IJX8_PLAF7]	30.3606	58.88	1	6	6	9	107	11.9693	9.30518
	High	IAIGAASIMEK	1	1	1	Q8IJX8		0	0	1.869e-05	3.21049	2	1103.61	-0.901789	26.9578	0
		Accession	Description	Score	Coverage	# Proteins	# Unique Peptides	# Peptides	# PSMs	# AAs	MW [kDa]	calc. pI
		Q8IJX8	DNA/RNA-binding protein Alba 3 OS=Plasmodium falciparum (isolate 3D7) OX=36329 GN=PF10_0063 PE=4 SV=1 - [Q8IJX8_PLAF7]	30.3606	58.88	1	6	6	9	107	11.9693	9.30518
	High	SENSIQVSmTK	1	1	1	Q8IJX8	M9(Oxidation)	0	0	0.0001381	2.69337	2	1239.59	3.40816	14.6001	0
		Accession	Description	Score	Coverage	# Proteins	# Unique Peptides	# Peptides	# PSMs	# AAs	MW [kDa]	calc. pI
		Q8IJX8	DNA/RNA-binding protein Alba 3 OS=Plasmodium falciparum (isolate 3D7) OX=36329 GN=PF10_0063 PE=4 SV=1 - [Q8IJX8_PLAF7]	30.3606	58.88	1	6	6	9	107	11.9693	9.30518
	High	KPTFYAR	2	1	1	Q8IJX8		0	0	0.005959	1.74326	2	882.482	-1.84289	13.5747	0
		Accession	Description	Score	Coverage	# Proteins	# Unique Peptides	# Peptides	# PSMs	# AAs	MW [kDa]	calc. pI
		Q8IJX8	DNA/RNA-binding protein Alba 3 OS=Plasmodium falciparum (isolate 3D7) OX=36329 GN=PF10_0063 PE=4 SV=1 - [Q8IJX8_PLAF7]	30.3606	58.88	1	6	6	9	107	11.9693	9.30518
	High	EDIGQIVK	1	1	1	Q8IJX8		0	0.001	0.01327	2.05104	2	901.499	0.38145	21.5529	0
		Accession	Description	Score	Coverage	# Proteins	# Unique Peptides	# Peptides	# PSMs	# AAs	MW [kDa]	calc. pI
		Q8IJX8	DNA/RNA-binding protein Alba 3 OS=Plasmodium falciparum (isolate 3D7) OX=36329 GN=PF10_0063 PE=4 SV=1 - [Q8IJX8_PLAF7]	30.3606	58.88	1	6	6	9	107	11.9693	9.30518
Q8I4Z4	Translation initiation factor SUI1, putative OS=Plasmodium falciparum (isolate 3D7) OX=36329 GN=PF3D7_1243600 PE=4 SV=1 - [Q8I4Z4_PLAF7]	12.8439	31.3	1	3	4	5	115	12.8828	9.45166
	A2	Sequence	# PSMs	# Proteins	# Protein Groups	Protein Group Accessions	Modifications	ΔCn	q-Value	PEP	XCorr	Charge	MH+ [Da]	ΔM [ppm]	RT [min]	# Missed Cleavages
	High	SNATNLIHIR	1	1	1	Q8I4Z4		0	0	5.86e-05	3.71208	2	1138.63	0.506818	21.046	0
		Accession	Description	Score	Coverage	# Proteins	# Unique Peptides	# Peptides	# PSMs	# AAs	MW [kDa]	calc. pI
		Q8I4Z4	Translation initiation factor SUI1, putative OS=Plasmodium falciparum (isolate 3D7) OX=36329 GN=PF3D7_1243600 PE=4 SV=1 - [Q8I4Z4_PLAF7]	12.8439	31.3	1	3	4	5	115	12.8828	9.45166
	High	EGIcALEHIR	2	1	1	Q8I4Z4	C4(Carbamidomethyl)	0	0	6.324e-05	3.01978	3	1197.6	-0.470793	23.2681	0
		Accession	Description	Score	Coverage	# Proteins	# Unique Peptides	# Peptides	# PSMs	# AAs	MW [kDa]	calc. pI
		Q8I4Z4	Translation initiation factor SUI1, putative OS=Plasmodium falciparum (isolate 3D7) OX=36329 GN=PF3D7_1243600 PE=4 SV=1 - [Q8I4Z4_PLAF7]	12.8439	31.3	1	3	4	5	115	12.8828	9.45166
	High	SVTTVQGLGK	1	1	1	Q8I4Z4		0	0	0.0008053	2.91377	2	989.561	-1.19481	17.8903	0
		Accession	Description	Score	Coverage	# Proteins	# Unique Peptides	# Peptides	# PSMs	# AAs	MW [kDa]	calc. pI
		Q8I4Z4	Translation initiation factor SUI1, putative OS=Plasmodium falciparum (isolate 3D7) OX=36329 GN=PF3D7_1243600 PE=4 SV=1 - [Q8I4Z4_PLAF7]	12.8439	31.3	1	3	4	5	115	12.8828	9.45166
	Low	KSVTTVQGLGKTFDLK	1	1	1	Q8I4Z4		0.6235			1.85588	3	1721.98	0.187761	18.8084	2
		Accession	Description	Score	Coverage	# Proteins	# Unique Peptides	# Peptides	# PSMs	# AAs	MW [kDa]	calc. pI
		Q8I4Z4	Translation initiation factor SUI1, putative OS=Plasmodium falciparum (isolate 3D7) OX=36329 GN=PF3D7_1243600 PE=4 SV=1 - [Q8I4Z4_PLAF7]	12.8439	31.3	1	3	4	5	115	12.8828	9.45166
Q8IIX0	60S acidic ribosomal protein p1, Putative OS=Plasmodium falciparum (isolate 3D7) OX=36329 GN=PF11_0043 PE=3 SV=1 - [Q8IIX0_PLAF7]	7.68777	26.27	1	1	1	1	118	13.0056	4.60205
	A2	Sequence	# PSMs	# Proteins	# Protein Groups	Protein Group Accessions	Modifications	ΔCn	q-Value	PEP	XCorr	Charge	MH+ [Da]	ΔM [ppm]	RT [min]	# Missed Cleavages
	High	DIQSLLSNLSVGSAPAAAAQVTTEKPSEDKK	1	1	1	Q8IIX0		0	0	1.067e-11	7.68777	4	3155.64	-0.0685306	36.4794	1
		Accession	Description	Score	Coverage	# Proteins	# Unique Peptides	# Peptides	# PSMs	# AAs	MW [kDa]	calc. pI
		Q8IIX0	60S acidic ribosomal protein p1, Putative OS=Plasmodium falciparum (isolate 3D7) OX=36329 GN=PF11_0043 PE=3 SV=1 - [Q8IIX0_PLAF7]	7.68777	26.27	1	1	1	1	118	13.0056	4.60205
Q8IIV1	Histone H2B OS=Plasmodium falciparum (isolate 3D7) OX=36329 GN=PF11_0062 PE=3 SV=1 - [Q8IIV1_PLAF7]	44.0297	51.28	1	6	8	19	117	13.1171	10.2573
	A2	Sequence	# PSMs	# Proteins	# Protein Groups	Protein Group Accessions	Modifications	ΔCn	q-Value	PEP	XCorr	Charge	MH+ [Da]	ΔM [ppm]	RT [min]	# Missed Cleavages
	High	SmNIMNSFLVDTFEK	6	1	1	Q8IIV1	M2(Oxidation)	0	0	5.401e-09	4.53732	2	1791.83	-0.139081	40.8531	0
		Accession	Description	Score	Coverage	# Proteins	# Unique Peptides	# Peptides	# PSMs	# AAs	MW [kDa]	calc. pI
		Q8IIV1	Histone H2B OS=Plasmodium falciparum (isolate 3D7) OX=36329 GN=PF11_0062 PE=3 SV=1 - [Q8IIV1_PLAF7]	44.0297	51.28	1	6	8	19	117	13.1171	10.2573
	High	SMNIMNSFLVDTFEK	1	1	1	Q8IIV1		0	0	1.058e-07	4.37851	2	1775.84	2.83909	43.208	0
		Accession	Description	Score	Coverage	# Proteins	# Unique Peptides	# Peptides	# PSMs	# AAs	MW [kDa]	calc. pI
		Q8IIV1	Histone H2B OS=Plasmodium falciparum (isolate 3D7) OX=36329 GN=PF11_0062 PE=3 SV=1 - [Q8IIV1_PLAF7]	44.0297	51.28	1	6	8	19	117	13.1171	10.2573
	High	SRYDSYGLYIFK	2	1	1	Q8IIV1		0	0	0.0001085	4.00838	3	1511.75	-1.91642	30.76	1
		Accession	Description	Score	Coverage	# Proteins	# Unique Peptides	# Peptides	# PSMs	# AAs	MW [kDa]	calc. pI
		Q8IIV1	Histone H2B OS=Plasmodium falciparum (isolate 3D7) OX=36329 GN=PF11_0062 PE=3 SV=1 - [Q8IIV1_PLAF7]	44.0297	51.28	1	6	8	19	117	13.1171	10.2573
	High	YDSYGLYIFK	3	1	1	Q8IIV1		0	0	4.625e-05	3.10169	2	1268.62	0.590955	35.45	0
		Accession	Description	Score	Coverage	# Proteins	# Unique Peptides	# Peptides	# PSMs	# AAs	MW [kDa]	calc. pI
		Q8IIV1	Histone H2B OS=Plasmodium falciparum (isolate 3D7) OX=36329 GN=PF11_0062 PE=3 SV=1 - [Q8IIV1_PLAF7]	44.0297	51.28	1	6	8	19	117	13.1171	10.2573
	High	EIQTAIR	2	1	1	Q8IIV1		0	0	0.006044	2.04318	2	830.473	-0.234018	16.0096	0
		Accession	Description	Score	Coverage	# Proteins	# Unique Peptides	# Peptides	# PSMs	# AAs	MW [kDa]	calc. pI
		Q8IIV1	Histone H2B OS=Plasmodium falciparum (isolate 3D7) OX=36329 GN=PF11_0062 PE=3 SV=1 - [Q8IIV1_PLAF7]	44.0297	51.28	1	6	8	19	117	13.1171	10.2573
	High	LVLPGELAK	2	1	1	Q8IIV1		0	0	0.0007229	2.02985	2	939.587	-0.662785	26.9997	0
		Accession	Description	Score	Coverage	# Proteins	# Unique Peptides	# Peptides	# PSMs	# AAs	MW [kDa]	calc. pI
		Q8IIV1	Histone H2B OS=Plasmodium falciparum (isolate 3D7) OX=36329 GN=PF11_0062 PE=3 SV=1 - [Q8IIV1_PLAF7]	44.0297	51.28	1	6	8	19	117	13.1171	10.2573
	High	QVHPDTGISR	1	1	1	Q8IIV1		0	0.001	0.008639	2.56272	2	1109.57	1.01765	12.7386	0
		Accession	Description	Score	Coverage	# Proteins	# Unique Peptides	# Peptides	# PSMs	# AAs	MW [kDa]	calc. pI
		Q8IIV1	Histone H2B OS=Plasmodium falciparum (isolate 3D7) OX=36329 GN=PF11_0062 PE=3 SV=1 - [Q8IIV1_PLAF7]	44.0297	51.28	1	6	8	19	117	13.1171	10.2573
	Low	RDTLSSR	1	1	1	Q8IIV1		0.033	0.546	1	0.875693	2	834.446	4.33513	26.7921	1
		Accession	Description	Score	Coverage	# Proteins	# Unique Peptides	# Peptides	# PSMs	# AAs	MW [kDa]	calc. pI
		Q8IIV1	Histone H2B OS=Plasmodium falciparum (isolate 3D7) OX=36329 GN=PF11_0062 PE=3 SV=1 - [Q8IIV1_PLAF7]	44.0297	51.28	1	6	8	19	117	13.1171	10.2573
	Low	DTLSSREIQTAIR	1	1	1	Q8IIV1		0	0.631	1	0.903619	2	1489.8	3.74314	22.777	1
		Accession	Description	Score	Coverage	# Proteins	# Unique Peptides	# Peptides	# PSMs	# AAs	MW [kDa]	calc. pI
		Q8IIV1	Histone H2B OS=Plasmodium falciparum (isolate 3D7) OX=36329 GN=PF11_0062 PE=3 SV=1 - [Q8IIV1_PLAF7]	44.0297	51.28	1	6	8	19	117	13.1171	10.2573
Q8I467	Cofilin/actin-depolymerizing factor homolog 1 OS=Plasmodium falciparum (isolate 3D7) OX=36329 GN=PFE0165w PE=1 SV=1 - [CADF1_PLAF7]	11.904	31.15	1	2	3	3	122	13.732	7.78174
	A2	Sequence	# PSMs	# Proteins	# Protein Groups	Protein Group Accessions	Modifications	ΔCn	q-Value	PEP	XCorr	Charge	MH+ [Da]	ΔM [ppm]	RT [min]	# Missed Cleavages
	High	KIEGVNVLTSVIESAQDVADLK	1	1	1	Q8I467		0	0	8.217e-09	7.01065	3	2328.27	1.43319	43.5854	1
		Accession	Description	Score	Coverage	# Proteins	# Unique Peptides	# Peptides	# PSMs	# AAs	MW [kDa]	calc. pI
		Q8I467	Cofilin/actin-depolymerizing factor homolog 1 OS=Plasmodium falciparum (isolate 3D7) OX=36329 GN=PFE0165w PE=1 SV=1 - [CADF1_PLAF7]	11.904	31.15	1	2	3	3	122	13.732	7.78174
	High	IEGVNVLTSVIESAQDVADLK	1	1	1	Q8I467		0	0	9.643e-06	4.8933	3	2200.18	3.87429	45.0291	0
		Accession	Description	Score	Coverage	# Proteins	# Unique Peptides	# Peptides	# PSMs	# AAs	MW [kDa]	calc. pI
		Q8I467	Cofilin/actin-depolymerizing factor homolog 1 OS=Plasmodium falciparum (isolate 3D7) OX=36329 GN=PFE0165w PE=1 SV=1 - [CADF1_PLAF7]	11.904	31.15	1	2	3	3	122	13.732	7.78174
	Low	IHFFMYARESSNSRDR	1	1	1	Q8I467		0	0.699	1	1.33704	2	2015.95	1.06799	40.6945	2
		Accession	Description	Score	Coverage	# Proteins	# Unique Peptides	# Peptides	# PSMs	# AAs	MW [kDa]	calc. pI
		Q8I467	Cofilin/actin-depolymerizing factor homolog 1 OS=Plasmodium falciparum (isolate 3D7) OX=36329 GN=PFE0165w PE=1 SV=1 - [CADF1_PLAF7]	11.904	31.15	1	2	3	3	122	13.732	7.78174
Q8IBV7	Histone H2B OS=Plasmodium falciparum (isolate 3D7) OX=36329 GN=PF3D7_0714000 PE=3 SV=1 - [Q8IBV7_PLAF7]	24.7212	42.28	1	5	6	12	123	13.7545	10.7993
	A2	Sequence	# PSMs	# Proteins	# Protein Groups	Protein Group Accessions	Modifications	ΔCn	q-Value	PEP	XCorr	Charge	MH+ [Da]	ΔM [ppm]	RT [min]	# Missed Cleavages
	High	SmNIMNSFINDIFDR	4	1	1	Q8IBV7	M2(Oxidation)	0	0	5.418e-08	4.18067	2	1832.83	1.56446	44.4246	0
		Accession	Description	Score	Coverage	# Proteins	# Unique Peptides	# Peptides	# PSMs	# AAs	MW [kDa]	calc. pI
		Q8IBV7	Histone H2B OS=Plasmodium falciparum (isolate 3D7) OX=36329 GN=PF3D7_0714000 PE=3 SV=1 - [Q8IBV7_PLAF7]	24.7212	42.28	1	5	6	12	123	13.7545	10.7993
	High	SMNIMNSFINDIFDR	1	1	1	Q8IBV7		0	0	1.977e-07	3.89629	2	1816.84	2.60915	45.0157	0
		Accession	Description	Score	Coverage	# Proteins	# Unique Peptides	# Peptides	# PSMs	# AAs	MW [kDa]	calc. pI
		Q8IBV7	Histone H2B OS=Plasmodium falciparum (isolate 3D7) OX=36329 GN=PF3D7_0714000 PE=3 SV=1 - [Q8IBV7_PLAF7]	24.7212	42.28	1	5	6	12	123	13.7545	10.7993
	High	TESFSLYIFK	1	1	1	Q8IBV7		0	0	0.002462	3.01933	2	1234.64	1.65836	36.9619	0
		Accession	Description	Score	Coverage	# Proteins	# Unique Peptides	# Peptides	# PSMs	# AAs	MW [kDa]	calc. pI
		Q8IBV7	Histone H2B OS=Plasmodium falciparum (isolate 3D7) OX=36329 GN=PF3D7_0714000 PE=3 SV=1 - [Q8IBV7_PLAF7]	24.7212	42.28	1	5	6	12	123	13.7545	10.7993
	High	QVHPETGVTK	1	1	1	Q8IBV7		0	0	0.0004568	2.76985	2	1095.58	1.38451	10.7239	0
		Accession	Description	Score	Coverage	# Proteins	# Unique Peptides	# Peptides	# PSMs	# AAs	MW [kDa]	calc. pI
		Q8IBV7	Histone H2B OS=Plasmodium falciparum (isolate 3D7) OX=36329 GN=PF3D7_0714000 PE=3 SV=1 - [Q8IBV7_PLAF7]	24.7212	42.28	1	5	6	12	123	13.7545	10.7993
	High	LLLPGELSK	2	1	1	Q8IBV7		0	0	0.00121	1.53853	2	969.598	0.11217	28.3328	0
		Accession	Description	Score	Coverage	# Proteins	# Unique Peptides	# Peptides	# PSMs	# AAs	MW [kDa]	calc. pI
		Q8IBV7	Histone H2B OS=Plasmodium falciparum (isolate 3D7) OX=36329 GN=PF3D7_0714000 PE=3 SV=1 - [Q8IBV7_PLAF7]	24.7212	42.28	1	5	6	12	123	13.7545	10.7993
	High	EIQTAVR	1	1	1	Q8IBV7		0	0.006	0.123	2.01011	2	816.458	0.166365	13.5068	0
		Accession	Description	Score	Coverage	# Proteins	# Unique Peptides	# Peptides	# PSMs	# AAs	MW [kDa]	calc. pI
		Q8IBV7	Histone H2B OS=Plasmodium falciparum (isolate 3D7) OX=36329 GN=PF3D7_0714000 PE=3 SV=1 - [Q8IBV7_PLAF7]	24.7212	42.28	1	5	6	12	123	13.7545	10.7993
	Low	KSMNImNSFINDIFDR	2	1	1	Q8IBV7	M6(Oxidation)	0.0039	0.464	1	2.54916	3	1960.92	-4.08462	15.0831	1
		Accession	Description	Score	Coverage	# Proteins	# Unique Peptides	# Peptides	# PSMs	# AAs	MW [kDa]	calc. pI
		Q8IBV7	Histone H2B OS=Plasmodium falciparum (isolate 3D7) OX=36329 GN=PF3D7_0714000 PE=3 SV=1 - [Q8IBV7_PLAF7]	24.7212	42.28	1	5	6	12	123	13.7545	10.7993
C6KT18	Histone H2A OS=Plasmodium falciparum (isolate 3D7) OX=36329 GN=PF3D7_0617800 PE=3 SV=1 - [C6KT18_PLAF7]	24.5937	37.88	1	2	4	7	132	14.1137	10.2866
	A2	Sequence	# PSMs	# Proteins	# Protein Groups	Protein Group Accessions	Modifications	ΔCn	q-Value	PEP	XCorr	Charge	MH+ [Da]	ΔM [ppm]	RT [min]	# Missed Cleavages
	High	FLAGVTFASGGVLPNIHNVLLPK	3	1	1	C6KT18		0	0	1.186e-14	6.49816	2	2364.35	3.66077	41.0638	0
		Accession	Description	Score	Coverage	# Proteins	# Unique Peptides	# Peptides	# PSMs	# AAs	MW [kDa]	calc. pI
		C6KT18	Histone H2A OS=Plasmodium falciparum (isolate 3D7) OX=36329 GN=PF3D7_0617800 PE=3 SV=1 - [C6KT18_PLAF7]	24.5937	37.88	1	2	4	7	132	14.1137	10.2866
	High	AGLQFPVGR	1	2	2	C6KT18;O97320		0	0	4.84e-05	2.55583	2	944.532	0.534212	26.1593	0
		Accession	Description	Score	Coverage	# Proteins	# Unique Peptides	# Peptides	# PSMs	# AAs	MW [kDa]	calc. pI
		O97320	Histone H2A OS=Plasmodium falciparum (isolate 3D7) OX=36329 GN=PF3D7_0320900 PE=3 SV=1 - [O97320_PLAF7]	25.6584	43.67	1	4	8	13	158	16.4433	10.6235
		C6KT18	Histone H2A OS=Plasmodium falciparum (isolate 3D7) OX=36329 GN=PF3D7_0617800 PE=3 SV=1 - [C6KT18_PLAF7]	24.5937	37.88	1	2	4	7	132	14.1137	10.2866
	High	HIQLAVR	2	1	1	C6KT18		0	0	0.003694	2.26464	2	836.51	0.276434	16.1766	0
		Accession	Description	Score	Coverage	# Proteins	# Unique Peptides	# Peptides	# PSMs	# AAs	MW [kDa]	calc. pI
		C6KT18	Histone H2A OS=Plasmodium falciparum (isolate 3D7) OX=36329 GN=PF3D7_0617800 PE=3 SV=1 - [C6KT18_PLAF7]	24.5937	37.88	1	2	4	7	132	14.1137	10.2866
	Low	ITPRHIQLAVRNDEELNK	1	1	1	C6KT18		0	0.656	1	0.265761	2	2146.18	3.10769	8.28257	2
		Accession	Description	Score	Coverage	# Proteins	# Unique Peptides	# Peptides	# PSMs	# AAs	MW [kDa]	calc. pI
		C6KT18	Histone H2A OS=Plasmodium falciparum (isolate 3D7) OX=36329 GN=PF3D7_0617800 PE=3 SV=1 - [C6KT18_PLAF7]	24.5937	37.88	1	2	4	7	132	14.1137	10.2866
Q8IE84	V-type proton ATPase subunit G, putative OS=Plasmodium falciparum (isolate 3D7) OX=36329 GN=PF3D7_1323200 PE=4 SV=1 - [Q8IE84_PLAF7]	5.39051	17.07	1	2	2	2	123	14.1835	8.20654
	A2	Sequence	# PSMs	# Proteins	# Protein Groups	Protein Group Accessions	Modifications	ΔCn	q-Value	PEP	XCorr	Charge	MH+ [Da]	ΔM [ppm]	RT [min]	# Missed Cleavages
	High	GSNVLIQQLLK	1	1	1	Q8IE84		0	0	0.004751	3.03706	2	1212.73	-0.784315	34.1244	0
		Accession	Description	Score	Coverage	# Proteins	# Unique Peptides	# Peptides	# PSMs	# AAs	MW [kDa]	calc. pI
		Q8IE84	V-type proton ATPase subunit G, putative OS=Plasmodium falciparum (isolate 3D7) OX=36329 GN=PF3D7_1323200 PE=4 SV=1 - [Q8IE84_PLAF7]	5.39051	17.07	1	2	2	2	123	14.1835	8.20654
	High	AEEEADLVIK	1	1	1	Q8IE84		0	0	0.001208	2.35345	2	1116.58	3.98535	22.6373	0
		Accession	Description	Score	Coverage	# Proteins	# Unique Peptides	# Peptides	# PSMs	# AAs	MW [kDa]	calc. pI
		Q8IE84	V-type proton ATPase subunit G, putative OS=Plasmodium falciparum (isolate 3D7) OX=36329 GN=PF3D7_1323200 PE=4 SV=1 - [Q8IE84_PLAF7]	5.39051	17.07	1	2	2	2	123	14.1835	8.20654
Q8IC43	Small exported membrane protein 1 OS=Plasmodium falciparum (isolate 3D7) OX=36329 GN=PF3D7_0702400 PE=4 SV=1 - [Q8IC43_PLAF7]	12.1694	34.96	1	4	4	5	123	14.1862	9.59814
	A2	Sequence	# PSMs	# Proteins	# Protein Groups	Protein Group Accessions	Modifications	ΔCn	q-Value	PEP	XCorr	Charge	MH+ [Da]	ΔM [ppm]	RT [min]	# Missed Cleavages
	High	QQNEEGAATAANTQEK	2	1	1	Q8IC43		0	0	4.044e-08	4.85698	2	1689.77	1.28989	12.7703	0
		Accession	Description	Score	Coverage	# Proteins	# Unique Peptides	# Peptides	# PSMs	# AAs	MW [kDa]	calc. pI
		Q8IC43	Small exported membrane protein 1 OS=Plasmodium falciparum (isolate 3D7) OX=36329 GN=PF3D7_0702400 PE=4 SV=1 - [Q8IC43_PLAF7]	12.1694	34.96	1	4	4	5	123	14.1862	9.59814
	High	ISNYLGIENK	1	1	1	Q8IC43		0	0	5.182e-05	3.00682	2	1150.61	-0.233224	24.0651	0
		Accession	Description	Score	Coverage	# Proteins	# Unique Peptides	# Peptides	# PSMs	# AAs	MW [kDa]	calc. pI
		Q8IC43	Small exported membrane protein 1 OS=Plasmodium falciparum (isolate 3D7) OX=36329 GN=PF3D7_0702400 PE=4 SV=1 - [Q8IC43_PLAF7]	12.1694	34.96	1	4	4	5	123	14.1862	9.59814
	High	TPYMQLHK	1	1	1	Q8IC43		0	0	0.003094	2.20393	2	1017.52	-1.71791	16.8775	0
		Accession	Description	Score	Coverage	# Proteins	# Unique Peptides	# Peptides	# PSMs	# AAs	MW [kDa]	calc. pI
		Q8IC43	Small exported membrane protein 1 OS=Plasmodium falciparum (isolate 3D7) OX=36329 GN=PF3D7_0702400 PE=4 SV=1 - [Q8IC43_PLAF7]	12.1694	34.96	1	4	4	5	123	14.1862	9.59814
	High	NPSQSGPYR	1	1	1	Q8IC43		0	0	0.0002643	2.10164	2	1005.47	-2.44922	11.5118	0
		Accession	Description	Score	Coverage	# Proteins	# Unique Peptides	# Peptides	# PSMs	# AAs	MW [kDa]	calc. pI
		Q8IC43	Small exported membrane protein 1 OS=Plasmodium falciparum (isolate 3D7) OX=36329 GN=PF3D7_0702400 PE=4 SV=1 - [Q8IC43_PLAF7]	12.1694	34.96	1	4	4	5	123	14.1862	9.59814
Q8IIA8	Small nuclear ribonucleoprotein D1, putative OS=Plasmodium falciparum (isolate 3D7) OX=36329 GN=PF11_0266 PE=4 SV=1 - [Q8IIA8_PLAF7]	17.253	34.13	1	3	3	4	126	14.3279	10.1694
	A2	Sequence	# PSMs	# Proteins	# Protein Groups	Protein Group Accessions	Modifications	ΔCn	q-Value	PEP	XCorr	Charge	MH+ [Da]	ΔM [ppm]	RT [min]	# Missed Cleavages
	High	YFILSDSLPLDSLLVEDTTPK	2	1	1	Q8IIA8		0	0	3.092e-09	5.44687	2	2366.25	4.33732	44.6334	0
		Accession	Description	Score	Coverage	# Proteins	# Unique Peptides	# Peptides	# PSMs	# AAs	MW [kDa]	calc. pI
		Q8IIA8	Small nuclear ribonucleoprotein D1, putative OS=Plasmodium falciparum (isolate 3D7) OX=36329 GN=PF11_0266 PE=4 SV=1 - [Q8IIA8_PLAF7]	17.253	34.13	1	3	3	4	126	14.3279	10.1694
	High	QFLSLEHVTIR	1	1	1	Q8IIA8		0	0	8.21e-06	3.46214	3	1342.75	-0.412771	28.844	0
		Accession	Description	Score	Coverage	# Proteins	# Unique Peptides	# Peptides	# PSMs	# AAs	MW [kDa]	calc. pI
		Q8IIA8	Small nuclear ribonucleoprotein D1, putative OS=Plasmodium falciparum (isolate 3D7) OX=36329 GN=PF11_0266 PE=4 SV=1 - [Q8IIA8_PLAF7]	17.253	34.13	1	3	3	4	126	14.3279	10.1694
	High	LTNENVTIELK	1	1	1	Q8IIA8		0	0	0.0001331	3.01357	2	1273.7	-1.80886	24.9936	0
		Accession	Description	Score	Coverage	# Proteins	# Unique Peptides	# Peptides	# PSMs	# AAs	MW [kDa]	calc. pI
		Q8IIA8	Small nuclear ribonucleoprotein D1, putative OS=Plasmodium falciparum (isolate 3D7) OX=36329 GN=PF11_0266 PE=4 SV=1 - [Q8IIA8_PLAF7]	17.253	34.13	1	3	3	4	126	14.3279	10.1694
Q8IHU0	60S ribosomal protein L28 OS=Plasmodium falciparum (isolate 3D7) OX=36329 GN=PF11_0437 PE=1 SV=1 - [Q8IHU0_PLAF7]	7.57577	33.07	1	3	4	5	127	14.3978	10.1548
	A2	Sequence	# PSMs	# Proteins	# Protein Groups	Protein Group Accessions	Modifications	ΔCn	q-Value	PEP	XCorr	Charge	MH+ [Da]	ΔM [ppm]	RT [min]	# Missed Cleavages
	High	ESNVVNQHFK	2	1	1	Q8IHU0		0	0	0.0003197	3.0066	2	1201.6	2.69596	15.2094	0
		Accession	Description	Score	Coverage	# Proteins	# Unique Peptides	# Peptides	# PSMs	# AAs	MW [kDa]	calc. pI
		Q8IHU0	60S ribosomal protein L28 OS=Plasmodium falciparum (isolate 3D7) OX=36329 GN=PF11_0437 PE=1 SV=1 - [Q8IHU0_PLAF7]	7.57577	33.07	1	3	4	5	127	14.3978	10.1548
	High	LLQQHGSFEK	1	1	1	Q8IHU0		0	0	6.025e-05	2.34816	2	1186.62	-0.542795	15.1698	0
		Accession	Description	Score	Coverage	# Proteins	# Unique Peptides	# Peptides	# PSMs	# AAs	MW [kDa]	calc. pI
		Q8IHU0	60S ribosomal protein L28 OS=Plasmodium falciparum (isolate 3D7) OX=36329 GN=PF11_0437 PE=1 SV=1 - [Q8IHU0_PLAF7]	7.57577	33.07	1	3	4	5	127	14.3978	10.1548
	High	SNSTNVTLK	1	1	1	Q8IHU0		0	0	0.0002262	2.22101	2	963.51	-0.543778	13.5974	0
		Accession	Description	Score	Coverage	# Proteins	# Unique Peptides	# Peptides	# PSMs	# AAs	MW [kDa]	calc. pI
		Q8IHU0	60S ribosomal protein L28 OS=Plasmodium falciparum (isolate 3D7) OX=36329 GN=PF11_0437 PE=1 SV=1 - [Q8IHU0_PLAF7]	7.57577	33.07	1	3	4	5	127	14.3978	10.1548
	Low	NTPSSSGLVKSNSTNVTLKDGK	1	1	1	Q8IHU0		0	0.66	1	1.29667	2	2234.15	-4.02989	39.5577	2
		Accession	Description	Score	Coverage	# Proteins	# Unique Peptides	# Peptides	# PSMs	# AAs	MW [kDa]	calc. pI
		Q8IHU0	60S ribosomal protein L28 OS=Plasmodium falciparum (isolate 3D7) OX=36329 GN=PF11_0437 PE=1 SV=1 - [Q8IHU0_PLAF7]	7.57577	33.07	1	3	4	5	127	14.3978	10.1548
Q8ID50	Ubiquitin-60S ribosomal protein L40 OS=Plasmodium falciparum (isolate 3D7) OX=36329 GN=PF3D7_1365900 PE=1 SV=1 - [Q8ID50_PLAF7]	5.92848	35.16	2	2	4	7	128	14.6079	9.87646
	A2	Sequence	# PSMs	# Proteins	# Protein Groups	Protein Group Accessions	Modifications	ΔCn	q-Value	PEP	XCorr	Charge	MH+ [Da]	ΔM [ppm]	RT [min]	# Missed Cleavages
	High	TITLDVEPSDTIENVK	1	2	1	Q8ID50		0	0	1.626e-08	4.20033	2	1773.91	-2.03091	30.5763	0
		Accession	Description	Score	Coverage	# Proteins	# Unique Peptides	# Peptides	# PSMs	# AAs	MW [kDa]	calc. pI
		Q8ID50	Ubiquitin-60S ribosomal protein L40 OS=Plasmodium falciparum (isolate 3D7) OX=36329 GN=PF3D7_1365900 PE=1 SV=1 - [Q8ID50_PLAF7]	5.92848	35.16	2	2	4	7	128	14.6079	9.87646
	High	EGIPPDQQR	3	2	1	Q8ID50		0	0	0.004024	1.72816	2	1039.52	-0.333116	13.1826	0
		Accession	Description	Score	Coverage	# Proteins	# Unique Peptides	# Peptides	# PSMs	# AAs	MW [kDa]	calc. pI
		Q8ID50	Ubiquitin-60S ribosomal protein L40 OS=Plasmodium falciparum (isolate 3D7) OX=36329 GN=PF3D7_1365900 PE=1 SV=1 - [Q8ID50_PLAF7]	5.92848	35.16	2	2	4	7	128	14.6079	9.87646
	Low	MQIFVKTLTGK	2	2	1	Q8ID50		0	0.174	1	0.997622	2	1265.73	3.57942	39.8611	1
		Accession	Description	Score	Coverage	# Proteins	# Unique Peptides	# Peptides	# PSMs	# AAs	MW [kDa]	calc. pI
		Q8ID50	Ubiquitin-60S ribosomal protein L40 OS=Plasmodium falciparum (isolate 3D7) OX=36329 GN=PF3D7_1365900 PE=1 SV=1 - [Q8ID50_PLAF7]	5.92848	35.16	2	2	4	7	128	14.6079	9.87646
	Low	LIcRKcYAR	1	1	1	Q8ID50	C3(Carbamidomethyl); C6(Carbamidomethyl)	0	0.526	1	1.16674	2	1239.65	0.989365	25.586	2
		Accession	Description	Score	Coverage	# Proteins	# Unique Peptides	# Peptides	# PSMs	# AAs	MW [kDa]	calc. pI
		Q8ID50	Ubiquitin-60S ribosomal protein L40 OS=Plasmodium falciparum (isolate 3D7) OX=36329 GN=PF3D7_1365900 PE=1 SV=1 - [Q8ID50_PLAF7]	5.92848	35.16	2	2	4	7	128	14.6079	9.87646
C6KSL9	Uncharacterized protein OS=Plasmodium falciparum (isolate 3D7) OX=36329 GN=PF3D7_0601900 PE=4 SV=1 - [C6KSL9_PLAF7]	6.21387	34.38	1	2	3	4	128	14.7163	8.96826
	A2	Sequence	# PSMs	# Proteins	# Protein Groups	Protein Group Accessions	Modifications	ΔCn	q-Value	PEP	XCorr	Charge	MH+ [Da]	ΔM [ppm]	RT [min]	# Missed Cleavages
	High	SHSSSSSVYASANAEN	2	1	1	C6KSL9		0	0	0.0004611	4.02234	2	1597.67	-0.145518	14.5423	0
		Accession	Description	Score	Coverage	# Proteins	# Unique Peptides	# Peptides	# PSMs	# AAs	MW [kDa]	calc. pI
		C6KSL9	Uncharacterized protein OS=Plasmodium falciparum (isolate 3D7) OX=36329 GN=PF3D7_0601900 PE=4 SV=1 - [C6KSL9_PLAF7]	6.21387	34.38	1	2	3	4	128	14.7163	8.96826
	High	HSSLPNER	1	1	1	C6KSL9		0	0.003	0.06029	2.19152	2	939.466	1.40768	9.97554	0
		Accession	Description	Score	Coverage	# Proteins	# Unique Peptides	# Peptides	# PSMs	# AAs	MW [kDa]	calc. pI
		C6KSL9	Uncharacterized protein OS=Plasmodium falciparum (isolate 3D7) OX=36329 GN=PF3D7_0601900 PE=4 SV=1 - [C6KSL9_PLAF7]	6.21387	34.38	1	2	3	4	128	14.7163	8.96826
	Low	TKmSKHYEDDDDDDDYQPPR	1	1	1	C6KSL9	M3(Oxidation)	0	0.515	1	0.0368281	2	2486.01	0.190021	1.70274	2
		Accession	Description	Score	Coverage	# Proteins	# Unique Peptides	# Peptides	# PSMs	# AAs	MW [kDa]	calc. pI
		C6KSL9	Uncharacterized protein OS=Plasmodium falciparum (isolate 3D7) OX=36329 GN=PF3D7_0601900 PE=4 SV=1 - [C6KSL9_PLAF7]	6.21387	34.38	1	2	3	4	128	14.7163	8.96826
O77395	40S ribosomal protein S15A, putative OS=Plasmodium falciparum (isolate 3D7) OX=36329 GN=PF3D7_0316800 PE=1 SV=1 - [O77395_PLAF7]	37.2761	66.15	1	9	10	12	130	14.8641	9.99365
	A2	Sequence	# PSMs	# Proteins	# Protein Groups	Protein Group Accessions	Modifications	ΔCn	q-Value	PEP	XCorr	Charge	MH+ [Da]	ΔM [ppm]	RT [min]	# Missed Cleavages
	High	LFGHLILTTPYGIMDHEEAR	2	1	1	O77395		0	0	3.601e-10	6.22267	4	2313.17	-0.691594	33.9868	0
		Accession	Description	Score	Coverage	# Proteins	# Unique Peptides	# Peptides	# PSMs	# AAs	MW [kDa]	calc. pI
		O77395	40S ribosomal protein S15A, putative OS=Plasmodium falciparum (isolate 3D7) OX=36329 GN=PF3D7_0316800 PE=1 SV=1 - [O77395_PLAF7]	37.2761	66.15	1	9	10	12	130	14.8641	9.99365
	High	KGYIGSFEIVDDHR	1	1	1	O77395		0	0	4.92e-05	3.89844	3	1635.81	0.214021	24.8404	1
		Accession	Description	Score	Coverage	# Proteins	# Unique Peptides	# Peptides	# PSMs	# AAs	MW [kDa]	calc. pI
		O77395	40S ribosomal protein S15A, putative OS=Plasmodium falciparum (isolate 3D7) OX=36329 GN=PF3D7_0316800 PE=1 SV=1 - [O77395_PLAF7]	37.2761	66.15	1	9	10	12	130	14.8641	9.99365
	High	GYIGSFEIVDDHR	2	1	1	O77395		0	0	1.128e-07	3.57599	3	1507.72	-0.942236	28.4415	0
		Accession	Description	Score	Coverage	# Proteins	# Unique Peptides	# Peptides	# PSMs	# AAs	MW [kDa]	calc. pI
		O77395	40S ribosomal protein S15A, putative OS=Plasmodium falciparum (isolate 3D7) OX=36329 GN=PF3D7_0316800 PE=1 SV=1 - [O77395_PLAF7]	37.2761	66.15	1	9	10	12	130	14.8641	9.99365
	High	MSVLADcLK	1	1	1	O77395	C7(Carbamidomethyl)	0	0	0.0002315	2.74951	2	1036.52	0.847408	25.719	0
		Accession	Description	Score	Coverage	# Proteins	# Unique Peptides	# Peptides	# PSMs	# AAs	MW [kDa]	calc. pI
		O77395	40S ribosomal protein S15A, putative OS=Plasmodium falciparum (isolate 3D7) OX=36329 GN=PF3D7_0316800 PE=1 SV=1 - [O77395_PLAF7]	37.2761	66.15	1	9	10	12	130	14.8641	9.99365
	High	IITSILPSR	1	1	1	O77395		0	0	0.004372	2.44148	2	999.619	-1.17388	27.155	0
		Accession	Description	Score	Coverage	# Proteins	# Unique Peptides	# Peptides	# PSMs	# AAs	MW [kDa]	calc. pI
		O77395	40S ribosomal protein S15A, putative OS=Plasmodium falciparum (isolate 3D7) OX=36329 GN=PF3D7_0316800 PE=1 SV=1 - [O77395_PLAF7]	37.2761	66.15	1	9	10	12	130	14.8641	9.99365
	High	IVVNLLGR	1	1	1	O77395		0	0	0.002255	2.20119	2	883.569	-4.39384	28.5132	0
		Accession	Description	Score	Coverage	# Proteins	# Unique Peptides	# Peptides	# PSMs	# AAs	MW [kDa]	calc. pI
		O77395	40S ribosomal protein S15A, putative OS=Plasmodium falciparum (isolate 3D7) OX=36329 GN=PF3D7_0316800 PE=1 SV=1 - [O77395_PLAF7]	37.2761	66.15	1	9	10	12	130	14.8641	9.99365
	High	cAVISPR	1	1	1	O77395	C1(Carbamidomethyl)	0	0.001	0.008964	2.37822	2	802.424	0.498165	14.5868	0
		Accession	Description	Score	Coverage	# Proteins	# Unique Peptides	# Peptides	# PSMs	# AAs	MW [kDa]	calc. pI
		O77395	40S ribosomal protein S15A, putative OS=Plasmodium falciparum (isolate 3D7) OX=36329 GN=PF3D7_0316800 PE=1 SV=1 - [O77395_PLAF7]	37.2761	66.15	1	9	10	12	130	14.8641	9.99365
	High	QVLIRPSSK	1	1	1	O77395		0	0.001	0.00728	2.27149	2	1027.63	1.66381	13.8872	0
		Accession	Description	Score	Coverage	# Proteins	# Unique Peptides	# Peptides	# PSMs	# AAs	MW [kDa]	calc. pI
		O77395	40S ribosomal protein S15A, putative OS=Plasmodium falciparum (isolate 3D7) OX=36329 GN=PF3D7_0316800 PE=1 SV=1 - [O77395_PLAF7]	37.2761	66.15	1	9	10	12	130	14.8641	9.99365
	High	FLQYMQK	1	1	1	O77395		0	0.003	0.05623	1.77195	2	957.489	3.03089	22.6265	0
		Accession	Description	Score	Coverage	# Proteins	# Unique Peptides	# Peptides	# PSMs	# AAs	MW [kDa]	calc. pI
		O77395	40S ribosomal protein S15A, putative OS=Plasmodium falciparum (isolate 3D7) OX=36329 GN=PF3D7_0316800 PE=1 SV=1 - [O77395_PLAF7]	37.2761	66.15	1	9	10	12	130	14.8641	9.99365
	Low	IVVNLLGRINKcAVISPR	1	1	1	O77395	C12(Carbamidomethyl)	0	0.397	1	0.0407053	2	2022.19	-3.35879	5.88861	2
		Accession	Description	Score	Coverage	# Proteins	# Unique Peptides	# Peptides	# PSMs	# AAs	MW [kDa]	calc. pI
		O77395	40S ribosomal protein S15A, putative OS=Plasmodium falciparum (isolate 3D7) OX=36329 GN=PF3D7_0316800 PE=1 SV=1 - [O77395_PLAF7]	37.2761	66.15	1	9	10	12	130	14.8641	9.99365
Q8IE09	60S ribosomal protein L23, putative OS=Plasmodium falciparum (isolate 3D7) OX=36329 GN=PF3D7_1331800 PE=1 SV=1 - [Q8IE09_PLAF7]	11.3838	32.37	1	3	3	3	139	14.983	9.86182
	A2	Sequence	# PSMs	# Proteins	# Protein Groups	Protein Group Accessions	Modifications	ΔCn	q-Value	PEP	XCorr	Charge	MH+ [Da]	ΔM [ppm]	RT [min]	# Missed Cleavages
	High	LPAASLGDMVLATVK	1	1	1	Q8IE09		0	0	3.256e-08	5.15004	2	1485.83	-0.478786	38.952	0
		Accession	Description	Score	Coverage	# Proteins	# Unique Peptides	# Peptides	# PSMs	# AAs	MW [kDa]	calc. pI
		Q8IE09	60S ribosomal protein L23, putative OS=Plasmodium falciparum (isolate 3D7) OX=36329 GN=PF3D7_1331800 PE=1 SV=1 - [Q8IE09_PLAF7]	11.3838	32.37	1	3	3	3	139	14.983	9.86182
	High	ITLSLPVGALINccDNSGGK	1	1	1	Q8IE09	C13(Carbamidomethyl); C14(Carbamidomethyl)	0	0	2.984e-07	3.78915	2	2089.05	3.18238	38.5413	0
		Accession	Description	Score	Coverage	# Proteins	# Unique Peptides	# Peptides	# PSMs	# AAs	MW [kDa]	calc. pI
		Q8IE09	60S ribosomal protein L23, putative OS=Plasmodium falciparum (isolate 3D7) OX=36329 GN=PF3D7_1331800 PE=1 SV=1 - [Q8IE09_PLAF7]	11.3838	32.37	1	3	3	3	139	14.983	9.86182
	High	GSAITGPVAR	1	1	1	Q8IE09		0	0.001	0.01266	2.44458	2	928.522	0.584525	16.2203	0
		Accession	Description	Score	Coverage	# Proteins	# Unique Peptides	# Peptides	# PSMs	# AAs	MW [kDa]	calc. pI
		Q8IE09	60S ribosomal protein L23, putative OS=Plasmodium falciparum (isolate 3D7) OX=36329 GN=PF3D7_1331800 PE=1 SV=1 - [Q8IE09_PLAF7]	11.3838	32.37	1	3	3	3	139	14.983	9.86182
C6S3F0	Acylphosphatase OS=Plasmodium falciparum (isolate 3D7) OX=36329 GN=PF11_0121 PE=3 SV=1 - [C6S3F0_PLAF7]	6.33915	16.28	1	2	2	2	129	15.0707	9.81787
	A2	Sequence	# PSMs	# Proteins	# Protein Groups	Protein Group Accessions	Modifications	ΔCn	q-Value	PEP	XCorr	Charge	MH+ [Da]	ΔM [ppm]	RT [min]	# Missed Cleavages
	High	GYVQNTNVNTVIGR	1	1	1	C6S3F0		0	0	4.325e-07	3.79663	2	1534.8	2.31141	24.2094	0
		Accession	Description	Score	Coverage	# Proteins	# Unique Peptides	# Peptides	# PSMs	# AAs	MW [kDa]	calc. pI
		C6S3F0	Acylphosphatase OS=Plasmodium falciparum (isolate 3D7) OX=36329 GN=PF11_0121 PE=3 SV=1 - [C6S3F0_PLAF7]	6.33915	16.28	1	2	2	2	129	15.0707	9.81787
	High	VQGVFFR	1	1	1	C6S3F0		0	0.001	0.01405	2.54252	2	852.473	0.229514	25.087	0
		Accession	Description	Score	Coverage	# Proteins	# Unique Peptides	# Peptides	# PSMs	# AAs	MW [kDa]	calc. pI
		C6S3F0	Acylphosphatase OS=Plasmodium falciparum (isolate 3D7) OX=36329 GN=PF11_0121 PE=3 SV=1 - [C6S3F0_PLAF7]	6.33915	16.28	1	2	2	2	129	15.0707	9.81787
Q8I3R6	40S ribosomal protein S24 OS=Plasmodium falciparum (isolate 3D7) OX=36329 GN=PF3D7_0519400 PE=1 SV=1 - [Q8I3R6_PLAF7]	8.94187	24.06	1	3	3	3	133	15.3818	10.7554
	A2	Sequence	# PSMs	# Proteins	# Protein Groups	Protein Group Accessions	Modifications	ΔCn	q-Value	PEP	XCorr	Charge	MH+ [Da]	ΔM [ppm]	RT [min]	# Missed Cleavages
	High	LNNVNTIVLFGFK	1	1	1	Q8I3R6		0	0	2.327e-07	3.74467	2	1478.84	-0.196094	38.8746	0
		Accession	Description	Score	Coverage	# Proteins	# Unique Peptides	# Peptides	# PSMs	# AAs	MW [kDa]	calc. pI
		Q8I3R6	40S ribosomal protein S24 OS=Plasmodium falciparum (isolate 3D7) OX=36329 GN=PF3D7_0519400 PE=1 SV=1 - [Q8I3R6_PLAF7]	8.94187	24.06	1	3	3	3	133	15.3818	10.7554
	High	QFALEILHPNK	1	1	1	Q8I3R6		0	0	0.0001319	3.1078	3	1309.73	-0.814601	28.4593	0
		Accession	Description	Score	Coverage	# Proteins	# Unique Peptides	# Peptides	# PSMs	# AAs	MW [kDa]	calc. pI
		Q8I3R6	40S ribosomal protein S24 OS=Plasmodium falciparum (isolate 3D7) OX=36329 GN=PF3D7_0519400 PE=1 SV=1 - [Q8I3R6_PLAF7]	8.94187	24.06	1	3	3	3	133	15.3818	10.7554
	High	YMSNPLLR	1	1	1	Q8I3R6		0	0	0.002445	2.0894	2	993.521	2.71516	25.7439	0
		Accession	Description	Score	Coverage	# Proteins	# Unique Peptides	# Peptides	# PSMs	# AAs	MW [kDa]	calc. pI
		Q8I3R6	40S ribosomal protein S24 OS=Plasmodium falciparum (isolate 3D7) OX=36329 GN=PF3D7_0519400 PE=1 SV=1 - [Q8I3R6_PLAF7]	8.94187	24.06	1	3	3	3	133	15.3818	10.7554
C6KT19	Histone H3 OS=Plasmodium falciparum (isolate 3D7) OX=36329 GN=PF3D7_0617900 PE=3 SV=1 - [C6KT19_PLAF7]	12.8091	24.26	1	3	5	6	136	15.4316	11.1509
	A2	Sequence	# PSMs	# Proteins	# Protein Groups	Protein Group Accessions	Modifications	ΔCn	q-Value	PEP	XCorr	Charge	MH+ [Da]	ΔM [ppm]	RT [min]	# Missed Cleavages
	High	KSAPVSTGIK	1	1	1	C6KT19		0	0	0.0001991	3.10382	2	987.584	0.17456	11.3452	1
		Accession	Description	Score	Coverage	# Proteins	# Unique Peptides	# Peptides	# PSMs	# AAs	MW [kDa]	calc. pI
		C6KT19	Histone H3 OS=Plasmodium falciparum (isolate 3D7) OX=36329 GN=PF3D7_0617900 PE=3 SV=1 - [C6KT19_PLAF7]	12.8091	24.26	1	3	5	6	136	15.4316	11.1509
	High	YRPGTVALR	1	2	2	C6KT19;C6KSV0		0	0	0.00131	2.54492	2	1032.6	1.50286	16.5277	0
		Accession	Description	Score	Coverage	# Proteins	# Unique Peptides	# Peptides	# PSMs	# AAs	MW [kDa]	calc. pI
		C6KSV0	Histone H3 OS=Plasmodium falciparum (isolate 3D7) OX=36329 GN=PF3D7_0610400 PE=3 SV=1 - [C6KSV0_PLAF7]	13.6291	28.68	1	1	5	9	136	15.4365	11.1362
		C6KT19	Histone H3 OS=Plasmodium falciparum (isolate 3D7) OX=36329 GN=PF3D7_0617900 PE=3 SV=1 - [C6KT19_PLAF7]	12.8091	24.26	1	3	5	6	136	15.4316	11.1509
	High	SAPVSTGIK	1	1	1	C6KT19		0	0	0.002909	2.14876	2	859.491	3.39535	14.4145	0
		Accession	Description	Score	Coverage	# Proteins	# Unique Peptides	# Peptides	# PSMs	# AAs	MW [kDa]	calc. pI
		C6KT19	Histone H3 OS=Plasmodium falciparum (isolate 3D7) OX=36329 GN=PF3D7_0617900 PE=3 SV=1 - [C6KT19_PLAF7]	12.8091	24.26	1	3	5	6	136	15.4316	11.1509
	High	STDLLIR	2	2	2	C6KT19;C6KSV0		0	0.001	0.01883	2.58824	2	817.478	0.0740534	22.1136	0
		Accession	Description	Score	Coverage	# Proteins	# Unique Peptides	# Peptides	# PSMs	# AAs	MW [kDa]	calc. pI
		C6KSV0	Histone H3 OS=Plasmodium falciparum (isolate 3D7) OX=36329 GN=PF3D7_0610400 PE=3 SV=1 - [C6KSV0_PLAF7]	13.6291	28.68	1	1	5	9	136	15.4365	11.1362
		C6KT19	Histone H3 OS=Plasmodium falciparum (isolate 3D7) OX=36329 GN=PF3D7_0617900 PE=3 SV=1 - [C6KT19_PLAF7]	12.8091	24.26	1	3	5	6	136	15.4316	11.1509
	High	EIAQEYK	1	1	1	C6KT19		0	0.004	0.07442	1.47214	2	880.441	-0.431458	13.8992	0
		Accession	Description	Score	Coverage	# Proteins	# Unique Peptides	# Peptides	# PSMs	# AAs	MW [kDa]	calc. pI
		C6KT19	Histone H3 OS=Plasmodium falciparum (isolate 3D7) OX=36329 GN=PF3D7_0617900 PE=3 SV=1 - [C6KT19_PLAF7]	12.8091	24.26	1	3	5	6	136	15.4316	11.1509
C6KSV0	Histone H3 OS=Plasmodium falciparum (isolate 3D7) OX=36329 GN=PF3D7_0610400 PE=3 SV=1 - [C6KSV0_PLAF7]	13.6291	28.68	1	1	5	9	136	15.4365	11.1362
	A2	Sequence	# PSMs	# Proteins	# Protein Groups	Protein Group Accessions	Modifications	ΔCn	q-Value	PEP	XCorr	Charge	MH+ [Da]	ΔM [ppm]	RT [min]	# Missed Cleavages
	High	YRPGTVALR	1	2	2	C6KT19;C6KSV0		0	0	0.00131	2.54492	2	1032.6	1.50286	16.5277	0
		Accession	Description	Score	Coverage	# Proteins	# Unique Peptides	# Peptides	# PSMs	# AAs	MW [kDa]	calc. pI
		C6KSV0	Histone H3 OS=Plasmodium falciparum (isolate 3D7) OX=36329 GN=PF3D7_0610400 PE=3 SV=1 - [C6KSV0_PLAF7]	13.6291	28.68	1	1	5	9	136	15.4365	11.1362
		C6KT19	Histone H3 OS=Plasmodium falciparum (isolate 3D7) OX=36329 GN=PF3D7_0617900 PE=3 SV=1 - [C6KT19_PLAF7]	12.8091	24.26	1	3	5	6	136	15.4316	11.1509
	High	STDLLIR	2	2	2	C6KT19;C6KSV0		0	0.001	0.01883	2.58824	2	817.478	0.0740534	22.1136	0
		Accession	Description	Score	Coverage	# Proteins	# Unique Peptides	# Peptides	# PSMs	# AAs	MW [kDa]	calc. pI
		C6KSV0	Histone H3 OS=Plasmodium falciparum (isolate 3D7) OX=36329 GN=PF3D7_0610400 PE=3 SV=1 - [C6KSV0_PLAF7]	13.6291	28.68	1	1	5	9	136	15.4365	11.1362
		C6KT19	Histone H3 OS=Plasmodium falciparum (isolate 3D7) OX=36329 GN=PF3D7_0617900 PE=3 SV=1 - [C6KT19_PLAF7]	12.8091	24.26	1	3	5	6	136	15.4316	11.1509
	High	EIAQDYK	1	1	1	C6KSV0		0	0.001	0.02047	2.07423	2	866.425	-0.339138	13.5048	0
		Accession	Description	Score	Coverage	# Proteins	# Unique Peptides	# Peptides	# PSMs	# AAs	MW [kDa]	calc. pI
		C6KSV0	Histone H3 OS=Plasmodium falciparum (isolate 3D7) OX=36329 GN=PF3D7_0610400 PE=3 SV=1 - [C6KSV0_PLAF7]	13.6291	28.68	1	1	5	9	136	15.4365	11.1362
	Low	RVTImPK	2	1	1	C6KSV0	M5(Oxidation)	0	0.074	1	2.0077	2	860.502	-0.190012	10.2496	1
		Accession	Description	Score	Coverage	# Proteins	# Unique Peptides	# Peptides	# PSMs	# AAs	MW [kDa]	calc. pI
		C6KSV0	Histone H3 OS=Plasmodium falciparum (isolate 3D7) OX=36329 GN=PF3D7_0610400 PE=3 SV=1 - [C6KSV0_PLAF7]	13.6291	28.68	1	1	5	9	136	15.4365	11.1362
	Low	RVTIMPK	2	1	1	C6KSV0		0	0.112	1	1.99065	2	844.507	0.000612783	14.5325	1
		Accession	Description	Score	Coverage	# Proteins	# Unique Peptides	# Peptides	# PSMs	# AAs	MW [kDa]	calc. pI
		C6KSV0	Histone H3 OS=Plasmodium falciparum (isolate 3D7) OX=36329 GN=PF3D7_0610400 PE=3 SV=1 - [C6KSV0_PLAF7]	13.6291	28.68	1	1	5	9	136	15.4365	11.1362
	Low	SAPISAGIK	1	1	1	C6KSV0		0.1136			0.3926	2	843.495	1.98399	48.2063	0
		Accession	Description	Score	Coverage	# Proteins	# Unique Peptides	# Peptides	# PSMs	# AAs	MW [kDa]	calc. pI
		C6KSV0	Histone H3 OS=Plasmodium falciparum (isolate 3D7) OX=36329 GN=PF3D7_0610400 PE=3 SV=1 - [C6KSV0_PLAF7]	13.6291	28.68	1	1	5	9	136	15.4365	11.1362
Q8IIC4	High mobility group-like protein NHP2, putative OS=Plasmodium falciparum (isolate 3D7) OX=36329 GN=PF11_0250 PE=4 SV=1 - [Q8IIC4_PLAF7]	10.2006	44.83	1	1	5	6	145	16.0024	5.16064
	A2	Sequence	# PSMs	# Proteins	# Protein Groups	Protein Group Accessions	Modifications	ΔCn	q-Value	PEP	XCorr	Charge	MH+ [Da]	ΔM [ppm]	RT [min]	# Missed Cleavages
	High	IFPLASPELTNQILDVIQR	2	1	1	Q8IIC4		0	0	9.796e-09	3.82459	2	2167.22	2.24127	44.5959	0
		Accession	Description	Score	Coverage	# Proteins	# Unique Peptides	# Peptides	# PSMs	# AAs	MW [kDa]	calc. pI
		Q8IIC4	High mobility group-like protein NHP2, putative OS=Plasmodium falciparum (isolate 3D7) OX=36329 GN=PF11_0250 PE=4 SV=1 - [Q8IIC4_PLAF7]	10.2006	44.83	1	1	5	6	145	16.0024	5.16064
	Low	DLIEQMLI	1	1	1	Q8IIC4		0	0.099	1	1.94984	2	974.523	0.377198	44.8359	0
		Accession	Description	Score	Coverage	# Proteins	# Unique Peptides	# Peptides	# PSMs	# AAs	MW [kDa]	calc. pI
		Q8IIC4	High mobility group-like protein NHP2, putative OS=Plasmodium falciparum (isolate 3D7) OX=36329 GN=PF11_0250 PE=4 SV=1 - [Q8IIC4_PLAF7]	10.2006	44.83	1	1	5	6	145	16.0024	5.16064
	Low	RGANEAVK	1	1	1	Q8IIC4		0	0.24	1	0.95715	2	844.464	0.599897	4.55361	1
		Accession	Description	Score	Coverage	# Proteins	# Unique Peptides	# Peptides	# PSMs	# AAs	MW [kDa]	calc. pI
		Q8IIC4	High mobility group-like protein NHP2, putative OS=Plasmodium falciparum (isolate 3D7) OX=36329 GN=PF11_0250 PE=4 SV=1 - [Q8IIC4_PLAF7]	10.2006	44.83	1	1	5	6	145	16.0024	5.16064
	Low	mSNTLISNESVHNSEVEEEEEEINAK	1	1	1	Q8IIC4	M1(Oxidation)	0	0.611	1	1.22833	3	2977.33	1.7227	39.4781	0
		Accession	Description	Score	Coverage	# Proteins	# Unique Peptides	# Peptides	# PSMs	# AAs	MW [kDa]	calc. pI
		Q8IIC4	High mobility group-like protein NHP2, putative OS=Plasmodium falciparum (isolate 3D7) OX=36329 GN=PF11_0250 PE=4 SV=1 - [Q8IIC4_PLAF7]	10.2006	44.83	1	1	5	6	145	16.0024	5.16064
	Low	RGANEAVKSLHK	1	1	1	Q8IIC4		0.2404			0.794919	2	1309.73	-3.26453	24.5798	2
		Accession	Description	Score	Coverage	# Proteins	# Unique Peptides	# Peptides	# PSMs	# AAs	MW [kDa]	calc. pI
		Q8IIC4	High mobility group-like protein NHP2, putative OS=Plasmodium falciparum (isolate 3D7) OX=36329 GN=PF11_0250 PE=4 SV=1 - [Q8IIC4_PLAF7]	10.2006	44.83	1	1	5	6	145	16.0024	5.16064
Q8I3U6	40S ribosomal protein S11 OS=Plasmodium falciparum (isolate 3D7) OX=36329 GN=PF3D7_0516200 PE=1 SV=1 - [Q8I3U6_PLAF7]	9.94171	40.4	1	3	5	5	151	16.0667	10.4917
	A2	Sequence	# PSMs	# Proteins	# Protein Groups	Protein Group Accessions	Modifications	ΔCn	q-Value	PEP	XCorr	Charge	MH+ [Da]	ΔM [ppm]	RT [min]	# Missed Cleavages
	High	IEDVTPIPTDSTR	1	1	1	Q8I3U6		0	0	9.928e-08	3.99186	2	1443.73	1.57895	23.7464	0
		Accession	Description	Score	Coverage	# Proteins	# Unique Peptides	# Peptides	# PSMs	# AAs	MW [kDa]	calc. pI
		Q8I3U6	40S ribosomal protein S11 OS=Plasmodium falciparum (isolate 3D7) OX=36329 GN=PF3D7_0516200 PE=1 SV=1 - [Q8I3U6_PLAF7]	9.94171	40.4	1	3	5	5	151	16.0667	10.4917
	High	TPQPETAIVSGPQPK	1	1	1	Q8I3U6		0	0	6.03e-06	3.43577	2	1549.83	4.14079	21.4208	0
		Accession	Description	Score	Coverage	# Proteins	# Unique Peptides	# Peptides	# PSMs	# AAs	MW [kDa]	calc. pI
		Q8I3U6	40S ribosomal protein S11 OS=Plasmodium falciparum (isolate 3D7) OX=36329 GN=PF3D7_0516200 PE=1 SV=1 - [Q8I3U6_PLAF7]	9.94171	40.4	1	3	5	5	151	16.0667	10.4917
	High	ELGVTAIHIK	1	1	1	Q8I3U6		0	0	0.0003145	2.51408	2	1080.64	-1.41145	23.5665	0
		Accession	Description	Score	Coverage	# Proteins	# Unique Peptides	# Peptides	# PSMs	# AAs	MW [kDa]	calc. pI
		Q8I3U6	40S ribosomal protein S11 OS=Plasmodium falciparum (isolate 3D7) OX=36329 GN=PF3D7_0516200 PE=1 SV=1 - [Q8I3U6_PLAF7]	9.94171	40.4	1	3	5	5	151	16.0667	10.4917
	Low	TPGPGAQSALRALARSGLK	1	1	1	Q8I3U6		0	0.523	1	0.721294	2	1851.06	3.663	45.1116	2
		Accession	Description	Score	Coverage	# Proteins	# Unique Peptides	# Peptides	# PSMs	# AAs	MW [kDa]	calc. pI
		Q8I3U6	40S ribosomal protein S11 OS=Plasmodium falciparum (isolate 3D7) OX=36329 GN=PF3D7_0516200 PE=1 SV=1 - [Q8I3U6_PLAF7]	9.94171	40.4	1	3	5	5	151	16.0667	10.4917
	Low	IGRIEDVTPIPTDSTRK	1	1	1	Q8I3U6		0	0.692	1	0.801143	2	1898.03	-0.468119	43.9988	2
		Accession	Description	Score	Coverage	# Proteins	# Unique Peptides	# Peptides	# PSMs	# AAs	MW [kDa]	calc. pI
		Q8I3U6	40S ribosomal protein S11 OS=Plasmodium falciparum (isolate 3D7) OX=36329 GN=PF3D7_0516200 PE=1 SV=1 - [Q8I3U6_PLAF7]	9.94171	40.4	1	3	5	5	151	16.0667	10.4917
Q8IAX5	40S ribosomal protein S16, putative OS=Plasmodium falciparum (isolate 3D7) OX=36329 GN=PF3D7_0813900 PE=1 SV=1 - [Q8IAX5_PLAF7]	7.76966	26.39	1	3	4	4	144	16.2751	10.2427
	A2	Sequence	# PSMs	# Proteins	# Protein Groups	Protein Group Accessions	Modifications	ΔCn	q-Value	PEP	XCorr	Charge	MH+ [Da]	ΔM [ppm]	RT [min]	# Missed Cleavages
	High	GGGQTSQIYAIR	1	1	1	Q8IAX5		0	0	3.328e-05	3.08772	2	1250.65	2.17131	21.4669	0
		Accession	Description	Score	Coverage	# Proteins	# Unique Peptides	# Peptides	# PSMs	# AAs	MW [kDa]	calc. pI
		Q8IAX5	40S ribosomal protein S16, putative OS=Plasmodium falciparum (isolate 3D7) OX=36329 GN=PF3D7_0813900 PE=1 SV=1 - [Q8IAX5_PLAF7]	7.76966	26.39	1	3	4	4	144	16.2751	10.2427
	High	NLDLVEPYILK	1	1	1	Q8IAX5		0	0	0.000195	2.72377	2	1316.75	1.5289	36.0595	0
		Accession	Description	Score	Coverage	# Proteins	# Unique Peptides	# Peptides	# PSMs	# AAs	MW [kDa]	calc. pI
		Q8IAX5	40S ribosomal protein S16, putative OS=Plasmodium falciparum (isolate 3D7) OX=36329 GN=PF3D7_0813900 PE=1 SV=1 - [Q8IAX5_PLAF7]	7.76966	26.39	1	3	4	4	144	16.2751	10.2427
	High	GIISYYQK	1	1	1	Q8IAX5		0	0.003	0.05644	1.95817	2	971.52	0.0304874	22.5268	0
		Accession	Description	Score	Coverage	# Proteins	# Unique Peptides	# Peptides	# PSMs	# AAs	MW [kDa]	calc. pI
		Q8IAX5	40S ribosomal protein S16, putative OS=Plasmodium falciparum (isolate 3D7) OX=36329 GN=PF3D7_0813900 PE=1 SV=1 - [Q8IAX5_PLAF7]	7.76966	26.39	1	3	4	4	144	16.2751	10.2427
	Low	LKNLDIR	1	1	1	Q8IAX5		0.3627			1.30444	2	871.536	-0.0975627	15.3394	1
		Accession	Description	Score	Coverage	# Proteins	# Unique Peptides	# Peptides	# PSMs	# AAs	MW [kDa]	calc. pI
		Q8IAX5	40S ribosomal protein S16, putative OS=Plasmodium falciparum (isolate 3D7) OX=36329 GN=PF3D7_0813900 PE=1 SV=1 - [Q8IAX5_PLAF7]	7.76966	26.39	1	3	4	4	144	16.2751	10.2427
Q8IB51	60S ribosomal protein L22, putative OS=Plasmodium falciparum (isolate 3D7) OX=36329 GN=PF3D7_0821700 PE=1 SV=1 - [Q8IB51_PLAF7]	10.4391	30.22	1	3	4	5	139	16.3714	10.1548
	A2	Sequence	# PSMs	# Proteins	# Protein Groups	Protein Group Accessions	Modifications	ΔCn	q-Value	PEP	XCorr	Charge	MH+ [Da]	ΔM [ppm]	RT [min]	# Missed Cleavages
	High	DTILDISGLEQFFK	1	1	1	Q8IB51		0	0	5.573e-07	5.1264	2	1625.85	4.4417	45.2702	0
		Accession	Description	Score	Coverage	# Proteins	# Unique Peptides	# Peptides	# PSMs	# AAs	MW [kDa]	calc. pI
		Q8IB51	60S ribosomal protein L22, putative OS=Plasmodium falciparum (isolate 3D7) OX=36329 GN=PF3D7_0821700 PE=1 SV=1 - [Q8IB51_PLAF7]	10.4391	30.22	1	3	4	5	139	16.3714	10.1548
	High	IYITVHIPFSK	2	1	1	Q8IB51		0	0	9.873e-06	2.69763	3	1317.75	-1.53333	32.0662	0
		Accession	Description	Score	Coverage	# Proteins	# Unique Peptides	# Peptides	# PSMs	# AAs	MW [kDa]	calc. pI
		Q8IB51	60S ribosomal protein L22, putative OS=Plasmodium falciparum (isolate 3D7) OX=36329 GN=PF3D7_0821700 PE=1 SV=1 - [Q8IB51_PLAF7]	10.4391	30.22	1	3	4	5	139	16.3714	10.1548
	High	VVVTSDEYK	1	1	1	Q8IB51		0	0	0.0002407	2.61505	2	1039.53	-0.317705	16.6946	0
		Accession	Description	Score	Coverage	# Proteins	# Unique Peptides	# Peptides	# PSMs	# AAs	MW [kDa]	calc. pI
		Q8IB51	60S ribosomal protein L22, putative OS=Plasmodium falciparum (isolate 3D7) OX=36329 GN=PF3D7_0821700 PE=1 SV=1 - [Q8IB51_PLAF7]	10.4391	30.22	1	3	4	5	139	16.3714	10.1548
	Low	TKIVKGLK	1	1	1	Q8IB51		0.2632			0.136377	2	886.607	-1.80709	54.4713	2
		Accession	Description	Score	Coverage	# Proteins	# Unique Peptides	# Peptides	# PSMs	# AAs	MW [kDa]	calc. pI
		Q8IB51	60S ribosomal protein L22, putative OS=Plasmodium falciparum (isolate 3D7) OX=36329 GN=PF3D7_0821700 PE=1 SV=1 - [Q8IB51_PLAF7]	10.4391	30.22	1	3	4	5	139	16.3714	10.1548
O97320	Histone H2A OS=Plasmodium falciparum (isolate 3D7) OX=36329 GN=PF3D7_0320900 PE=3 SV=1 - [O97320_PLAF7]	25.6584	43.67	1	4	8	13	158	16.4433	10.6235
	A2	Sequence	# PSMs	# Proteins	# Protein Groups	Protein Group Accessions	Modifications	ΔCn	q-Value	PEP	XCorr	Charge	MH+ [Da]	ΔM [ppm]	RT [min]	# Missed Cleavages
	High	ATIAGGGVIPHIHK	2	1	1	O97320		0	0	4.158e-07	3.81627	3	1370.78	-4.90763	20.0309	0
		Accession	Description	Score	Coverage	# Proteins	# Unique Peptides	# Peptides	# PSMs	# AAs	MW [kDa]	calc. pI
		O97320	Histone H2A OS=Plasmodium falciparum (isolate 3D7) OX=36329 GN=PF3D7_0320900 PE=3 SV=1 - [O97320_PLAF7]	25.6584	43.67	1	4	8	13	158	16.4433	10.6235
	High	GDEELDTLIK	2	1	1	O97320		0	0	0.0008549	2.61754	2	1132.57	-0.522585	27.9602	0
		Accession	Description	Score	Coverage	# Proteins	# Unique Peptides	# Peptides	# PSMs	# AAs	MW [kDa]	calc. pI
		O97320	Histone H2A OS=Plasmodium falciparum (isolate 3D7) OX=36329 GN=PF3D7_0320900 PE=3 SV=1 - [O97320_PLAF7]	25.6584	43.67	1	4	8	13	158	16.4433	10.6235
	High	AGLQFPVGR	1	2	2	C6KT18;O97320		0	0	4.84e-05	2.55583	2	944.532	0.534212	26.1593	0
		Accession	Description	Score	Coverage	# Proteins	# Unique Peptides	# Peptides	# PSMs	# AAs	MW [kDa]	calc. pI
		O97320	Histone H2A OS=Plasmodium falciparum (isolate 3D7) OX=36329 GN=PF3D7_0320900 PE=3 SV=1 - [O97320_PLAF7]	25.6584	43.67	1	4	8	13	158	16.4433	10.6235
		C6KT18	Histone H2A OS=Plasmodium falciparum (isolate 3D7) OX=36329 GN=PF3D7_0617800 PE=3 SV=1 - [C6KT18_PLAF7]	24.5937	37.88	1	2	4	7	132	14.1137	10.2866
	High	VPLPPTAQK	1	1	1	O97320		0	0	0.0002818	1.78824	2	950.568	0.975619	17.0662	0
		Accession	Description	Score	Coverage	# Proteins	# Unique Peptides	# Peptides	# PSMs	# AAs	MW [kDa]	calc. pI
		O97320	Histone H2A OS=Plasmodium falciparum (isolate 3D7) OX=36329 GN=PF3D7_0320900 PE=3 SV=1 - [O97320_PLAF7]	25.6584	43.67	1	4	8	13	158	16.4433	10.6235
	High	HLQLAIR	4	1	1	O97320		0	0.001	0.01818	2.24771	2	850.525	-0.690417	19.0139	0
		Accession	Description	Score	Coverage	# Proteins	# Unique Peptides	# Peptides	# PSMs	# AAs	MW [kDa]	calc. pI
		O97320	Histone H2A OS=Plasmodium falciparum (isolate 3D7) OX=36329 GN=PF3D7_0320900 PE=3 SV=1 - [O97320_PLAF7]	25.6584	43.67	1	4	8	13	158	16.4433	10.6235
	Low	VHRMLKSR	1	1	1	O97320		0	0.663	1	0.606027	2	1026.6	4.22537	40.0699	2
		Accession	Description	Score	Coverage	# Proteins	# Unique Peptides	# Peptides	# PSMs	# AAs	MW [kDa]	calc. pI
		O97320	Histone H2A OS=Plasmodium falciparum (isolate 3D7) OX=36329 GN=PF3D7_0320900 PE=3 SV=1 - [O97320_PLAF7]	25.6584	43.67	1	4	8	13	158	16.4433	10.6235
	Low	VLGLGKGGK	1	1	1	O97320		0.1277			0.406984	2	828.531	1.44638	50.4964	1
		Accession	Description	Score	Coverage	# Proteins	# Unique Peptides	# Peptides	# PSMs	# AAs	MW [kDa]	calc. pI
		O97320	Histone H2A OS=Plasmodium falciparum (isolate 3D7) OX=36329 GN=PF3D7_0320900 PE=3 SV=1 - [O97320_PLAF7]	25.6584	43.67	1	4	8	13	158	16.4433	10.6235
	Low	VPLPPTAQKKPK	1	1	1	O97320		0.4722			0.192924	2	1303.81	2.37031	50.8156	1
		Accession	Description	Score	Coverage	# Proteins	# Unique Peptides	# Peptides	# PSMs	# AAs	MW [kDa]	calc. pI
		O97320	Histone H2A OS=Plasmodium falciparum (isolate 3D7) OX=36329 GN=PF3D7_0320900 PE=3 SV=1 - [O97320_PLAF7]	25.6584	43.67	1	4	8	13	158	16.4433	10.6235
Q8IBQ5	40S ribosomal protein S10, putative OS=Plasmodium falciparum (isolate 3D7) OX=36329 GN=PF3D7_0719700 PE=1 SV=1 - [Q8IBQ5_PLAF7]	54.8192	67.15	1	7	9	16	137	16.4677	9.72998
	A2	Sequence	# PSMs	# Proteins	# Protein Groups	Protein Group Accessions	Modifications	ΔCn	q-Value	PEP	XCorr	Charge	MH+ [Da]	ΔM [ppm]	RT [min]	# Missed Cleavages
	High	HPHLNVPNLHIMMTLK	4	1	1	Q8IBQ5		0	0	9.877e-12	5.66965	3	1895.01	-4.44736	29.2068	0
		Accession	Description	Score	Coverage	# Proteins	# Unique Peptides	# Peptides	# PSMs	# AAs	MW [kDa]	calc. pI
		Q8IBQ5	40S ribosomal protein S10, putative OS=Plasmodium falciparum (isolate 3D7) OX=36329 GN=PF3D7_0719700 PE=1 SV=1 - [Q8IBQ5_PLAF7]	54.8192	67.15	1	7	9	16	137	16.4677	9.72998
	High	HQYFILNNEGIEYLR	3	1	1	Q8IBQ5		0	0	8.864e-07	5.11096	3	1908.96	-0.0749647	33.1637	0
		Accession	Description	Score	Coverage	# Proteins	# Unique Peptides	# Peptides	# PSMs	# AAs	MW [kDa]	calc. pI
		Q8IBQ5	40S ribosomal protein S10, putative OS=Plasmodium falciparum (isolate 3D7) OX=36329 GN=PF3D7_0719700 PE=1 SV=1 - [Q8IBQ5_PLAF7]	54.8192	67.15	1	7	9	16	137	16.4677	9.72998
	High	EFLHLPPSIFPATLSK	1	1	1	Q8IBQ5		0	0	4.599e-07	4.66931	3	1797	1.04776	38.3688	0
		Accession	Description	Score	Coverage	# Proteins	# Unique Peptides	# Peptides	# PSMs	# AAs	MW [kDa]	calc. pI
		Q8IBQ5	40S ribosomal protein S10, putative OS=Plasmodium falciparum (isolate 3D7) OX=36329 GN=PF3D7_0719700 PE=1 SV=1 - [Q8IBQ5_PLAF7]	54.8192	67.15	1	7	9	16	137	16.4677	9.72998
	High	KLIYEYLFK	1	1	1	Q8IBQ5		0	0	9.551e-05	3.33579	2	1216.7	0.625099	32.5276	1
		Accession	Description	Score	Coverage	# Proteins	# Unique Peptides	# Peptides	# PSMs	# AAs	MW [kDa]	calc. pI
		Q8IBQ5	40S ribosomal protein S10, putative OS=Plasmodium falciparum (isolate 3D7) OX=36329 GN=PF3D7_0719700 PE=1 SV=1 - [Q8IBQ5_PLAF7]	54.8192	67.15	1	7	9	16	137	16.4677	9.72998
	High	LIYEYLFK	2	1	1	Q8IBQ5		0	0	0.002485	2.32803	2	1088.6	-1.8811	35.951	0
		Accession	Description	Score	Coverage	# Proteins	# Unique Peptides	# Peptides	# PSMs	# AAs	MW [kDa]	calc. pI
		Q8IBQ5	40S ribosomal protein S10, putative OS=Plasmodium falciparum (isolate 3D7) OX=36329 GN=PF3D7_0719700 PE=1 SV=1 - [Q8IBQ5_PLAF7]	54.8192	67.15	1	7	9	16	137	16.4677	9.72998
	High	EGVIVVEK	2	1	1	Q8IBQ5		0	0	0.001818	2.21118	2	872.509	0.378835	18.6049	0
		Accession	Description	Score	Coverage	# Proteins	# Unique Peptides	# Peptides	# PSMs	# AAs	MW [kDa]	calc. pI
		Q8IBQ5	40S ribosomal protein S10, putative OS=Plasmodium falciparum (isolate 3D7) OX=36329 GN=PF3D7_0719700 PE=1 SV=1 - [Q8IBQ5_PLAF7]	54.8192	67.15	1	7	9	16	137	16.4677	9.72998
	High	MDEDISR	1	1	1	Q8IBQ5		0	0	0.006859	1.6154	2	865.374	2.1108	14.3928	0
		Accession	Description	Score	Coverage	# Proteins	# Unique Peptides	# Peptides	# PSMs	# AAs	MW [kDa]	calc. pI
		Q8IBQ5	40S ribosomal protein S10, putative OS=Plasmodium falciparum (isolate 3D7) OX=36329 GN=PF3D7_0719700 PE=1 SV=1 - [Q8IBQ5_PLAF7]	54.8192	67.15	1	7	9	16	137	16.4677	9.72998
	Low	SRNYVEEK	1	1	1	Q8IBQ5		0	0.391	1	1.00165	2	1024.51	-0.521889	14.0214	1
		Accession	Description	Score	Coverage	# Proteins	# Unique Peptides	# Peptides	# PSMs	# AAs	MW [kDa]	calc. pI
		Q8IBQ5	40S ribosomal protein S10, putative OS=Plasmodium falciparum (isolate 3D7) OX=36329 GN=PF3D7_0719700 PE=1 SV=1 - [Q8IBQ5_PLAF7]	54.8192	67.15	1	7	9	16	137	16.4677	9.72998
	Low	QTLPHHKYSYIPK	1	1	1	Q8IBQ5		0.6868			1.44529	4	1611.87	2.54086	16.8278	1
		Accession	Description	Score	Coverage	# Proteins	# Unique Peptides	# Peptides	# PSMs	# AAs	MW [kDa]	calc. pI
		Q8IBQ5	40S ribosomal protein S10, putative OS=Plasmodium falciparum (isolate 3D7) OX=36329 GN=PF3D7_0719700 PE=1 SV=1 - [Q8IBQ5_PLAF7]	54.8192	67.15	1	7	9	16	137	16.4677	9.72998
C6KT23	60S ribosomal protein L27a, putative OS=Plasmodium falciparum (isolate 3D7) OX=36329 GN=PF3D7_0618300 PE=1 SV=1 - [C6KT23_PLAF7]	9.49899	30.41	1	5	5	5	148	16.7121	10.5356
	A2	Sequence	# PSMs	# Proteins	# Protein Groups	Protein Group Accessions	Modifications	ΔCn	q-Value	PEP	XCorr	Charge	MH+ [Da]	ΔM [ppm]	RT [min]	# Missed Cleavages
	High	DIAPVIDVTR	1	1	1	C6KT23		0	0	0.0001512	3.03644	2	1098.61	-0.451056	28.0321	0
		Accession	Description	Score	Coverage	# Proteins	# Unique Peptides	# Peptides	# PSMs	# AAs	MW [kDa]	calc. pI
		C6KT23	60S ribosomal protein L27a, putative OS=Plasmodium falciparum (isolate 3D7) OX=36329 GN=PF3D7_0618300 PE=1 SV=1 - [C6KT23_PLAF7]	9.49899	30.41	1	5	5	5	148	16.7121	10.5356
	High	TYcPTINVDK	1	1	1	C6KT23	C3(Carbamidomethyl)	0	0	0.001134	2.35012	2	1210.58	0.0270999	21.3738	0
		Accession	Description	Score	Coverage	# Proteins	# Unique Peptides	# Peptides	# PSMs	# AAs	MW [kDa]	calc. pI
		C6KT23	60S ribosomal protein L27a, putative OS=Plasmodium falciparum (isolate 3D7) OX=36329 GN=PF3D7_0618300 PE=1 SV=1 - [C6KT23_PLAF7]	9.49899	30.41	1	5	5	5	148	16.7121	10.5356
	High	LWGLLPEEK	1	1	1	C6KT23		0	0	0.005212	1.9427	2	1084.6	-2.11439	33.034	0
		Accession	Description	Score	Coverage	# Proteins	# Unique Peptides	# Peptides	# PSMs	# AAs	MW [kDa]	calc. pI
		C6KT23	60S ribosomal protein L27a, putative OS=Plasmodium falciparum (isolate 3D7) OX=36329 GN=PF3D7_0618300 PE=1 SV=1 - [C6KT23_PLAF7]	9.49899	30.41	1	5	5	5	148	16.7121	10.5356
	High	YFSSVAEK	1	1	1	C6KT23		0	0.001	0.01186	1.49433	2	930.458	1.13919	17.0933	0
		Accession	Description	Score	Coverage	# Proteins	# Unique Peptides	# Peptides	# PSMs	# AAs	MW [kDa]	calc. pI
		C6KT23	60S ribosomal protein L27a, putative OS=Plasmodium falciparum (isolate 3D7) OX=36329 GN=PF3D7_0618300 PE=1 SV=1 - [C6KT23_PLAF7]	9.49899	30.41	1	5	5	5	148	16.7121	10.5356
	High	HNQPIVVK	1	1	1	C6KT23		0	0.004	0.0821	2.16973	2	934.546	-0.445079	11.5619	0
		Accession	Description	Score	Coverage	# Proteins	# Unique Peptides	# Peptides	# PSMs	# AAs	MW [kDa]	calc. pI
		C6KT23	60S ribosomal protein L27a, putative OS=Plasmodium falciparum (isolate 3D7) OX=36329 GN=PF3D7_0618300 PE=1 SV=1 - [C6KT23_PLAF7]	9.49899	30.41	1	5	5	5	148	16.7121	10.5356
Q8IKM5	60S ribosomal protein L27 OS=Plasmodium falciparum (isolate 3D7) OX=36329 GN=PF14_0579 PE=1 SV=2 - [Q8IKM5_PLAF7]	5.46411	31.51	1	3	5	5	146	16.7345	10.228
	A2	Sequence	# PSMs	# Proteins	# Protein Groups	Protein Group Accessions	Modifications	ΔCn	q-Value	PEP	XCorr	Charge	MH+ [Da]	ΔM [ppm]	RT [min]	# Missed Cleavages
	High	AVIVNTYEGQTR	1	1	1	Q8IKM5		0	0	1.103e-05	3.11662	2	1350.7	0.609065	19.9105	0
		Accession	Description	Score	Coverage	# Proteins	# Unique Peptides	# Peptides	# PSMs	# AAs	MW [kDa]	calc. pI
		Q8IKM5	60S ribosomal protein L27 OS=Plasmodium falciparum (isolate 3D7) OX=36329 GN=PF14_0579 PE=1 SV=2 - [Q8IKM5_PLAF7]	5.46411	31.51	1	3	5	5	146	16.7345	10.228
	High	YQVANDFDIK	1	1	1	Q8IKM5		0	0	0.0003942	2.34749	2	1212.59	1.57263	26.5935	0
		Accession	Description	Score	Coverage	# Proteins	# Unique Peptides	# Peptides	# PSMs	# AAs	MW [kDa]	calc. pI
		Q8IKM5	60S ribosomal protein L27 OS=Plasmodium falciparum (isolate 3D7) OX=36329 GN=PF14_0579 PE=1 SV=2 - [Q8IKM5_PLAF7]	5.46411	31.51	1	3	5	5	146	16.7345	10.228
	Medium	DISFLHK	1	1	1	Q8IKM5		0	0.015	0.436	1.20265	2	859.467	-0.769043	22.4706	0
		Accession	Description	Score	Coverage	# Proteins	# Unique Peptides	# Peptides	# PSMs	# AAs	MW [kDa]	calc. pI
		Q8IKM5	60S ribosomal protein L27 OS=Plasmodium falciparum (isolate 3D7) OX=36329 GN=PF14_0579 PE=1 SV=2 - [Q8IKM5_PLAF7]	5.46411	31.51	1	3	5	5	146	16.7345	10.228
	Low	SLASDDVLK	1	1	1	Q8IKM5		0	0.312	1	0.699395	2	947.505	0.441239	12.8265	0
		Accession	Description	Score	Coverage	# Proteins	# Unique Peptides	# Peptides	# PSMs	# AAs	MW [kDa]	calc. pI
		Q8IKM5	60S ribosomal protein L27 OS=Plasmodium falciparum (isolate 3D7) OX=36329 GN=PF14_0579 PE=1 SV=2 - [Q8IKM5_PLAF7]	5.46411	31.51	1	3	5	5	146	16.7345	10.228
	Low	FLEPVNKK	1	1	1	Q8IKM5		0	0.682	1	0.860135	2	974.571	4.52137	35.23	1
		Accession	Description	Score	Coverage	# Proteins	# Unique Peptides	# Peptides	# PSMs	# AAs	MW [kDa]	calc. pI
		Q8IKM5	60S ribosomal protein L27 OS=Plasmodium falciparum (isolate 3D7) OX=36329 GN=PF14_0579 PE=1 SV=2 - [Q8IKM5_PLAF7]	5.46411	31.51	1	3	5	5	146	16.7345	10.228
C0H5C2	40S ribosomal protein S19 OS=Plasmodium falciparum (isolate 3D7) OX=36329 GN=PF3D7_1317800 PE=1 SV=1 - [C0H5C2_PLAF7]	13.4864	36.55	1	3	4	8	145	16.7531	10.2573
	A2	Sequence	# PSMs	# Proteins	# Protein Groups	Protein Group Accessions	Modifications	ΔCn	q-Value	PEP	XCorr	Charge	MH+ [Da]	ΔM [ppm]	RT [min]	# Missed Cleavages
	High	NMTIIPEMVGSIVAVHNGK	1	1	1	C0H5C2		0	0	4.51e-08	5.13151	3	2010.06	2.5762	38.4907	0
		Accession	Description	Score	Coverage	# Proteins	# Unique Peptides	# Peptides	# PSMs	# AAs	MW [kDa]	calc. pI
		C0H5C2	40S ribosomal protein S19 OS=Plasmodium falciparum (isolate 3D7) OX=36329 GN=PF3D7_1317800 PE=1 SV=1 - [C0H5C2_PLAF7]	13.4864	36.55	1	3	4	8	145	16.7531	10.2573
	High	LLDLSQDELIK	2	1	1	C0H5C2		0	0	7.818e-05	2.68616	2	1286.72	0.182855	32.794	0
		Accession	Description	Score	Coverage	# Proteins	# Unique Peptides	# Peptides	# PSMs	# AAs	MW [kDa]	calc. pI
		C0H5C2	40S ribosomal protein S19 OS=Plasmodium falciparum (isolate 3D7) OX=36329 GN=PF3D7_1317800 PE=1 SV=1 - [C0H5C2_PLAF7]	13.4864	36.55	1	3	4	8	145	16.7531	10.2573
	High	NcEPGEKPNPVPTHLR	3	1	1	C0H5C2	C2(Carbamidomethyl)	0	0	9.728e-05	2.55154	3	1844.91	1.41466	16.2415	0
		Accession	Description	Score	Coverage	# Proteins	# Unique Peptides	# Peptides	# PSMs	# AAs	MW [kDa]	calc. pI
		C0H5C2	40S ribosomal protein S19 OS=Plasmodium falciparum (isolate 3D7) OX=36329 GN=PF3D7_1317800 PE=1 SV=1 - [C0H5C2_PLAF7]	13.4864	36.55	1	3	4	8	145	16.7531	10.2573
	Low	SLLKKIR	2	1	1	C0H5C2		0	0.701	1	0.240229	2	857.594	1.04996	52.6043	2
		Accession	Description	Score	Coverage	# Proteins	# Unique Peptides	# Peptides	# PSMs	# AAs	MW [kDa]	calc. pI
		C0H5C2	40S ribosomal protein S19 OS=Plasmodium falciparum (isolate 3D7) OX=36329 GN=PF3D7_1317800 PE=1 SV=1 - [C0H5C2_PLAF7]	13.4864	36.55	1	3	4	8	145	16.7531	10.2573
Q8ID43	Nucleoside diphosphate kinase OS=Plasmodium falciparum (isolate 3D7) OX=36329 GN=PF3D7_1366500 PE=1 SV=1 - [Q8ID43_PLAF7]	51.6234	72.48	1	9	10	19	149	17.0009	8.93896
	A2	Sequence	# PSMs	# Proteins	# Protein Groups	Protein Group Accessions	Modifications	ΔCn	q-Value	PEP	XCorr	Charge	MH+ [Da]	ΔM [ppm]	RT [min]	# Missed Cleavages
	High	NVIHGSDSVASANK	2	1	1	Q8ID43		0	0	9.019e-10	4.80088	2	1398.7	1.27326	13.3945	0
		Accession	Description	Score	Coverage	# Proteins	# Unique Peptides	# Peptides	# PSMs	# AAs	MW [kDa]	calc. pI
		Q8ID43	Nucleoside diphosphate kinase OS=Plasmodium falciparum (isolate 3D7) OX=36329 GN=PF3D7_1366500 PE=1 SV=1 - [Q8ID43_PLAF7]	51.6234	72.48	1	9	10	19	149	17.0009	8.93896
	High	LIGETNPLTSNTGTIR	2	1	1	Q8ID43		0	0	2.345e-10	4.16131	2	1686.9	1.58364	27.7049	0
		Accession	Description	Score	Coverage	# Proteins	# Unique Peptides	# Peptides	# PSMs	# AAs	MW [kDa]	calc. pI
		Q8ID43	Nucleoside diphosphate kinase OS=Plasmodium falciparum (isolate 3D7) OX=36329 GN=PF3D7_1366500 PE=1 SV=1 - [Q8ID43_PLAF7]	51.6234	72.48	1	9	10	19	149	17.0009	8.93896
	High	SFImIKPDGVQR	2	1	1	Q8ID43	M4(Oxidation)	0	0	6.428e-05	3.3188	3	1406.75	0.23977	23.4325	0
		Accession	Description	Score	Coverage	# Proteins	# Unique Peptides	# Peptides	# PSMs	# AAs	MW [kDa]	calc. pI
		Q8ID43	Nucleoside diphosphate kinase OS=Plasmodium falciparum (isolate 3D7) OX=36329 GN=PF3D7_1366500 PE=1 SV=1 - [Q8ID43_PLAF7]	51.6234	72.48	1	9	10	19	149	17.0009	8.93896
	High	SFIMIKPDGVQR	1	1	1	Q8ID43		0	0	2.439e-06	3.23043	3	1390.76	2.94976	25.1238	0
		Accession	Description	Score	Coverage	# Proteins	# Unique Peptides	# Peptides	# PSMs	# AAs	MW [kDa]	calc. pI
		Q8ID43	Nucleoside diphosphate kinase OS=Plasmodium falciparum (isolate 3D7) OX=36329 GN=PF3D7_1366500 PE=1 SV=1 - [Q8ID43_PLAF7]	51.6234	72.48	1	9	10	19	149	17.0009	8.93896
	High	MLNPTEEILK	1	1	1	Q8ID43		0	0	0.000224	2.73117	2	1187.63	-2.48409	29.1675	0
		Accession	Description	Score	Coverage	# Proteins	# Unique Peptides	# Peptides	# PSMs	# AAs	MW [kDa]	calc. pI
		Q8ID43	Nucleoside diphosphate kinase OS=Plasmodium falciparum (isolate 3D7) OX=36329 GN=PF3D7_1366500 PE=1 SV=1 - [Q8ID43_PLAF7]	51.6234	72.48	1	9	10	19	149	17.0009	8.93896
	High	mLNPTEEILK	2	1	1	Q8ID43	M1(Oxidation)	0	0	0.000495	2.58441	2	1203.63	4.61335	26.3206	0
		Accession	Description	Score	Coverage	# Proteins	# Unique Peptides	# Peptides	# PSMs	# AAs	MW [kDa]	calc. pI
		Q8ID43	Nucleoside diphosphate kinase OS=Plasmodium falciparum (isolate 3D7) OX=36329 GN=PF3D7_1366500 PE=1 SV=1 - [Q8ID43_PLAF7]	51.6234	72.48	1	9	10	19	149	17.0009	8.93896
	High	ELSDQPFFK	2	1	1	Q8ID43		0	0	0.003615	2.53274	2	1110.55	-0.415222	27.9391	0
		Accession	Description	Score	Coverage	# Proteins	# Unique Peptides	# Peptides	# PSMs	# AAs	MW [kDa]	calc. pI
		Q8ID43	Nucleoside diphosphate kinase OS=Plasmodium falciparum (isolate 3D7) OX=36329 GN=PF3D7_1366500 PE=1 SV=1 - [Q8ID43_PLAF7]	51.6234	72.48	1	9	10	19	149	17.0009	8.93896
	High	AEELTQWK	1	1	1	Q8ID43		0	0	0.001866	2.53157	2	1004.51	0.93834	21.8785	0
		Accession	Description	Score	Coverage	# Proteins	# Unique Peptides	# Peptides	# PSMs	# AAs	MW [kDa]	calc. pI
		Q8ID43	Nucleoside diphosphate kinase OS=Plasmodium falciparum (isolate 3D7) OX=36329 GN=PF3D7_1366500 PE=1 SV=1 - [Q8ID43_PLAF7]	51.6234	72.48	1	9	10	19	149	17.0009	8.93896
	High	GDFcLEVSK	1	1	1	Q8ID43	C4(Carbamidomethyl)	0	0	0.002255	2.09417	2	1054.49	1.20415	24.4799	0
		Accession	Description	Score	Coverage	# Proteins	# Unique Peptides	# Peptides	# PSMs	# AAs	MW [kDa]	calc. pI
		Q8ID43	Nucleoside diphosphate kinase OS=Plasmodium falciparum (isolate 3D7) OX=36329 GN=PF3D7_1366500 PE=1 SV=1 - [Q8ID43_PLAF7]	51.6234	72.48	1	9	10	19	149	17.0009	8.93896
	High	GLVGTIIK	2	1	1	Q8ID43		0	0.001	0.01755	2.07661	2	800.525	0.728855	25.6862	0
		Accession	Description	Score	Coverage	# Proteins	# Unique Peptides	# Peptides	# PSMs	# AAs	MW [kDa]	calc. pI
		Q8ID43	Nucleoside diphosphate kinase OS=Plasmodium falciparum (isolate 3D7) OX=36329 GN=PF3D7_1366500 PE=1 SV=1 - [Q8ID43_PLAF7]	51.6234	72.48	1	9	10	19	149	17.0009	8.93896
	High	EINIWFK	2	1	1	Q8ID43		0	0.005	0.08828	2.22	2	949.514	-0.528509	32.8292	0
		Accession	Description	Score	Coverage	# Proteins	# Unique Peptides	# Peptides	# PSMs	# AAs	MW [kDa]	calc. pI
		Q8ID43	Nucleoside diphosphate kinase OS=Plasmodium falciparum (isolate 3D7) OX=36329 GN=PF3D7_1366500 PE=1 SV=1 - [Q8ID43_PLAF7]	51.6234	72.48	1	9	10	19	149	17.0009	8.93896
	Low	GPVVAMVWEGVDmVK	1	1	1	Q8ID43	M13(Oxidation)	0	0.632	1	0.82239	2	1632.82	3.00347	44.3648	0
		Accession	Description	Score	Coverage	# Proteins	# Unique Peptides	# Peptides	# PSMs	# AAs	MW [kDa]	calc. pI
		Q8ID43	Nucleoside diphosphate kinase OS=Plasmodium falciparum (isolate 3D7) OX=36329 GN=PF3D7_1366500 PE=1 SV=1 - [Q8ID43_PLAF7]	51.6234	72.48	1	9	10	19	149	17.0009	8.93896
Q8IDB0	40S ribosomal protein S15 OS=Plasmodium falciparum (isolate 3D7) OX=36329 GN=PF3D7_1358800 PE=1 SV=1 - [Q8IDB0_PLAF7]	8.48754	31.13	1	3	4	4	151	17.2396	10.3745
	A2	Sequence	# PSMs	# Proteins	# Protein Groups	Protein Group Accessions	Modifications	ΔCn	q-Value	PEP	XCorr	Charge	MH+ [Da]	ΔM [ppm]	RT [min]	# Missed Cleavages
	High	AQGIATTIPEDLYFLIK	1	1	1	Q8IDB0		0	0	1.648e-06	4.28226	3	1893.04	1.49796	44.0552	0
		Accession	Description	Score	Coverage	# Proteins	# Unique Peptides	# Peptides	# PSMs	# AAs	MW [kDa]	calc. pI
		Q8IDB0	40S ribosomal protein S15 OS=Plasmodium falciparum (isolate 3D7) OX=36329 GN=PF3D7_1358800 PE=1 SV=1 - [Q8IDB0_PLAF7]	8.48754	31.13	1	3	4	4	151	17.2396	10.3745
	High	GISSSTLPYK	1	1	1	Q8IDB0		0	0	0.0007595	2.46588	2	1052.56	-0.906745	21.2795	0
		Accession	Description	Score	Coverage	# Proteins	# Unique Peptides	# Peptides	# PSMs	# AAs	MW [kDa]	calc. pI
		Q8IDB0	40S ribosomal protein S15 OS=Plasmodium falciparum (isolate 3D7) OX=36329 GN=PF3D7_1358800 PE=1 SV=1 - [Q8IDB0_PLAF7]	8.48754	31.13	1	3	4	4	151	17.2396	10.3745
	High	LLPSNWK	1	1	1	Q8IDB0		0	0.008	0.1867	1.7394	2	857.487	-1.39749	23.0409	0
		Accession	Description	Score	Coverage	# Proteins	# Unique Peptides	# Peptides	# PSMs	# AAs	MW [kDa]	calc. pI
		Q8IDB0	40S ribosomal protein S15 OS=Plasmodium falciparum (isolate 3D7) OX=36329 GN=PF3D7_1358800 PE=1 SV=1 - [Q8IDB0_PLAF7]	8.48754	31.13	1	3	4	4	151	17.2396	10.3745
	Low	LILTESKIHRISR	1	1	1	Q8IDB0		0.0417	0.679	1	0.229102	2	1565.95	3.66677	50.2755	2
		Accession	Description	Score	Coverage	# Proteins	# Unique Peptides	# Peptides	# PSMs	# AAs	MW [kDa]	calc. pI
		Q8IDB0	40S ribosomal protein S15 OS=Plasmodium falciparum (isolate 3D7) OX=36329 GN=PF3D7_1358800 PE=1 SV=1 - [Q8IDB0_PLAF7]	8.48754	31.13	1	3	4	4	151	17.2396	10.3745
Q8IIF0	Circumsporozoite-related antigen OS=Plasmodium falciparum (isolate 3D7) OX=36329 GN=PF11_0224 PE=4 SV=1 - [Q8IIF0_PLAF7]	32.7842	18.52	1	5	5	7	162	17.285	5.92236
	A2	Sequence	# PSMs	# Proteins	# Protein Groups	Protein Group Accessions	Modifications	ΔCn	q-Value	PEP	XCorr	Charge	MH+ [Da]	ΔM [ppm]	RT [min]	# Missed Cleavages
	High	KGSGEPLIDVHDLISDMIK	1	1	1	Q8IIF0		0	0	2.676e-08	6.4719	3	2067.08	-0.760235	40.2186	1
		Accession	Description	Score	Coverage	# Proteins	# Unique Peptides	# Peptides	# PSMs	# AAs	MW [kDa]	calc. pI
		Q8IIF0	Circumsporozoite-related antigen OS=Plasmodium falciparum (isolate 3D7) OX=36329 GN=PF11_0224 PE=4 SV=1 - [Q8IIF0_PLAF7]	32.7842	18.52	1	5	5	7	162	17.285	5.92236
	High	GSGEPLIDVHDLISDMIK	2	1	1	Q8IIF0		0	0	4.794e-09	6.36504	2	1938.99	4.38995	43.3861	0
		Accession	Description	Score	Coverage	# Proteins	# Unique Peptides	# Peptides	# PSMs	# AAs	MW [kDa]	calc. pI
		Q8IIF0	Circumsporozoite-related antigen OS=Plasmodium falciparum (isolate 3D7) OX=36329 GN=PF11_0224 PE=4 SV=1 - [Q8IIF0_PLAF7]	32.7842	18.52	1	5	5	7	162	17.285	5.92236
	High	KEEELVEVNKR	1	1	1	Q8IIF0		0	0	0.0001667	4.25261	3	1372.74	-0.403161	13.9621	2
		Accession	Description	Score	Coverage	# Proteins	# Unique Peptides	# Peptides	# PSMs	# AAs	MW [kDa]	calc. pI
		Q8IIF0	Circumsporozoite-related antigen OS=Plasmodium falciparum (isolate 3D7) OX=36329 GN=PF11_0224 PE=4 SV=1 - [Q8IIF0_PLAF7]	32.7842	18.52	1	5	5	7	162	17.285	5.92236
	High	KEEELVEVNK	1	1	1	Q8IIF0		0	0	5.675e-05	4.13236	2	1216.64	1.29947	15.8408	1
		Accession	Description	Score	Coverage	# Proteins	# Unique Peptides	# Peptides	# PSMs	# AAs	MW [kDa]	calc. pI
		Q8IIF0	Circumsporozoite-related antigen OS=Plasmodium falciparum (isolate 3D7) OX=36329 GN=PF11_0224 PE=4 SV=1 - [Q8IIF0_PLAF7]	32.7842	18.52	1	5	5	7	162	17.285	5.92236
	High	GSGEPLIDVHDLISDmIK	1	1	1	Q8IIF0	M16(Oxidation)	0	0	5.873e-08	4.04319	3	1954.98	0.57927	36.0562	0
		Accession	Description	Score	Coverage	# Proteins	# Unique Peptides	# Peptides	# PSMs	# AAs	MW [kDa]	calc. pI
		Q8IIF0	Circumsporozoite-related antigen OS=Plasmodium falciparum (isolate 3D7) OX=36329 GN=PF11_0224 PE=4 SV=1 - [Q8IIF0_PLAF7]	32.7842	18.52	1	5	5	7	162	17.285	5.92236
	High	EEELVEVNK	1	1	1	Q8IIF0		0	0.001	0.007346	2.3235	2	1088.55	2.79742	19.227	0
		Accession	Description	Score	Coverage	# Proteins	# Unique Peptides	# Peptides	# PSMs	# AAs	MW [kDa]	calc. pI
		Q8IIF0	Circumsporozoite-related antigen OS=Plasmodium falciparum (isolate 3D7) OX=36329 GN=PF11_0224 PE=4 SV=1 - [Q8IIF0_PLAF7]	32.7842	18.52	1	5	5	7	162	17.285	5.92236
Q8IBY4	60S ribosomal protein L34 OS=Plasmodium falciparum (isolate 3D7) OX=36329 GN=PF3D7_0710600 PE=1 SV=1 - [Q8IBY4_PLAF7]	6.0489	27.33	1	3	5	6	150	17.3398	10.77
	A2	Sequence	# PSMs	# Proteins	# Protein Groups	Protein Group Accessions	Modifications	ΔCn	q-Value	PEP	XCorr	Charge	MH+ [Da]	ΔM [ppm]	RT [min]	# Missed Cleavages
	High	AYGGSIcAR	1	1	1	Q8IBY4	C7(Carbamidomethyl)	0	0	6.979e-05	1.98373	2	954.446	-0.512329	15.5837	0
		Accession	Description	Score	Coverage	# Proteins	# Unique Peptides	# Peptides	# PSMs	# AAs	MW [kDa]	calc. pI
		Q8IBY4	60S ribosomal protein L34 OS=Plasmodium falciparum (isolate 3D7) OX=36329 GN=PF3D7_0710600 PE=1 SV=1 - [Q8IBY4_PLAF7]	6.0489	27.33	1	3	5	6	150	17.3398	10.77
	High	AFLFEEQK	1	1	1	Q8IBY4		0	0.001	0.01188	1.82349	2	1011.51	-1.67599	26.9954	0
		Accession	Description	Score	Coverage	# Proteins	# Unique Peptides	# Peptides	# PSMs	# AAs	MW [kDa]	calc. pI
		Q8IBY4	60S ribosomal protein L34 OS=Plasmodium falciparum (isolate 3D7) OX=36329 GN=PF3D7_0710600 PE=1 SV=1 - [Q8IBY4_PLAF7]	6.0489	27.33	1	3	5	6	150	17.3398	10.77
	High	LTIHVVK	1	1	1	Q8IBY4		0	0.003	0.04612	2.24167	2	809.525	0.777836	17.1968	0
		Accession	Description	Score	Coverage	# Proteins	# Unique Peptides	# Peptides	# PSMs	# AAs	MW [kDa]	calc. pI
		Q8IBY4	60S ribosomal protein L34 OS=Plasmodium falciparum (isolate 3D7) OX=36329 GN=PF3D7_0710600 PE=1 SV=1 - [Q8IBY4_PLAF7]	6.0489	27.33	1	3	5	6	150	17.3398	10.77
	Low	KNRTVAR	2	1	1	Q8IBY4		0.397			1.20108	2	844.507	-4.53458	14.5325	2
		Accession	Description	Score	Coverage	# Proteins	# Unique Peptides	# Peptides	# PSMs	# AAs	MW [kDa]	calc. pI
		Q8IBY4	60S ribosomal protein L34 OS=Plasmodium falciparum (isolate 3D7) OX=36329 GN=PF3D7_0710600 PE=1 SV=1 - [Q8IBY4_PLAF7]	6.0489	27.33	1	3	5	6	150	17.3398	10.77
	Low	HNHYNTKSNK	1	1	1	Q8IBY4		0.5122			1.00186	3	1242.6	-1.82188	16.2835	1
		Accession	Description	Score	Coverage	# Proteins	# Unique Peptides	# Peptides	# PSMs	# AAs	MW [kDa]	calc. pI
		Q8IBY4	60S ribosomal protein L34 OS=Plasmodium falciparum (isolate 3D7) OX=36329 GN=PF3D7_0710600 PE=1 SV=1 - [Q8IBY4_PLAF7]	6.0489	27.33	1	3	5	6	150	17.3398	10.77
Q8I603	Eukaryotic translation initiation factor 5A OS=Plasmodium falciparum (isolate 3D7) OX=36329 GN=PF3D7_1204300 PE=3 SV=1 - [Q8I603_PLAF7]	37.1181	43.48	1	7	7	12	161	17.6198	5.75732
	A2	Sequence	# PSMs	# Proteins	# Protein Groups	Protein Group Accessions	Modifications	ΔCn	q-Value	PEP	XCorr	Charge	MH+ [Da]	ΔM [ppm]	RT [min]	# Missed Cleavages
	High	KYEDIcPTSHNMDVPVVK	1	1	1	Q8I603	C6(Carbamidomethyl)	0	0	7.009e-09	5.91251	3	2132.01	-1.77701	23.2637	1
		Accession	Description	Score	Coverage	# Proteins	# Unique Peptides	# Peptides	# PSMs	# AAs	MW [kDa]	calc. pI
		Q8I603	Eukaryotic translation initiation factor 5A OS=Plasmodium falciparum (isolate 3D7) OX=36329 GN=PF3D7_1204300 PE=3 SV=1 - [Q8I603_PLAF7]	37.1181	43.48	1	7	7	12	161	17.6198	5.75732
	High	YEDIcPTSHNMDVPVVK	1	1	1	Q8I603	C5(Carbamidomethyl)	0	0	2.888e-07	3.83027	3	2003.92	0.515223	25.5256	0
		Accession	Description	Score	Coverage	# Proteins	# Unique Peptides	# Peptides	# PSMs	# AAs	MW [kDa]	calc. pI
		Q8I603	Eukaryotic translation initiation factor 5A OS=Plasmodium falciparum (isolate 3D7) OX=36329 GN=PF3D7_1204300 PE=3 SV=1 - [Q8I603_PLAF7]	37.1181	43.48	1	7	7	12	161	17.6198	5.75732
	High	SVLVSVLSAcGQEK	2	1	1	Q8I603	C10(Carbamidomethyl)	0	0	6.619e-07	3.58878	2	1476.77	0.101198	29.7443	0
		Accession	Description	Score	Coverage	# Proteins	# Unique Peptides	# Peptides	# PSMs	# AAs	MW [kDa]	calc. pI
		Q8I603	Eukaryotic translation initiation factor 5A OS=Plasmodium falciparum (isolate 3D7) OX=36329 GN=PF3D7_1204300 PE=3 SV=1 - [Q8I603_PLAF7]	37.1181	43.48	1	7	7	12	161	17.6198	5.75732
	High	AHIVGIDIFTGR	3	1	1	Q8I603		0	0	1.589e-07	3.56873	2	1298.72	-1.50857	30.4066	0
		Accession	Description	Score	Coverage	# Proteins	# Unique Peptides	# Peptides	# PSMs	# AAs	MW [kDa]	calc. pI
		Q8I603	Eukaryotic translation initiation factor 5A OS=Plasmodium falciparum (isolate 3D7) OX=36329 GN=PF3D7_1204300 PE=3 SV=1 - [Q8I603_PLAF7]	37.1181	43.48	1	7	7	12	161	17.6198	5.75732
	High	DTEGNLDEVAK	2	1	1	Q8I603		0	0	1.991e-05	2.79987	2	1190.56	1.87512	18.9206	0
		Accession	Description	Score	Coverage	# Proteins	# Unique Peptides	# Peptides	# PSMs	# AAs	MW [kDa]	calc. pI
		Q8I603	Eukaryotic translation initiation factor 5A OS=Plasmodium falciparum (isolate 3D7) OX=36329 GN=PF3D7_1204300 PE=3 SV=1 - [Q8I603_PLAF7]	37.1181	43.48	1	7	7	12	161	17.6198	5.75732
	High	VVDYSTSK	2	1	1	Q8I603		0	0	0.001032	2.2686	2	898.452	-0.0841618	12.5107	0
		Accession	Description	Score	Coverage	# Proteins	# Unique Peptides	# Peptides	# PSMs	# AAs	MW [kDa]	calc. pI
		Q8I603	Eukaryotic translation initiation factor 5A OS=Plasmodium falciparum (isolate 3D7) OX=36329 GN=PF3D7_1204300 PE=3 SV=1 - [Q8I603_PLAF7]	37.1181	43.48	1	7	7	12	161	17.6198	5.75732
	High	NLFDNGK	1	1	1	Q8I603		0	0.003	0.04168	1.57405	2	807.399	-1.13091	18.5993	0
		Accession	Description	Score	Coverage	# Proteins	# Unique Peptides	# Peptides	# PSMs	# AAs	MW [kDa]	calc. pI
		Q8I603	Eukaryotic translation initiation factor 5A OS=Plasmodium falciparum (isolate 3D7) OX=36329 GN=PF3D7_1204300 PE=3 SV=1 - [Q8I603_PLAF7]	37.1181	43.48	1	7	7	12	161	17.6198	5.75732
Q8IIA2	40S ribosomal protein S18, putative OS=Plasmodium falciparum (isolate 3D7) OX=36329 GN=PF11_0272 PE=1 SV=1 - [Q8IIA2_PLAF7]	16.5308	39.1	1	3	6	8	156	17.8798	10.4624
	A2	Sequence	# PSMs	# Proteins	# Protein Groups	Protein Group Accessions	Modifications	ΔCn	q-Value	PEP	XCorr	Charge	MH+ [Da]	ΔM [ppm]	RT [min]	# Missed Cleavages
	High	AGELTTEEIDNIVHImSTPTQFK	1	1	1	Q8IIA2	M16(Oxidation)	0	0	2.354e-09	6.02784	3	2590.28	2.51226	35.5447	0
		Accession	Description	Score	Coverage	# Proteins	# Unique Peptides	# Peptides	# PSMs	# AAs	MW [kDa]	calc. pI
		Q8IIA2	40S ribosomal protein S18, putative OS=Plasmodium falciparum (isolate 3D7) OX=36329 GN=PF11_0272 PE=1 SV=1 - [Q8IIA2_PLAF7]	16.5308	39.1	1	3	6	8	156	17.8798	10.4624
	High	AGELTTEEIDNIVHIMSTPTQFK	1	1	1	Q8IIA2		0	0	5.907e-09	5.88826	3	2574.28	2.85239	43.126	0
		Accession	Description	Score	Coverage	# Proteins	# Unique Peptides	# Peptides	# PSMs	# AAs	MW [kDa]	calc. pI
		Q8IIA2	40S ribosomal protein S18, putative OS=Plasmodium falciparum (isolate 3D7) OX=36329 GN=PF11_0272 PE=1 SV=1 - [Q8IIA2_PLAF7]	16.5308	39.1	1	3	6	8	156	17.8798	10.4624
	High	IPDWFLNR	1	1	1	Q8IIA2		0	0	0.00158	2.47043	2	1060.56	0.0484801	33.9664	0
		Accession	Description	Score	Coverage	# Proteins	# Unique Peptides	# Peptides	# PSMs	# AAs	MW [kDa]	calc. pI
		Q8IIA2	40S ribosomal protein S18, putative OS=Plasmodium falciparum (isolate 3D7) OX=36329 GN=PF11_0272 PE=1 SV=1 - [Q8IIA2_PLAF7]	16.5308	39.1	1	3	6	8	156	17.8798	10.4624
	High	ILNTNVDGK	1	1	1	Q8IIA2		0	0	0.0016	2.14425	2	973.531	-0.661564	16.4304	0
		Accession	Description	Score	Coverage	# Proteins	# Unique Peptides	# Peptides	# PSMs	# AAs	MW [kDa]	calc. pI
		Q8IIA2	40S ribosomal protein S18, putative OS=Plasmodium falciparum (isolate 3D7) OX=36329 GN=PF11_0272 PE=1 SV=1 - [Q8IIA2_PLAF7]	16.5308	39.1	1	3	6	8	156	17.8798	10.4624
	Low	QANVDPTKR	1	1	1	Q8IIA2		0	0.165	1	0.753808	2	1028.55	0.362018	9.65616	1
		Accession	Description	Score	Coverage	# Proteins	# Unique Peptides	# Peptides	# PSMs	# AAs	MW [kDa]	calc. pI
		Q8IIA2	40S ribosomal protein S18, putative OS=Plasmodium falciparum (isolate 3D7) OX=36329 GN=PF11_0272 PE=1 SV=1 - [Q8IIA2_PLAF7]	16.5308	39.1	1	3	6	8	156	17.8798	10.4624
	Low	QANVDPTK	2	1	1	Q8IIA2		0	0.369	1	0.550737	2	872.45	2.85785	3.25106	0
		Accession	Description	Score	Coverage	# Proteins	# Unique Peptides	# Peptides	# PSMs	# AAs	MW [kDa]	calc. pI
		Q8IIA2	40S ribosomal protein S18, putative OS=Plasmodium falciparum (isolate 3D7) OX=36329 GN=PF11_0272 PE=1 SV=1 - [Q8IIA2_PLAF7]	16.5308	39.1	1	3	6	8	156	17.8798	10.4624
	Low	GIGKRmATVIcK	1	1	1	Q8IIA2	M6(Oxidation); C11(Carbamidomethyl)	0.0471	0.38	1	1.61525	3	1349.74	2.61619	31.7612	2
		Accession	Description	Score	Coverage	# Proteins	# Unique Peptides	# Peptides	# PSMs	# AAs	MW [kDa]	calc. pI
		Q8IIA2	40S ribosomal protein S18, putative OS=Plasmodium falciparum (isolate 3D7) OX=36329 GN=PF11_0272 PE=1 SV=1 - [Q8IIA2_PLAF7]	16.5308	39.1	1	3	6	8	156	17.8798	10.4624
Q8I3T8	60S ribosomal protein L12, putative OS=Plasmodium falciparum (isolate 3D7) OX=36329 GN=PF3D7_0517000 PE=3 SV=2 - [Q8I3T8_PLAF7]	16.7042	47.27	1	6	10	12	165	18.1008	9.51025
	A2	Sequence	# PSMs	# Proteins	# Protein Groups	Protein Group Accessions	Modifications	ΔCn	q-Value	PEP	XCorr	Charge	MH+ [Da]	ΔM [ppm]	RT [min]	# Missed Cleavages
	High	KPTTIQEMIDSGEIDVPLE	1	1	1	Q8I3T8		0	0	0.002779	5.03856	2	2115.06	2.92861	40.4165	0
		Accession	Description	Score	Coverage	# Proteins	# Unique Peptides	# Peptides	# PSMs	# AAs	MW [kDa]	calc. pI
		Q8I3T8	60S ribosomal protein L12, putative OS=Plasmodium falciparum (isolate 3D7) OX=36329 GN=PF3D7_0517000 PE=3 SV=2 - [Q8I3T8_PLAF7]	16.7042	47.27	1	6	10	12	165	18.1008	9.51025
	High	VEVVPTSAALILK	2	1	1	Q8I3T8		0	0	9.145e-07	2.97363	2	1339.82	-2.53139	32.9373	0
		Accession	Description	Score	Coverage	# Proteins	# Unique Peptides	# Peptides	# PSMs	# AAs	MW [kDa]	calc. pI
		Q8I3T8	60S ribosomal protein L12, putative OS=Plasmodium falciparum (isolate 3D7) OX=36329 GN=PF3D7_0517000 PE=3 SV=2 - [Q8I3T8_PLAF7]	16.7042	47.27	1	6	10	12	165	18.1008	9.51025
	High	LEQVYSIAR	1	1	1	Q8I3T8		0	0	0.0005415	2.80755	2	1078.59	0.893935	22.8882	0
		Accession	Description	Score	Coverage	# Proteins	# Unique Peptides	# Peptides	# PSMs	# AAs	MW [kDa]	calc. pI
		Q8I3T8	60S ribosomal protein L12, putative OS=Plasmodium falciparum (isolate 3D7) OX=36329 GN=PF3D7_0517000 PE=3 SV=2 - [Q8I3T8_PLAF7]	16.7042	47.27	1	6	10	12	165	18.1008	9.51025
	High	LGPLGLSPK	1	1	1	Q8I3T8		0	0	0.0001845	2.02518	2	881.545	-0.914267	24.9228	0
		Accession	Description	Score	Coverage	# Proteins	# Unique Peptides	# Peptides	# PSMs	# AAs	MW [kDa]	calc. pI
		Q8I3T8	60S ribosomal protein L12, putative OS=Plasmodium falciparum (isolate 3D7) OX=36329 GN=PF3D7_0517000 PE=3 SV=2 - [Q8I3T8_PLAF7]	16.7042	47.27	1	6	10	12	165	18.1008	9.51025
	High	ELNEAPR	1	1	1	Q8I3T8		0	0.001	0.0215	1.92134	2	828.421	0.241317	12.1094	0
		Accession	Description	Score	Coverage	# Proteins	# Unique Peptides	# Peptides	# PSMs	# AAs	MW [kDa]	calc. pI
		Q8I3T8	60S ribosomal protein L12, putative OS=Plasmodium falciparum (isolate 3D7) OX=36329 GN=PF3D7_0517000 PE=3 SV=2 - [Q8I3T8_PLAF7]	16.7042	47.27	1	6	10	12	165	18.1008	9.51025
	High	KPDPNEIK	1	1	1	Q8I3T8		0	0.009	0.2304	1.93792	2	940.509	-0.451125	10.1043	0
		Accession	Description	Score	Coverage	# Proteins	# Unique Peptides	# Peptides	# PSMs	# AAs	MW [kDa]	calc. pI
		Q8I3T8	60S ribosomal protein L12, putative OS=Plasmodium falciparum (isolate 3D7) OX=36329 GN=PF3D7_0517000 PE=3 SV=2 - [Q8I3T8_PLAF7]	16.7042	47.27	1	6	10	12	165	18.1008	9.51025
	Low	KVGDDIAK	1	1	1	Q8I3T8		0	0.051	1	0.783499	2	845.472	-0.717667	9.12004	1
		Accession	Description	Score	Coverage	# Proteins	# Unique Peptides	# Peptides	# PSMs	# AAs	MW [kDa]	calc. pI
		Q8I3T8	60S ribosomal protein L12, putative OS=Plasmodium falciparum (isolate 3D7) OX=36329 GN=PF3D7_0517000 PE=3 SV=2 - [Q8I3T8_PLAF7]	16.7042	47.27	1	6	10	12	165	18.1008	9.51025
	Low	MAKKPDPNEIK	1	1	1	Q8I3T8		0.384			1.62492	3	1270.68	-1.45956	19.6784	1
		Accession	Description	Score	Coverage	# Proteins	# Unique Peptides	# Peptides	# PSMs	# AAs	MW [kDa]	calc. pI
		Q8I3T8	60S ribosomal protein L12, putative OS=Plasmodium falciparum (isolate 3D7) OX=36329 GN=PF3D7_0517000 PE=3 SV=2 - [Q8I3T8_PLAF7]	16.7042	47.27	1	6	10	12	165	18.1008	9.51025
	Low	LGPLGLSPKKVGDDIAK	2	1	1	Q8I3T8		0.8			0.846873	2	1707.99	-4.45309	37.8032	2
		Accession	Description	Score	Coverage	# Proteins	# Unique Peptides	# Peptides	# PSMs	# AAs	MW [kDa]	calc. pI
		Q8I3T8	60S ribosomal protein L12, putative OS=Plasmodium falciparum (isolate 3D7) OX=36329 GN=PF3D7_0517000 PE=3 SV=2 - [Q8I3T8_PLAF7]	16.7042	47.27	1	6	10	12	165	18.1008	9.51025
	Low	ELNEAPRDR	1	1	1	Q8I3T8		0.0816			0.452788	2	1099.55	-0.889455	42.7604	1
		Accession	Description	Score	Coverage	# Proteins	# Unique Peptides	# Peptides	# PSMs	# AAs	MW [kDa]	calc. pI
		Q8I3T8	60S ribosomal protein L12, putative OS=Plasmodium falciparum (isolate 3D7) OX=36329 GN=PF3D7_0517000 PE=3 SV=2 - [Q8I3T8_PLAF7]	16.7042	47.27	1	6	10	12	165	18.1008	9.51025
Q8III7	AP complex subunit sigma OS=Plasmodium falciparum (isolate 3D7) OX=36329 GN=PF11_0187 PE=3 SV=1 - [Q8III7_PLAF7]	6.37935	14.19	1	2	2	2	155	18.2228	8.74854
	A2	Sequence	# PSMs	# Proteins	# Protein Groups	Protein Group Accessions	Modifications	ΔCn	q-Value	PEP	XCorr	Charge	MH+ [Da]	ΔM [ppm]	RT [min]	# Missed Cleavages
	High	IVAAQDSLMEDNK	1	1	1	Q8III7		0	0	3.756e-07	3.60341	2	1433.7	3.99344	21.8897	0
		Accession	Description	Score	Coverage	# Proteins	# Unique Peptides	# Peptides	# PSMs	# AAs	MW [kDa]	calc. pI
		Q8III7	AP complex subunit sigma OS=Plasmodium falciparum (isolate 3D7) OX=36329 GN=PF11_0187 PE=3 SV=1 - [Q8III7_PLAF7]	6.37935	14.19	1	2	2	2	155	18.2228	8.74854
	High	ETSQITLNR	1	1	1	Q8III7		0	0	0.00624	2.77594	2	1061.55	-4.44697	17.2506	0
		Accession	Description	Score	Coverage	# Proteins	# Unique Peptides	# Peptides	# PSMs	# AAs	MW [kDa]	calc. pI
		Q8III7	AP complex subunit sigma OS=Plasmodium falciparum (isolate 3D7) OX=36329 GN=PF11_0187 PE=3 SV=1 - [Q8III7_PLAF7]	6.37935	14.19	1	2	2	2	155	18.2228	8.74854
Q8IDP4	Thioredoxin 2 OS=Plasmodium falciparum (isolate 3D7) OX=36329 GN=trx2 PE=1 SV=1 - [Q8IDP4_PLAF7]	7.7072	42.04	1	2	6	10	157	18.6178	9.75928
	A2	Sequence	# PSMs	# Proteins	# Protein Groups	Protein Group Accessions	Modifications	ΔCn	q-Value	PEP	XCorr	Charge	MH+ [Da]	ΔM [ppm]	RT [min]	# Missed Cleavages
	High	KDHFVSSNDLIALIK	2	1	1	Q8IDP4		0	0	1.313e-08	5.5018	3	1699.93	-2.50271	30.963	1
		Accession	Description	Score	Coverage	# Proteins	# Unique Peptides	# Peptides	# PSMs	# AAs	MW [kDa]	calc. pI
		Q8IDP4	Thioredoxin 2 OS=Plasmodium falciparum (isolate 3D7) OX=36329 GN=trx2 PE=1 SV=1 - [Q8IDP4_PLAF7]	7.7072	42.04	1	2	6	10	157	18.6178	9.75928
	High	SLPTIILLK	1	1	1	Q8IDP4		0	0.001	0.008305	2.2054	2	997.666	0.422911	34.8298	0
		Accession	Description	Score	Coverage	# Proteins	# Unique Peptides	# Peptides	# PSMs	# AAs	MW [kDa]	calc. pI
		Q8IDP4	Thioredoxin 2 OS=Plasmodium falciparum (isolate 3D7) OX=36329 GN=trx2 PE=1 SV=1 - [Q8IDP4_PLAF7]	7.7072	42.04	1	2	6	10	157	18.6178	9.75928
	Low	NTVIVLYFFAK	1	1	1	Q8IDP4		0	0.323	1	1.21014	2	1314.74	-0.671404	34.068	0
		Accession	Description	Score	Coverage	# Proteins	# Unique Peptides	# Peptides	# PSMs	# AAs	MW [kDa]	calc. pI
		Q8IDP4	Thioredoxin 2 OS=Plasmodium falciparum (isolate 3D7) OX=36329 GN=trx2 PE=1 SV=1 - [Q8IDP4_PLAF7]	7.7072	42.04	1	2	6	10	157	18.6178	9.75928
	Low	KVPRLQQNGSNIINGVNMK	3	1	1	Q8IDP4		0	0.689	1	0.479522	2	2110.15	-0.46014	7.25835	2
		Accession	Description	Score	Coverage	# Proteins	# Unique Peptides	# Peptides	# PSMs	# AAs	MW [kDa]	calc. pI
		Q8IDP4	Thioredoxin 2 OS=Plasmodium falciparum (isolate 3D7) OX=36329 GN=trx2 PE=1 SV=1 - [Q8IDP4_PLAF7]	7.7072	42.04	1	2	6	10	157	18.6178	9.75928
	Low	KVPRLQQNGSNIINGVNmK	1	1	1	Q8IDP4	M18(Oxidation)	0.3478			0.15339	2	2126.14	-2.65814	5.25919	2
		Accession	Description	Score	Coverage	# Proteins	# Unique Peptides	# Peptides	# PSMs	# AAs	MW [kDa]	calc. pI
		Q8IDP4	Thioredoxin 2 OS=Plasmodium falciparum (isolate 3D7) OX=36329 GN=trx2 PE=1 SV=1 - [Q8IDP4_PLAF7]	7.7072	42.04	1	2	6	10	157	18.6178	9.75928
	Low	KFSVKSLPTIILLK	1	1	1	Q8IDP4		0.7021			0.142081	3	1587.03	4.76693	51.688	2
		Accession	Description	Score	Coverage	# Proteins	# Unique Peptides	# Peptides	# PSMs	# AAs	MW [kDa]	calc. pI
		Q8IDP4	Thioredoxin 2 OS=Plasmodium falciparum (isolate 3D7) OX=36329 GN=trx2 PE=1 SV=1 - [Q8IDP4_PLAF7]	7.7072	42.04	1	2	6	10	157	18.6178	9.75928
	Low	SLPTIILLKNKTMLAR	1	1	1	Q8IDP4		0.6667			0.0863705	3	1812.12	2.83838	51.3053	2
		Accession	Description	Score	Coverage	# Proteins	# Unique Peptides	# Peptides	# PSMs	# AAs	MW [kDa]	calc. pI
		Q8IDP4	Thioredoxin 2 OS=Plasmodium falciparum (isolate 3D7) OX=36329 GN=trx2 PE=1 SV=1 - [Q8IDP4_PLAF7]	7.7072	42.04	1	2	6	10	157	18.6178	9.75928
O77381	40S ribosomal protein S11, putative OS=Plasmodium falciparum (isolate 3D7) OX=36329 GN=PF3D7_0317600 PE=1 SV=2 - [O77381_PLAF7]	23.6975	50.93	1	8	9	9	161	18.748	10.1694
	A2	Sequence	# PSMs	# Proteins	# Protein Groups	Protein Group Accessions	Modifications	ΔCn	q-Value	PEP	XCorr	Charge	MH+ [Da]	ΔM [ppm]	RT [min]	# Missed Cleavages
	High	EGDIVTVGQcRPLSK	1	1	1	O77381	C10(Carbamidomethyl)	0	0	2.971e-05	3.90646	3	1658.85	-1.9825	21.1617	0
		Accession	Description	Score	Coverage	# Proteins	# Unique Peptides	# Peptides	# PSMs	# AAs	MW [kDa]	calc. pI
		O77381	40S ribosomal protein S11, putative OS=Plasmodium falciparum (isolate 3D7) OX=36329 GN=PF3D7_0317600 PE=1 SV=2 - [O77381_PLAF7]	23.6975	50.93	1	8	9	9	161	18.748	10.1694
	High	cPFTGNVSIR	1	1	1	O77381	C1(Carbamidomethyl)	0	0	2.073e-05	2.87197	2	1150.57	-0.933038	23.5647	0
		Accession	Description	Score	Coverage	# Proteins	# Unique Peptides	# Peptides	# PSMs	# AAs	MW [kDa]	calc. pI
		O77381	40S ribosomal protein S11, putative OS=Plasmodium falciparum (isolate 3D7) OX=36329 GN=PF3D7_0317600 PE=1 SV=2 - [O77381_PLAF7]	23.6975	50.93	1	8	9	9	161	18.748	10.1694
	High	QEGASFFNSK	1	1	1	O77381		0	0	0.001128	2.77406	2	1114.52	0.432476	21.7495	0
		Accession	Description	Score	Coverage	# Proteins	# Unique Peptides	# Peptides	# PSMs	# AAs	MW [kDa]	calc. pI
		O77381	40S ribosomal protein S11, putative OS=Plasmodium falciparum (isolate 3D7) OX=36329 GN=PF3D7_0317600 PE=1 SV=2 - [O77381_PLAF7]	23.6975	50.93	1	8	9	9	161	18.748	10.1694
	High	NIPcHcSPcFDVK	1	1	1	O77381	C4(Carbamidomethyl); C6(Carbamidomethyl); C9(Carbamidomethyl)	0	0	2.628e-05	2.49616	3	1633.69	-1.34041	20.7279	0
		Accession	Description	Score	Coverage	# Proteins	# Unique Peptides	# Peptides	# PSMs	# AAs	MW [kDa]	calc. pI
		O77381	40S ribosomal protein S11, putative OS=Plasmodium falciparum (isolate 3D7) OX=36329 GN=PF3D7_0317600 PE=1 SV=2 - [O77381_PLAF7]	23.6975	50.93	1	8	9	9	161	18.748	10.1694
	High	HQIFGSAR	1	1	1	O77381		0	0	0.001579	2.47031	2	915.479	-0.0901701	13.5655	0
		Accession	Description	Score	Coverage	# Proteins	# Unique Peptides	# Peptides	# PSMs	# AAs	MW [kDa]	calc. pI
		O77381	40S ribosomal protein S11, putative OS=Plasmodium falciparum (isolate 3D7) OX=36329 GN=PF3D7_0317600 PE=1 SV=2 - [O77381_PLAF7]	23.6975	50.93	1	8	9	9	161	18.748	10.1694
	High	VGLGFATPK	1	1	1	O77381		0	0	0.002877	1.6825	2	889.517	3.47295	24.6349	0
		Accession	Description	Score	Coverage	# Proteins	# Unique Peptides	# Peptides	# PSMs	# AAs	MW [kDa]	calc. pI
		O77381	40S ribosomal protein S11, putative OS=Plasmodium falciparum (isolate 3D7) OX=36329 GN=PF3D7_0317600 PE=1 SV=2 - [O77381_PLAF7]	23.6975	50.93	1	8	9	9	161	18.748	10.1694
	High	FNVLHVEK	1	1	1	O77381		0	0.003	0.0478	2.23601	2	985.546	-0.830372	19.893	0
		Accession	Description	Score	Coverage	# Proteins	# Unique Peptides	# Peptides	# PSMs	# AAs	MW [kDa]	calc. pI
		O77381	40S ribosomal protein S11, putative OS=Plasmodium falciparum (isolate 3D7) OX=36329 GN=PF3D7_0317600 PE=1 SV=2 - [O77381_PLAF7]	23.6975	50.93	1	8	9	9	161	18.748	10.1694
	Medium	NYLHYVK	1	1	1	O77381		0	0.01	0.241	2.07794	2	936.494	-0.0868746	17.2341	0
		Accession	Description	Score	Coverage	# Proteins	# Unique Peptides	# Peptides	# PSMs	# AAs	MW [kDa]	calc. pI
		O77381	40S ribosomal protein S11, putative OS=Plasmodium falciparum (isolate 3D7) OX=36329 GN=PF3D7_0317600 PE=1 SV=2 - [O77381_PLAF7]	23.6975	50.93	1	8	9	9	161	18.748	10.1694
	Low	HKNIPcHcSPcFDVKEGDIVTVGQcRPLSK	1	1	1	O77381	C6(Carbamidomethyl); C8(Carbamidomethyl); C11(Carbamidomethyl); C25(Carbamidomethyl)	0	0.673	1	3.1821	4	3538.67	-4.45686	34.9169	2
		Accession	Description	Score	Coverage	# Proteins	# Unique Peptides	# Peptides	# PSMs	# AAs	MW [kDa]	calc. pI
		O77381	40S ribosomal protein S11, putative OS=Plasmodium falciparum (isolate 3D7) OX=36329 GN=PF3D7_0317600 PE=1 SV=2 - [O77381_PLAF7]	23.6975	50.93	1	8	9	9	161	18.748	10.1694
Q8ID38	Suppressor of kinetochore protein 1, putative OS=Plasmodium falciparum (isolate 3D7) OX=36329 GN=PF3D7_1367000 PE=3 SV=2 - [Q8ID38_PLAF7]	6.97	14.81	1	2	2	2	162	18.7744	4.51318
	A2	Sequence	# PSMs	# Proteins	# Protein Groups	Protein Group Accessions	Modifications	ΔCn	q-Value	PEP	XCorr	Charge	MH+ [Da]	ΔM [ppm]	RT [min]	# Missed Cleavages
	High	AEFDIVNDFTR	1	1	1	Q8ID38		0	0	0.0166	3.13078	2	1326.63	0.899488	33.2071	0
		Accession	Description	Score	Coverage	# Proteins	# Unique Peptides	# Peptides	# PSMs	# AAs	MW [kDa]	calc. pI
		Q8ID38	Suppressor of kinetochore protein 1, putative OS=Plasmodium falciparum (isolate 3D7) OX=36329 GN=PF3D7_1367000 PE=3 SV=2 - [Q8ID38_PLAF7]	6.97	14.81	1	2	2	2	162	18.7744	4.51318
	High	LVSFEGDEFIVDK	1	1	1	Q8ID38		0	0	0.02424	2.76839	2	1497.75	0.739319	32.5172	0
		Accession	Description	Score	Coverage	# Proteins	# Unique Peptides	# Peptides	# PSMs	# AAs	MW [kDa]	calc. pI
		Q8ID38	Suppressor of kinetochore protein 1, putative OS=Plasmodium falciparum (isolate 3D7) OX=36329 GN=PF3D7_1367000 PE=3 SV=2 - [Q8ID38_PLAF7]	6.97	14.81	1	2	2	2	162	18.7744	4.51318
	High	IITIEPLPFYEEY	1	1	1	Q8ILK3		0	0.004	0.07776	2.48657	2	1626.84	3.48021	44.6522	0
		Accession	Description	Score	Coverage	# Proteins	# Unique Peptides	# Peptides	# PSMs	# AAs	MW [kDa]	calc. pI
		Q8ILK3	60S ribosomal protein L21 OS=Plasmodium falciparum (isolate 3D7) OX=36329 GN=PF14_0240 PE=1 SV=1 - [Q8ILK3_PLAF7]	7.75388	41.61	1	3	6	6	161	18.7831	10.0229
	Low	EAKLKNEHINIK	1	1	1	Q8ILK3		0	0.697	1	1.00959	2	1436.82	1.28675	41.4925	2
		Accession	Description	Score	Coverage	# Proteins	# Unique Peptides	# Peptides	# PSMs	# AAs	MW [kDa]	calc. pI
		Q8ILK3	60S ribosomal protein L21 OS=Plasmodium falciparum (isolate 3D7) OX=36329 GN=PF14_0240 PE=1 SV=1 - [Q8ILK3_PLAF7]	7.75388	41.61	1	3	6	6	161	18.7831	10.0229
	Low	SRcNEDFLLRK	1	1	1	Q8ILK3	C3(Carbamidomethyl)	0.1838			1.1108	2	1437.72	-2.06773	25.3498	2
		Accession	Description	Score	Coverage	# Proteins	# Unique Peptides	# Peptides	# PSMs	# AAs	MW [kDa]	calc. pI
		Q8ILK3	60S ribosomal protein L21 OS=Plasmodium falciparum (isolate 3D7) OX=36329 GN=PF14_0240 PE=1 SV=1 - [Q8ILK3_PLAF7]	7.75388	41.61	1	3	6	6	161	18.7831	10.0229
	Low	TGKIFHITK	1	1	1	Q8ILK3		0.087			0.418908	2	1044.62	-3.77635	39.8135	1
		Accession	Description	Score	Coverage	# Proteins	# Unique Peptides	# Peptides	# PSMs	# AAs	MW [kDa]	calc. pI
		Q8ILK3	60S ribosomal protein L21 OS=Plasmodium falciparum (isolate 3D7) OX=36329 GN=PF14_0240 PE=1 SV=1 - [Q8ILK3_PLAF7]	7.75388	41.61	1	3	6	6	161	18.7831	10.0229
Q8I3F3	Early transcribed membrane protein 5 OS=Plasmodium falciparum (isolate 3D7) OX=36329 GN=PF3D7_0532100 PE=4 SV=1 - [Q8I3F3_PLAF7]	11.2419	12.71	1	2	3	6	181	19.0182	5.41455
	A2	Sequence	# PSMs	# Proteins	# Protein Groups	Protein Group Accessions	Modifications	ΔCn	q-Value	PEP	XCorr	Charge	MH+ [Da]	ΔM [ppm]	RT [min]	# Missed Cleavages
	High	NASLDKIDEELQK	2	1	1	Q8I3F3		0	0	8.023e-08	4.9994	2	1502.77	1.916	24.4495	1
		Accession	Description	Score	Coverage	# Proteins	# Unique Peptides	# Peptides	# PSMs	# AAs	MW [kDa]	calc. pI
		Q8I3F3	Early transcribed membrane protein 5 OS=Plasmodium falciparum (isolate 3D7) OX=36329 GN=PF3D7_0532100 PE=4 SV=1 - [Q8I3F3_PLAF7]	11.2419	12.71	1	2	3	6	181	19.0182	5.41455
	High	IDEELQK	1	1	1	Q8I3F3		0	0.003	0.05937	2.10013	2	874.453	1.56581	14.7427	0
		Accession	Description	Score	Coverage	# Proteins	# Unique Peptides	# Peptides	# PSMs	# AAs	MW [kDa]	calc. pI
		Q8I3F3	Early transcribed membrane protein 5 OS=Plasmodium falciparum (isolate 3D7) OX=36329 GN=PF3D7_0532100 PE=4 SV=1 - [Q8I3F3_PLAF7]	11.2419	12.71	1	2	3	6	181	19.0182	5.41455
	Low	KDEVKTEEPK	3	1	1	Q8I3F3		0.6222			1.36111	2	1202.62	-1.30368	26.0133	2
		Accession	Description	Score	Coverage	# Proteins	# Unique Peptides	# Peptides	# PSMs	# AAs	MW [kDa]	calc. pI
		Q8I3F3	Early transcribed membrane protein 5 OS=Plasmodium falciparum (isolate 3D7) OX=36329 GN=PF3D7_0532100 PE=4 SV=1 - [Q8I3F3_PLAF7]	11.2419	12.71	1	2	3	6	181	19.0182	5.41455
Q8IEM3	60S ribosomal protein L24, putative OS=Plasmodium falciparum (isolate 3D7) OX=36329 GN=PF3D7_1309100 PE=1 SV=1 - [Q8IEM3_PLAF7]	7.39438	22.84	1	3	4	4	162	19.2325	10.4331
	A2	Sequence	# PSMs	# Proteins	# Protein Groups	Protein Group Accessions	Modifications	ΔCn	q-Value	PEP	XCorr	Charge	MH+ [Da]	ΔM [ppm]	RT [min]	# Missed Cleavages
	High	KAYVQSIEAK	1	1	1	Q8IEM3		0	0	1.26e-05	3.63246	2	1136.63	-0.332973	15.0685	1
		Accession	Description	Score	Coverage	# Proteins	# Unique Peptides	# Peptides	# PSMs	# AAs	MW [kDa]	calc. pI
		Q8IEM3	60S ribosomal protein L24, putative OS=Plasmodium falciparum (isolate 3D7) OX=36329 GN=PF3D7_1309100 PE=1 SV=1 - [Q8IEM3_PLAF7]	7.39438	22.84	1	3	4	4	162	19.2325	10.4331
	High	AYVQSIEAK	1	1	1	Q8IEM3		0	0	0.0009287	1.86263	2	1008.54	1.98426	17.8309	0
		Accession	Description	Score	Coverage	# Proteins	# Unique Peptides	# Peptides	# PSMs	# AAs	MW [kDa]	calc. pI
		Q8IEM3	60S ribosomal protein L24, putative OS=Plasmodium falciparum (isolate 3D7) OX=36329 GN=PF3D7_1309100 PE=1 SV=1 - [Q8IEM3_PLAF7]	7.39438	22.84	1	3	4	4	162	19.2325	10.4331
	High	VYFYLSSK	1	1	1	Q8IEM3		0	0.001	0.01192	1.8993	2	1006.52	-3.05253	27.2734	0
		Accession	Description	Score	Coverage	# Proteins	# Unique Peptides	# Peptides	# PSMs	# AAs	MW [kDa]	calc. pI
		Q8IEM3	60S ribosomal protein L24, putative OS=Plasmodium falciparum (isolate 3D7) OX=36329 GN=PF3D7_1309100 PE=1 SV=1 - [Q8IEM3_PLAF7]	7.39438	22.84	1	3	4	4	162	19.2325	10.4331
	Low	TTVKTEAcSFSEYRIYPGR	1	1	1	Q8IEM3	C8(Carbamidomethyl)	0	0.639	1	0.393218	2	2265.1	3.1505	6.9043	2
		Accession	Description	Score	Coverage	# Proteins	# Unique Peptides	# Peptides	# PSMs	# AAs	MW [kDa]	calc. pI
		Q8IEM3	60S ribosomal protein L24, putative OS=Plasmodium falciparum (isolate 3D7) OX=36329 GN=PF3D7_1309100 PE=1 SV=1 - [Q8IEM3_PLAF7]	7.39438	22.84	1	3	4	4	162	19.2325	10.4331
Q8ILE8	60S ribosomal protein L14, putative OS=Plasmodium falciparum (isolate 3D7) OX=36329 GN=PF14_0296 PE=1 SV=1 - [Q8ILE8_PLAF7]	6.44575	24.85	1	2	3	6	165	19.2849	10.1841
	A2	Sequence	# PSMs	# Proteins	# Protein Groups	Protein Group Accessions	Modifications	ΔCn	q-Value	PEP	XCorr	Charge	MH+ [Da]	ΔM [ppm]	RT [min]	# Missed Cleavages
	High	VIVDGAFITGVPR	2	1	1	Q8ILE8		0	0	5.749e-07	3.54721	2	1343.77	-2.00241	31.7086	0
		Accession	Description	Score	Coverage	# Proteins	# Unique Peptides	# Peptides	# PSMs	# AAs	MW [kDa]	calc. pI
		Q8ILE8	60S ribosomal protein L14, putative OS=Plasmodium falciparum (isolate 3D7) OX=36329 GN=PF14_0296 PE=1 SV=1 - [Q8ILE8_PLAF7]	6.44575	24.85	1	2	3	6	165	19.2849	10.1841
	High	LcLIEYGPYAGK	1	1	1	Q8ILE8	C2(Carbamidomethyl)	0	0	0.0002528	2.89854	2	1383.7	-1.37091	31.0432	0
		Accession	Description	Score	Coverage	# Proteins	# Unique Peptides	# Peptides	# PSMs	# AAs	MW [kDa]	calc. pI
		Q8ILE8	60S ribosomal protein L14, putative OS=Plasmodium falciparum (isolate 3D7) OX=36329 GN=PF14_0296 PE=1 SV=1 - [Q8ILE8_PLAF7]	6.44575	24.85	1	2	3	6	165	19.2849	10.1841
	Low	KTVNSTKVLEEFNNSK	3	1	1	Q8ILE8		0.0408	0.594	1	1.40975	2	1837.96	-0.85775	33.0262	2
		Accession	Description	Score	Coverage	# Proteins	# Unique Peptides	# Peptides	# PSMs	# AAs	MW [kDa]	calc. pI
		Q8ILE8	60S ribosomal protein L14, putative OS=Plasmodium falciparum (isolate 3D7) OX=36329 GN=PF14_0296 PE=1 SV=1 - [Q8ILE8_PLAF7]	6.44575	24.85	1	2	3	6	165	19.2849	10.1841
Q8II92	Deoxyuridine 5'-triphosphate nucleotidohydrolase OS=Plasmodium falciparum (isolate 3D7) OX=36329 GN=PF11_0282 PE=1 SV=1 - [Q8II92_PLAF7]	7.62884	21.97	1	3	3	3	173	19.561	7.03467
	A2	Sequence	# PSMs	# Proteins	# Protein Groups	Protein Group Accessions	Modifications	ΔCn	q-Value	PEP	XCorr	Charge	MH+ [Da]	ΔM [ppm]	RT [min]	# Missed Cleavages
	High	GEIIAALDNTSDQEYHIK	1	1	1	Q8II92		0	0	4.46e-09	5.44937	3	2016.99	-0.944256	28.673	0
		Accession	Description	Score	Coverage	# Proteins	# Unique Peptides	# Peptides	# PSMs	# AAs	MW [kDa]	calc. pI
		Q8II92	Deoxyuridine 5'-triphosphate nucleotidohydrolase OS=Plasmodium falciparum (isolate 3D7) OX=36329 GN=PF11_0282 PE=1 SV=1 - [Q8II92_PLAF7]	7.62884	21.97	1	3	3	3	173	19.561	7.03467
	High	SNIVNTSFLLFPR	1	1	1	Q8II92		0	0	1.441e-05	2.17946	2	1507.83	1.07137	39.5079	0
		Accession	Description	Score	Coverage	# Proteins	# Unique Peptides	# Peptides	# PSMs	# AAs	MW [kDa]	calc. pI
		Q8II92	Deoxyuridine 5'-triphosphate nucleotidohydrolase OS=Plasmodium falciparum (isolate 3D7) OX=36329 GN=PF11_0282 PE=1 SV=1 - [Q8II92_PLAF7]	7.62884	21.97	1	3	3	3	173	19.561	7.03467
	High	AIALQYK	1	1	1	Q8II92		0	0.004	0.06417	1.17215	2	806.476	-1.20212	19.8824	0
		Accession	Description	Score	Coverage	# Proteins	# Unique Peptides	# Peptides	# PSMs	# AAs	MW [kDa]	calc. pI
		Q8II92	Deoxyuridine 5'-triphosphate nucleotidohydrolase OS=Plasmodium falciparum (isolate 3D7) OX=36329 GN=PF11_0282 PE=1 SV=1 - [Q8II92_PLAF7]	7.62884	21.97	1	3	3	3	173	19.561	7.03467
Q8IFP2	40S ribosomal protein S19 OS=Plasmodium falciparum (isolate 3D7) OX=36329 GN=PF3D7_0422400 PE=1 SV=1 - [Q8IFP2_PLAF7]	30.0923	50.59	1	9	10	12	170	19.7096	10.1694
	A2	Sequence	# PSMs	# Proteins	# Protein Groups	Protein Group Accessions	Modifications	ΔCn	q-Value	PEP	XCorr	Charge	MH+ [Da]	ΔM [ppm]	RT [min]	# Missed Cleavages
	High	RGVAPNHTSLASGK	1	1	1	Q8IFP2		0	0	2.27e-05	4.20993	3	1394.75	2.02863	11.0267	1
		Accession	Description	Score	Coverage	# Proteins	# Unique Peptides	# Peptides	# PSMs	# AAs	MW [kDa]	calc. pI
		Q8IFP2	40S ribosomal protein S19 OS=Plasmodium falciparum (isolate 3D7) OX=36329 GN=PF3D7_0422400 PE=1 SV=1 - [Q8IFP2_PLAF7]	30.0923	50.59	1	9	10	12	170	19.7096	10.1694
	High	LYLHPDIGVGFLR	2	1	1	Q8IFP2		0	0	1.09e-05	3.79441	3	1499.83	-2.41637	34.1204	0
		Accession	Description	Score	Coverage	# Proteins	# Unique Peptides	# Peptides	# PSMs	# AAs	MW [kDa]	calc. pI
		Q8IFP2	40S ribosomal protein S19 OS=Plasmodium falciparum (isolate 3D7) OX=36329 GN=PF3D7_0422400 PE=1 SV=1 - [Q8IFP2_PLAF7]	30.0923	50.59	1	9	10	12	170	19.7096	10.1694
	High	LAPLNEDWYFIR	1	1	1	Q8IFP2		0	0	1.009e-06	3.29254	2	1536.79	1.50413	39.0795	0
		Accession	Description	Score	Coverage	# Proteins	# Unique Peptides	# Peptides	# PSMs	# AAs	MW [kDa]	calc. pI
		Q8IFP2	40S ribosomal protein S19 OS=Plasmodium falciparum (isolate 3D7) OX=36329 GN=PF3D7_0422400 PE=1 SV=1 - [Q8IFP2_PLAF7]	30.0923	50.59	1	9	10	12	170	19.7096	10.1694
	High	DVDADLFIR	1	1	1	Q8IFP2		0	0	0.002725	2.67897	2	1063.54	0.12081	31.8382	0
		Accession	Description	Score	Coverage	# Proteins	# Unique Peptides	# Peptides	# PSMs	# AAs	MW [kDa]	calc. pI
		Q8IFP2	40S ribosomal protein S19 OS=Plasmodium falciparum (isolate 3D7) OX=36329 GN=PF3D7_0422400 PE=1 SV=1 - [Q8IFP2_PLAF7]	30.0923	50.59	1	9	10	12	170	19.7096	10.1694
	High	GENAINNFAR	1	1	1	Q8IFP2		0	0	0.0001424	2.67386	2	1105.54	0.947121	19.8575	0
		Accession	Description	Score	Coverage	# Proteins	# Unique Peptides	# Peptides	# PSMs	# AAs	MW [kDa]	calc. pI
		Q8IFP2	40S ribosomal protein S19 OS=Plasmodium falciparum (isolate 3D7) OX=36329 GN=PF3D7_0422400 PE=1 SV=1 - [Q8IFP2_PLAF7]	30.0923	50.59	1	9	10	12	170	19.7096	10.1694
	High	GVAPNHTSLASGK	2	1	1	Q8IFP2		0	0	4.491e-06	2.55571	2	1238.65	1.98717	12.8871	0
		Accession	Description	Score	Coverage	# Proteins	# Unique Peptides	# Peptides	# PSMs	# AAs	MW [kDa]	calc. pI
		Q8IFP2	40S ribosomal protein S19 OS=Plasmodium falciparum (isolate 3D7) OX=36329 GN=PF3D7_0422400 PE=1 SV=1 - [Q8IFP2_PLAF7]	30.0923	50.59	1	9	10	12	170	19.7096	10.1694
	High	LLEPVPFVK	1	1	1	Q8IFP2		0	0	0.0008112	2.21578	2	1041.63	-2.13475	30.7769	0
		Accession	Description	Score	Coverage	# Proteins	# Unique Peptides	# Peptides	# PSMs	# AAs	MW [kDa]	calc. pI
		Q8IFP2	40S ribosomal protein S19 OS=Plasmodium falciparum (isolate 3D7) OX=36329 GN=PF3D7_0422400 PE=1 SV=1 - [Q8IFP2_PLAF7]	30.0923	50.59	1	9	10	12	170	19.7096	10.1694
	High	WcTFVK	1	1	1	Q8IFP2	C2(Carbamidomethyl)	0	0.004	0.07084	1.48594	2	840.406	-1.34432	23.9352	0
		Accession	Description	Score	Coverage	# Proteins	# Unique Peptides	# Peptides	# PSMs	# AAs	MW [kDa]	calc. pI
		Q8IFP2	40S ribosomal protein S19 OS=Plasmodium falciparum (isolate 3D7) OX=36329 GN=PF3D7_0422400 PE=1 SV=1 - [Q8IFP2_PLAF7]	30.0923	50.59	1	9	10	12	170	19.7096	10.1694
	High	SYATHLK	1	1	1	Q8IFP2		0	0.008	0.1941	1.70603	2	819.436	0.470562	10.8173	0
		Accession	Description	Score	Coverage	# Proteins	# Unique Peptides	# Peptides	# PSMs	# AAs	MW [kDa]	calc. pI
		Q8IFP2	40S ribosomal protein S19 OS=Plasmodium falciparum (isolate 3D7) OX=36329 GN=PF3D7_0422400 PE=1 SV=1 - [Q8IFP2_PLAF7]	30.0923	50.59	1	9	10	12	170	19.7096	10.1694
	Low	LAPLNEDWYFIRASSILR	1	1	1	Q8IFP2		0	0.606	1	0.162649	2	2164.16	1.5958	1.04419	1
		Accession	Description	Score	Coverage	# Proteins	# Unique Peptides	# Peptides	# PSMs	# AAs	MW [kDa]	calc. pI
		Q8IFP2	40S ribosomal protein S19 OS=Plasmodium falciparum (isolate 3D7) OX=36329 GN=PF3D7_0422400 PE=1 SV=1 - [Q8IFP2_PLAF7]	30.0923	50.59	1	9	10	12	170	19.7096	10.1694
Q8IBQ6	60S ribosomal protein L11a, putative OS=Plasmodium falciparum (isolate 3D7) OX=36329 GN=PF3D7_0719600 PE=1 SV=1 - [Q8IBQ6_PLAF7]	17.3502	24.28	1	3	6	9	173	20.2148	10.0962
	A2	Sequence	# PSMs	# Proteins	# Protein Groups	Protein Group Accessions	Modifications	ΔCn	q-Value	PEP	XCorr	Charge	MH+ [Da]	ΔM [ppm]	RT [min]	# Missed Cleavages
	High	VLEQLTEQKPIFGK	3	1	1	Q8IBQ6		0	0	4.475e-07	3.60317	2	1629.92	-1.59926	27.4385	0
		Accession	Description	Score	Coverage	# Proteins	# Unique Peptides	# Peptides	# PSMs	# AAs	MW [kDa]	calc. pI
		Q8IBQ6	60S ribosomal protein L11a, putative OS=Plasmodium falciparum (isolate 3D7) OX=36329 GN=PF3D7_0719600 PE=1 SV=1 - [Q8IBQ6_PLAF7]	17.3502	24.28	1	3	6	9	173	20.2148	10.0962
	High	KALEILEK	1	1	1	Q8IBQ6		0	0	0.006322	2.33731	2	943.583	0.853286	18.4908	1
		Accession	Description	Score	Coverage	# Proteins	# Unique Peptides	# Peptides	# PSMs	# AAs	MW [kDa]	calc. pI
		Q8IBQ6	60S ribosomal protein L11a, putative OS=Plasmodium falciparum (isolate 3D7) OX=36329 GN=PF3D7_0719600 PE=1 SV=1 - [Q8IBQ6_PLAF7]	17.3502	24.28	1	3	6	9	173	20.2148	10.0962
	High	ALEILEK	1	3	3	Q8I3U1;Q8I4Y9;Q8IBQ6		0	0	0.002583	1.93636	2	815.486	-1.63312	23.4713	0
		Accession	Description	Score	Coverage	# Proteins	# Unique Peptides	# Peptides	# PSMs	# AAs	MW [kDa]	calc. pI
		Q8I4Y9	N-alpha-acetyltransferase 15, NatA auxiliary subunit, putative OS=Plasmodium falciparum (isolate 3D7) OX=36329 GN=PF3D7_1244100 PE=4 SV=1 - [Q8I4Y9_PLAF7]	86.7241	27.16	1	22	34	45	1296	154.804	7.82568
		Q8IBQ6	60S ribosomal protein L11a, putative OS=Plasmodium falciparum (isolate 3D7) OX=36329 GN=PF3D7_0719600 PE=1 SV=1 - [Q8IBQ6_PLAF7]	17.3502	24.28	1	3	6	9	173	20.2148	10.0962
		Q8I3U1	Ubiquitin carboxyl-terminal hydrolase 2,putative OS=Plasmodium falciparum (isolate 3D7) OX=36329 GN=PF3D7_0516700 PE=3 SV=1 - [Q8I3U1_PLAF7]	11.9964	12.46	1	3	12	27	1332	156.233	6.80029
	High	FDGILLK	1	1	1	Q8IBQ6		0	0.004	0.07122	2.05554	2	805.481	-1.66975	28.0131	0
		Accession	Description	Score	Coverage	# Proteins	# Unique Peptides	# Peptides	# PSMs	# AAs	MW [kDa]	calc. pI
		Q8IBQ6	60S ribosomal protein L11a, putative OS=Plasmodium falciparum (isolate 3D7) OX=36329 GN=PF3D7_0719600 PE=1 SV=1 - [Q8IBQ6_PLAF7]	17.3502	24.28	1	3	6	9	173	20.2148	10.0962
	Low	IScFVTVRGK	2	1	1	Q8IBQ6	C3(Carbamidomethyl)	0	0.647	1	1.232	2	1166.63	-3.5901	32.0932	1
		Accession	Description	Score	Coverage	# Proteins	# Unique Peptides	# Peptides	# PSMs	# AAs	MW [kDa]	calc. pI
		Q8IBQ6	60S ribosomal protein L11a, putative OS=Plasmodium falciparum (isolate 3D7) OX=36329 GN=PF3D7_0719600 PE=1 SV=1 - [Q8IBQ6_PLAF7]	17.3502	24.28	1	3	6	9	173	20.2148	10.0962
	Low	KALEILEKGLK	1	1	1	Q8IBQ6		0.1667			0.29544	2	1241.78	-1.62024	43.0692	2
		Accession	Description	Score	Coverage	# Proteins	# Unique Peptides	# Peptides	# PSMs	# AAs	MW [kDa]	calc. pI
		Q8IBQ6	60S ribosomal protein L11a, putative OS=Plasmodium falciparum (isolate 3D7) OX=36329 GN=PF3D7_0719600 PE=1 SV=1 - [Q8IBQ6_PLAF7]	17.3502	24.28	1	3	6	9	173	20.2148	10.0962
C6KTB1	Protein DJ-1 OS=Plasmodium falciparum (isolate 3D7) OX=36329 GN=PF3D7_0627500 PE=4 SV=1 - [C6KTB1_PLAF7]	10.6606	24.34	1	2	3	3	189	20.2796	7.38623
	A2	Sequence	# PSMs	# Proteins	# Protein Groups	Protein Group Accessions	Modifications	ΔCn	q-Value	PEP	XCorr	Charge	MH+ [Da]	ΔM [ppm]	RT [min]	# Missed Cleavages
	High	HSLIDDVEAVAYPSFER	1	1	1	C6KTB1		0	0	8.222e-08	6.1852	3	1947.95	2.46248	38.4779	0
		Accession	Description	Score	Coverage	# Proteins	# Unique Peptides	# Peptides	# PSMs	# AAs	MW [kDa]	calc. pI
		C6KTB1	Protein DJ-1 OS=Plasmodium falciparum (isolate 3D7) OX=36329 GN=PF3D7_0627500 PE=4 SV=1 - [C6KTB1_PLAF7]	10.6606	24.34	1	2	3	3	189	20.2796	7.38623
	High	NVVLADTTISK	1	1	1	C6KTB1		0	0	0.000281	2.17061	2	1160.65	1.54823	22.7841	0
		Accession	Description	Score	Coverage	# Proteins	# Unique Peptides	# Peptides	# PSMs	# AAs	MW [kDa]	calc. pI
		C6KTB1	Protein DJ-1 OS=Plasmodium falciparum (isolate 3D7) OX=36329 GN=PF3D7_0627500 PE=4 SV=1 - [C6KTB1_PLAF7]	10.6606	24.34	1	2	3	3	189	20.2796	7.38623
	Low	QVALSLASGFLLHPAVTF	1	1	1	C6KTB1		0.6115			2.30483	3	1871.04	-0.551675	40.906	0
		Accession	Description	Score	Coverage	# Proteins	# Unique Peptides	# Peptides	# PSMs	# AAs	MW [kDa]	calc. pI
		C6KTB1	Protein DJ-1 OS=Plasmodium falciparum (isolate 3D7) OX=36329 GN=PF3D7_0627500 PE=4 SV=1 - [C6KTB1_PLAF7]	10.6606	24.34	1	2	3	3	189	20.2796	7.38623
SUMOpfNEDD8	SUMOpfNEDD8	213.961	58.89	3	9	11	64	180	20.7375	6.87354
	A2	Sequence	# PSMs	# Proteins	# Protein Groups	Protein Group Accessions	Modifications	ΔCn	q-Value	PEP	XCorr	Charge	MH+ [Da]	ΔM [ppm]	RT [min]	# Missed Cleavages
	High	IQADQTPEDLDMEDNDIIEAHR	9	1	1	SUMOpfNEDD8		0	0	8.871e-11	6.79297	2	2568.15	-0.790981	29.013	0
		Accession	Description	Score	Coverage	# Proteins	# Unique Peptides	# Peptides	# PSMs	# AAs	MW [kDa]	calc. pI
		SUMOpfNEDD8	SUMOpfNEDD8	213.961	58.89	3	9	11	64	180	20.7375	6.87354
	High	IQADQTPEDLDmEDNDIIEAHR	6	1	1	SUMOpfNEDD8	M12(Oxidation)	0	0	8.264e-09	5.23337	2	2584.15	2.88225	27.1199	0
		Accession	Description	Score	Coverage	# Proteins	# Unique Peptides	# Peptides	# PSMs	# AAs	MW [kDa]	calc. pI
		SUMOpfNEDD8	SUMOpfNEDD8	213.961	58.89	3	9	11	64	180	20.7375	6.87354
	High	QSFNFEPSSSVFQIK	5	3	1	SUMOpfNEDD8		0	0	2.76e-09	4.33551	2	1744.85	-0.611145	35.7818	0
		Accession	Description	Score	Coverage	# Proteins	# Unique Peptides	# Peptides	# PSMs	# AAs	MW [kDa]	calc. pI
		SUMOpfNEDD8	SUMOpfNEDD8	213.961	58.89	3	9	11	64	180	20.7375	6.87354
	High	VSDGSSEIFFK	8	1	1	SUMOpfNEDD8		0	0	0.001007	3.05009	2	1215.59	0.325692	27.2856	0
		Accession	Description	Score	Coverage	# Proteins	# Unique Peptides	# Peptides	# PSMs	# AAs	MW [kDa]	calc. pI
		SUMOpfNEDD8	SUMOpfNEDD8	213.961	58.89	3	9	11	64	180	20.7375	6.87354
	High	EQIGGmQILVK	2	1	1	SUMOpfNEDD8	M6(Oxidation)	0	0	0.001854	2.76351	2	1231.67	-0.594586	23.2265	0
		Accession	Description	Score	Coverage	# Proteins	# Unique Peptides	# Peptides	# PSMs	# AAs	MW [kDa]	calc. pI
		SUMOpfNEDD8	SUMOpfNEDD8	213.961	58.89	3	9	11	64	180	20.7375	6.87354
	High	EQIGGMQILVK	2	1	1	SUMOpfNEDD8		0	0	0.002053	2.64574	2	1215.68	-0.86914	29.1505	0
		Accession	Description	Score	Coverage	# Proteins	# Unique Peptides	# Peptides	# PSMs	# AAs	MW [kDa]	calc. pI
		SUMOpfNEDD8	SUMOpfNEDD8	213.961	58.89	3	9	11	64	180	20.7375	6.87354
	High	VVPGSTVHmILQLR	5	3	1	SUMOpfNEDD8	M9(Oxidation)	0	0	0.0001523	2.4786	2	1565.88	0.195558	28.6166	0
		Accession	Description	Score	Coverage	# Proteins	# Unique Peptides	# Peptides	# PSMs	# AAs	MW [kDa]	calc. pI
		SUMOpfNEDD8	SUMOpfNEDD8	213.961	58.89	3	9	11	64	180	20.7375	6.87354
	High	VVPGSTVHMILQLR	11	3	1	SUMOpfNEDD8		0	0	2.057e-05	2.44679	2	1549.89	-0.878006	30.8686	0
		Accession	Description	Score	Coverage	# Proteins	# Unique Peptides	# Peptides	# PSMs	# AAs	MW [kDa]	calc. pI
		SUMOpfNEDD8	SUMOpfNEDD8	213.961	58.89	3	9	11	64	180	20.7375	6.87354
	High	RQSFNFEPSSSVFQIK	1	3	1	SUMOpfNEDD8		0	0.001	0.02522	4.14328	2	1900.96	2.17621	31.5981	1
		Accession	Description	Score	Coverage	# Proteins	# Unique Peptides	# Peptides	# PSMs	# AAs	MW [kDa]	calc. pI
		SUMOpfNEDD8	SUMOpfNEDD8	213.961	58.89	3	9	11	64	180	20.7375	6.87354
	High	FLYDGIR	7	1	1	SUMOpfNEDD8		0	0.001	0.02107	1.71076	2	883.466	-1.36993	26.8051	0
		Accession	Description	Score	Coverage	# Proteins	# Unique Peptides	# Peptides	# PSMs	# AAs	MW [kDa]	calc. pI
		SUMOpfNEDD8	SUMOpfNEDD8	213.961	58.89	3	9	11	64	180	20.7375	6.87354
	High	LMEAFAK	2	1	1	SUMOpfNEDD8		0	0.002	0.03383	1.94057	2	809.421	-2.47145	20.8224	0
		Accession	Description	Score	Coverage	# Proteins	# Unique Peptides	# Peptides	# PSMs	# AAs	MW [kDa]	calc. pI
		SUMOpfNEDD8	SUMOpfNEDD8	213.961	58.89	3	9	11	64	180	20.7375	6.87354
	High	RLMEAFAK	1	1	1	SUMOpfNEDD8		0	0.004	0.06519	2.76393	2	965.527	3.69644	18.3185	1
		Accession	Description	Score	Coverage	# Proteins	# Unique Peptides	# Peptides	# PSMs	# AAs	MW [kDa]	calc. pI
		SUMOpfNEDD8	SUMOpfNEDD8	213.961	58.89	3	9	11	64	180	20.7375	6.87354
	High	LmEAFAK	2	1	1	SUMOpfNEDD8	M2(Oxidation)	0	0.005	0.08911	2.15917	2	825.418	0.631297	16.6213	0
		Accession	Description	Score	Coverage	# Proteins	# Unique Peptides	# Peptides	# PSMs	# AAs	MW [kDa]	calc. pI
		SUMOpfNEDD8	SUMOpfNEDD8	213.961	58.89	3	9	11	64	180	20.7375	6.87354
	Low	RLmEAFAK	1	1	1	SUMOpfNEDD8	M3(Oxidation)	0	0.105	1	2.27212	2	981.518	-0.697252	14.497	1
		Accession	Description	Score	Coverage	# Proteins	# Unique Peptides	# Peptides	# PSMs	# AAs	MW [kDa]	calc. pI
		SUMOpfNEDD8	SUMOpfNEDD8	213.961	58.89	3	9	11	64	180	20.7375	6.87354
	Low	VSDGSSEIFFKIK	1	1	1	SUMOpfNEDD8		0.8267			0.828062	2	1456.76	-2.63557	41.5118	1
		Accession	Description	Score	Coverage	# Proteins	# Unique Peptides	# Peptides	# PSMs	# AAs	MW [kDa]	calc. pI
		SUMOpfNEDD8	SUMOpfNEDD8	213.961	58.89	3	9	11	64	180	20.7375	6.87354
	Low	mAIEEREGIDAKQIR	1	3	1	SUMOpfNEDD8	M1(Oxidation)	0.1111			0.0835247	2	1774.91	-3.05295	48.3938	2
		Accession	Description	Score	Coverage	# Proteins	# Unique Peptides	# Peptides	# PSMs	# AAs	MW [kDa]	calc. pI
		SUMOpfNEDD8	SUMOpfNEDD8	213.961	58.89	3	9	11	64	180	20.7375	6.87354
Q7KQL3	ADP-ribosylation factor 1 OS=Plasmodium falciparum (isolate 3D7) OX=36329 GN=ARF1 PE=1 SV=1 - [ARF1_PLAF7]	37.0817	58.56	1	7	10	13	181	20.8988	6.21436
	A2	Sequence	# PSMs	# Proteins	# Protein Groups	Protein Group Accessions	Modifications	ΔCn	q-Value	PEP	XCorr	Charge	MH+ [Da]	ΔM [ppm]	RT [min]	# Missed Cleavages
	High	GDGLYEGFDWLTTHLNNAK	2	1	1	Q7KQL3		0	0	1.771e-07	5.76522	2	2151.01	-0.810097	40.6844	0
		Accession	Description	Score	Coverage	# Proteins	# Unique Peptides	# Peptides	# PSMs	# AAs	MW [kDa]	calc. pI
		Q7KQL3	ADP-ribosylation factor 1 OS=Plasmodium falciparum (isolate 3D7) OX=36329 GN=ARF1 PE=1 SV=1 - [ARF1_PLAF7]	37.0817	58.56	1	7	10	13	181	20.8988	6.21436
	High	LGEVVTTIPTIGFNVETVEFR	1	1	1	Q7KQL3		0	0	1.743e-11	5.49388	2	2321.24	1.14222	43.0184	0
		Accession	Description	Score	Coverage	# Proteins	# Unique Peptides	# Peptides	# PSMs	# AAs	MW [kDa]	calc. pI
		Q7KQL3	ADP-ribosylation factor 1 OS=Plasmodium falciparum (isolate 3D7) OX=36329 GN=ARF1 PE=1 SV=1 - [ARF1_PLAF7]	37.0817	58.56	1	7	10	13	181	20.8988	6.21436
	High	HYYSNTDGLIFVVDSNDR	1	1	1	Q7KQL3		0	0	2.109e-06	4.62156	3	2114.98	1.37861	31.4455	0
		Accession	Description	Score	Coverage	# Proteins	# Unique Peptides	# Peptides	# PSMs	# AAs	MW [kDa]	calc. pI
		Q7KQL3	ADP-ribosylation factor 1 OS=Plasmodium falciparum (isolate 3D7) OX=36329 GN=ARF1 PE=1 SV=1 - [ARF1_PLAF7]	37.0817	58.56	1	7	10	13	181	20.8988	6.21436
	High	MINEEELKDAIILVFANK	1	1	1	Q7KQL3		0	0	7.516e-08	4.58121	3	2090.13	3.24767	44.1751	1
		Accession	Description	Score	Coverage	# Proteins	# Unique Peptides	# Peptides	# PSMs	# AAs	MW [kDa]	calc. pI
		Q7KQL3	ADP-ribosylation factor 1 OS=Plasmodium falciparum (isolate 3D7) OX=36329 GN=ARF1 PE=1 SV=1 - [ARF1_PLAF7]	37.0817	58.56	1	7	10	13	181	20.8988	6.21436
	High	DAIILVFANK	1	1	1	Q7KQL3		0	0	0.0001215	3.2538	2	1103.64	-1.38135	35.1097	0
		Accession	Description	Score	Coverage	# Proteins	# Unique Peptides	# Peptides	# PSMs	# AAs	MW [kDa]	calc. pI
		Q7KQL3	ADP-ribosylation factor 1 OS=Plasmodium falciparum (isolate 3D7) OX=36329 GN=ARF1 PE=1 SV=1 - [ARF1_PLAF7]	37.0817	58.56	1	7	10	13	181	20.8988	6.21436
	High	ILmVGLDAAGK	1	1	1	Q7KQL3	M3(Oxidation)	0	0	6.204e-05	2.86517	2	1103.61	-0.24266	25.319	0
		Accession	Description	Score	Coverage	# Proteins	# Unique Peptides	# Peptides	# PSMs	# AAs	MW [kDa]	calc. pI
		Q7KQL3	ADP-ribosylation factor 1 OS=Plasmodium falciparum (isolate 3D7) OX=36329 GN=ARF1 PE=1 SV=1 - [ARF1_PLAF7]	37.0817	58.56	1	7	10	13	181	20.8988	6.21436
	High	ILMVGLDAAGK	1	1	1	Q7KQL3		0	0	9.072e-05	2.6332	2	1087.62	0.129054	28.7855	0
		Accession	Description	Score	Coverage	# Proteins	# Unique Peptides	# Peptides	# PSMs	# AAs	MW [kDa]	calc. pI
		Q7KQL3	ADP-ribosylation factor 1 OS=Plasmodium falciparum (isolate 3D7) OX=36329 GN=ARF1 PE=1 SV=1 - [ARF1_PLAF7]	37.0817	58.56	1	7	10	13	181	20.8988	6.21436
	High	MINEEELK	2	1	1	Q7KQL3		0	0	0.004949	1.79473	2	1005.5	4.78822	19.2249	0
		Accession	Description	Score	Coverage	# Proteins	# Unique Peptides	# Peptides	# PSMs	# AAs	MW [kDa]	calc. pI
		Q7KQL3	ADP-ribosylation factor 1 OS=Plasmodium falciparum (isolate 3D7) OX=36329 GN=ARF1 PE=1 SV=1 - [ARF1_PLAF7]	37.0817	58.56	1	7	10	13	181	20.8988	6.21436
	Low	NWFIQSTcATRGDGLYEGFDWLTTHLNNAK	1	1	1	Q7KQL3	C8(Carbamidomethyl)	0	0.679	1	1.27205	5	3515.63	-4.19518	17.5328	1
		Accession	Description	Score	Coverage	# Proteins	# Unique Peptides	# Peptides	# PSMs	# AAs	MW [kDa]	calc. pI
		Q7KQL3	ADP-ribosylation factor 1 OS=Plasmodium falciparum (isolate 3D7) OX=36329 GN=ARF1 PE=1 SV=1 - [ARF1_PLAF7]	37.0817	58.56	1	7	10	13	181	20.8988	6.21436
	Low	ILmVGLDAAGKTTILYKVK	1	1	1	Q7KQL3	M3(Oxidation)	0	0.691	1	0.161744	2	2050.2	0.0602314	7.89434	2
		Accession	Description	Score	Coverage	# Proteins	# Unique Peptides	# Peptides	# PSMs	# AAs	MW [kDa]	calc. pI
		Q7KQL3	ADP-ribosylation factor 1 OS=Plasmodium falciparum (isolate 3D7) OX=36329 GN=ARF1 PE=1 SV=1 - [ARF1_PLAF7]	37.0817	58.56	1	7	10	13	181	20.8988	6.21436
	Low	TTILYKVK	1	1	1	Q7KQL3		0.3571			0.184924	2	965.602	-0.892588	48.307	1
		Accession	Description	Score	Coverage	# Proteins	# Unique Peptides	# Peptides	# PSMs	# AAs	MW [kDa]	calc. pI
		Q7KQL3	ADP-ribosylation factor 1 OS=Plasmodium falciparum (isolate 3D7) OX=36329 GN=ARF1 PE=1 SV=1 - [ARF1_PLAF7]	37.0817	58.56	1	7	10	13	181	20.8988	6.21436
Q8IE85	60S ribosomal protein L6, putative OS=Plasmodium falciparum (isolate 3D7) OX=36329 GN=PF3D7_1323100 PE=1 SV=1 - [Q8IE85_PLAF7]	5.72464	16.32	1	3	4	4	190	21.5878	9.86182
	A2	Sequence	# PSMs	# Proteins	# Protein Groups	Protein Group Accessions	Modifications	ΔCn	q-Value	PEP	XCorr	Charge	MH+ [Da]	ΔM [ppm]	RT [min]	# Missed Cleavages
	High	NMFTGVTK	1	1	1	Q8IE85		0	0	0.005433	2.0166	2	897.448	-1.67079	20.7899	0
		Accession	Description	Score	Coverage	# Proteins	# Unique Peptides	# Peptides	# PSMs	# AAs	MW [kDa]	calc. pI
		Q8IE85	60S ribosomal protein L6, putative OS=Plasmodium falciparum (isolate 3D7) OX=36329 GN=PF3D7_1323100 PE=1 SV=1 - [Q8IE85_PLAF7]	5.72464	16.32	1	3	4	4	190	21.5878	9.86182
	High	VLIPEGVK	1	1	1	Q8IE85		0	0	0.003118	1.84735	2	854.534	-0.472788	22.59	0
		Accession	Description	Score	Coverage	# Proteins	# Unique Peptides	# Peptides	# PSMs	# AAs	MW [kDa]	calc. pI
		Q8IE85	60S ribosomal protein L6, putative OS=Plasmodium falciparum (isolate 3D7) OX=36329 GN=PF3D7_1323100 PE=1 SV=1 - [Q8IE85_PLAF7]	5.72464	16.32	1	3	4	4	190	21.5878	9.86182
	High	ALPGVVIEK	1	1	1	Q8IE85		0	0.004	0.07801	1.86069	2	925.571	-1.10741	23.9863	0
		Accession	Description	Score	Coverage	# Proteins	# Unique Peptides	# Peptides	# PSMs	# AAs	MW [kDa]	calc. pI
		Q8IE85	60S ribosomal protein L6, putative OS=Plasmodium falciparum (isolate 3D7) OX=36329 GN=PF3D7_1323100 PE=1 SV=1 - [Q8IE85_PLAF7]	5.72464	16.32	1	3	4	4	190	21.5878	9.86182
	Low	FLYKmR	1	1	1	Q8IE85	M5(Oxidation)	0.3264			1.29763	2	873.461	-4.77549	27.5943	1
		Accession	Description	Score	Coverage	# Proteins	# Unique Peptides	# Peptides	# PSMs	# AAs	MW [kDa]	calc. pI
		Q8IE85	60S ribosomal protein L6, putative OS=Plasmodium falciparum (isolate 3D7) OX=36329 GN=PF3D7_1323100 PE=1 SV=1 - [Q8IE85_PLAF7]	5.72464	16.32	1	3	4	4	190	21.5878	9.86182
Q8IDS6	60S ribosomal protein L18a OS=Plasmodium falciparum (isolate 3D7) OX=36329 GN=PF3D7_1341200 PE=1 SV=1 - [Q8IDS6_PLAF7]	24.1283	53.8	1	5	11	14	184	21.7327	10.6235
	A2	Sequence	# PSMs	# Proteins	# Protein Groups	Protein Group Accessions	Modifications	ΔCn	q-Value	PEP	XCorr	Charge	MH+ [Da]	ΔM [ppm]	RT [min]	# Missed Cleavages
	High	IDNSLNTNIHQYHIVGR	2	1	1	Q8IDS6		0	0	1.515e-10	6.30339	3	1994.02	1.13079	23.5904	0
		Accession	Description	Score	Coverage	# Proteins	# Unique Peptides	# Peptides	# PSMs	# AAs	MW [kDa]	calc. pI
		Q8IDS6	60S ribosomal protein L18a OS=Plasmodium falciparum (isolate 3D7) OX=36329 GN=PF3D7_1341200 PE=1 SV=1 - [Q8IDS6_PLAF7]	24.1283	53.8	1	5	11	14	184	21.7327	10.6235
	High	FPALHLPTLQK	1	1	1	Q8IDS6		0	0	5.253e-08	3.39759	3	1264.74	-0.768739	30.9303	0
		Accession	Description	Score	Coverage	# Proteins	# Unique Peptides	# Peptides	# PSMs	# AAs	MW [kDa]	calc. pI
		Q8IDS6	60S ribosomal protein L18a OS=Plasmodium falciparum (isolate 3D7) OX=36329 GN=PF3D7_1341200 PE=1 SV=1 - [Q8IDS6_PLAF7]	24.1283	53.8	1	5	11	14	184	21.7327	10.6235
	High	ISEISSSLVR	1	1	1	Q8IDS6		0	0	0.0001415	3.05155	2	1090.61	0.752132	23.3803	0
		Accession	Description	Score	Coverage	# Proteins	# Unique Peptides	# Peptides	# PSMs	# AAs	MW [kDa]	calc. pI
		Q8IDS6	60S ribosomal protein L18a OS=Plasmodium falciparum (isolate 3D7) OX=36329 GN=PF3D7_1341200 PE=1 SV=1 - [Q8IDS6_PLAF7]	24.1283	53.8	1	5	11	14	184	21.7327	10.6235
	High	NYGVLLR	1	1	1	Q8IDS6		0	0.001	0.02539	1.83819	2	834.482	-1.43691	24.0144	0
		Accession	Description	Score	Coverage	# Proteins	# Unique Peptides	# Peptides	# PSMs	# AAs	MW [kDa]	calc. pI
		Q8IDS6	60S ribosomal protein L18a OS=Plasmodium falciparum (isolate 3D7) OX=36329 GN=PF3D7_1341200 PE=1 SV=1 - [Q8IDS6_PLAF7]	24.1283	53.8	1	5	11	14	184	21.7327	10.6235
	Medium	ERFPLR	1	1	1	Q8IDS6		0	0.041	0.9334	1.86358	2	817.467	-1.19241	16.3774	1
		Accession	Description	Score	Coverage	# Proteins	# Unique Peptides	# Peptides	# PSMs	# AAs	MW [kDa]	calc. pI
		Q8IDS6	60S ribosomal protein L18a OS=Plasmodium falciparum (isolate 3D7) OX=36329 GN=PF3D7_1341200 PE=1 SV=1 - [Q8IDS6_PLAF7]	24.1283	53.8	1	5	11	14	184	21.7327	10.6235
	Low	DKNPNVYR	1	1	1	Q8IDS6		0	0.091	1	1.53232	2	1005.51	1.36203	10.6754	1
		Accession	Description	Score	Coverage	# Proteins	# Unique Peptides	# Peptides	# PSMs	# AAs	MW [kDa]	calc. pI
		Q8IDS6	60S ribosomal protein L18a OS=Plasmodium falciparum (isolate 3D7) OX=36329 GN=PF3D7_1341200 PE=1 SV=1 - [Q8IDS6_PLAF7]	24.1283	53.8	1	5	11	14	184	21.7327	10.6235
	Low	TGTHNmYK	1	1	1	Q8IDS6	M6(Oxidation)	0	0.471	1	0.808865	2	967.427	-3.0841	33.5524	0
		Accession	Description	Score	Coverage	# Proteins	# Unique Peptides	# Peptides	# PSMs	# AAs	MW [kDa]	calc. pI
		Q8IDS6	60S ribosomal protein L18a OS=Plasmodium falciparum (isolate 3D7) OX=36329 GN=PF3D7_1341200 PE=1 SV=1 - [Q8IDS6_PLAF7]	24.1283	53.8	1	5	11	14	184	21.7327	10.6235
	Low	EFRDTTKEGAIAQLYSEMAGR	1	1	1	Q8IDS6		0	0.594	1	2.1877	3	2373.16	3.4866	30.1071	2
		Accession	Description	Score	Coverage	# Proteins	# Unique Peptides	# Peptides	# PSMs	# AAs	MW [kDa]	calc. pI
		Q8IDS6	60S ribosomal protein L18a OS=Plasmodium falciparum (isolate 3D7) OX=36329 GN=PF3D7_1341200 PE=1 SV=1 - [Q8IDS6_PLAF7]	24.1283	53.8	1	5	11	14	184	21.7327	10.6235
	Low	DTTKEGAIAQLYSEMAGRHR	3	1	1	Q8IDS6		0	0.699	1	0.828687	2	2234.09	-3.56372	35.7238	2
		Accession	Description	Score	Coverage	# Proteins	# Unique Peptides	# Peptides	# PSMs	# AAs	MW [kDa]	calc. pI
		Q8IDS6	60S ribosomal protein L18a OS=Plasmodium falciparum (isolate 3D7) OX=36329 GN=PF3D7_1341200 PE=1 SV=1 - [Q8IDS6_PLAF7]	24.1283	53.8	1	5	11	14	184	21.7327	10.6235
	Low	FWYFMKK	1	1	1	Q8IDS6		0.4406			1.12697	2	1049.53	2.20632	34.2594	1
		Accession	Description	Score	Coverage	# Proteins	# Unique Peptides	# Peptides	# PSMs	# AAs	MW [kDa]	calc. pI
		Q8IDS6	60S ribosomal protein L18a OS=Plasmodium falciparum (isolate 3D7) OX=36329 GN=PF3D7_1341200 PE=1 SV=1 - [Q8IDS6_PLAF7]	24.1283	53.8	1	5	11	14	184	21.7327	10.6235
	Low	FPLRVKNYGVLLR	1	1	1	Q8IDS6		0.2353			0.133624	2	1574.96	2.81516	51.3017	2
		Accession	Description	Score	Coverage	# Proteins	# Unique Peptides	# Peptides	# PSMs	# AAs	MW [kDa]	calc. pI
		Q8IDS6	60S ribosomal protein L18a OS=Plasmodium falciparum (isolate 3D7) OX=36329 GN=PF3D7_1341200 PE=1 SV=1 - [Q8IDS6_PLAF7]	24.1283	53.8	1	5	11	14	184	21.7327	10.6235
Q8IL80	Thioredoxin peroxidase 1 OS=Plasmodium falciparum (isolate 3D7) OX=36329 GN=TPx1 PE=4 SV=1 - [Q8IL80_PLAF7]	89.0362	59.49	1	7	8	22	195	21.7933	7.1665
	A2	Sequence	# PSMs	# Proteins	# Protein Groups	Protein Group Accessions	Modifications	ΔCn	q-Value	PEP	XCorr	Charge	MH+ [Da]	ΔM [ppm]	RT [min]	# Missed Cleavages
	High	IIDAVQHHEQHGDVcPANWK	3	1	1	Q8IL80	C15(Carbamidomethyl)	0	0	1.343e-10	6.27034	3	2354.11	-1.10341	19.5532	0
		Accession	Description	Score	Coverage	# Proteins	# Unique Peptides	# Peptides	# PSMs	# AAs	MW [kDa]	calc. pI
		Q8IL80	Thioredoxin peroxidase 1 OS=Plasmodium falciparum (isolate 3D7) OX=36329 GN=TPx1 PE=4 SV=1 - [Q8IL80_PLAF7]	89.0362	59.49	1	7	8	22	195	21.7933	7.1665
	High	GGIGNIQHTLISDITK	4	1	1	Q8IL80		0	0	3.025e-07	5.87479	2	1666.91	0.188345	32.1443	0
		Accession	Description	Score	Coverage	# Proteins	# Unique Peptides	# Peptides	# PSMs	# AAs	MW [kDa]	calc. pI
		Q8IL80	Thioredoxin peroxidase 1 OS=Plasmodium falciparum (isolate 3D7) OX=36329 GN=TPx1 PE=4 SV=1 - [Q8IL80_PLAF7]	89.0362	59.49	1	7	8	22	195	21.7933	7.1665
	High	AEAVFADNTFGEVNLHDFIGK	4	1	1	Q8IL80		0	0	2.554e-09	5.813	3	2294.11	2.03052	38.5808	0
		Accession	Description	Score	Coverage	# Proteins	# Unique Peptides	# Peptides	# PSMs	# AAs	MW [kDa]	calc. pI
		Q8IL80	Thioredoxin peroxidase 1 OS=Plasmodium falciparum (isolate 3D7) OX=36329 GN=TPx1 PE=4 SV=1 - [Q8IL80_PLAF7]	89.0362	59.49	1	7	8	22	195	21.7933	7.1665
	High	QGVVQHLLVNNLAIGR	2	1	1	Q8IL80		0	0	1.637e-07	5.47151	2	1731	-0.777047	30.2137	0
		Accession	Description	Score	Coverage	# Proteins	# Unique Peptides	# Peptides	# PSMs	# AAs	MW [kDa]	calc. pI
		Q8IL80	Thioredoxin peroxidase 1 OS=Plasmodium falciparum (isolate 3D7) OX=36329 GN=TPx1 PE=4 SV=1 - [Q8IL80_PLAF7]	89.0362	59.49	1	7	8	22	195	21.7933	7.1665
	High	VAMKPSEEGVSEYLSK	3	1	1	Q8IL80		0	0	8.101e-08	4.82915	2	1753.88	4.8504	24.649	0
		Accession	Description	Score	Coverage	# Proteins	# Unique Peptides	# Peptides	# PSMs	# AAs	MW [kDa]	calc. pI
		Q8IL80	Thioredoxin peroxidase 1 OS=Plasmodium falciparum (isolate 3D7) OX=36329 GN=TPx1 PE=4 SV=1 - [Q8IL80_PLAF7]	89.0362	59.49	1	7	8	22	195	21.7933	7.1665
	High	AFVLIDK	2	1	1	Q8IL80		0	0	0.002026	1.98324	2	805.482	0.22462	25.7776	0
		Accession	Description	Score	Coverage	# Proteins	# Unique Peptides	# Peptides	# PSMs	# AAs	MW [kDa]	calc. pI
		Q8IL80	Thioredoxin peroxidase 1 OS=Plasmodium falciparum (isolate 3D7) OX=36329 GN=TPx1 PE=4 SV=1 - [Q8IL80_PLAF7]	89.0362	59.49	1	7	8	22	195	21.7933	7.1665
	High	SVEEVLR	2	1	1	Q8IL80		0	0	0.005417	1.89679	2	831.455	-2.74309	18.8911	0
		Accession	Description	Score	Coverage	# Proteins	# Unique Peptides	# Peptides	# PSMs	# AAs	MW [kDa]	calc. pI
		Q8IL80	Thioredoxin peroxidase 1 OS=Plasmodium falciparum (isolate 3D7) OX=36329 GN=TPx1 PE=4 SV=1 - [Q8IL80_PLAF7]	89.0362	59.49	1	7	8	22	195	21.7933	7.1665
	Low	MASYVGREAPYFK	1	1	1	Q8IL80		0	0.587	1	1.4221	2	1518.75	2.88898	18.6465	1
		Accession	Description	Score	Coverage	# Proteins	# Unique Peptides	# Peptides	# PSMs	# AAs	MW [kDa]	calc. pI
		Q8IL80	Thioredoxin peroxidase 1 OS=Plasmodium falciparum (isolate 3D7) OX=36329 GN=TPx1 PE=4 SV=1 - [Q8IL80_PLAF7]	89.0362	59.49	1	7	8	22	195	21.7933	7.1665
	Low	VAmKPSEEGVSEYLSK	1	1	1	Q8IL80	M3(Oxidation)	0.5361			1.98562	3	1769.87	2.36127	28.9587	0
		Accession	Description	Score	Coverage	# Proteins	# Unique Peptides	# Peptides	# PSMs	# AAs	MW [kDa]	calc. pI
		Q8IL80	Thioredoxin peroxidase 1 OS=Plasmodium falciparum (isolate 3D7) OX=36329 GN=TPx1 PE=4 SV=1 - [Q8IL80_PLAF7]	89.0362	59.49	1	7	8	22	195	21.7933	7.1665
Q8IBN5	40S ribosomal protein S5, putative OS=Plasmodium falciparum (isolate 3D7) OX=36329 GN=PF3D7_0721600 PE=1 SV=1 - [Q8IBN5_PLAF7]	7.81481	19.49	1	2	3	3	195	21.8495	9.61279
	A2	Sequence	# PSMs	# Proteins	# Protein Groups	Protein Group Accessions	Modifications	ΔCn	q-Value	PEP	XCorr	Charge	MH+ [Da]	ΔM [ppm]	RT [min]	# Missed Cleavages
	High	SISEcLAEEIINcANESSSSYAIK	1	1	1	Q8IBN5	C5(Carbamidomethyl); C13(Carbamidomethyl)	0	0	2.952e-09	4.89508	3	2675.22	0.948567	42.3093	0
		Accession	Description	Score	Coverage	# Proteins	# Unique Peptides	# Peptides	# PSMs	# AAs	MW [kDa]	calc. pI
		Q8IBN5	40S ribosomal protein S5, putative OS=Plasmodium falciparum (isolate 3D7) OX=36329 GN=PF3D7_0721600 PE=1 SV=1 - [Q8IBN5_PLAF7]	7.81481	19.49	1	2	3	3	195	21.8495	9.61279
	High	AcVYTPHTAGR	1	1	1	Q8IBN5	C2(Carbamidomethyl)	0	0	0.0001344	2.91974	3	1232.58	-2.05113	14.2293	0
		Accession	Description	Score	Coverage	# Proteins	# Unique Peptides	# Peptides	# PSMs	# AAs	MW [kDa]	calc. pI
		Q8IBN5	40S ribosomal protein S5, putative OS=Plasmodium falciparum (isolate 3D7) OX=36329 GN=PF3D7_0721600 PE=1 SV=1 - [Q8IBN5_PLAF7]	7.81481	19.49	1	2	3	3	195	21.8495	9.61279
	Low	AcVYTPHTAGRYQK	1	1	1	Q8IBN5	C2(Carbamidomethyl)	0.0225	0.565	1	0.874922	2	1651.8	-0.236464	21.6957	1
		Accession	Description	Score	Coverage	# Proteins	# Unique Peptides	# Peptides	# PSMs	# AAs	MW [kDa]	calc. pI
		Q8IBN5	40S ribosomal protein S5, putative OS=Plasmodium falciparum (isolate 3D7) OX=36329 GN=PF3D7_0721600 PE=1 SV=1 - [Q8IBN5_PLAF7]	7.81481	19.49	1	2	3	3	195	21.8495	9.61279
Q8I1S0	Small GTP-binding protein sar1 OS=Plasmodium falciparum (isolate 3D7) OX=36329 GN=PF3D7_0416800 PE=3 SV=1 - [Q8I1S0_PLAF7]	43.1123	70.83	1	8	10	17	192	22.0064	7.29834
	A2	Sequence	# PSMs	# Proteins	# Protein Groups	Protein Group Accessions	Modifications	ΔCn	q-Value	PEP	XCorr	Charge	MH+ [Da]	ΔM [ppm]	RT [min]	# Missed Cleavages
	High	HLLETEELSNVPFVVLGNK	1	1	1	Q8I1S0		0	0	1.033e-06	4.19259	3	2138.15	0.0733882	37.6538	0
		Accession	Description	Score	Coverage	# Proteins	# Unique Peptides	# Peptides	# PSMs	# AAs	MW [kDa]	calc. pI
		Q8I1S0	Small GTP-binding protein sar1 OS=Plasmodium falciparum (isolate 3D7) OX=36329 GN=PF3D7_0416800 PE=3 SV=1 - [Q8I1S0_PLAF7]	43.1123	70.83	1	8	10	17	192	22.0064	7.29834
	High	DILAHLGLSQK	1	1	1	Q8I1S0		0	0	0.0001226	4.03507	2	1194.68	-0.324672	29.3606	0
		Accession	Description	Score	Coverage	# Proteins	# Unique Peptides	# Peptides	# PSMs	# AAs	MW [kDa]	calc. pI
		Q8I1S0	Small GTP-binding protein sar1 OS=Plasmodium falciparum (isolate 3D7) OX=36329 GN=PF3D7_0416800 PE=3 SV=1 - [Q8I1S0_PLAF7]	43.1123	70.83	1	8	10	17	192	22.0064	7.29834
	High	VAQHVPTLHPHSEELVVGK	2	1	1	Q8I1S0		0	0	9.964e-07	4.03413	4	2077.12	2.84881	19.6898	0
		Accession	Description	Score	Coverage	# Proteins	# Unique Peptides	# Peptides	# PSMs	# AAs	MW [kDa]	calc. pI
		Q8I1S0	Small GTP-binding protein sar1 OS=Plasmodium falciparum (isolate 3D7) OX=36329 GN=PF3D7_0416800 PE=3 SV=1 - [Q8I1S0_PLAF7]	43.1123	70.83	1	8	10	17	192	22.0064	7.29834
	High	TFDLGGHETAR	1	1	1	Q8I1S0		0	0	2.155e-05	3.19903	2	1203.57	-1.49336	18.1942	0
		Accession	Description	Score	Coverage	# Proteins	# Unique Peptides	# Peptides	# PSMs	# AAs	MW [kDa]	calc. pI
		Q8I1S0	Small GTP-binding protein sar1 OS=Plasmodium falciparum (isolate 3D7) OX=36329 GN=PF3D7_0416800 PE=3 SV=1 - [Q8I1S0_PLAF7]	43.1123	70.83	1	8	10	17	192	22.0064	7.29834
	High	QHLNLFSNITVHNNMK	2	1	1	Q8I1S0		0	0	9.189e-05	3.13398	2	1909.97	0.932017	26.2707	0
		Accession	Description	Score	Coverage	# Proteins	# Unique Peptides	# Peptides	# PSMs	# AAs	MW [kDa]	calc. pI
		Q8I1S0	Small GTP-binding protein sar1 OS=Plasmodium falciparum (isolate 3D7) OX=36329 GN=PF3D7_0416800 PE=3 SV=1 - [Q8I1S0_PLAF7]	43.1123	70.83	1	8	10	17	192	22.0064	7.29834
	High	TTLLHMLK	2	1	1	Q8I1S0		0	0	0.00279	2.54141	2	956.558	-1.71263	23.9668	0
		Accession	Description	Score	Coverage	# Proteins	# Unique Peptides	# Peptides	# PSMs	# AAs	MW [kDa]	calc. pI
		Q8I1S0	Small GTP-binding protein sar1 OS=Plasmodium falciparum (isolate 3D7) OX=36329 GN=PF3D7_0416800 PE=3 SV=1 - [Q8I1S0_PLAF7]	43.1123	70.83	1	8	10	17	192	22.0064	7.29834
	High	IDKPDAASEDELR	1	1	1	Q8I1S0		0	0	7.038e-06	2.39092	2	1458.71	1.78452	17.6539	0
		Accession	Description	Score	Coverage	# Proteins	# Unique Peptides	# Peptides	# PSMs	# AAs	MW [kDa]	calc. pI
		Q8I1S0	Small GTP-binding protein sar1 OS=Plasmodium falciparum (isolate 3D7) OX=36329 GN=PF3D7_0416800 PE=3 SV=1 - [Q8I1S0_PLAF7]	43.1123	70.83	1	8	10	17	192	22.0064	7.29834
	High	MGYAAAFK	1	1	1	Q8I1S0		0	0	0.002003	2.18047	2	858.418	0.299527	21.9147	0
		Accession	Description	Score	Coverage	# Proteins	# Unique Peptides	# Peptides	# PSMs	# AAs	MW [kDa]	calc. pI
		Q8I1S0	Small GTP-binding protein sar1 OS=Plasmodium falciparum (isolate 3D7) OX=36329 GN=PF3D7_0416800 PE=3 SV=1 - [Q8I1S0_PLAF7]	43.1123	70.83	1	8	10	17	192	22.0064	7.29834
	Low	SARILFLGLDNAGKTTLLHMLK	5	1	1	Q8I1S0		0	0.533	1	2.83145	4	2412.39	2.27213	32.1436	2
		Accession	Description	Score	Coverage	# Proteins	# Unique Peptides	# Peptides	# PSMs	# AAs	MW [kDa]	calc. pI
		Q8I1S0	Small GTP-binding protein sar1 OS=Plasmodium falciparum (isolate 3D7) OX=36329 GN=PF3D7_0416800 PE=3 SV=1 - [Q8I1S0_PLAF7]	43.1123	70.83	1	8	10	17	192	22.0064	7.29834
	Low	GGSGVRPVELFmcSVIR	1	1	1	Q8I1S0	M12(Oxidation); C13(Carbamidomethyl)	0.6637			1.86309	3	1879.95	0.425296	30.152	0
		Accession	Description	Score	Coverage	# Proteins	# Unique Peptides	# Peptides	# PSMs	# AAs	MW [kDa]	calc. pI
		Q8I1S0	Small GTP-binding protein sar1 OS=Plasmodium falciparum (isolate 3D7) OX=36329 GN=PF3D7_0416800 PE=3 SV=1 - [Q8I1S0_PLAF7]	43.1123	70.83	1	8	10	17	192	22.0064	7.29834
Q8IE82	60S ribosomal protein L23 OS=Plasmodium falciparum (isolate 3D7) OX=36329 GN=PF3D7_1323400 PE=1 SV=1 - [Q8IE82_PLAF7]	7.39022	22.11	1	1	4	5	190	22.0785	10.2573
	A2	Sequence	# PSMs	# Proteins	# Protein Groups	Protein Group Accessions	Modifications	ΔCn	q-Value	PEP	XCorr	Charge	MH+ [Da]	ΔM [ppm]	RT [min]	# Missed Cleavages
	High	LSGEHDALEVANK	2	1	1	Q8IE82		0	0	8.785e-06	3.92979	3	1382.69	-2.46951	17.6593	0
		Accession	Description	Score	Coverage	# Proteins	# Unique Peptides	# Peptides	# PSMs	# AAs	MW [kDa]	calc. pI
		Q8IE82	60S ribosomal protein L23 OS=Plasmodium falciparum (isolate 3D7) OX=36329 GN=PF3D7_1323400 PE=1 SV=1 - [Q8IE82_PLAF7]	7.39022	22.11	1	1	4	5	190	22.0785	10.2573
	Low	YPLTSEKAmK	1	1	1	Q8IE82	M9(Oxidation)	0.631			0.998309	2	1183.61	4.47236	12.6942	1
		Accession	Description	Score	Coverage	# Proteins	# Unique Peptides	# Peptides	# PSMs	# AAs	MW [kDa]	calc. pI
		Q8IE82	60S ribosomal protein L23 OS=Plasmodium falciparum (isolate 3D7) OX=36329 GN=PF3D7_1323400 PE=1 SV=1 - [Q8IE82_PLAF7]	7.39022	22.11	1	1	4	5	190	22.0785	10.2573
	Low	YTNGNTKVK	1	1	1	Q8IE82		0.589			0.897924	2	1024.55	3.16868	17.9257	1
		Accession	Description	Score	Coverage	# Proteins	# Unique Peptides	# Peptides	# PSMs	# AAs	MW [kDa]	calc. pI
		Q8IE82	60S ribosomal protein L23 OS=Plasmodium falciparum (isolate 3D7) OX=36329 GN=PF3D7_1323400 PE=1 SV=1 - [Q8IE82_PLAF7]	7.39022	22.11	1	1	4	5	190	22.0785	10.2573
	Low	NVNKHKIIHK	1	1	1	Q8IE82		0.7634			0.619461	2	1230.74	1.27007	35.1055	2
		Accession	Description	Score	Coverage	# Proteins	# Unique Peptides	# Peptides	# PSMs	# AAs	MW [kDa]	calc. pI
		Q8IE82	60S ribosomal protein L23 OS=Plasmodium falciparum (isolate 3D7) OX=36329 GN=PF3D7_1323400 PE=1 SV=1 - [Q8IE82_PLAF7]	7.39022	22.11	1	1	4	5	190	22.0785	10.2573
Q8I3R0	40S ribosomal protein S9, putative OS=Plasmodium falciparum (isolate 3D7) OX=36329 GN=PF3D7_0520000 PE=1 SV=1 - [Q8I3R0_PLAF7]	21.5429	45.5	1	7	10	10	189	22.1093	10.4478
	A2	Sequence	# PSMs	# Proteins	# Protein Groups	Protein Group Accessions	Modifications	ΔCn	q-Value	PEP	XCorr	Charge	MH+ [Da]	ΔM [ppm]	RT [min]	# Missed Cleavages
	High	QGLLGENEEKLDYVLGLTLPK	1	1	1	Q8I3R0		0	0	1.664e-07	4.94561	3	2329.27	1.33102	41.9115	1
		Accession	Description	Score	Coverage	# Proteins	# Unique Peptides	# Peptides	# PSMs	# AAs	MW [kDa]	calc. pI
		Q8I3R0	40S ribosomal protein S9, putative OS=Plasmodium falciparum (isolate 3D7) OX=36329 GN=PF3D7_0520000 PE=1 SV=1 - [Q8I3R0_PLAF7]	21.5429	45.5	1	7	10	10	189	22.1093	10.4478
	High	LDYVLGLTLPK	1	1	1	Q8I3R0		0	0	1.638e-05	3.08312	2	1231.73	2.24738	36.899	0
		Accession	Description	Score	Coverage	# Proteins	# Unique Peptides	# Peptides	# PSMs	# AAs	MW [kDa]	calc. pI
		Q8I3R0	40S ribosomal protein S9, putative OS=Plasmodium falciparum (isolate 3D7) OX=36329 GN=PF3D7_0520000 PE=1 SV=1 - [Q8I3R0_PLAF7]	21.5429	45.5	1	7	10	10	189	22.1093	10.4478
	High	IFQGEALLR	1	1	1	Q8I3R0		0	0	0.0009517	2.54276	2	1046.6	-0.0673966	27.891	0
		Accession	Description	Score	Coverage	# Proteins	# Unique Peptides	# Peptides	# PSMs	# AAs	MW [kDa]	calc. pI
		Q8I3R0	40S ribosomal protein S9, putative OS=Plasmodium falciparum (isolate 3D7) OX=36329 GN=PF3D7_0520000 PE=1 SV=1 - [Q8I3R0_PLAF7]	21.5429	45.5	1	7	10	10	189	22.1093	10.4478
	High	QMVDIPSFLVR	1	1	1	Q8I3R0		0	0	0.002284	2.43039	2	1304.7	-0.85639	37.6899	0
		Accession	Description	Score	Coverage	# Proteins	# Unique Peptides	# Peptides	# PSMs	# AAs	MW [kDa]	calc. pI
		Q8I3R0	40S ribosomal protein S9, putative OS=Plasmodium falciparum (isolate 3D7) OX=36329 GN=PF3D7_0520000 PE=1 SV=1 - [Q8I3R0_PLAF7]	21.5429	45.5	1	7	10	10	189	22.1093	10.4478
	High	YLLTLDEK	1	1	1	Q8I3R0		0	0.001	0.0121	2.11665	2	994.544	-1.34157	27.3009	0
		Accession	Description	Score	Coverage	# Proteins	# Unique Peptides	# Peptides	# PSMs	# AAs	MW [kDa]	calc. pI
		Q8I3R0	40S ribosomal protein S9, putative OS=Plasmodium falciparum (isolate 3D7) OX=36329 GN=PF3D7_0520000 PE=1 SV=1 - [Q8I3R0_PLAF7]	21.5429	45.5	1	7	10	10	189	22.1093	10.4478
	High	LIGEYGLK	1	1	1	Q8I3R0		0	0.001	0.008879	1.87133	2	892.513	-0.523244	23.8764	0
		Accession	Description	Score	Coverage	# Proteins	# Unique Peptides	# Peptides	# PSMs	# AAs	MW [kDa]	calc. pI
		Q8I3R0	40S ribosomal protein S9, putative OS=Plasmodium falciparum (isolate 3D7) OX=36329 GN=PF3D7_0520000 PE=1 SV=1 - [Q8I3R0_PLAF7]	21.5429	45.5	1	7	10	10	189	22.1093	10.4478
	High	VQYLLAK	1	1	1	Q8I3R0		0	0.002	0.04075	2.07707	2	834.509	0.826237	21.5041	0
		Accession	Description	Score	Coverage	# Proteins	# Unique Peptides	# Peptides	# PSMs	# AAs	MW [kDa]	calc. pI
		Q8I3R0	40S ribosomal protein S9, putative OS=Plasmodium falciparum (isolate 3D7) OX=36329 GN=PF3D7_0520000 PE=1 SV=1 - [Q8I3R0_PLAF7]	21.5429	45.5	1	7	10	10	189	22.1093	10.4478
	Low	ERLDQELK	1	1	1	Q8I3R0		0	0.109	1	2.47596	2	1030.56	4.48238	16.0631	1
		Accession	Description	Score	Coverage	# Proteins	# Unique Peptides	# Peptides	# PSMs	# AAs	MW [kDa]	calc. pI
		Q8I3R0	40S ribosomal protein S9, putative OS=Plasmodium falciparum (isolate 3D7) OX=36329 GN=PF3D7_0520000 PE=1 SV=1 - [Q8I3R0_PLAF7]	21.5429	45.5	1	7	10	10	189	22.1093	10.4478
	Low	SYRNYSK	1	1	1	Q8I3R0		0	0.512	1	0.737211	2	917.45	2.78984	27.4702	1
		Accession	Description	Score	Coverage	# Proteins	# Unique Peptides	# Peptides	# PSMs	# AAs	MW [kDa]	calc. pI
		Q8I3R0	40S ribosomal protein S9, putative OS=Plasmodium falciparum (isolate 3D7) OX=36329 GN=PF3D7_0520000 PE=1 SV=1 - [Q8I3R0_PLAF7]	21.5429	45.5	1	7	10	10	189	22.1093	10.4478
	Low	NKREIWR	1	1	1	Q8I3R0		0.445			1.10648	2	1001.57	1.93021	29.3112	2
		Accession	Description	Score	Coverage	# Proteins	# Unique Peptides	# Peptides	# PSMs	# AAs	MW [kDa]	calc. pI
		Q8I3R0	40S ribosomal protein S9, putative OS=Plasmodium falciparum (isolate 3D7) OX=36329 GN=PF3D7_0520000 PE=1 SV=1 - [Q8I3R0_PLAF7]	21.5429	45.5	1	7	10	10	189	22.1093	10.4478
Q8ILU8	Ribonucleoprotein, putative OS=Plasmodium falciparum (isolate 3D7) OX=36329 GN=PF14_0146 PE=4 SV=1 - [Q8ILU8_PLAF7]	7.94161	19.9	1	3	4	4	201	22.3176	10.228
	A2	Sequence	# PSMs	# Proteins	# Protein Groups	Protein Group Accessions	Modifications	ΔCn	q-Value	PEP	XCorr	Charge	MH+ [Da]	ΔM [ppm]	RT [min]	# Missed Cleavages
	High	LETWLQYR	1	1	1	Q8ILU8		0	0	0.001289	2.90019	2	1108.58	-1.15751	29.5309	0
		Accession	Description	Score	Coverage	# Proteins	# Unique Peptides	# Peptides	# PSMs	# AAs	MW [kDa]	calc. pI
		Q8ILU8	Ribonucleoprotein, putative OS=Plasmodium falciparum (isolate 3D7) OX=36329 GN=PF14_0146 PE=4 SV=1 - [Q8ILU8_PLAF7]	7.94161	19.9	1	3	4	4	201	22.3176	10.228
	High	YFVGTFLSYDR	1	1	1	Q8ILU8		0	0	0.0006756	2.82537	2	1367.66	-2.53557	35.4408	0
		Accession	Description	Score	Coverage	# Proteins	# Unique Peptides	# Peptides	# PSMs	# AAs	MW [kDa]	calc. pI
		Q8ILU8	Ribonucleoprotein, putative OS=Plasmodium falciparum (isolate 3D7) OX=36329 GN=PF14_0146 PE=4 SV=1 - [Q8ILU8_PLAF7]	7.94161	19.9	1	3	4	4	201	22.3176	10.228
	High	VVGLILIR	1	1	1	Q8ILU8		0	0	0.0005526	2.21605	2	882.613	-1.15102	31.8846	0
		Accession	Description	Score	Coverage	# Proteins	# Unique Peptides	# Peptides	# PSMs	# AAs	MW [kDa]	calc. pI
		Q8ILU8	Ribonucleoprotein, putative OS=Plasmodium falciparum (isolate 3D7) OX=36329 GN=PF14_0146 PE=4 SV=1 - [Q8ILU8_PLAF7]	7.94161	19.9	1	3	4	4	201	22.3176	10.228
	Low	YFVGTFLSYDRHmNIVLVDAEEFR	1	1	1	Q8ILU8	M13(Oxidation)	0.7847			1.27381	3	2937.41	-4.01022	27.7999	1
		Accession	Description	Score	Coverage	# Proteins	# Unique Peptides	# Peptides	# PSMs	# AAs	MW [kDa]	calc. pI
		Q8ILU8	Ribonucleoprotein, putative OS=Plasmodium falciparum (isolate 3D7) OX=36329 GN=PF14_0146 PE=4 SV=1 - [Q8ILU8_PLAF7]	7.94161	19.9	1	3	4	4	201	22.3176	10.228
Q8IET7	40S ribosomal protein S7 OS=Plasmodium falciparum (isolate 3D7) OX=36329 GN=PF3D7_1302800 PE=1 SV=1 - [Q8IET7_PLAF7]	19.563	44.85	1	6	9	9	194	22.4666	9.80322
	A2	Sequence	# PSMs	# Proteins	# Protein Groups	Protein Group Accessions	Modifications	ΔCn	q-Value	PEP	XCorr	Charge	MH+ [Da]	ΔM [ppm]	RT [min]	# Missed Cleavages
	High	TLTSVYDSILEDIVSPSEIIGK	1	1	1	Q8IET7		0	0	1.301e-09	5.24776	2	2379.26	0.610079	45.5027	0
		Accession	Description	Score	Coverage	# Proteins	# Unique Peptides	# Peptides	# PSMs	# AAs	MW [kDa]	calc. pI
		Q8IET7	40S ribosomal protein S7 OS=Plasmodium falciparum (isolate 3D7) OX=36329 GN=PF3D7_1302800 PE=1 SV=1 - [Q8IET7_PLAF7]	19.563	44.85	1	6	9	9	194	22.4666	9.80322
	High	LLScDLIEVEK	1	1	1	Q8IET7	C4(Carbamidomethyl)	0	0	1.219e-06	3.11562	2	1318.69	-2.99025	29.7389	0
		Accession	Description	Score	Coverage	# Proteins	# Unique Peptides	# Peptides	# PSMs	# AAs	MW [kDa]	calc. pI
		Q8IET7	40S ribosomal protein S7 OS=Plasmodium falciparum (isolate 3D7) OX=36329 GN=PF3D7_1302800 PE=1 SV=1 - [Q8IET7_PLAF7]	19.563	44.85	1	6	9	9	194	22.4666	9.80322
	High	KLINELEK	1	1	1	Q8IET7		0	0	0.003028	2.64663	2	986.59	1.42292	17.1467	1
		Accession	Description	Score	Coverage	# Proteins	# Unique Peptides	# Peptides	# PSMs	# AAs	MW [kDa]	calc. pI
		Q8IET7	40S ribosomal protein S7 OS=Plasmodium falciparum (isolate 3D7) OX=36329 GN=PF3D7_1302800 PE=1 SV=1 - [Q8IET7_PLAF7]	19.563	44.85	1	6	9	9	194	22.4666	9.80322
	High	TILIYIPYK	1	1	1	Q8IET7		0	0	0.004861	2.56023	2	1123.67	-1.29137	34.5803	0
		Accession	Description	Score	Coverage	# Proteins	# Unique Peptides	# Peptides	# PSMs	# AAs	MW [kDa]	calc. pI
		Q8IET7	40S ribosomal protein S7 OS=Plasmodium falciparum (isolate 3D7) OX=36329 GN=PF3D7_1302800 PE=1 SV=1 - [Q8IET7_PLAF7]	19.563	44.85	1	6	9	9	194	22.4666	9.80322
	High	IYTTYVR	1	1	1	Q8IET7		0	0.001	0.01835	1.87895	2	915.495	1.47164	19.212	0
		Accession	Description	Score	Coverage	# Proteins	# Unique Peptides	# Peptides	# PSMs	# AAs	MW [kDa]	calc. pI
		Q8IET7	40S ribosomal protein S7 OS=Plasmodium falciparum (isolate 3D7) OX=36329 GN=PF3D7_1302800 PE=1 SV=1 - [Q8IET7_PLAF7]	19.563	44.85	1	6	9	9	194	22.4666	9.80322
	High	KYVVLVAK	1	1	1	Q8IET7		0	0.002	0.03441	2.24541	2	919.597	-0.165972	17.1324	1
		Accession	Description	Score	Coverage	# Proteins	# Unique Peptides	# Peptides	# PSMs	# AAs	MW [kDa]	calc. pI
		Q8IET7	40S ribosomal protein S7 OS=Plasmodium falciparum (isolate 3D7) OX=36329 GN=PF3D7_1302800 PE=1 SV=1 - [Q8IET7_PLAF7]	19.563	44.85	1	6	9	9	194	22.4666	9.80322
	Low	YVVLVAKR	1	1	1	Q8IET7		0.0357	0.284	1	0.269802	2	947.6	-4.33238	8.83506	1
		Accession	Description	Score	Coverage	# Proteins	# Unique Peptides	# Peptides	# PSMs	# AAs	MW [kDa]	calc. pI
		Q8IET7	40S ribosomal protein S7 OS=Plasmodium falciparum (isolate 3D7) OX=36329 GN=PF3D7_1302800 PE=1 SV=1 - [Q8IET7_PLAF7]	19.563	44.85	1	6	9	9	194	22.4666	9.80322
	Low	DAVFSLPPTNEK	1	1	1	Q8IET7		0.2241			1.86844	2	1317.67	0.0420442	27.9911	0
		Accession	Description	Score	Coverage	# Proteins	# Unique Peptides	# Peptides	# PSMs	# AAs	MW [kDa]	calc. pI
		Q8IET7	40S ribosomal protein S7 OS=Plasmodium falciparum (isolate 3D7) OX=36329 GN=PF3D7_1302800 PE=1 SV=1 - [Q8IET7_PLAF7]	19.563	44.85	1	6	9	9	194	22.4666	9.80322
	Low	LISFAAVYK	1	1	1	Q8IET7		0.0789			0.354002	2	1011.58	-3.00929	52.4465	0
		Accession	Description	Score	Coverage	# Proteins	# Unique Peptides	# Peptides	# PSMs	# AAs	MW [kDa]	calc. pI
		Q8IET7	40S ribosomal protein S7 OS=Plasmodium falciparum (isolate 3D7) OX=36329 GN=PF3D7_1302800 PE=1 SV=1 - [Q8IET7_PLAF7]	19.563	44.85	1	6	9	9	194	22.4666	9.80322
Q8IKC9	Proteasome subunit beta type OS=Plasmodium falciparum (isolate 3D7) OX=36329 GN=PF14_0676 PE=1 SV=2 - [Q8IKC9_PLAF7]	14.1346	27.69	1	5	6	10	195	22.8475	7.35693
	A2	Sequence	# PSMs	# Proteins	# Protein Groups	Protein Group Accessions	Modifications	ΔCn	q-Value	PEP	XCorr	Charge	MH+ [Da]	ΔM [ppm]	RT [min]	# Missed Cleavages
	High	GAHGYGAYLVSAILDK	1	1	1	Q8IKC9		0	0	6.752e-06	4.29172	3	1634.85	-1.2745	34.7909	0
		Accession	Description	Score	Coverage	# Proteins	# Unique Peptides	# Peptides	# PSMs	# AAs	MW [kDa]	calc. pI
		Q8IKC9	Proteasome subunit beta type OS=Plasmodium falciparum (isolate 3D7) OX=36329 GN=PF14_0676 PE=1 SV=2 - [Q8IKC9_PLAF7]	14.1346	27.69	1	5	6	10	195	22.8475	7.35693
	High	FLLTQINYELR	1	1	1	Q8IKC9		0	0	1.508e-06	3.4628	2	1409.78	-0.11296	36.4143	0
		Accession	Description	Score	Coverage	# Proteins	# Unique Peptides	# Peptides	# PSMs	# AAs	MW [kDa]	calc. pI
		Q8IKC9	Proteasome subunit beta type OS=Plasmodium falciparum (isolate 3D7) OX=36329 GN=PF14_0676 PE=1 SV=2 - [Q8IKC9_PLAF7]	14.1346	27.69	1	5	6	10	195	22.8475	7.35693
	High	cLLLGGSIGDR	1	1	1	Q8IKC9	C1(Carbamidomethyl)	0	0	0.002491	2.10037	2	1160.61	1.27525	28.3828	0
		Accession	Description	Score	Coverage	# Proteins	# Unique Peptides	# Peptides	# PSMs	# AAs	MW [kDa]	calc. pI
		Q8IKC9	Proteasome subunit beta type OS=Plasmodium falciparum (isolate 3D7) OX=36329 GN=PF14_0676 PE=1 SV=2 - [Q8IKC9_PLAF7]	14.1346	27.69	1	5	6	10	195	22.8475	7.35693
	High	LQFGEFIR	1	1	1	Q8IKC9		0	0	0.002752	2.07794	2	1009.55	-0.215956	32.079	0
		Accession	Description	Score	Coverage	# Proteins	# Unique Peptides	# Peptides	# PSMs	# AAs	MW [kDa]	calc. pI
		Q8IKC9	Proteasome subunit beta type OS=Plasmodium falciparum (isolate 3D7) OX=36329 GN=PF14_0676 PE=1 SV=2 - [Q8IKC9_PLAF7]	14.1346	27.69	1	5	6	10	195	22.8475	7.35693
	High	NLAYYLR	1	1	1	Q8IKC9		0	0.003	0.04624	2.20175	2	912.494	0.234323	26.4483	0
		Accession	Description	Score	Coverage	# Proteins	# Unique Peptides	# Peptides	# PSMs	# AAs	MW [kDa]	calc. pI
		Q8IKC9	Proteasome subunit beta type OS=Plasmodium falciparum (isolate 3D7) OX=36329 GN=PF14_0676 PE=1 SV=2 - [Q8IKC9_PLAF7]	14.1346	27.69	1	5	6	10	195	22.8475	7.35693
	Low	RFLLTQINYELR	5	1	1	Q8IKC9		0.5548			1.33782	3	1565.88	1.9653	28.5723	1
		Accession	Description	Score	Coverage	# Proteins	# Unique Peptides	# Peptides	# PSMs	# AAs	MW [kDa]	calc. pI
		Q8IKC9	Proteasome subunit beta type OS=Plasmodium falciparum (isolate 3D7) OX=36329 GN=PF14_0676 PE=1 SV=2 - [Q8IKC9_PLAF7]	14.1346	27.69	1	5	6	10	195	22.8475	7.35693
Q7K6A8	Ras-related protein Rab-1B OS=Plasmodium falciparum (isolate 3D7) OX=36329 GN=PF3D7_0512600 PE=4 SV=1 - [Q7K6A8_PLAF7]	7.93598	18.5	1	2	4	4	200	22.8717	6.58057
	A2	Sequence	# PSMs	# Proteins	# Protein Groups	Protein Group Accessions	Modifications	ΔCn	q-Value	PEP	XCorr	Charge	MH+ [Da]	ΔM [ppm]	RT [min]	# Missed Cleavages
	High	ILLIGDSGVGK	1	2	1	Q7K6A8		0	0	1.601e-05	3.17978	2	1071.64	0.356136	28.1346	0
		Accession	Description	Score	Coverage	# Proteins	# Unique Peptides	# Peptides	# PSMs	# AAs	MW [kDa]	calc. pI
		Q7K6A8	Ras-related protein Rab-1B OS=Plasmodium falciparum (isolate 3D7) OX=36329 GN=PF3D7_0512600 PE=4 SV=1 - [Q7K6A8_PLAF7]	7.93598	18.5	1	2	4	4	200	22.8717	6.58057
	High	LQIWDTAGQER	1	3	2	Q8IHR8;Q7K6A8		0	0	7.301e-05	2.87172	2	1316.66	-0.688436	26.7139	0
		Accession	Description	Score	Coverage	# Proteins	# Unique Peptides	# Peptides	# PSMs	# AAs	MW [kDa]	calc. pI
		Q7K6A8	Ras-related protein Rab-1B OS=Plasmodium falciparum (isolate 3D7) OX=36329 GN=PF3D7_0512600 PE=4 SV=1 - [Q7K6A8_PLAF7]	7.93598	18.5	1	2	4	4	200	22.8717	6.58057
		Q8IHR8	PfRab6, GTPase OS=Plasmodium falciparum (isolate 3D7) OX=36329 GN=Rab6 PE=4 SV=2 - [Q8IHR8_PLAF7]	6.79482	28.5	1	1	5	6	207	23.5949	6.58057
	High	TMAYEIK	1	1	1	Q7K6A8		0	0	0.006884	1.88447	2	855.428	0.197509	19.3146	0
		Accession	Description	Score	Coverage	# Proteins	# Unique Peptides	# Peptides	# PSMs	# AAs	MW [kDa]	calc. pI
		Q7K6A8	Ras-related protein Rab-1B OS=Plasmodium falciparum (isolate 3D7) OX=36329 GN=PF3D7_0512600 PE=4 SV=1 - [Q7K6A8_PLAF7]	7.93598	18.5	1	2	4	4	200	22.8717	6.58057
	Low	NWIIEIEK	1	1	1	Q7K6A8		0.4864			1.12939	2	1044.57	-1.67053	14.6202	0
		Accession	Description	Score	Coverage	# Proteins	# Unique Peptides	# Peptides	# PSMs	# AAs	MW [kDa]	calc. pI
		Q7K6A8	Ras-related protein Rab-1B OS=Plasmodium falciparum (isolate 3D7) OX=36329 GN=PF3D7_0512600 PE=4 SV=1 - [Q7K6A8_PLAF7]	7.93598	18.5	1	2	4	4	200	22.8717	6.58057
Q7K6B0	Ras-related protein Rab-18 OS=Plasmodium falciparum (isolate 3D7) OX=36329 GN=PF3D7_0807300 PE=4 SV=1 - [Q7K6B0_PLAF7]	18.6845	42.79	1	7	8	8	201	23.1479	7.95752
	A2	Sequence	# PSMs	# Proteins	# Protein Groups	Protein Group Accessions	Modifications	ΔCn	q-Value	PEP	XCorr	Charge	MH+ [Da]	ΔM [ppm]	RT [min]	# Missed Cleavages
	High	ESFENLDVWINEIDK	1	1	1	Q7K6B0		0	0	1.109e-09	4.64929	2	1850.89	3.50282	43.1964	0
		Accession	Description	Score	Coverage	# Proteins	# Unique Peptides	# Peptides	# PSMs	# AAs	MW [kDa]	calc. pI
		Q7K6B0	Ras-related protein Rab-18 OS=Plasmodium falciparum (isolate 3D7) OX=36329 GN=PF3D7_0807300 PE=4 SV=1 - [Q7K6B0_PLAF7]	18.6845	42.79	1	7	8	8	201	23.1479	7.95752
	High	VGIWDTAGQER	1	1	1	Q7K6B0		0	0	1.103e-06	3.32853	2	1231.61	0.672433	25.2175	0
		Accession	Description	Score	Coverage	# Proteins	# Unique Peptides	# Peptides	# PSMs	# AAs	MW [kDa]	calc. pI
		Q7K6B0	Ras-related protein Rab-18 OS=Plasmodium falciparum (isolate 3D7) OX=36329 GN=PF3D7_0807300 PE=4 SV=1 - [Q7K6B0_PLAF7]	18.6845	42.79	1	7	8	8	201	23.1479	7.95752
	High	LLLVGDSSVGK	1	1	1	Q7K6B0		0	0	3.628e-05	2.92367	2	1087.64	2.67384	26.1887	0
		Accession	Description	Score	Coverage	# Proteins	# Unique Peptides	# Peptides	# PSMs	# AAs	MW [kDa]	calc. pI
		Q7K6B0	Ras-related protein Rab-18 OS=Plasmodium falciparum (isolate 3D7) OX=36329 GN=PF3D7_0807300 PE=4 SV=1 - [Q7K6B0_PLAF7]	18.6845	42.79	1	7	8	8	201	23.1479	7.95752
	High	VLSTIGIDFK	1	1	1	Q7K6B0		0	0	0.00013	2.89956	2	1092.63	-0.9495	30.6671	0
		Accession	Description	Score	Coverage	# Proteins	# Unique Peptides	# Peptides	# PSMs	# AAs	MW [kDa]	calc. pI
		Q7K6B0	Ras-related protein Rab-18 OS=Plasmodium falciparum (isolate 3D7) OX=36329 GN=PF3D7_0807300 PE=4 SV=1 - [Q7K6B0_PLAF7]	18.6845	42.79	1	7	8	8	201	23.1479	7.95752
	High	TLTSAYYR	1	2	1	Q7K6B0		0	0	0.001272	2.31842	2	974.496	1.82345	19.4122	0
		Accession	Description	Score	Coverage	# Proteins	# Unique Peptides	# Peptides	# PSMs	# AAs	MW [kDa]	calc. pI
		Q7K6B0	Ras-related protein Rab-18 OS=Plasmodium falciparum (isolate 3D7) OX=36329 GN=PF3D7_0807300 PE=4 SV=1 - [Q7K6B0_PLAF7]	18.6845	42.79	1	7	8	8	201	23.1479	7.95752
	High	IDKPNHEVTKDEGK	1	1	1	Q7K6B0		0	0	0.0005807	1.60383	4	1609.82	-1.11591	9.67758	1
		Accession	Description	Score	Coverage	# Proteins	# Unique Peptides	# Peptides	# PSMs	# AAs	MW [kDa]	calc. pI
		Q7K6B0	Ras-related protein Rab-18 OS=Plasmodium falciparum (isolate 3D7) OX=36329 GN=PF3D7_0807300 PE=4 SV=1 - [Q7K6B0_PLAF7]	18.6845	42.79	1	7	8	8	201	23.1479	7.95752
	High	NKYDYLLK	1	1	1	Q7K6B0		0	0.005	0.09921	2.56502	2	1056.57	0.225384	21.4311	1
		Accession	Description	Score	Coverage	# Proteins	# Unique Peptides	# Peptides	# PSMs	# AAs	MW [kDa]	calc. pI
		Q7K6B0	Ras-related protein Rab-18 OS=Plasmodium falciparum (isolate 3D7) OX=36329 GN=PF3D7_0807300 PE=4 SV=1 - [Q7K6B0_PLAF7]	18.6845	42.79	1	7	8	8	201	23.1479	7.95752
	Low	YSDNQFEEKVLSTIGIDFK	1	1	1	Q7K6B0		0.5455			0.047581	3	2233.09	-4.23701	57.379	1
		Accession	Description	Score	Coverage	# Proteins	# Unique Peptides	# Peptides	# PSMs	# AAs	MW [kDa]	calc. pI
		Q7K6B0	Ras-related protein Rab-18 OS=Plasmodium falciparum (isolate 3D7) OX=36329 GN=PF3D7_0807300 PE=4 SV=1 - [Q7K6B0_PLAF7]	18.6845	42.79	1	7	8	8	201	23.1479	7.95752
Q76NM7	Ras-related protein Rab-5B OS=Plasmodium falciparum (isolate 3D7) OX=36329 GN=PF3D7_1310600 PE=4 SV=1 - [Q76NM7_PLAF7]	6.36069	43.48	1	1	7	8	207	23.3507	8.73389
	A2	Sequence	# PSMs	# Proteins	# Protein Groups	Protein Group Accessions	Modifications	ΔCn	q-Value	PEP	XCorr	Charge	MH+ [Da]	ΔM [ppm]	RT [min]	# Missed Cleavages
	High	HQVTIGAAFLHHNIELK	2	1	1	Q76NM7		0	0	1.388e-11	6.36069	3	1928.05	-0.927002	26.2333	0
		Accession	Description	Score	Coverage	# Proteins	# Unique Peptides	# Peptides	# PSMs	# AAs	MW [kDa]	calc. pI
		Q76NM7	Ras-related protein Rab-5B OS=Plasmodium falciparum (isolate 3D7) OX=36329 GN=PF3D7_1310600 PE=4 SV=1 - [Q76NM7_PLAF7]	6.36069	43.48	1	1	7	8	207	23.3507	8.73389
	Low	NGATmKLHIWDTGGQERFR	1	1	1	Q76NM7	M5(Oxidation)	0	0.313	1	0.0123526	2	2233.09	-0.50051	53.6048	2
		Accession	Description	Score	Coverage	# Proteins	# Unique Peptides	# Peptides	# PSMs	# AAs	MW [kDa]	calc. pI
		Q76NM7	Ras-related protein Rab-5B OS=Plasmodium falciparum (isolate 3D7) OX=36329 GN=PF3D7_1310600 PE=4 SV=1 - [Q76NM7_PLAF7]	6.36069	43.48	1	1	7	8	207	23.3507	8.73389
	Low	MGcSSSTER	1	1	1	Q76NM7	C3(Carbamidomethyl)	0	0.4	1	0.141803	2	1014.39	-3.56922	23.6951	0
		Accession	Description	Score	Coverage	# Proteins	# Unique Peptides	# Peptides	# PSMs	# AAs	MW [kDa]	calc. pI
		Q76NM7	Ras-related protein Rab-5B OS=Plasmodium falciparum (isolate 3D7) OX=36329 GN=PF3D7_1310600 PE=4 SV=1 - [Q76NM7_PLAF7]	6.36069	43.48	1	1	7	8	207	23.3507	8.73389
	Low	NINIVTSPAQQQKKNAQDTK	1	1	1	Q76NM7		0.7121			1.29229	3	2226.19	2.2386	41.2752	2
		Accession	Description	Score	Coverage	# Proteins	# Unique Peptides	# Peptides	# PSMs	# AAs	MW [kDa]	calc. pI
		Q76NM7	Ras-related protein Rab-5B OS=Plasmodium falciparum (isolate 3D7) OX=36329 GN=PF3D7_1310600 PE=4 SV=1 - [Q76NM7_PLAF7]	6.36069	43.48	1	1	7	8	207	23.3507	8.73389
	Low	TGENITTLFEK	1	1	1	Q76NM7		0.4933			1.14055	3	1252.64	0.991381	19.3645	0
		Accession	Description	Score	Coverage	# Proteins	# Unique Peptides	# Peptides	# PSMs	# AAs	MW [kDa]	calc. pI
		Q76NM7	Ras-related protein Rab-5B OS=Plasmodium falciparum (isolate 3D7) OX=36329 GN=PF3D7_1310600 PE=4 SV=1 - [Q76NM7_PLAF7]	6.36069	43.48	1	1	7	8	207	23.3507	8.73389
	Low	LNSEMVMK	1	1	1	Q76NM7		0.0909			0.702863	2	951.462	-2.25314	17.2493	0
		Accession	Description	Score	Coverage	# Proteins	# Unique Peptides	# Peptides	# PSMs	# AAs	MW [kDa]	calc. pI
		Q76NM7	Ras-related protein Rab-5B OS=Plasmodium falciparum (isolate 3D7) OX=36329 GN=PF3D7_1310600 PE=4 SV=1 - [Q76NM7_PLAF7]	6.36069	43.48	1	1	7	8	207	23.3507	8.73389
	Low	KDLPQKLNSEmVmK	1	1	1	Q76NM7	M11(Oxidation); M13(Oxidation)	0.7881			0.639449	2	1692.87	0.728822	42.6591	2
		Accession	Description	Score	Coverage	# Proteins	# Unique Peptides	# Peptides	# PSMs	# AAs	MW [kDa]	calc. pI
		Q76NM7	Ras-related protein Rab-5B OS=Plasmodium falciparum (isolate 3D7) OX=36329 GN=PF3D7_1310600 PE=4 SV=1 - [Q76NM7_PLAF7]	6.36069	43.48	1	1	7	8	207	23.3507	8.73389
Q8IDI5	60S ribosomal protein L17, putative OS=Plasmodium falciparum (isolate 3D7) OX=36329 GN=PF3D7_1351400 PE=1 SV=1 - [Q8IDI5_PLAF7]	6.78513	37.93	1	2	7	7	203	23.4	10.8872
	A2	Sequence	# PSMs	# Proteins	# Protein Groups	Protein Group Accessions	Modifications	ΔCn	q-Value	PEP	XCorr	Charge	MH+ [Da]	ΔM [ppm]	RT [min]	# Missed Cleavages
	High	FLLNILDNVQANAESR	1	1	1	Q8IDI5		0	0	6.017e-10	4.60162	2	1816.96	0.524535	39.7985	0
		Accession	Description	Score	Coverage	# Proteins	# Unique Peptides	# Peptides	# PSMs	# AAs	MW [kDa]	calc. pI
		Q8IDI5	60S ribosomal protein L17, putative OS=Plasmodium falciparum (isolate 3D7) OX=36329 GN=PF3D7_1351400 PE=1 SV=1 - [Q8IDI5_PLAF7]	6.78513	37.93	1	2	7	7	203	23.4	10.8872
	High	KYLNDVIEK	1	1	1	Q8IDI5		0	0.006	0.1218	2.18351	2	1121.62	2.85061	18.9759	1
		Accession	Description	Score	Coverage	# Proteins	# Unique Peptides	# Peptides	# PSMs	# AAs	MW [kDa]	calc. pI
		Q8IDI5	60S ribosomal protein L17, putative OS=Plasmodium falciparum (isolate 3D7) OX=36329 GN=PF3D7_1351400 PE=1 SV=1 - [Q8IDI5_PLAF7]	6.78513	37.93	1	2	7	7	203	23.4	10.8872
	Low	KSLLSNAEK	1	1	1	Q8IDI5		0	0.56	1	1.24654	2	989.566	3.55446	24.9198	1
		Accession	Description	Score	Coverage	# Proteins	# Unique Peptides	# Peptides	# PSMs	# AAs	MW [kDa]	calc. pI
		Q8IDI5	60S ribosomal protein L17, putative OS=Plasmodium falciparum (isolate 3D7) OX=36329 GN=PF3D7_1351400 PE=1 SV=1 - [Q8IDI5_PLAF7]	6.78513	37.93	1	2	7	7	203	23.4	10.8872
	Low	WPAKScKFLLNILDNVQANAESR	1	1	1	Q8IDI5	C6(Carbamidomethyl)	0.0333	0.635	1	0.294299	3	2674.38	2.05551	49.9686	2
		Accession	Description	Score	Coverage	# Proteins	# Unique Peptides	# Peptides	# PSMs	# AAs	MW [kDa]	calc. pI
		Q8IDI5	60S ribosomal protein L17, putative OS=Plasmodium falciparum (isolate 3D7) OX=36329 GN=PF3D7_1351400 PE=1 SV=1 - [Q8IDI5_PLAF7]	6.78513	37.93	1	2	7	7	203	23.4	10.8872
	Low	NLDVSKLRLIHVmVNK	1	1	1	Q8IDI5	M13(Oxidation)	0	0.686	1	0.727213	2	1895.09	-2.03967	41.8831	2
		Accession	Description	Score	Coverage	# Proteins	# Unique Peptides	# Peptides	# PSMs	# AAs	MW [kDa]	calc. pI
		Q8IDI5	60S ribosomal protein L17, putative OS=Plasmodium falciparum (isolate 3D7) OX=36329 GN=PF3D7_1351400 PE=1 SV=1 - [Q8IDI5_PLAF7]	6.78513	37.93	1	2	7	7	203	23.4	10.8872
	Low	YLNDVIEK	1	1	1	Q8IDI5		0.6651			0.699425	2	993.521	-3.84736	25.7439	0
		Accession	Description	Score	Coverage	# Proteins	# Unique Peptides	# Peptides	# PSMs	# AAs	MW [kDa]	calc. pI
		Q8IDI5	60S ribosomal protein L17, putative OS=Plasmodium falciparum (isolate 3D7) OX=36329 GN=PF3D7_1351400 PE=1 SV=1 - [Q8IDI5_PLAF7]	6.78513	37.93	1	2	7	7	203	23.4	10.8872
	Low	YNGGVGRTNQAKEFNHTQGR	1	1	1	Q8IDI5		0.241			0.63496	2	2234.09	4.1844	35.7238	2
		Accession	Description	Score	Coverage	# Proteins	# Unique Peptides	# Peptides	# PSMs	# AAs	MW [kDa]	calc. pI
		Q8IDI5	60S ribosomal protein L17, putative OS=Plasmodium falciparum (isolate 3D7) OX=36329 GN=PF3D7_1351400 PE=1 SV=1 - [Q8IDI5_PLAF7]	6.78513	37.93	1	2	7	7	203	23.4	10.8872
Q8IHR8	PfRab6, GTPase OS=Plasmodium falciparum (isolate 3D7) OX=36329 GN=Rab6 PE=4 SV=2 - [Q8IHR8_PLAF7]	6.79482	28.5	1	1	5	6	207	23.5949	6.58057
	A2	Sequence	# PSMs	# Proteins	# Protein Groups	Protein Group Accessions	Modifications	ΔCn	q-Value	PEP	XCorr	Charge	MH+ [Da]	ΔM [ppm]	RT [min]	# Missed Cleavages
	High	LQLWDTAGQER	1	3	2	Q8IHR8;Q7K6A8		0	0	7.301e-05	2.87172	2	1316.66	-0.688436	26.7139	0
		Accession	Description	Score	Coverage	# Proteins	# Unique Peptides	# Peptides	# PSMs	# AAs	MW [kDa]	calc. pI
		Q7K6A8	Ras-related protein Rab-1B OS=Plasmodium falciparum (isolate 3D7) OX=36329 GN=PF3D7_0512600 PE=4 SV=1 - [Q7K6A8_PLAF7]	7.93598	18.5	1	2	4	4	200	22.8717	6.58057
		Q8IHR8	PfRab6, GTPase OS=Plasmodium falciparum (isolate 3D7) OX=36329 GN=Rab6 PE=4 SV=2 - [Q8IHR8_PLAF7]	6.79482	28.5	1	1	5	6	207	23.5949	6.58057
	Medium	KVTYEEGMQK	1	1	1	Q8IHR8		0	0.018	0.5229	1.20191	2	1212.59	-0.00675696	13.5364	1
		Accession	Description	Score	Coverage	# Proteins	# Unique Peptides	# Peptides	# PSMs	# AAs	MW [kDa]	calc. pI
		Q8IHR8	PfRab6, GTPase OS=Plasmodium falciparum (isolate 3D7) OX=36329 GN=Rab6 PE=4 SV=2 - [Q8IHR8_PLAF7]	6.79482	28.5	1	1	5	6	207	23.5949	6.58057
	Low	DSAAAIVVYDITNR	2	1	1	Q8IHR8		0	0.09	1	1.73216	3	1507.78	1.47011	22.4752	0
		Accession	Description	Score	Coverage	# Proteins	# Unique Peptides	# Peptides	# PSMs	# AAs	MW [kDa]	calc. pI
		Q8IHR8	PfRab6, GTPase OS=Plasmodium falciparum (isolate 3D7) OX=36329 GN=Rab6 PE=4 SV=2 - [Q8IHR8_PLAF7]	6.79482	28.5	1	1	5	6	207	23.5949	6.58057
	Low	KVTYEEGMQKAQEYNTMFHETSAK	1	1	1	Q8IHR8		0	0.676	1	3.92309	3	2850.31	1.60457	30.1657	2
		Accession	Description	Score	Coverage	# Proteins	# Unique Peptides	# Peptides	# PSMs	# AAs	MW [kDa]	calc. pI
		Q8IHR8	PfRab6, GTPase OS=Plasmodium falciparum (isolate 3D7) OX=36329 GN=Rab6 PE=4 SV=2 - [Q8IHR8_PLAF7]	6.79482	28.5	1	1	5	6	207	23.5949	6.58057
	Low	DVIIALVGNK	1	1	1	Q8IHR8		0.4279			1.26792	2	1041.63	1.72458	30.7769	0
		Accession	Description	Score	Coverage	# Proteins	# Unique Peptides	# Peptides	# PSMs	# AAs	MW [kDa]	calc. pI
		Q8IHR8	PfRab6, GTPase OS=Plasmodium falciparum (isolate 3D7) OX=36329 GN=Rab6 PE=4 SV=2 - [Q8IHR8_PLAF7]	6.79482	28.5	1	1	5	6	207	23.5949	6.58057
Q8IJZ7	60S ribosomal protein L13, putative OS=Plasmodium falciparum (isolate 3D7) OX=36329 GN=PF10_0043 PE=1 SV=1 - [Q8IJZ7_PLAF7]	12.4728	35.64	1	5	8	8	202	23.7391	10.1841
	A2	Sequence	# PSMs	# Proteins	# Protein Groups	Protein Group Accessions	Modifications	ΔCn	q-Value	PEP	XCorr	Charge	MH+ [Da]	ΔM [ppm]	RT [min]	# Missed Cleavages
	High	TEALNLINPEQR	1	1	1	Q8IJZ7		0	0	1.953e-06	3.99818	2	1397.74	1.70915	27.6881	0
		Accession	Description	Score	Coverage	# Proteins	# Unique Peptides	# Peptides	# PSMs	# AAs	MW [kDa]	calc. pI
		Q8IJZ7	60S ribosomal protein L13, putative OS=Plasmodium falciparum (isolate 3D7) OX=36329 GN=PF10_0043 PE=1 SV=1 - [Q8IJZ7_PLAF7]	12.4728	35.64	1	5	8	8	202	23.7391	10.1841
	High	cEDINISGSLYR	1	1	1	Q8IJZ7	C1(Carbamidomethyl)	0	0	1.051e-05	3.43768	2	1426.67	2.46608	27.3529	0
		Accession	Description	Score	Coverage	# Proteins	# Unique Peptides	# Peptides	# PSMs	# AAs	MW [kDa]	calc. pI
		Q8IJZ7	60S ribosomal protein L13, putative OS=Plasmodium falciparum (isolate 3D7) OX=36329 GN=PF10_0043 PE=1 SV=1 - [Q8IJZ7_PLAF7]	12.4728	35.64	1	5	8	8	202	23.7391	10.1841
	High	VGWNYDTLVK	1	1	1	Q8IJZ7		0	0	0.001195	3.19465	2	1194.61	-1.93083	30.2815	0
		Accession	Description	Score	Coverage	# Proteins	# Unique Peptides	# Peptides	# PSMs	# AAs	MW [kDa]	calc. pI
		Q8IJZ7	60S ribosomal protein L13, putative OS=Plasmodium falciparum (isolate 3D7) OX=36329 GN=PF10_0043 PE=1 SV=1 - [Q8IJZ7_PLAF7]	12.4728	35.64	1	5	8	8	202	23.7391	10.1841
	High	YVLPSALR	1	1	1	Q8IJZ7		0	0.003	0.06247	1.8423	2	918.541	0.528043	26.474	0
		Accession	Description	Score	Coverage	# Proteins	# Unique Peptides	# Peptides	# PSMs	# AAs	MW [kDa]	calc. pI
		Q8IJZ7	60S ribosomal protein L13, putative OS=Plasmodium falciparum (isolate 3D7) OX=36329 GN=PF10_0043 PE=1 SV=1 - [Q8IJZ7_PLAF7]	12.4728	35.64	1	5	8	8	202	23.7391	10.1841
	High	YQEFLR	1	1	1	Q8IJZ7		0	0.005	0.08814	1.51317	2	855.436	-0.488478	21.3957	0
		Accession	Description	Score	Coverage	# Proteins	# Unique Peptides	# Peptides	# PSMs	# AAs	MW [kDa]	calc. pI
		Q8IJZ7	60S ribosomal protein L13, putative OS=Plasmodium falciparum (isolate 3D7) OX=36329 GN=PF10_0043 PE=1 SV=1 - [Q8IJZ7_PLAF7]	12.4728	35.64	1	5	8	8	202	23.7391	10.1841
	Low	KVNNLNEK	1	1	1	Q8IJZ7		0.6099			1.42282	2	958.535	3.25007	17.1803	1
		Accession	Description	Score	Coverage	# Proteins	# Unique Peptides	# Peptides	# PSMs	# AAs	MW [kDa]	calc. pI
		Q8IJZ7	60S ribosomal protein L13, putative OS=Plasmodium falciparum (isolate 3D7) OX=36329 GN=PF10_0043 PE=1 SV=1 - [Q8IJZ7_PLAF7]	12.4728	35.64	1	5	8	8	202	23.7391	10.1841
	Low	EIKTEALNLINPEQR	1	1	1	Q8IJZ7		0.7244			1.28505	2	1767.96	-1.80241	39.3944	1
		Accession	Description	Score	Coverage	# Proteins	# Unique Peptides	# Peptides	# PSMs	# AAs	MW [kDa]	calc. pI
		Q8IJZ7	60S ribosomal protein L13, putative OS=Plasmodium falciparum (isolate 3D7) OX=36329 GN=PF10_0043 PE=1 SV=1 - [Q8IJZ7_PLAF7]	12.4728	35.64	1	5	8	8	202	23.7391	10.1841
	Low	GHLLGRLASLIAK	1	1	1	Q8IJZ7		0.08			0.230971	2	1348.84	0.130182	50.8236	1
		Accession	Description	Score	Coverage	# Proteins	# Unique Peptides	# Peptides	# PSMs	# AAs	MW [kDa]	calc. pI
		Q8IJZ7	60S ribosomal protein L13, putative OS=Plasmodium falciparum (isolate 3D7) OX=36329 GN=PF10_0043 PE=1 SV=1 - [Q8IJZ7_PLAF7]	12.4728	35.64	1	5	8	8	202	23.7391	10.1841
C0H516	Ras-related protein RAB7 OS=Plasmodium falciparum (isolate 3D7) OX=36329 GN=PF3D7_0903200 PE=4 SV=1 - [C0H516_PLAF7]	15.1483	36.41	1	4	6	6	206	23.7729	7.66455
	A2	Sequence	# PSMs	# Proteins	# Protein Groups	Protein Group Accessions	Modifications	ΔCn	q-Value	PEP	XCorr	Charge	MH+ [Da]	ΔM [ppm]	RT [min]	# Missed Cleavages
	High	DPENFPFVIIGNK	1	1	1	C0H516		0	0	2.065e-07	4.07706	2	1489.77	-1.00275	38.8723	0
		Accession	Description	Score	Coverage	# Proteins	# Unique Peptides	# Peptides	# PSMs	# AAs	MW [kDa]	calc. pI
		C0H516	Ras-related protein RAB7 OS=Plasmodium falciparum (isolate 3D7) OX=36329 GN=PF3D7_0903200 PE=4 SV=1 - [C0H516_PLAF7]	15.1483	36.41	1	4	6	6	206	23.7729	7.66455
	High	SNNNIPYFETSAK	1	1	1	C0H516		0	0	1.324e-06	3.15223	2	1484.71	2.92241	25.6905	0
		Accession	Description	Score	Coverage	# Proteins	# Unique Peptides	# Peptides	# PSMs	# AAs	MW [kDa]	calc. pI
		C0H516	Ras-related protein RAB7 OS=Plasmodium falciparum (isolate 3D7) OX=36329 GN=PF3D7_0903200 PE=4 SV=1 - [C0H516_PLAF7]	15.1483	36.41	1	4	6	6	206	23.7729	7.66455
	High	TSLMNQYVNK	1	1	1	C0H516		0	0	0.0002054	2.74547	2	1197.59	0.745252	22.4246	0
		Accession	Description	Score	Coverage	# Proteins	# Unique Peptides	# Peptides	# PSMs	# AAs	MW [kDa]	calc. pI
		C0H516	Ras-related protein RAB7 OS=Plasmodium falciparum (isolate 3D7) OX=36329 GN=PF3D7_0903200 PE=4 SV=1 - [C0H516_PLAF7]	15.1483	36.41	1	4	6	6	206	23.7729	7.66455
	High	ATIGADFLTK	1	1	1	C0H516		0	0	0.002486	2.29194	2	1036.57	-0.904381	27.9306	0
		Accession	Description	Score	Coverage	# Proteins	# Unique Peptides	# Peptides	# PSMs	# AAs	MW [kDa]	calc. pI
		C0H516	Ras-related protein RAB7 OS=Plasmodium falciparum (isolate 3D7) OX=36329 GN=PF3D7_0903200 PE=4 SV=1 - [C0H516_PLAF7]	15.1483	36.41	1	4	6	6	206	23.7729	7.66455
	Low	AMKQEHQEEQIYLPETFALNNQSEQKMYK	1	1	1	C0H516		0	0.645	1	2.18947	4	3555.69	-0.834098	32.7629	2
		Accession	Description	Score	Coverage	# Proteins	# Unique Peptides	# Peptides	# PSMs	# AAs	MW [kDa]	calc. pI
		C0H516	Ras-related protein RAB7 OS=Plasmodium falciparum (isolate 3D7) OX=36329 GN=PF3D7_0903200 PE=4 SV=1 - [C0H516_PLAF7]	15.1483	36.41	1	4	6	6	206	23.7729	7.66455
	Low	QEHQEEQIYLPETFALNNQSEQKmYK	1	1	1	C0H516	M24(Oxidation)	0.1056			2.88159	4	3241.51	0.874348	43.6131	1
		Accession	Description	Score	Coverage	# Proteins	# Unique Peptides	# Peptides	# PSMs	# AAs	MW [kDa]	calc. pI
		C0H516	Ras-related protein RAB7 OS=Plasmodium falciparum (isolate 3D7) OX=36329 GN=PF3D7_0903200 PE=4 SV=1 - [C0H516_PLAF7]	15.1483	36.41	1	4	6	6	206	23.7729	7.66455
Q8IDH5	Thioredoxin-related protein, putative OS=Plasmodium falciparum (isolate 3D7) OX=36329 GN=PF3D7_1352500 PE=4 SV=1 - [Q8IDH5_PLAF7]	10.0815	33.65	1	4	7	7	208	23.9724	9.37842
	A2	Sequence	# PSMs	# Proteins	# Protein Groups	Protein Group Accessions	Modifications	ΔCn	q-Value	PEP	XCorr	Charge	MH+ [Da]	ΔM [ppm]	RT [min]	# Missed Cleavages
	High	IEGFPTLLYFK	1	1	1	Q8IDH5		0	0	2.801e-06	3.22317	2	1327.73	2.91234	41.1015	0
		Accession	Description	Score	Coverage	# Proteins	# Unique Peptides	# Peptides	# PSMs	# AAs	MW [kDa]	calc. pI
		Q8IDH5	Thioredoxin-related protein, putative OS=Plasmodium falciparum (isolate 3D7) OX=36329 GN=PF3D7_1352500 PE=4 SV=1 - [Q8IDH5_PLAF7]	10.0815	33.65	1	4	7	7	208	23.9724	9.37842
	High	TWAQLATELK	1	1	1	Q8IDH5		0	0	0.0001022	2.55047	2	1160.63	0.611879	32.2552	0
		Accession	Description	Score	Coverage	# Proteins	# Unique Peptides	# Peptides	# PSMs	# AAs	MW [kDa]	calc. pI
		Q8IDH5	Thioredoxin-related protein, putative OS=Plasmodium falciparum (isolate 3D7) OX=36329 GN=PF3D7_1352500 PE=4 SV=1 - [Q8IDH5_PLAF7]	10.0815	33.65	1	4	7	7	208	23.9724	9.37842
	High	IDVTLNSK	1	1	1	Q8IDH5		0	0	0.005058	2.13928	2	889.499	0.60369	19.521	0
		Accession	Description	Score	Coverage	# Proteins	# Unique Peptides	# Peptides	# PSMs	# AAs	MW [kDa]	calc. pI
		Q8IDH5	Thioredoxin-related protein, putative OS=Plasmodium falciparum (isolate 3D7) OX=36329 GN=PF3D7_1352500 PE=4 SV=1 - [Q8IDH5_PLAF7]	10.0815	33.65	1	4	7	7	208	23.9724	9.37842
	High	NFVLETYK	1	1	1	Q8IDH5		0	0.002	0.04061	2.16859	2	1013.53	1.99585	26.1304	0
		Accession	Description	Score	Coverage	# Proteins	# Unique Peptides	# Peptides	# PSMs	# AAs	MW [kDa]	calc. pI
		Q8IDH5	Thioredoxin-related protein, putative OS=Plasmodium falciparum (isolate 3D7) OX=36329 GN=PF3D7_1352500 PE=4 SV=1 - [Q8IDH5_PLAF7]	10.0815	33.65	1	4	7	7	208	23.9724	9.37842
	Low	IEGFPTLLYFKNGKmYDYK	1	1	1	Q8IDH5	M15(Oxidation)	0	0.659	1	1.64358	3	2343.17	-3.14222	31.2475	2
		Accession	Description	Score	Coverage	# Proteins	# Unique Peptides	# Peptides	# PSMs	# AAs	MW [kDa]	calc. pI
		Q8IDH5	Thioredoxin-related protein, putative OS=Plasmodium falciparum (isolate 3D7) OX=36329 GN=PF3D7_1352500 PE=4 SV=1 - [Q8IDH5_PLAF7]	10.0815	33.65	1	4	7	7	208	23.9724	9.37842
	Low	ASEPPKPLNYMDILK	1	1	1	Q8IDH5		0.1837			0.798685	2	1715.9	-3.35363	32.2689	0
		Accession	Description	Score	Coverage	# Proteins	# Unique Peptides	# Peptides	# PSMs	# AAs	MW [kDa]	calc. pI
		Q8IDH5	Thioredoxin-related protein, putative OS=Plasmodium falciparum (isolate 3D7) OX=36329 GN=PF3D7_1352500 PE=4 SV=1 - [Q8IDH5_PLAF7]	10.0815	33.65	1	4	7	7	208	23.9724	9.37842
	Low	cccmKSGASK	1	1	1	Q8IDH5	C1(Carbamidomethyl); C2(Carbamidomethyl); C3(Carbamidomethyl); M4(Oxidation)	0.25			0.333633	2	1204.46	2.43483	27.2058	1
		Accession	Description	Score	Coverage	# Proteins	# Unique Peptides	# Peptides	# PSMs	# AAs	MW [kDa]	calc. pI
		Q8IDH5	Thioredoxin-related protein, putative OS=Plasmodium falciparum (isolate 3D7) OX=36329 GN=PF3D7_1352500 PE=4 SV=1 - [Q8IDH5_PLAF7]	10.0815	33.65	1	4	7	7	208	23.9724	9.37842
C0H4A6	Ribosomal protein L15 OS=Plasmodium falciparum (isolate 3D7) OX=36329 GN=PF3D7_0415900 PE=1 SV=1 - [C0H4A6_PLAF7]	14.2612	28.78	1	4	7	10	205	24.1194	11.2534
	A2	Sequence	# PSMs	# Proteins	# Protein Groups	Protein Group Accessions	Modifications	ΔCn	q-Value	PEP	XCorr	Charge	MH+ [Da]	ΔM [ppm]	RT [min]	# Missed Cleavages
	High	YYEVILVDPNHNAVR	2	1	1	C0H4A6		0	0	1.068e-06	4.18502	3	1801.92	0.462885	28.1042	0
		Accession	Description	Score	Coverage	# Proteins	# Unique Peptides	# Peptides	# PSMs	# AAs	MW [kDa]	calc. pI
		C0H4A6	Ribosomal protein L15 OS=Plasmodium falciparum (isolate 3D7) OX=36329 GN=PF3D7_0415900 PE=1 SV=1 - [C0H4A6_PLAF7]	14.2612	28.78	1	4	7	10	205	24.1194	11.2534
	High	AIQGFVIYR	1	1	1	C0H4A6		0	0	0.001972	2.63067	2	1066.61	2.50511	29.2055	0
		Accession	Description	Score	Coverage	# Proteins	# Unique Peptides	# Peptides	# PSMs	# AAs	MW [kDa]	calc. pI
		C0H4A6	Ribosomal protein L15 OS=Plasmodium falciparum (isolate 3D7) OX=36329 GN=PF3D7_0415900 PE=1 SV=1 - [C0H4A6_PLAF7]	14.2612	28.78	1	4	7	10	205	24.1194	11.2534
	High	QSDAMHFLLR	1	1	1	C0H4A6		0	0	3.099e-05	2.5947	3	1217.61	-0.466783	27.6071	0
		Accession	Description	Score	Coverage	# Proteins	# Unique Peptides	# Peptides	# PSMs	# AAs	MW [kDa]	calc. pI
		C0H4A6	Ribosomal protein L15 OS=Plasmodium falciparum (isolate 3D7) OX=36329 GN=PF3D7_0415900 PE=1 SV=1 - [C0H4A6_PLAF7]	14.2612	28.78	1	4	7	10	205	24.1194	11.2534
	High	QLPVVHR	1	1	1	C0H4A6		0	0.002	0.03027	1.78923	2	848.511	0.919913	15.0213	0
		Accession	Description	Score	Coverage	# Proteins	# Unique Peptides	# Peptides	# PSMs	# AAs	MW [kDa]	calc. pI
		C0H4A6	Ribosomal protein L15 OS=Plasmodium falciparum (isolate 3D7) OX=36329 GN=PF3D7_0415900 PE=1 SV=1 - [C0H4A6_PLAF7]	14.2612	28.78	1	4	7	10	205	24.1194	11.2534
	Low	VSKPSRPDK	2	1	1	C0H4A6		0	0.086	1	0.446577	2	1013.57	-1.29634	4.45351	0
		Accession	Description	Score	Coverage	# Proteins	# Unique Peptides	# Peptides	# PSMs	# AAs	MW [kDa]	calc. pI
		C0H4A6	Ribosomal protein L15 OS=Plasmodium falciparum (isolate 3D7) OX=36329 GN=PF3D7_0415900 PE=1 SV=1 - [C0H4A6_PLAF7]	14.2612	28.78	1	4	7	10	205	24.1194	11.2534
	Low	QLPVVHRVSKPSRPDKAR	2	1	1	C0H4A6		0	0.526	1	0.0757016	2	2070.2	-1.89076	5.56763	2
		Accession	Description	Score	Coverage	# Proteins	# Unique Peptides	# Peptides	# PSMs	# AAs	MW [kDa]	calc. pI
		C0H4A6	Ribosomal protein L15 OS=Plasmodium falciparum (isolate 3D7) OX=36329 GN=PF3D7_0415900 PE=1 SV=1 - [C0H4A6_PLAF7]	14.2612	28.78	1	4	7	10	205	24.1194	11.2534
	Low	QSDAmHFLLRVRTWEYR	1	1	1	C0H4A6	M5(Oxidation)	0.0991			1.00195	3	2224.12	4.45516	44.5589	2
		Accession	Description	Score	Coverage	# Proteins	# Unique Peptides	# Peptides	# PSMs	# AAs	MW [kDa]	calc. pI
		C0H4A6	Ribosomal protein L15 OS=Plasmodium falciparum (isolate 3D7) OX=36329 GN=PF3D7_0415900 PE=1 SV=1 - [C0H4A6_PLAF7]	14.2612	28.78	1	4	7	10	205	24.1194	11.2534
Q8I5A9	Rab2, GTPase OS=Plasmodium falciparum (isolate 3D7) OX=36329 GN=Rab2 PE=4 SV=1 - [Q8I5A9_PLAF7]	18.1551	23	1	4	4	5	213	24.4083	6.78564
	A2	Sequence	# PSMs	# Proteins	# Protein Groups	Protein Group Accessions	Modifications	ΔCn	q-Value	PEP	XCorr	Charge	MH+ [Da]	ΔM [ppm]	RT [min]	# Missed Cleavages
	High	IYDNILEDVYDLSNESYGIK	2	1	1	Q8I5A9		0	0	6.499e-09	5.20354	2	2363.13	2.36456	44.4528	0
		Accession	Description	Score	Coverage	# Proteins	# Unique Peptides	# Peptides	# PSMs	# AAs	MW [kDa]	calc. pI
		Q8I5A9	Rab2, GTPase OS=Plasmodium falciparum (isolate 3D7) OX=36329 GN=Rab2 PE=4 SV=1 - [Q8I5A9_PLAF7]	18.1551	23	1	4	4	5	213	24.4083	6.78564
	High	EVSAEEGAQFAR	1	1	1	Q8I5A9		0	0	4.011e-05	3.4275	2	1293.61	-0.423922	19.8482	0
		Accession	Description	Score	Coverage	# Proteins	# Unique Peptides	# Peptides	# PSMs	# AAs	MW [kDa]	calc. pI
		Q8I5A9	Rab2, GTPase OS=Plasmodium falciparum (isolate 3D7) OX=36329 GN=Rab2 PE=4 SV=1 - [Q8I5A9_PLAF7]	18.1551	23	1	4	4	5	213	24.4083	6.78564
	High	YIIIGDTGVGK	1	1	1	Q8I5A9		0	0	3.985e-05	2.72112	2	1135.64	-0.117629	26.9597	0
		Accession	Description	Score	Coverage	# Proteins	# Unique Peptides	# Peptides	# PSMs	# AAs	MW [kDa]	calc. pI
		Q8I5A9	Rab2, GTPase OS=Plasmodium falciparum (isolate 3D7) OX=36329 GN=Rab2 PE=4 SV=1 - [Q8I5A9_PLAF7]	18.1551	23	1	4	4	5	213	24.4083	6.78564
	High	WLDEVR	1	1	1	Q8I5A9		0	0.005	0.09011	1.73173	2	817.42	-0.729083	22.9333	0
		Accession	Description	Score	Coverage	# Proteins	# Unique Peptides	# Peptides	# PSMs	# AAs	MW [kDa]	calc. pI
		Q8I5A9	Rab2, GTPase OS=Plasmodium falciparum (isolate 3D7) OX=36329 GN=Rab2 PE=4 SV=1 - [Q8I5A9_PLAF7]	18.1551	23	1	4	4	5	213	24.4083	6.78564
Q8IKH8	40S ribosomal protein S3 OS=Plasmodium falciparum (isolate 3D7) OX=36329 GN=PF14_0627 PE=1 SV=1 - [Q8IKH8_PLAF7]	19.5004	26.7	1	5	5	6	221	24.6524	10.1841
	A2	Sequence	# PSMs	# Proteins	# Protein Groups	Protein Group Accessions	Modifications	ΔCn	q-Value	PEP	XCorr	Charge	MH+ [Da]	ΔM [ppm]	RT [min]	# Missed Cleavages
	High	FINDGVFQAELNEFLAR	2	1	1	Q8IKH8		0	0	5.224e-08	4.64274	3	1983	-0.331411	44.2419	0
		Accession	Description	Score	Coverage	# Proteins	# Unique Peptides	# Peptides	# PSMs	# AAs	MW [kDa]	calc. pI
		Q8IKH8	40S ribosomal protein S3 OS=Plasmodium falciparum (isolate 3D7) OX=36329 GN=PF14_0627 PE=1 SV=1 - [Q8IKH8_PLAF7]	19.5004	26.7	1	5	5	6	221	24.6524	10.1841
	High	IMLPTAIDTR	1	1	1	Q8IKH8		0	0	0.0001514	2.63634	2	1130.62	0.824463	28.8377	0
		Accession	Description	Score	Coverage	# Proteins	# Unique Peptides	# Peptides	# PSMs	# AAs	MW [kDa]	calc. pI
		Q8IKH8	40S ribosomal protein S3 OS=Plasmodium falciparum (isolate 3D7) OX=36329 GN=PF14_0627 PE=1 SV=1 - [Q8IKH8_PLAF7]	19.5004	26.7	1	5	5	6	221	24.6524	10.1841
	High	GLcAmAQAESLR	1	1	1	Q8IKH8	C3(Carbamidomethyl); M5(Oxidation)	0	0	2.226e-05	2.45576	2	1322.62	0.906252	20.8438	0
		Accession	Description	Score	Coverage	# Proteins	# Unique Peptides	# Peptides	# PSMs	# AAs	MW [kDa]	calc. pI
		Q8IKH8	40S ribosomal protein S3 OS=Plasmodium falciparum (isolate 3D7) OX=36329 GN=PF14_0627 PE=1 SV=1 - [Q8IKH8_PLAF7]	19.5004	26.7	1	5	5	6	221	24.6524	10.1841
	High	DGYLISTGEPSK	1	1	1	Q8IKH8		0	0	0.0007813	2.38875	2	1266.62	-1.45185	23.6874	0
		Accession	Description	Score	Coverage	# Proteins	# Unique Peptides	# Peptides	# PSMs	# AAs	MW [kDa]	calc. pI
		Q8IKH8	40S ribosomal protein S3 OS=Plasmodium falciparum (isolate 3D7) OX=36329 GN=PF14_0627 PE=1 SV=1 - [Q8IKH8_PLAF7]	19.5004	26.7	1	5	5	6	221	24.6524	10.1841
	High	ELTSLVQK	1	1	1	Q8IKH8		0	0.005	0.09095	2.31623	2	917.527	-3.0614	19.9636	0
		Accession	Description	Score	Coverage	# Proteins	# Unique Peptides	# Peptides	# PSMs	# AAs	MW [kDa]	calc. pI
		Q8IKH8	40S ribosomal protein S3 OS=Plasmodium falciparum (isolate 3D7) OX=36329 GN=PF14_0627 PE=1 SV=1 - [Q8IKH8_PLAF7]	19.5004	26.7	1	5	5	6	221	24.6524	10.1841
Q76NM4	Ras-related protein Rab-11A OS=Plasmodium falciparum (isolate 3D7) OX=36329 GN=PF3D7_1320600 PE=1 SV=1 - [Q76NM4_PLAF7]	10.1356	22.22	1	4	7	9	216	24.7369	8.90967
	A2	Sequence	# PSMs	# Proteins	# Protein Groups	Protein Group Accessions	Modifications	ΔCn	q-Value	PEP	XCorr	Charge	MH+ [Da]	ΔM [ppm]	RT [min]	# Missed Cleavages
	High	STIGVEFATK	2	1	1	Q76NM4		0	0	0.0007581	3.03016	2	1052.56	1.74166	24.0857	0
		Accession	Description	Score	Coverage	# Proteins	# Unique Peptides	# Peptides	# PSMs	# AAs	MW [kDa]	calc. pI
		Q76NM4	Ras-related protein Rab-11A OS=Plasmodium falciparum (isolate 3D7) OX=36329 GN=PF3D7_1320600 PE=1 SV=1 - [Q76NM4_PLAF7]	10.1356	22.22	1	4	7	9	216	24.7369	8.90967
	High	INVDDDNDKNETK	1	1	1	Q76NM4		0	0	3.433e-06	2.58304	3	1519.69	-0.444344	12.0986	1
		Accession	Description	Score	Coverage	# Proteins	# Unique Peptides	# Peptides	# PSMs	# AAs	MW [kDa]	calc. pI
		Q76NM4	Ras-related protein Rab-11A OS=Plasmodium falciparum (isolate 3D7) OX=36329 GN=PF3D7_1320600 PE=1 SV=1 - [Q76NM4_PLAF7]	10.1356	22.22	1	4	7	9	216	24.7369	8.90967
	High	AQIWDTAGQER	1	1	1	Q76NM4		0	0	6.529e-06	2.51337	2	1274.61	1.35887	22.6137	0
		Accession	Description	Score	Coverage	# Proteins	# Unique Peptides	# Peptides	# PSMs	# AAs	MW [kDa]	calc. pI
		Q76NM4	Ras-related protein Rab-11A OS=Plasmodium falciparum (isolate 3D7) OX=36329 GN=PF3D7_1320600 PE=1 SV=1 - [Q76NM4_PLAF7]	10.1356	22.22	1	4	7	9	216	24.7369	8.90967
	High	KINVDDDNDKNETK	1	1	1	Q76NM4		0	0.009	0.2075	1.76932	3	1647.79	2.27608	10.1572	2
		Accession	Description	Score	Coverage	# Proteins	# Unique Peptides	# Peptides	# PSMs	# AAs	MW [kDa]	calc. pI
		Q76NM4	Ras-related protein Rab-11A OS=Plasmodium falciparum (isolate 3D7) OX=36329 GN=PF3D7_1320600 PE=1 SV=1 - [Q76NM4_PLAF7]	10.1356	22.22	1	4	7	9	216	24.7369	8.90967
	Low	INVDDDNDK	2	1	1	Q76NM4		0	0.134	1	0.99959	2	1047.45	-4.24451	19.2932	0
		Accession	Description	Score	Coverage	# Proteins	# Unique Peptides	# Peptides	# PSMs	# AAs	MW [kDa]	calc. pI
		Q76NM4	Ras-related protein Rab-11A OS=Plasmodium falciparum (isolate 3D7) OX=36329 GN=PF3D7_1320600 PE=1 SV=1 - [Q76NM4_PLAF7]	10.1356	22.22	1	4	7	9	216	24.7369	8.90967
	Low	KNSFENIEKWLK	1	1	1	Q76NM4		0.5304			2.00904	2	1535.82	1.02127	43.6766	2
		Accession	Description	Score	Coverage	# Proteins	# Unique Peptides	# Peptides	# PSMs	# AAs	MW [kDa]	calc. pI
		Q76NM4	Ras-related protein Rab-11A OS=Plasmodium falciparum (isolate 3D7) OX=36329 GN=PF3D7_1320600 PE=1 SV=1 - [Q76NM4_PLAF7]	10.1356	22.22	1	4	7	9	216	24.7369	8.90967
	Low	INVDDDNDKNETKK	1	1	1	Q76NM4		0.6215			0.672074	3	1647.79	2.27608	10.1572	2
		Accession	Description	Score	Coverage	# Proteins	# Unique Peptides	# Peptides	# PSMs	# AAs	MW [kDa]	calc. pI
		Q76NM4	Ras-related protein Rab-11A OS=Plasmodium falciparum (isolate 3D7) OX=36329 GN=PF3D7_1320600 PE=1 SV=1 - [Q76NM4_PLAF7]	10.1356	22.22	1	4	7	9	216	24.7369	8.90967
Q8IL58	60S ribosomal protein L1, putative OS=Plasmodium falciparum (isolate 3D7) OX=36329 GN=PF14_0391 PE=4 SV=1 - [Q8IL58_PLAF7]	4.7315	13.82	1	1	2	2	217	24.7898	9.84717
	A2	Sequence	# PSMs	# Proteins	# Protein Groups	Protein Group Accessions	Modifications	ΔCn	q-Value	PEP	XCorr	Charge	MH+ [Da]	ΔM [ppm]	RT [min]	# Missed Cleavages
	High	KYDAFLASQVILPQIPK	1	1	1	Q8IL58		0	0	1.339e-06	4.7315	3	1931.1	1.92307	36.1223	1
		Accession	Description	Score	Coverage	# Proteins	# Unique Peptides	# Peptides	# PSMs	# AAs	MW [kDa]	calc. pI
		Q8IL58	60S ribosomal protein L1, putative OS=Plasmodium falciparum (isolate 3D7) OX=36329 GN=PF14_0391 PE=4 SV=1 - [Q8IL58_PLAF7]	4.7315	13.82	1	1	2	2	217	24.7898	9.84717
	Low	ILELKSSIKFQLK	1	1	1	Q8IL58		0.2308			0.0990665	3	1546.95	-2.80201	47.9929	2
		Accession	Description	Score	Coverage	# Proteins	# Unique Peptides	# Peptides	# PSMs	# AAs	MW [kDa]	calc. pI
		Q8IL58	60S ribosomal protein L1, putative OS=Plasmodium falciparum (isolate 3D7) OX=36329 GN=PF14_0391 PE=4 SV=1 - [Q8IL58_PLAF7]	4.7315	13.82	1	1	2	2	217	24.7898	9.84717
Q7KQK6	GTP-binding nuclear protein OS=Plasmodium falciparum (isolate 3D7) OX=36329 GN=PF11_0183 PE=3 SV=1 - [Q7KQK6_PLAF7]	45.9999	51.4	1	9	10	16	214	24.8598	7.94287
	A2	Sequence	# PSMs	# Proteins	# Protein Groups	Protein Group Accessions	Modifications	ΔCn	q-Value	PEP	XCorr	Charge	MH+ [Da]	ΔM [ppm]	RT [min]	# Missed Cleavages
	High	SNYNFEKPFLWLAR	3	1	1	Q7KQK6		0	0	4.009e-07	4.16334	2	1784.92	4.22982	37.3014	0
		Accession	Description	Score	Coverage	# Proteins	# Unique Peptides	# Peptides	# PSMs	# AAs	MW [kDa]	calc. pI
		Q7KQK6	GTP-binding nuclear protein OS=Plasmodium falciparum (isolate 3D7) OX=36329 GN=PF11_0183 PE=3 SV=1 - [Q7KQK6_PLAF7]	45.9999	51.4	1	9	10	16	214	24.8598	7.94287
	High	LSNQPNLVFVGEHAK	2	1	1	Q7KQK6		0	0	1.088e-06	4.10634	3	1652.88	2.49354	24.6382	0
		Accession	Description	Score	Coverage	# Proteins	# Unique Peptides	# Peptides	# PSMs	# AAs	MW [kDa]	calc. pI
		Q7KQK6	GTP-binding nuclear protein OS=Plasmodium falciparum (isolate 3D7) OX=36329 GN=PF11_0183 PE=3 SV=1 - [Q7KQK6_PLAF7]	45.9999	51.4	1	9	10	16	214	24.8598	7.94287
	High	TQFNVWDTAGQEK	1	1	1	Q7KQK6		0	0	3.535e-07	3.42602	2	1523.71	-0.233311	27.8287	0
		Accession	Description	Score	Coverage	# Proteins	# Unique Peptides	# Peptides	# PSMs	# AAs	MW [kDa]	calc. pI
		Q7KQK6	GTP-binding nuclear protein OS=Plasmodium falciparum (isolate 3D7) OX=36329 GN=PF11_0183 PE=3 SV=1 - [Q7KQK6_PLAF7]	45.9999	51.4	1	9	10	16	214	24.8598	7.94287
	High	YIPTLGVEVHPLK	2	1	1	Q7KQK6		0	0	7.316e-07	3.33803	3	1465.84	-0.255312	28.9	0
		Accession	Description	Score	Coverage	# Proteins	# Unique Peptides	# Peptides	# PSMs	# AAs	MW [kDa]	calc. pI
		Q7KQK6	GTP-binding nuclear protein OS=Plasmodium falciparum (isolate 3D7) OX=36329 GN=PF11_0183 PE=3 SV=1 - [Q7KQK6_PLAF7]	45.9999	51.4	1	9	10	16	214	24.8598	7.94287
	High	APEFQIDLNIVR	1	1	1	Q7KQK6		0	0	3.363e-07	3.25166	2	1414.76	-3.44624	36.2919	0
		Accession	Description	Score	Coverage	# Proteins	# Unique Peptides	# Peptides	# PSMs	# AAs	MW [kDa]	calc. pI
		Q7KQK6	GTP-binding nuclear protein OS=Plasmodium falciparum (isolate 3D7) OX=36329 GN=PF11_0183 PE=3 SV=1 - [Q7KQK6_PLAF7]	45.9999	51.4	1	9	10	16	214	24.8598	7.94287
	High	NLQYYDLSAR	1	1	1	Q7KQK6		0	0	0.0003335	2.96702	2	1242.62	3.16323	25.7976	0
		Accession	Description	Score	Coverage	# Proteins	# Unique Peptides	# Peptides	# PSMs	# AAs	MW [kDa]	calc. pI
		Q7KQK6	GTP-binding nuclear protein OS=Plasmodium falciparum (isolate 3D7) OX=36329 GN=PF11_0183 PE=3 SV=1 - [Q7KQK6_PLAF7]	45.9999	51.4	1	9	10	16	214	24.8598	7.94287
	High	LILVGDGGVGK	3	1	1	Q7KQK6		0	0	3.551e-05	2.53296	2	1027.62	1.7627	25.6522	0
		Accession	Description	Score	Coverage	# Proteins	# Unique Peptides	# Peptides	# PSMs	# AAs	MW [kDa]	calc. pI
		Q7KQK6	GTP-binding nuclear protein OS=Plasmodium falciparum (isolate 3D7) OX=36329 GN=PF11_0183 PE=3 SV=1 - [Q7KQK6_PLAF7]	45.9999	51.4	1	9	10	16	214	24.8598	7.94287
	High	FQTNFGK	1	1	1	Q7KQK6		0	0.004	0.06915	1.81801	2	841.419	-1.13163	18.8455	0
		Accession	Description	Score	Coverage	# Proteins	# Unique Peptides	# Peptides	# PSMs	# AAs	MW [kDa]	calc. pI
		Q7KQK6	GTP-binding nuclear protein OS=Plasmodium falciparum (isolate 3D7) OX=36329 GN=PF11_0183 PE=3 SV=1 - [Q7KQK6_PLAF7]	45.9999	51.4	1	9	10	16	214	24.8598	7.94287
	High	NVPNWYR	1	1	1	Q7KQK6		0	0.007	0.1564	1.54374	2	948.47	1.18387	22.7298	0
		Accession	Description	Score	Coverage	# Proteins	# Unique Peptides	# Peptides	# PSMs	# AAs	MW [kDa]	calc. pI
		Q7KQK6	GTP-binding nuclear protein OS=Plasmodium falciparum (isolate 3D7) OX=36329 GN=PF11_0183 PE=3 SV=1 - [Q7KQK6_PLAF7]	45.9999	51.4	1	9	10	16	214	24.8598	7.94287
	Low	HLTGEFEK	1	1	1	Q7KQK6		0.4309			1.07361	2	960.478	-0.12509	14.0247	0
		Accession	Description	Score	Coverage	# Proteins	# Unique Peptides	# Peptides	# PSMs	# AAs	MW [kDa]	calc. pI
		Q7KQK6	GTP-binding nuclear protein OS=Plasmodium falciparum (isolate 3D7) OX=36329 GN=PF11_0183 PE=3 SV=1 - [Q7KQK6_PLAF7]	45.9999	51.4	1	9	10	16	214	24.8598	7.94287
Q8I700	H/ACA ribonucleoprotein complex subunit OS=Plasmodium falciparum (isolate 3D7) OX=36329 GN=PF3D7_1309500 PE=3 SV=1 - [Q8I700_PLAF7]	9.41556	16.27	1	3	4	4	209	24.9656	10.1841
	A2	Sequence	# PSMs	# Proteins	# Protein Groups	Protein Group Accessions	Modifications	ΔCn	q-Value	PEP	XCorr	Charge	MH+ [Da]	ΔM [ppm]	RT [min]	# Missed Cleavages
	High	KPNNYNFK	1	1	1	Q8I700		0	0	0.0009666	2.41985	2	1024.53	4.37177	12.3105	0
		Accession	Description	Score	Coverage	# Proteins	# Unique Peptides	# Peptides	# PSMs	# AAs	MW [kDa]	calc. pI
		Q8I700	H/ACA ribonucleoprotein complex subunit OS=Plasmodium falciparum (isolate 3D7) OX=36329 GN=PF3D7_1309500 PE=3 SV=1 - [Q8I700_PLAF7]	9.41556	16.27	1	3	4	4	209	24.9656	10.1841
	High	HcENDLLLK	1	1	1	Q8I700	C2(Carbamidomethyl)	0	0.001	0.02592	2.90269	2	1141.57	-1.71188	18.5587	0
		Accession	Description	Score	Coverage	# Proteins	# Unique Peptides	# Peptides	# PSMs	# AAs	MW [kDa]	calc. pI
		Q8I700	H/ACA ribonucleoprotein complex subunit OS=Plasmodium falciparum (isolate 3D7) OX=36329 GN=PF3D7_1309500 PE=3 SV=1 - [Q8I700_PLAF7]	9.41556	16.27	1	3	4	4	209	24.9656	10.1841
	High	SQTLPLSR	1	1	1	Q8I700		0	0.001	0.007308	2.39252	2	901.509	-0.825601	18.6303	0
		Accession	Description	Score	Coverage	# Proteins	# Unique Peptides	# Peptides	# PSMs	# AAs	MW [kDa]	calc. pI
		Q8I700	H/ACA ribonucleoprotein complex subunit OS=Plasmodium falciparum (isolate 3D7) OX=36329 GN=PF3D7_1309500 PE=3 SV=1 - [Q8I700_PLAF7]	9.41556	16.27	1	3	4	4	209	24.9656	10.1841
	Low	KNSFNQNNK	1	1	1	Q8I700		0	0.146	1	1.7005	2	1093.54	-2.59632	31.9709	1
		Accession	Description	Score	Coverage	# Proteins	# Unique Peptides	# Peptides	# PSMs	# AAs	MW [kDa]	calc. pI
		Q8I700	H/ACA ribonucleoprotein complex subunit OS=Plasmodium falciparum (isolate 3D7) OX=36329 GN=PF3D7_1309500 PE=3 SV=1 - [Q8I700_PLAF7]	9.41556	16.27	1	3	4	4	209	24.9656	10.1841
Q8IM10	40S ribosomal protein S8 OS=Plasmodium falciparum (isolate 3D7) OX=36329 GN=PF14_0083 PE=1 SV=1 - [Q8IM10_PLAF7]	18.2676	40.37	1	6	6	8	218	25.0354	9.979
	A2	Sequence	# PSMs	# Proteins	# Protein Groups	Protein Group Accessions	Modifications	ΔCn	q-Value	PEP	XCorr	Charge	MH+ [Da]	ΔM [ppm]	RT [min]	# Missed Cleavages
	High	IIDVVYNASNNELVR	1	1	1	Q8IM10		0	0	2.399e-09	4.38236	2	1718.91	1.01334	30.2327	0
		Accession	Description	Score	Coverage	# Proteins	# Unique Peptides	# Peptides	# PSMs	# AAs	MW [kDa]	calc. pI
		Q8IM10	40S ribosomal protein S8 OS=Plasmodium falciparum (isolate 3D7) OX=36329 GN=PF14_0083 PE=1 SV=1 - [Q8IM10_PLAF7]	18.2676	40.37	1	6	6	8	218	25.0354	9.979
	High	ADGYIIEGDELLFYK	1	1	1	Q8IM10		0	0	2.726e-05	3.5736	2	1745.86	-2.01762	39.0634	0
		Accession	Description	Score	Coverage	# Proteins	# Unique Peptides	# Peptides	# PSMs	# AAs	MW [kDa]	calc. pI
		Q8IM10	40S ribosomal protein S8 OS=Plasmodium falciparum (isolate 3D7) OX=36329 GN=PF14_0083 PE=1 SV=1 - [Q8IM10_PLAF7]	18.2676	40.37	1	6	6	8	218	25.0354	9.979
	High	LDSGSFSWPTFGISK	2	1	1	Q8IM10		0	0	2.025e-07	3.53312	2	1628.8	2.10369	39.0961	0
		Accession	Description	Score	Coverage	# Proteins	# Unique Peptides	# Peptides	# PSMs	# AAs	MW [kDa]	calc. pI
		Q8IM10	40S ribosomal protein S8 OS=Plasmodium falciparum (isolate 3D7) OX=36329 GN=PF14_0083 PE=1 SV=1 - [Q8IM10_PLAF7]	18.2676	40.37	1	6	6	8	218	25.0354	9.979
	High	KYELGRPPSNTK	1	1	1	Q8IM10		0	0	0.002999	3.47405	3	1389.75	0.56913	13.8302	1
		Accession	Description	Score	Coverage	# Proteins	# Unique Peptides	# Peptides	# PSMs	# AAs	MW [kDa]	calc. pI
		Q8IM10	40S ribosomal protein S8 OS=Plasmodium falciparum (isolate 3D7) OX=36329 GN=PF14_0083 PE=1 SV=1 - [Q8IM10_PLAF7]	18.2676	40.37	1	6	6	8	218	25.0354	9.979
	High	NIDPLLLEQFK	1	1	1	Q8IM10		0	0	4.923e-05	3.30449	2	1329.74	-0.429441	36.7819	0
		Accession	Description	Score	Coverage	# Proteins	# Unique Peptides	# Peptides	# PSMs	# AAs	MW [kDa]	calc. pI
		Q8IM10	40S ribosomal protein S8 OS=Plasmodium falciparum (isolate 3D7) OX=36329 GN=PF14_0083 PE=1 SV=1 - [Q8IM10_PLAF7]	18.2676	40.37	1	6	6	8	218	25.0354	9.979
	Medium	EEDNKEENKQEVENNEEAAK	2	1	1	Q8IM10		0	0.013	0.3541	1.42787	3	2376.04	-0.424115	11.8222	2
		Accession	Description	Score	Coverage	# Proteins	# Unique Peptides	# Peptides	# PSMs	# AAs	MW [kDa]	calc. pI
		Q8IM10	40S ribosomal protein S8 OS=Plasmodium falciparum (isolate 3D7) OX=36329 GN=PF14_0083 PE=1 SV=1 - [Q8IM10_PLAF7]	18.2676	40.37	1	6	6	8	218	25.0354	9.979
Q8IAM2	1-cys peroxiredoxin OS=Plasmodium falciparum (isolate 3D7) OX=36329 GN=PF3D7_0802200 PE=4 SV=1 - [Q8IAM2_PLAF7]	6.23674	10.91	1	2	2	2	220	25.1476	6.771
	A2	Sequence	# PSMs	# Proteins	# Protein Groups	Protein Group Accessions	Modifications	ΔCn	q-Value	PEP	XCorr	Charge	MH+ [Da]	ΔM [ppm]	RT [min]	# Missed Cleavages
	High	SLQLTNTHPVATPVNWK	1	1	1	Q8IAM2		0	0	6.172e-07	4.34995	3	1906.02	1.16924	27.4233	0
		Accession	Description	Score	Coverage	# Proteins	# Unique Peptides	# Peptides	# PSMs	# AAs	MW [kDa]	calc. pI
		Q8IAM2	1-cys peroxiredoxin OS=Plasmodium falciparum (isolate 3D7) OX=36329 GN=PF3D7_0802200 PE=4 SV=1 - [Q8IAM2_PLAF7]	6.23674	10.91	1	2	2	2	220	25.1476	6.771
	High	NSQEILR	1	1	1	Q8IAM2		0	0	0.003726	1.88678	2	859.461	-3.05123	14.9114	0
		Accession	Description	Score	Coverage	# Proteins	# Unique Peptides	# Peptides	# PSMs	# AAs	MW [kDa]	calc. pI
		Q8IAM2	1-cys peroxiredoxin OS=Plasmodium falciparum (isolate 3D7) OX=36329 GN=PF3D7_0802200 PE=4 SV=1 - [Q8IAM2_PLAF7]	6.23674	10.91	1	2	2	2	220	25.1476	6.771
Q8ILV2	60S ribosomal protein L10, putative OS=Plasmodium falciparum (isolate 3D7) OX=36329 GN=PF14_0141 PE=1 SV=1 - [Q8ILV2_PLAF7]	9.12627	15.98	1	3	4	6	219	25.2002	9.94971
	A2	Sequence	# PSMs	# Proteins	# Protein Groups	Protein Group Accessions	Modifications	ΔCn	q-Value	PEP	XCorr	Charge	MH+ [Da]	ΔM [ppm]	RT [min]	# Missed Cleavages
	High	VDIGQVLLSIR	2	1	1	Q8ILV2		0	0	1.604e-05	3.91464	2	1212.73	-0.691903	40.7425	0
		Accession	Description	Score	Coverage	# Proteins	# Unique Peptides	# Peptides	# PSMs	# AAs	MW [kDa]	calc. pI
		Q8ILV2	60S ribosomal protein L10, putative OS=Plasmodium falciparum (isolate 3D7) OX=36329 GN=PF14_0141 PE=1 SV=1 - [Q8ILV2_PLAF7]	9.12627	15.98	1	3	4	6	219	25.2002	9.94971
	Medium	DNFHLR	1	1	1	Q8ILV2		0	0.01	0.2472	1.64917	2	801.4	-0.211239	16.1241	0
		Accession	Description	Score	Coverage	# Proteins	# Unique Peptides	# Peptides	# PSMs	# AAs	MW [kDa]	calc. pI
		Q8ILV2	60S ribosomal protein L10, putative OS=Plasmodium falciparum (isolate 3D7) OX=36329 GN=PF14_0141 PE=1 SV=1 - [Q8ILV2_PLAF7]	9.12627	15.98	1	3	4	6	219	25.2002	9.94971
	Medium	TKENFVSK	1	1	1	Q8ILV2		0	0.027	0.7227	0.852492	2	952.511	0.718465	10.2453	1
		Accession	Description	Score	Coverage	# Proteins	# Unique Peptides	# Peptides	# PSMs	# AAs	MW [kDa]	calc. pI
		Q8ILV2	60S ribosomal protein L10, putative OS=Plasmodium falciparum (isolate 3D7) OX=36329 GN=PF14_0141 PE=1 SV=1 - [Q8ILV2_PLAF7]	9.12627	15.98	1	3	4	6	219	25.2002	9.94971
	Low	DNFHLRVRIHPFHVLR	2	1	1	Q8ILV2		0.5			0.115016	2	2056.16	4.42276	7.3925	2
		Accession	Description	Score	Coverage	# Proteins	# Unique Peptides	# Peptides	# PSMs	# AAs	MW [kDa]	calc. pI
		Q8ILV2	60S ribosomal protein L10, putative OS=Plasmodium falciparum (isolate 3D7) OX=36329 GN=PF14_0141 PE=1 SV=1 - [Q8ILV2_PLAF7]	9.12627	15.98	1	3	4	6	219	25.2002	9.94971
Q8IJT9	Eukaryotic translation initiation factor 2 subunit beta, putative OS=Plasmodium falciparum (isolate 3D7) OX=36329 GN=PF10_0103 PE=4 SV=1 - [Q8IJT9_PLAF7]	28.1318	40.54	1	9	10	12	222	25.3062	9.12939
	A2	Sequence	# PSMs	# Proteins	# Protein Groups	Protein Group Accessions	Modifications	ΔCn	q-Value	PEP	XCorr	Charge	MH+ [Da]	ΔM [ppm]	RT [min]	# Missed Cleavages
	High	GAVYPYDELLHR	1	1	1	Q8IJT9		0	0	1.131e-05	3.44359	3	1432.72	-2.10372	28.6538	0
		Accession	Description	Score	Coverage	# Proteins	# Unique Peptides	# Peptides	# PSMs	# AAs	MW [kDa]	calc. pI
		Q8IJT9	Eukaryotic translation initiation factor 2 subunit beta, putative OS=Plasmodium falciparum (isolate 3D7) OX=36329 GN=PF10_0103 PE=4 SV=1 - [Q8IJT9_PLAF7]	28.1318	40.54	1	9	10	12	222	25.3062	9.12939
	High	HNIDLcISK	1	1	1	Q8IJT9	C6(Carbamidomethyl)	0	0	0.0002852	3.29001	2	1099.56	3.06191	19.3332	0
		Accession	Description	Score	Coverage	# Proteins	# Unique Peptides	# Peptides	# PSMs	# AAs	MW [kDa]	calc. pI
		Q8IJT9	Eukaryotic translation initiation factor 2 subunit beta, putative OS=Plasmodium falciparum (isolate 3D7) OX=36329 GN=PF10_0103 PE=4 SV=1 - [Q8IJT9_PLAF7]	28.1318	40.54	1	9	10	12	222	25.3062	9.12939
	High	LFHQHcNAcGAK	1	1	1	Q8IJT9	C6(Carbamidomethyl); C9(Carbamidomethyl)	0	0	1.252e-06	3.12596	3	1442.64	-0.136341	10.2307	0
		Accession	Description	Score	Coverage	# Proteins	# Unique Peptides	# Peptides	# PSMs	# AAs	MW [kDa]	calc. pI
		Q8IJT9	Eukaryotic translation initiation factor 2 subunit beta, putative OS=Plasmodium falciparum (isolate 3D7) OX=36329 GN=PF10_0103 PE=4 SV=1 - [Q8IJT9_PLAF7]	28.1318	40.54	1	9	10	12	222	25.3062	9.12939
	High	YTIKPPQVVR	2	1	1	Q8IJT9		0	0	0.002793	2.95468	3	1200.71	0.91771	21.7574	0
		Accession	Description	Score	Coverage	# Proteins	# Unique Peptides	# Peptides	# PSMs	# AAs	MW [kDa]	calc. pI
		Q8IJT9	Eukaryotic translation initiation factor 2 subunit beta, putative OS=Plasmodium falciparum (isolate 3D7) OX=36329 GN=PF10_0103 PE=4 SV=1 - [Q8IJT9_PLAF7]	28.1318	40.54	1	9	10	12	222	25.3062	9.12939
	High	VEEIIIDGTGK	1	1	1	Q8IJT9		0	0	3.578e-05	2.86529	2	1173.64	0.784961	24.0294	0
		Accession	Description	Score	Coverage	# Proteins	# Unique Peptides	# Peptides	# PSMs	# AAs	MW [kDa]	calc. pI
		Q8IJT9	Eukaryotic translation initiation factor 2 subunit beta, putative OS=Plasmodium falciparum (isolate 3D7) OX=36329 GN=PF10_0103 PE=4 SV=1 - [Q8IJT9_PLAF7]	28.1318	40.54	1	9	10	12	222	25.3062	9.12939
	High	HIEALLR	2	1	1	Q8IJT9		0	0	0.001362	2.32342	2	851.507	-3.42659	17.9755	0
		Accession	Description	Score	Coverage	# Proteins	# Unique Peptides	# Peptides	# PSMs	# AAs	MW [kDa]	calc. pI
		Q8IJT9	Eukaryotic translation initiation factor 2 subunit beta, putative OS=Plasmodium falciparum (isolate 3D7) OX=36329 GN=PF10_0103 PE=4 SV=1 - [Q8IJT9_PLAF7]	28.1318	40.54	1	9	10	12	222	25.3062	9.12939
	High	QLFDFGEK	1	1	1	Q8IJT9		0	0	0.00255	1.89213	2	983.48	-2.97619	29.4873	0
		Accession	Description	Score	Coverage	# Proteins	# Unique Peptides	# Peptides	# PSMs	# AAs	MW [kDa]	calc. pI
		Q8IJT9	Eukaryotic translation initiation factor 2 subunit beta, putative OS=Plasmodium falciparum (isolate 3D7) OX=36329 GN=PF10_0103 PE=4 SV=1 - [Q8IJT9_PLAF7]	28.1318	40.54	1	9	10	12	222	25.3062	9.12939
	High	SGFHALGR	1	1	1	Q8IJT9		0	0.001	0.008731	1.99527	2	844.445	3.15551	15.6492	0
		Accession	Description	Score	Coverage	# Proteins	# Unique Peptides	# Peptides	# PSMs	# AAs	MW [kDa]	calc. pI
		Q8IJT9	Eukaryotic translation initiation factor 2 subunit beta, putative OS=Plasmodium falciparum (isolate 3D7) OX=36329 GN=PF10_0103 PE=4 SV=1 - [Q8IJT9_PLAF7]	28.1318	40.54	1	9	10	12	222	25.3062	9.12939
	High	DIcTIMNR	1	1	1	Q8IJT9	C3(Carbamidomethyl)	0	0.002	0.03233	1.79985	2	1022.48	0.359473	24.1981	0
		Accession	Description	Score	Coverage	# Proteins	# Unique Peptides	# Peptides	# PSMs	# AAs	MW [kDa]	calc. pI
		Q8IJT9	Eukaryotic translation initiation factor 2 subunit beta, putative OS=Plasmodium falciparum (isolate 3D7) OX=36329 GN=PF10_0103 PE=4 SV=1 - [Q8IJT9_PLAF7]	28.1318	40.54	1	9	10	12	222	25.3062	9.12939
	Low	YTIKPPQVVRVGSKK	1	1	1	Q8IJT9		0.4444			0.79709	3	1700.02	-0.644833	33.8741	2
		Accession	Description	Score	Coverage	# Proteins	# Unique Peptides	# Peptides	# PSMs	# AAs	MW [kDa]	calc. pI
		Q8IJT9	Eukaryotic translation initiation factor 2 subunit beta, putative OS=Plasmodium falciparum (isolate 3D7) OX=36329 GN=PF10_0103 PE=4 SV=1 - [Q8IJT9_PLAF7]	28.1318	40.54	1	9	10	12	222	25.3062	9.12939
Q8IAX6	60S ribosomal protein L13 OS=Plasmodium falciparum (isolate 3D7) OX=36329 GN=PF3D7_0814000 PE=1 SV=1 - [Q8IAX6_PLAF7]	7.21124	21.4	1	3	5	7	215	25.4252	10.7847
	A2	Sequence	# PSMs	# Proteins	# Protein Groups	Protein Group Accessions	Modifications	ΔCn	q-Value	PEP	XCorr	Charge	MH+ [Da]	ΔM [ppm]	RT [min]	# Missed Cleavages
	High	LHPIVHcPTQR	3	1	1	Q8IAX6	C7(Carbamidomethyl)	0	0	2.745e-05	2.91382	3	1357.72	1.32477	14.3891	0
		Accession	Description	Score	Coverage	# Proteins	# Unique Peptides	# Peptides	# PSMs	# AAs	MW [kDa]	calc. pI
		Q8IAX6	60S ribosomal protein L13 OS=Plasmodium falciparum (isolate 3D7) OX=36329 GN=PF3D7_0814000 PE=1 SV=1 - [Q8IAX6_PLAF7]	7.21124	21.4	1	3	5	7	215	25.4252	10.7847
	High	GFTFEELK	1	1	1	Q8IAX6		0	0.003	0.05998	2.12602	2	970.486	-2.50184	29.2571	0
		Accession	Description	Score	Coverage	# Proteins	# Unique Peptides	# Peptides	# PSMs	# AAs	MW [kDa]	calc. pI
		Q8IAX6	60S ribosomal protein L13 OS=Plasmodium falciparum (isolate 3D7) OX=36329 GN=PF3D7_0814000 PE=1 SV=1 - [Q8IAX6_PLAF7]	7.21124	21.4	1	3	5	7	215	25.4252	10.7847
	Medium	KPLLSIFK	1	1	1	Q8IAX6		0	0.01	0.2398	2.17139	2	945.611	-2.78025	27.1757	0
		Accession	Description	Score	Coverage	# Proteins	# Unique Peptides	# Peptides	# PSMs	# AAs	MW [kDa]	calc. pI
		Q8IAX6	60S ribosomal protein L13 OS=Plasmodium falciparum (isolate 3D7) OX=36329 GN=PF3D7_0814000 PE=1 SV=1 - [Q8IAX6_PLAF7]	7.21124	21.4	1	3	5	7	215	25.4252	10.7847
	Low	IDKEFLAYK	1	1	1	Q8IAX6		0	0.708	1	0.753518	2	1126.61	-1.1065	34.1664	1
		Accession	Description	Score	Coverage	# Proteins	# Unique Peptides	# Peptides	# PSMs	# AAs	MW [kDa]	calc. pI
		Q8IAX6	60S ribosomal protein L13 OS=Plasmodium falciparum (isolate 3D7) OX=36329 GN=PF3D7_0814000 PE=1 SV=1 - [Q8IAX6_PLAF7]	7.21124	21.4	1	3	5	7	215	25.4252	10.7847
	Low	KANGGTPIEK	1	1	1	Q8IAX6		0.5318			1.39642	2	1014.56	-1.54677	24.169	1
		Accession	Description	Score	Coverage	# Proteins	# Unique Peptides	# Peptides	# PSMs	# AAs	MW [kDa]	calc. pI
		Q8IAX6	60S ribosomal protein L13 OS=Plasmodium falciparum (isolate 3D7) OX=36329 GN=PF3D7_0814000 PE=1 SV=1 - [Q8IAX6_PLAF7]	7.21124	21.4	1	3	5	7	215	25.4252	10.7847
Q8IDV1	60S ribosomal protein L6-2, putative OS=Plasmodium falciparum (isolate 3D7) OX=36329 GN=PF3D7_1338200 PE=1 SV=1 - [Q8IDV1_PLAF7]	12.3621	24.43	1	4	5	5	221	25.5164	10.0962
	A2	Sequence	# PSMs	# Proteins	# Protein Groups	Protein Group Accessions	Modifications	ΔCn	q-Value	PEP	XCorr	Charge	MH+ [Da]	ΔM [ppm]	RT [min]	# Missed Cleavages
	High	ILNSGLLAVVGPYEINGVPLK	1	1	1	Q8IDV1		0	0	5.143e-06	4.46811	2	2166.26	2.74835	42.2659	0
		Accession	Description	Score	Coverage	# Proteins	# Unique Peptides	# Peptides	# PSMs	# AAs	MW [kDa]	calc. pI
		Q8IDV1	60S ribosomal protein L6-2, putative OS=Plasmodium falciparum (isolate 3D7) OX=36329 GN=PF3D7_1338200 PE=1 SV=1 - [Q8IDV1_PLAF7]	12.3621	24.43	1	4	5	5	221	25.5164	10.0962
	High	DIGSLLKPEILK	1	1	1	Q8IDV1		0	0	5.357e-05	3.54	2	1325.8	-2.35514	33.4899	0
		Accession	Description	Score	Coverage	# Proteins	# Unique Peptides	# Peptides	# PSMs	# AAs	MW [kDa]	calc. pI
		Q8IDV1	60S ribosomal protein L6-2, putative OS=Plasmodium falciparum (isolate 3D7) OX=36329 GN=PF3D7_1338200 PE=1 SV=1 - [Q8IDV1_PLAF7]	12.3621	24.43	1	4	5	5	221	25.5164	10.0962
	High	VAIILTGK	1	1	1	Q8IDV1		0	0	0.003231	2.29203	2	814.538	-1.63727	23.0085	0
		Accession	Description	Score	Coverage	# Proteins	# Unique Peptides	# Peptides	# PSMs	# AAs	MW [kDa]	calc. pI
		Q8IDV1	60S ribosomal protein L6-2, putative OS=Plasmodium falciparum (isolate 3D7) OX=36329 GN=PF3D7_1338200 PE=1 SV=1 - [Q8IDV1_PLAF7]	12.3621	24.43	1	4	5	5	221	25.5164	10.0962
	High	VLVPVNAK	1	1	1	Q8IDV1		0	0	0.001326	2.06194	2	839.535	-0.292701	18.9545	0
		Accession	Description	Score	Coverage	# Proteins	# Unique Peptides	# Peptides	# PSMs	# AAs	MW [kDa]	calc. pI
		Q8IDV1	60S ribosomal protein L6-2, putative OS=Plasmodium falciparum (isolate 3D7) OX=36329 GN=PF3D7_1338200 PE=1 SV=1 - [Q8IDV1_PLAF7]	12.3621	24.43	1	4	5	5	221	25.5164	10.0962
	Low	VAIILTGKHMGKR	1	1	1	Q8IDV1		0	0.708	1	0.172097	2	1423.85	-2.44708	50.1895	2
		Accession	Description	Score	Coverage	# Proteins	# Unique Peptides	# Peptides	# PSMs	# AAs	MW [kDa]	calc. pI
		Q8IDV1	60S ribosomal protein L6-2, putative OS=Plasmodium falciparum (isolate 3D7) OX=36329 GN=PF3D7_1338200 PE=1 SV=1 - [Q8IDV1_PLAF7]	12.3621	24.43	1	4	5	5	221	25.5164	10.0962
A0A143ZVV1	ER lumen protein retaining receptor 1, putative OS=Plasmodium falciparum (isolate 3D7) OX=36329 GN=PF3D7_1330400.2 PE=4 SV=1 - [A0A143ZVV1_PLAF7]	5.1638	18.75	2	2	3	4	224	25.793	7.88428
	A2	Sequence	# PSMs	# Proteins	# Protein Groups	Protein Group Accessions	Modifications	ΔCn	q-Value	PEP	XCorr	Charge	MH+ [Da]	ΔM [ppm]	RT [min]	# Missed Cleavages
	High	LISIVPFEGYLPYDK	1	2	1	A0A143ZVV1		0	0	2.775e-06	3.39192	2	1753.95	4.34264	42.4817	0
		Accession	Description	Score	Coverage	# Proteins	# Unique Peptides	# Peptides	# PSMs	# AAs	MW [kDa]	calc. pI
		A0A143ZVV1	ER lumen protein retaining receptor 1, putative OS=Plasmodium falciparum (isolate 3D7) OX=36329 GN=PF3D7_1330400.2 PE=4 SV=1 - [A0A143ZVV1_PLAF7]	5.1638	18.75	2	2	3	4	224	25.793	7.88428
	High	GVNDFFR	1	2	1	A0A143ZVV1		0	0.004	0.08257	1.77188	2	854.415	-0.352912	26.8137	0
		Accession	Description	Score	Coverage	# Proteins	# Unique Peptides	# Peptides	# PSMs	# AAs	MW [kDa]	calc. pI
		A0A143ZVV1	ER lumen protein retaining receptor 1, putative OS=Plasmodium falciparum (isolate 3D7) OX=36329 GN=PF3D7_1330400.2 PE=4 SV=1 - [A0A143ZVV1_PLAF7]	5.1638	18.75	2	2	3	4	224	25.793	7.88428
	Low	ScAGVSLKmmEcYVVLNTSR	1	2	1	A0A143ZVV1	C2(Carbamidomethyl); M9(Oxidation); M10(Oxidation); C12(Carbamidomethyl)	0	0.708	1	0.253195	2	2337.06	-4.00178	1.39322	1
		Accession	Description	Score	Coverage	# Proteins	# Unique Peptides	# Peptides	# PSMs	# AAs	MW [kDa]	calc. pI
		A0A143ZVV1	ER lumen protein retaining receptor 1, putative OS=Plasmodium falciparum (isolate 3D7) OX=36329 GN=PF3D7_1330400.2 PE=4 SV=1 - [A0A143ZVV1_PLAF7]	5.1638	18.75	2	2	3	4	224	25.793	7.88428
	Low	ScAGVSLKMMEcYVVLNTSR	1	2	1	A0A143ZVV1	C2(Carbamidomethyl); C12(Carbamidomethyl)	0.7358			1.5403	3	2305.09	2.4605	28.544	1
		Accession	Description	Score	Coverage	# Proteins	# Unique Peptides	# Peptides	# PSMs	# AAs	MW [kDa]	calc. pI
		A0A143ZVV1	ER lumen protein retaining receptor 1, putative OS=Plasmodium falciparum (isolate 3D7) OX=36329 GN=PF3D7_1330400.2 PE=4 SV=1 - [A0A143ZVV1_PLAF7]	5.1638	18.75	2	2	3	4	224	25.793	7.88428
Q8IEU2	Gamete antigen 27/25 OS=Plasmodium falciparum (isolate 3D7) OX=36329 GN=PF3D7_1302100 PE=1 SV=1 - [Q8IEU2_PLAF7]	135.828	60.37	1	13	13	38	217	25.9883	6.88818
	A2	Sequence	# PSMs	# Proteins	# Protein Groups	Protein Group Accessions	Modifications	ΔCn	q-Value	PEP	XCorr	Charge	MH+ [Da]	ΔM [ppm]	RT [min]	# Missed Cleavages
	High	ISQFLIDVVDSYIIKPIPALPVTPDEPHHNNI	4	1	1	Q8IEU2		0	0	1.761e-13	7.07222	3	3594.93	2.70487	44.1443	0
		Accession	Description	Score	Coverage	# Proteins	# Unique Peptides	# Peptides	# PSMs	# AAs	MW [kDa]	calc. pI
		Q8IEU2	Gamete antigen 27/25 OS=Plasmodium falciparum (isolate 3D7) OX=36329 GN=PF3D7_1302100 PE=1 SV=1 - [Q8IEU2_PLAF7]	135.828	60.37	1	13	13	38	217	25.9883	6.88818
	High	FGNIYDYHYEHETHAPLSPR	6	1	1	Q8IEU2		0	0	1.464e-10	5.5784	3	2446.12	0.372888	24.0638	0
		Accession	Description	Score	Coverage	# Proteins	# Unique Peptides	# Peptides	# PSMs	# AAs	MW [kDa]	calc. pI
		Q8IEU2	Gamete antigen 27/25 OS=Plasmodium falciparum (isolate 3D7) OX=36329 GN=PF3D7_1302100 PE=1 SV=1 - [Q8IEU2_PLAF7]	135.828	60.37	1	13	13	38	217	25.9883	6.88818
	High	KIDDYLWVEQR	4	1	1	Q8IEU2		0	0	4.125e-06	4.45292	2	1464.75	1.00364	28.5781	1
		Accession	Description	Score	Coverage	# Proteins	# Unique Peptides	# Peptides	# PSMs	# AAs	MW [kDa]	calc. pI
		Q8IEU2	Gamete antigen 27/25 OS=Plasmodium falciparum (isolate 3D7) OX=36329 GN=PF3D7_1302100 PE=1 SV=1 - [Q8IEU2_PLAF7]	135.828	60.37	1	13	13	38	217	25.9883	6.88818
	High	LISYcTDKEVTEDYIK	2	1	1	Q8IEU2	C5(Carbamidomethyl)	0	0	4.381e-07	4.14046	2	1976.96	2.40849	26.5397	1
		Accession	Description	Score	Coverage	# Proteins	# Unique Peptides	# Peptides	# PSMs	# AAs	MW [kDa]	calc. pI
		Q8IEU2	Gamete antigen 27/25 OS=Plasmodium falciparum (isolate 3D7) OX=36329 GN=PF3D7_1302100 PE=1 SV=1 - [Q8IEU2_PLAF7]	135.828	60.37	1	13	13	38	217	25.9883	6.88818
	High	VIEEVSINVDHAR	7	1	1	Q8IEU2		0	0	3.44e-07	3.70004	2	1480.78	0.946643	22.5548	0
		Accession	Description	Score	Coverage	# Proteins	# Unique Peptides	# Peptides	# PSMs	# AAs	MW [kDa]	calc. pI
		Q8IEU2	Gamete antigen 27/25 OS=Plasmodium falciparum (isolate 3D7) OX=36329 GN=PF3D7_1302100 PE=1 SV=1 - [Q8IEU2_PLAF7]	135.828	60.37	1	13	13	38	217	25.9883	6.88818
	High	YNYFLIEER	2	1	1	Q8IEU2		0	0	0.001709	2.96578	2	1246.61	0.967819	31.5316	0
		Accession	Description	Score	Coverage	# Proteins	# Unique Peptides	# Peptides	# PSMs	# AAs	MW [kDa]	calc. pI
		Q8IEU2	Gamete antigen 27/25 OS=Plasmodium falciparum (isolate 3D7) OX=36329 GN=PF3D7_1302100 PE=1 SV=1 - [Q8IEU2_PLAF7]	135.828	60.37	1	13	13	38	217	25.9883	6.88818
	High	VQDNIVNR	1	1	1	Q8IEU2		0	0	0.001115	2.88776	2	957.514	2.56725	14.8509	0
		Accession	Description	Score	Coverage	# Proteins	# Unique Peptides	# Peptides	# PSMs	# AAs	MW [kDa]	calc. pI
		Q8IEU2	Gamete antigen 27/25 OS=Plasmodium falciparum (isolate 3D7) OX=36329 GN=PF3D7_1302100 PE=1 SV=1 - [Q8IEU2_PLAF7]	135.828	60.37	1	13	13	38	217	25.9883	6.88818
	High	mLFDTYEYVK	2	1	1	Q8IEU2	M1(Oxidation)	0	0	0.0005688	2.71745	2	1324.61	0.888592	29.9945	0
		Accession	Description	Score	Coverage	# Proteins	# Unique Peptides	# Peptides	# PSMs	# AAs	MW [kDa]	calc. pI
		Q8IEU2	Gamete antigen 27/25 OS=Plasmodium falciparum (isolate 3D7) OX=36329 GN=PF3D7_1302100 PE=1 SV=1 - [Q8IEU2_PLAF7]	135.828	60.37	1	13	13	38	217	25.9883	6.88818
	High	MLFDTYEYVK	2	1	1	Q8IEU2		0	0	3.54e-05	2.49491	2	1308.62	-0.00130601	32.7503	0
		Accession	Description	Score	Coverage	# Proteins	# Unique Peptides	# Peptides	# PSMs	# AAs	MW [kDa]	calc. pI
		Q8IEU2	Gamete antigen 27/25 OS=Plasmodium falciparum (isolate 3D7) OX=36329 GN=PF3D7_1302100 PE=1 SV=1 - [Q8IEU2_PLAF7]	135.828	60.37	1	13	13	38	217	25.9883	6.88818
	High	LISYcTDK	1	1	1	Q8IEU2	C5(Carbamidomethyl)	0	0	0.005702	2.14501	2	999.484	2.47236	17.3199	0
		Accession	Description	Score	Coverage	# Proteins	# Unique Peptides	# Peptides	# PSMs	# AAs	MW [kDa]	calc. pI
		Q8IEU2	Gamete antigen 27/25 OS=Plasmodium falciparum (isolate 3D7) OX=36329 GN=PF3D7_1302100 PE=1 SV=1 - [Q8IEU2_PLAF7]	135.828	60.37	1	13	13	38	217	25.9883	6.88818
	High	EVTEDYIK	2	1	1	Q8IEU2		0	0	0.005566	2.11838	2	996.49	1.46962	19.3629	0
		Accession	Description	Score	Coverage	# Proteins	# Unique Peptides	# Peptides	# PSMs	# AAs	MW [kDa]	calc. pI
		Q8IEU2	Gamete antigen 27/25 OS=Plasmodium falciparum (isolate 3D7) OX=36329 GN=PF3D7_1302100 PE=1 SV=1 - [Q8IEU2_PLAF7]	135.828	60.37	1	13	13	38	217	25.9883	6.88818
	High	EVTEDYIKK	2	1	1	Q8IEU2		0	0	0.00148	1.99263	2	1124.58	0.434475	15.7693	1
		Accession	Description	Score	Coverage	# Proteins	# Unique Peptides	# Peptides	# PSMs	# AAs	MW [kDa]	calc. pI
		Q8IEU2	Gamete antigen 27/25 OS=Plasmodium falciparum (isolate 3D7) OX=36329 GN=PF3D7_1302100 PE=1 SV=1 - [Q8IEU2_PLAF7]	135.828	60.37	1	13	13	38	217	25.9883	6.88818
	High	FTDDQYK	2	1	1	Q8IEU2		0	0.002	0.03382	1.54384	2	916.407	2.06401	15.2351	0
		Accession	Description	Score	Coverage	# Proteins	# Unique Peptides	# Peptides	# PSMs	# AAs	MW [kDa]	calc. pI
		Q8IEU2	Gamete antigen 27/25 OS=Plasmodium falciparum (isolate 3D7) OX=36329 GN=PF3D7_1302100 PE=1 SV=1 - [Q8IEU2_PLAF7]	135.828	60.37	1	13	13	38	217	25.9883	6.88818
	High	FTDDQYKDAAAR	1	1	1	Q8IEU2		0	0.003	0.05427	2.76144	3	1400.64	-2.18107	16.4507	1
		Accession	Description	Score	Coverage	# Proteins	# Unique Peptides	# Peptides	# PSMs	# AAs	MW [kDa]	calc. pI
		Q8IEU2	Gamete antigen 27/25 OS=Plasmodium falciparum (isolate 3D7) OX=36329 GN=PF3D7_1302100 PE=1 SV=1 - [Q8IEU2_PLAF7]	135.828	60.37	1	13	13	38	217	25.9883	6.88818
Q76NM1	ER lumen protein-retaining receptor OS=Plasmodium falciparum (isolate 3D7) OX=36329 GN=ERD2 PE=3 SV=1 - [ERD2_PLAF7]	6.00752	10.86	1	2	2	2	221	26.4292	9.20264
	A2	Sequence	# PSMs	# Proteins	# Protein Groups	Protein Group Accessions	Modifications	ΔCn	q-Value	PEP	XCorr	Charge	MH+ [Da]	ΔM [ppm]	RT [min]	# Missed Cleavages
	High	YLIPPcLVLSLLTcK	1	1	1	Q76NM1	C6(Carbamidomethyl); C14(Carbamidomethyl)	0	0	1.239e-07	3.67119	2	1790	3.54712	45.2811	0
		Accession	Description	Score	Coverage	# Proteins	# Unique Peptides	# Peptides	# PSMs	# AAs	MW [kDa]	calc. pI
		Q76NM1	ER lumen protein-retaining receptor OS=Plasmodium falciparum (isolate 3D7) OX=36329 GN=ERD2 PE=3 SV=1 - [ERD2_PLAF7]	6.00752	10.86	1	2	2	2	221	26.4292	9.20264
	High	LPISQTYNR	1	1	1	Q76NM1		0	0.001	0.01059	2.33633	2	1091.59	3.56649	19.1649	0
		Accession	Description	Score	Coverage	# Proteins	# Unique Peptides	# Peptides	# PSMs	# AAs	MW [kDa]	calc. pI
		Q76NM1	ER lumen protein-retaining receptor OS=Plasmodium falciparum (isolate 3D7) OX=36329 GN=ERD2 PE=3 SV=1 - [ERD2_PLAF7]	6.00752	10.86	1	2	2	2	221	26.4292	9.20264
O77379	26S proteasome non-ATPase regulatory subunit 9,putative OS=Plasmodium falciparum (isolate 3D7) OX=36329 GN=PF3D7_0317800 PE=4 SV=1 - [O77379_PLAF7]	10.8165	26.67	1	3	5	5	225	26.4498	6.85889
	A2	Sequence	# PSMs	# Proteins	# Protein Groups	Protein Group Accessions	Modifications	ΔCn	q-Value	PEP	XCorr	Charge	MH+ [Da]	ΔM [ppm]	RT [min]	# Missed Cleavages
	High	NINNDLLNTPQQITK	1	1	1	O77379		0	0	4.065e-07	3.87532	2	1725.92	1.25002	28.0511	0
		Accession	Description	Score	Coverage	# Proteins	# Unique Peptides	# Peptides	# PSMs	# AAs	MW [kDa]	calc. pI
		O77379	26S proteasome non-ATPase regulatory subunit 9,putative OS=Plasmodium falciparum (isolate 3D7) OX=36329 GN=PF3D7_0317800 PE=4 SV=1 - [O77379_PLAF7]	10.8165	26.67	1	3	5	5	225	26.4498	6.85889
	High	ENEHNHPLNVELIK	1	1	1	O77379		0	0	0.0003841	3.8527	3	1685.86	1.41703	21.0476	0
		Accession	Description	Score	Coverage	# Proteins	# Unique Peptides	# Peptides	# PSMs	# AAs	MW [kDa]	calc. pI
		O77379	26S proteasome non-ATPase regulatory subunit 9,putative OS=Plasmodium falciparum (isolate 3D7) OX=36329 GN=PF3D7_0317800 PE=4 SV=1 - [O77379_PLAF7]	10.8165	26.67	1	3	5	5	225	26.4498	6.85889
	High	EHMDFLERPENK	1	1	1	O77379		0	0	0.001841	3.0885	3	1544.72	2.52904	19.6405	0
		Accession	Description	Score	Coverage	# Proteins	# Unique Peptides	# Peptides	# PSMs	# AAs	MW [kDa]	calc. pI
		O77379	26S proteasome non-ATPase regulatory subunit 9,putative OS=Plasmodium falciparum (isolate 3D7) OX=36329 GN=PF3D7_0317800 PE=4 SV=1 - [O77379_PLAF7]	10.8165	26.67	1	3	5	5	225	26.4498	6.85889
	Low	GNLIDSEGFPR	1	1	1	O77379		0	0.064	1	1.13893	2	1204.6	3.85862	27.5349	0
		Accession	Description	Score	Coverage	# Proteins	# Unique Peptides	# Peptides	# PSMs	# AAs	MW [kDa]	calc. pI
		O77379	26S proteasome non-ATPase regulatory subunit 9,putative OS=Plasmodium falciparum (isolate 3D7) OX=36329 GN=PF3D7_0317800 PE=4 SV=1 - [O77379_PLAF7]	10.8165	26.67	1	3	5	5	225	26.4498	6.85889
	Low	EDIENELK	1	1	1	O77379		0.1522			0.393536	2	989.476	-2.65954	28.0574	0
		Accession	Description	Score	Coverage	# Proteins	# Unique Peptides	# Peptides	# PSMs	# AAs	MW [kDa]	calc. pI
		O77379	26S proteasome non-ATPase regulatory subunit 9,putative OS=Plasmodium falciparum (isolate 3D7) OX=36329 GN=PF3D7_0317800 PE=4 SV=1 - [O77379_PLAF7]	10.8165	26.67	1	3	5	5	225	26.4498	6.85889
Q8I542	Calcyclin binding protein, putative OS=Plasmodium falciparum (isolate 3D7) OX=36329 GN=PF3D7_1238100 PE=4 SV=2 - [Q8I542_PLAF7]	20.1226	24.56	1	3	5	8	228	26.6265	8.26514
	A2	Sequence	# PSMs	# Proteins	# Protein Groups	Protein Group Accessions	Modifications	ΔCn	q-Value	PEP	XCorr	Charge	MH+ [Da]	ΔM [ppm]	RT [min]	# Missed Cleavages
	High	INNLNDDLEELNTLLLSVK	3	1	1	Q8I542		0	0	7.011e-07	4.96262	3	2170.16	0.871929	45.4273	0
		Accession	Description	Score	Coverage	# Proteins	# Unique Peptides	# Peptides	# PSMs	# AAs	MW [kDa]	calc. pI
		Q8I542	Calcyclin binding protein, putative OS=Plasmodium falciparum (isolate 3D7) OX=36329 GN=PF3D7_1238100 PE=4 SV=2 - [Q8I542_PLAF7]	20.1226	24.56	1	3	5	8	228	26.6265	8.26514
	High	DSVHVTLVK	1	1	1	Q8I542		0	0	0.002741	3.70298	2	997.568	0.207898	18.753	0
		Accession	Description	Score	Coverage	# Proteins	# Unique Peptides	# Peptides	# PSMs	# AAs	MW [kDa]	calc. pI
		Q8I542	Calcyclin binding protein, putative OS=Plasmodium falciparum (isolate 3D7) OX=36329 GN=PF3D7_1238100 PE=4 SV=2 - [Q8I542_PLAF7]	20.1226	24.56	1	3	5	8	228	26.6265	8.26514
	High	ISTVFEER	2	1	1	Q8I542		0	0	0.0008274	2.50876	2	980.505	-0.0346701	22.0515	0
		Accession	Description	Score	Coverage	# Proteins	# Unique Peptides	# Peptides	# PSMs	# AAs	MW [kDa]	calc. pI
		Q8I542	Calcyclin binding protein, putative OS=Plasmodium falciparum (isolate 3D7) OX=36329 GN=PF3D7_1238100 PE=4 SV=2 - [Q8I542_PLAF7]	20.1226	24.56	1	3	5	8	228	26.6265	8.26514
	Low	QLYQEGDSDmK	1	1	1	Q8I542	M10(Oxidation)	0	0.56	1	0.45809	2	1329.56	0.195237	10.4073	0
		Accession	Description	Score	Coverage	# Proteins	# Unique Peptides	# Peptides	# PSMs	# AAs	MW [kDa]	calc. pI
		Q8I542	Calcyclin binding protein, putative OS=Plasmodium falciparum (isolate 3D7) OX=36329 GN=PF3D7_1238100 PE=4 SV=2 - [Q8I542_PLAF7]	20.1226	24.56	1	3	5	8	228	26.6265	8.26514
	Low	INKNQmPNK	1	1	1	Q8I542	M6(Oxidation)	0.5941			1.10132	2	1102.57	-0.42099	23.3134	1
		Accession	Description	Score	Coverage	# Proteins	# Unique Peptides	# Peptides	# PSMs	# AAs	MW [kDa]	calc. pI
		Q8I542	Calcyclin binding protein, putative OS=Plasmodium falciparum (isolate 3D7) OX=36329 GN=PF3D7_1238100 PE=4 SV=2 - [Q8I542_PLAF7]	20.1226	24.56	1	3	5	8	228	26.6265	8.26514
Q8I3X4	Purine nucleoside phosphorylase OS=Plasmodium falciparum (isolate 3D7) OX=36329 GN=PF3D7_0513300 PE=1 SV=1 - [Q8I3X4_PLAF7]	10.2602	24.9	1	3	4	4	245	26.8406	6.52197
	A2	Sequence	# PSMs	# Proteins	# Protein Groups	Protein Group Accessions	Modifications	ΔCn	q-Value	PEP	XCorr	Charge	MH+ [Da]	ΔM [ppm]	RT [min]	# Missed Cleavages
	High	EQITPVVLVVGDPGR	1	1	1	Q8I3X4		0	0	8.787e-07	3.79806	2	1578.88	-0.472712	33.2106	0
		Accession	Description	Score	Coverage	# Proteins	# Unique Peptides	# Peptides	# PSMs	# AAs	MW [kDa]	calc. pI
		Q8I3X4	Purine nucleoside phosphorylase OS=Plasmodium falciparum (isolate 3D7) OX=36329 GN=PF3D7_0513300 PE=1 SV=1 - [Q8I3X4_PLAF7]	10.2602	24.9	1	3	4	4	245	26.8406	6.52197
	High	AGScGSLQPDLIK	1	1	1	Q8I3X4	C4(Carbamidomethyl)	0	0	6.141e-06	3.34314	2	1345.68	4.57492	24.1337	0
		Accession	Description	Score	Coverage	# Proteins	# Unique Peptides	# Peptides	# PSMs	# AAs	MW [kDa]	calc. pI
		Q8I3X4	Purine nucleoside phosphorylase OS=Plasmodium falciparum (isolate 3D7) OX=36329 GN=PF3D7_0513300 PE=1 SV=1 - [Q8I3X4_PLAF7]	10.2602	24.9	1	3	4	4	245	26.8406	6.52197
	High	VVcDSYVDLAYNR	1	1	1	Q8I3X4	C3(Carbamidomethyl)	0	0	1.296e-06	3.11902	2	1573.73	2.12589	28.0116	0
		Accession	Description	Score	Coverage	# Proteins	# Unique Peptides	# Peptides	# PSMs	# AAs	MW [kDa]	calc. pI
		Q8I3X4	Purine nucleoside phosphorylase OS=Plasmodium falciparum (isolate 3D7) OX=36329 GN=PF3D7_0513300 PE=1 SV=1 - [Q8I3X4_PLAF7]	10.2602	24.9	1	3	4	4	245	26.8406	6.52197
	Low	ANAAVVEMELATLMVIGTLR	1	1	1	Q8I3X4		0	0.558	1	0.253598	2	2102.14	3.53938	8.30612	0
		Accession	Description	Score	Coverage	# Proteins	# Unique Peptides	# Peptides	# PSMs	# AAs	MW [kDa]	calc. pI
		Q8I3X4	Purine nucleoside phosphorylase OS=Plasmodium falciparum (isolate 3D7) OX=36329 GN=PF3D7_0513300 PE=1 SV=1 - [Q8I3X4_PLAF7]	10.2602	24.9	1	3	4	4	245	26.8406	6.52197
O97266	Eukaryotic translation initiation factor 4E OS=Plasmodium falciparum (isolate 3D7) OX=36329 GN=PF3D7_0315100 PE=3 SV=1 - [O97266_PLAF7]	11.4905	30.84	1	4	7	9	227	26.9308	8.32373
	A2	Sequence	# PSMs	# Proteins	# Protein Groups	Protein Group Accessions	Modifications	ΔCn	q-Value	PEP	XCorr	Charge	MH+ [Da]	ΔM [ppm]	RT [min]	# Missed Cleavages
	High	IEIWYTTITDESVK	1	1	1	O97266		0	0	2.569e-05	3.65549	2	1697.87	1.74174	36.0325	0
		Accession	Description	Score	Coverage	# Proteins	# Unique Peptides	# Peptides	# PSMs	# AAs	MW [kDa]	calc. pI
		O97266	Eukaryotic translation initiation factor 4E OS=Plasmodium falciparum (isolate 3D7) OX=36329 GN=PF3D7_0315100 PE=3 SV=1 - [O97266_PLAF7]	11.4905	30.84	1	4	7	9	227	26.9308	8.32373
	High	IVDALMIFR	1	1	1	O97266		0	0	0.003946	2.87142	2	1077.61	-0.778913	37.8071	0
		Accession	Description	Score	Coverage	# Proteins	# Unique Peptides	# Peptides	# PSMs	# AAs	MW [kDa]	calc. pI
		O97266	Eukaryotic translation initiation factor 4E OS=Plasmodium falciparum (isolate 3D7) OX=36329 GN=PF3D7_0315100 PE=3 SV=1 - [O97266_PLAF7]	11.4905	30.84	1	4	7	9	227	26.9308	8.32373
	High	HYDLITGIR	1	1	1	O97266		0	0.001	0.008294	2.94482	2	1087.59	-0.202561	24.1148	0
		Accession	Description	Score	Coverage	# Proteins	# Unique Peptides	# Peptides	# PSMs	# AAs	MW [kDa]	calc. pI
		O97266	Eukaryotic translation initiation factor 4E OS=Plasmodium falciparum (isolate 3D7) OX=36329 GN=PF3D7_0315100 PE=3 SV=1 - [O97266_PLAF7]	11.4905	30.84	1	4	7	9	227	26.9308	8.32373
	High	FWQLWNR	1	1	1	O97266		0	0.003	0.04393	2.01873	2	1049.53	-1.45246	34.2594	0
		Accession	Description	Score	Coverage	# Proteins	# Unique Peptides	# Peptides	# PSMs	# AAs	MW [kDa]	calc. pI
		O97266	Eukaryotic translation initiation factor 4E OS=Plasmodium falciparum (isolate 3D7) OX=36329 GN=PF3D7_0315100 PE=3 SV=1 - [O97266_PLAF7]	11.4905	30.84	1	4	7	9	227	26.9308	8.32373
	Low	DNIQPmWEDPANSGGGHFEYK	3	1	1	O97266	M6(Oxidation)	0	0.138	1	0.0898409	2	2408.03	2.35	0.639004	0
		Accession	Description	Score	Coverage	# Proteins	# Unique Peptides	# Peptides	# PSMs	# AAs	MW [kDa]	calc. pI
		O97266	Eukaryotic translation initiation factor 4E OS=Plasmodium falciparum (isolate 3D7) OX=36329 GN=PF3D7_0315100 PE=3 SV=1 - [O97266_PLAF7]	11.4905	30.84	1	4	7	9	227	26.9308	8.32373
	Low	KDLEEHmcNR	1	1	1	O97266	M7(Oxidation); C8(Carbamidomethyl)	0.7893			0.705978	2	1347.58	4.70314	21.4937	1
		Accession	Description	Score	Coverage	# Proteins	# Unique Peptides	# Peptides	# PSMs	# AAs	MW [kDa]	calc. pI
		O97266	Eukaryotic translation initiation factor 4E OS=Plasmodium falciparum (isolate 3D7) OX=36329 GN=PF3D7_0315100 PE=3 SV=1 - [O97266_PLAF7]	11.4905	30.84	1	4	7	9	227	26.9308	8.32373
	Low	DLEEHmcNR	1	1	1	O97266	M6(Oxidation); C7(Carbamidomethyl)	0.6667			0.05182	2	1219.48	0.79221	50.6903	0
		Accession	Description	Score	Coverage	# Proteins	# Unique Peptides	# Peptides	# PSMs	# AAs	MW [kDa]	calc. pI
		O97266	Eukaryotic translation initiation factor 4E OS=Plasmodium falciparum (isolate 3D7) OX=36329 GN=PF3D7_0315100 PE=3 SV=1 - [O97266_PLAF7]	11.4905	30.84	1	4	7	9	227	26.9308	8.32373
Q8I2H3	V-type proton ATPase subunit E, putative OS=Plasmodium falciparum (isolate 3D7) OX=36329 GN=PF3D7_0934500 PE=3 SV=2 - [Q8I2H3_PLAF7]	13.3864	29.36	1	3	7	13	235	27.1734	9.05615
	A2	Sequence	# PSMs	# Proteins	# Protein Groups	Protein Group Accessions	Modifications	ΔCn	q-Value	PEP	XCorr	Charge	MH+ [Da]	ΔM [ppm]	RT [min]	# Missed Cleavages
	High	QIQQMVNFILNEAK	2	1	1	Q8I2H3		0	0	1.759e-08	4.89544	2	1675.89	0.893936	42.57	0
		Accession	Description	Score	Coverage	# Proteins	# Unique Peptides	# Peptides	# PSMs	# AAs	MW [kDa]	calc. pI
		Q8I2H3	V-type proton ATPase subunit E, putative OS=Plasmodium falciparum (isolate 3D7) OX=36329 GN=PF3D7_0934500 PE=3 SV=2 - [Q8I2H3_PLAF7]	13.3864	29.36	1	3	7	13	235	27.1734	9.05615
	High	AVVESSLNEAVSK	1	1	1	Q8I2H3		0	0	1.735e-06	3.5294	2	1332.71	4.58566	21.5169	0
		Accession	Description	Score	Coverage	# Proteins	# Unique Peptides	# Peptides	# PSMs	# AAs	MW [kDa]	calc. pI
		Q8I2H3	V-type proton ATPase subunit E, putative OS=Plasmodium falciparum (isolate 3D7) OX=36329 GN=PF3D7_0934500 PE=3 SV=2 - [Q8I2H3_PLAF7]	13.3864	29.36	1	3	7	13	235	27.1734	9.05615
	High	LAIEYcTPEIK	1	1	1	Q8I2H3	C6(Carbamidomethyl)	0	0	4.593e-05	2.72179	2	1336.68	1.31219	28.2751	0
		Accession	Description	Score	Coverage	# Proteins	# Unique Peptides	# Peptides	# PSMs	# AAs	MW [kDa]	calc. pI
		Q8I2H3	V-type proton ATPase subunit E, putative OS=Plasmodium falciparum (isolate 3D7) OX=36329 GN=PF3D7_0934500 PE=3 SV=2 - [Q8I2H3_PLAF7]	13.3864	29.36	1	3	7	13	235	27.1734	9.05615
	Low	LAIEYcTPEIKRMFFENA	3	1	1	Q8I2H3	C6(Carbamidomethyl)	0	0.458	1	0.466606	2	2232.09	4.12766	6.2161	2
		Accession	Description	Score	Coverage	# Proteins	# Unique Peptides	# Peptides	# PSMs	# AAs	MW [kDa]	calc. pI
		Q8I2H3	V-type proton ATPase subunit E, putative OS=Plasmodium falciparum (isolate 3D7) OX=36329 GN=PF3D7_0934500 PE=3 SV=2 - [Q8I2H3_PLAF7]	13.3864	29.36	1	3	7	13	235	27.1734	9.05615
	Low	DIDKAVVESSLNEAVSK	1	1	1	Q8I2H3		0	0.462	1	2.23977	3	1803.93	-2.9971	27.7166	1
		Accession	Description	Score	Coverage	# Proteins	# Unique Peptides	# Peptides	# PSMs	# AAs	MW [kDa]	calc. pI
		Q8I2H3	V-type proton ATPase subunit E, putative OS=Plasmodium falciparum (isolate 3D7) OX=36329 GN=PF3D7_0934500 PE=3 SV=2 - [Q8I2H3_PLAF7]	13.3864	29.36	1	3	7	13	235	27.1734	9.05615
	Low	MALDDAEAQK	1	1	1	Q8I2H3		0	0.476	1	0.890431	2	1091.51	2.02266	15.3129	0
		Accession	Description	Score	Coverage	# Proteins	# Unique Peptides	# Peptides	# PSMs	# AAs	MW [kDa]	calc. pI
		Q8I2H3	V-type proton ATPase subunit E, putative OS=Plasmodium falciparum (isolate 3D7) OX=36329 GN=PF3D7_0934500 PE=3 SV=2 - [Q8I2H3_PLAF7]	13.3864	29.36	1	3	7	13	235	27.1734	9.05615
	Low	KmcAKDQVFK	1	1	1	Q8I2H3	M2(Oxidation); C3(Carbamidomethyl)	0	0.642	1	0.706762	2	1270.63	-0.934583	10.1065	2
		Accession	Description	Score	Coverage	# Proteins	# Unique Peptides	# Peptides	# PSMs	# AAs	MW [kDa]	calc. pI
		Q8I2H3	V-type proton ATPase subunit E, putative OS=Plasmodium falciparum (isolate 3D7) OX=36329 GN=PF3D7_0934500 PE=3 SV=2 - [Q8I2H3_PLAF7]	13.3864	29.36	1	3	7	13	235	27.1734	9.05615
	Low	LAIEYcTPEIKRmFFENA	3	1	1	Q8I2H3	C6(Carbamidomethyl); M13(Oxidation)	0	0.653	1	0.188851	2	2248.08	2.12485	8.19434	2
		Accession	Description	Score	Coverage	# Proteins	# Unique Peptides	# Peptides	# PSMs	# AAs	MW [kDa]	calc. pI
		Q8I2H3	V-type proton ATPase subunit E, putative OS=Plasmodium falciparum (isolate 3D7) OX=36329 GN=PF3D7_0934500 PE=3 SV=2 - [Q8I2H3_PLAF7]	13.3864	29.36	1	3	7	13	235	27.1734	9.05615
Q8IDG2	Proteasome subunit alpha type OS=Plasmodium falciparum (isolate 3D7) OX=36329 GN=PF3D7_1353900 PE=1 SV=1 - [Q8IDG2_PLAF7]	17.4497	36.1	1	3	5	9	241	27.2111	6.55127
	A2	Sequence	# PSMs	# Proteins	# Protein Groups	Protein Group Accessions	Modifications	ΔCn	q-Value	PEP	XCorr	Charge	MH+ [Da]	ΔM [ppm]	RT [min]	# Missed Cleavages
	High	AITVFSPDGHLLQVEHALEAVK	4	1	1	Q8IDG2		0	0	5.331e-09	6.31481	3	2374.28	0.211627	37.6615	0
		Accession	Description	Score	Coverage	# Proteins	# Unique Peptides	# Peptides	# PSMs	# AAs	MW [kDa]	calc. pI
		Q8IDG2	Proteasome subunit alpha type OS=Plasmodium falciparum (isolate 3D7) OX=36329 GN=PF3D7_1353900 PE=1 SV=1 - [Q8IDG2_PLAF7]	17.4497	36.1	1	3	5	9	241	27.2111	6.55127
	High	AIFEVVELSSK	2	1	1	Q8IDG2		0	0	0.0003185	3.08695	2	1221.67	0.252	32.5035	0
		Accession	Description	Score	Coverage	# Proteins	# Unique Peptides	# Peptides	# PSMs	# AAs	MW [kDa]	calc. pI
		Q8IDG2	Proteasome subunit alpha type OS=Plasmodium falciparum (isolate 3D7) OX=36329 GN=PF3D7_1353900 PE=1 SV=1 - [Q8IDG2_PLAF7]	17.4497	36.1	1	3	5	9	241	27.2111	6.55127
	High	IVQEFLEK	1	1	1	Q8IDG2		0	0	0.001142	2.33749	2	1005.56	1.33508	24.1005	0
		Accession	Description	Score	Coverage	# Proteins	# Unique Peptides	# Peptides	# PSMs	# AAs	MW [kDa]	calc. pI
		Q8IDG2	Proteasome subunit alpha type OS=Plasmodium falciparum (isolate 3D7) OX=36329 GN=PF3D7_1353900 PE=1 SV=1 - [Q8IDG2_PLAF7]	17.4497	36.1	1	3	5	9	241	27.2111	6.55127
	Low	LDEHNcLAFAGLNADAR	1	1	1	Q8IDG2	C6(Carbamidomethyl)	0.6905			1.34402	3	1886.89	2.7376	44.0039	0
		Accession	Description	Score	Coverage	# Proteins	# Unique Peptides	# Peptides	# PSMs	# AAs	MW [kDa]	calc. pI
		Q8IDG2	Proteasome subunit alpha type OS=Plasmodium falciparum (isolate 3D7) OX=36329 GN=PF3D7_1353900 PE=1 SV=1 - [Q8IDG2_PLAF7]	17.4497	36.1	1	3	5	9	241	27.2111	6.55127
	Low	DLTFIEEQEINSmVELIDQERTKNNEQNE	1	1	1	Q8IDG2	M13(Oxidation)	0.1111			0.724705	3	3524.63	-0.0256286	35.2537	2
		Accession	Description	Score	Coverage	# Proteins	# Unique Peptides	# Peptides	# PSMs	# AAs	MW [kDa]	calc. pI
		Q8IDG2	Proteasome subunit alpha type OS=Plasmodium falciparum (isolate 3D7) OX=36329 GN=PF3D7_1353900 PE=1 SV=1 - [Q8IDG2_PLAF7]	17.4497	36.1	1	3	5	9	241	27.2111	6.55127
Q8IAX8	DNA/RNA-binding protein Alba 1 OS=Plasmodium falciparum (isolate 3D7) OX=36329 GN=PF3D7_0814200 PE=4 SV=1 - [Q8IAX8_PLAF7]	35.6508	32.66	1	7	8	14	248	27.2418	10.5796
	A2	Sequence	# PSMs	# Proteins	# Protein Groups	Protein Group Accessions	Modifications	ΔCn	q-Value	PEP	XCorr	Charge	MH+ [Da]	ΔM [ppm]	RT [min]	# Missed Cleavages
	High	cGSTVITDQYVSGQDNSEHVVQEK	1	1	1	Q8IAX8	C1(Carbamidomethyl)	0	0	1.638e-13	7.44533	3	2680.22	3.00783	23.2022	0
		Accession	Description	Score	Coverage	# Proteins	# Unique Peptides	# Peptides	# PSMs	# AAs	MW [kDa]	calc. pI
		Q8IAX8	DNA/RNA-binding protein Alba 1 OS=Plasmodium falciparum (isolate 3D7) OX=36329 GN=PF3D7_0814200 PE=4 SV=1 - [Q8IAX8_PLAF7]	35.6508	32.66	1	7	8	14	248	27.2418	10.5796
	High	DREPIDEDEMR	2	1	1	Q8IAX8		0	0	2.879e-05	4.35767	2	1404.6	-1.26417	17.9659	1
		Accession	Description	Score	Coverage	# Proteins	# Unique Peptides	# Peptides	# PSMs	# AAs	MW [kDa]	calc. pI
		Q8IAX8	DNA/RNA-binding protein Alba 1 OS=Plasmodium falciparum (isolate 3D7) OX=36329 GN=PF3D7_0814200 PE=4 SV=1 - [Q8IAX8_PLAF7]	35.6508	32.66	1	7	8	14	248	27.2418	10.5796
	High	TVSFIEILLSR	1	1	1	Q8IAX8		0	0	1.17e-06	3.57181	2	1277.75	1.30947	44.2067	0
		Accession	Description	Score	Coverage	# Proteins	# Unique Peptides	# Peptides	# PSMs	# AAs	MW [kDa]	calc. pI
		Q8IAX8	DNA/RNA-binding protein Alba 1 OS=Plasmodium falciparum (isolate 3D7) OX=36329 GN=PF3D7_0814200 PE=4 SV=1 - [Q8IAX8_PLAF7]	35.6508	32.66	1	7	8	14	248	27.2418	10.5796
	High	DREPIDEDEmR	2	1	1	Q8IAX8	M10(Oxidation)	0	0	0.001322	3.23372	3	1420.6	1.00966	14.1739	1
		Accession	Description	Score	Coverage	# Proteins	# Unique Peptides	# Peptides	# PSMs	# AAs	MW [kDa]	calc. pI
		Q8IAX8	DNA/RNA-binding protein Alba 1 OS=Plasmodium falciparum (isolate 3D7) OX=36329 GN=PF3D7_0814200 PE=4 SV=1 - [Q8IAX8_PLAF7]	35.6508	32.66	1	7	8	14	248	27.2418	10.5796
	High	DAGYQPPLDEK	2	1	1	Q8IAX8		0	0	0.002109	2.37256	2	1232.58	-0.113638	20.6185	0
		Accession	Description	Score	Coverage	# Proteins	# Unique Peptides	# Peptides	# PSMs	# AAs	MW [kDa]	calc. pI
		Q8IAX8	DNA/RNA-binding protein Alba 1 OS=Plasmodium falciparum (isolate 3D7) OX=36329 GN=PF3D7_0814200 PE=4 SV=1 - [Q8IAX8_PLAF7]	35.6508	32.66	1	7	8	14	248	27.2418	10.5796
	High	AVTLAEIIK	2	1	1	Q8IAX8		0	0	0.001486	2.28357	2	957.602	4.0653	30.613	0
		Accession	Description	Score	Coverage	# Proteins	# Unique Peptides	# Peptides	# PSMs	# AAs	MW [kDa]	calc. pI
		Q8IAX8	DNA/RNA-binding protein Alba 1 OS=Plasmodium falciparum (isolate 3D7) OX=36329 GN=PF3D7_0814200 PE=4 SV=1 - [Q8IAX8_PLAF7]	35.6508	32.66	1	7	8	14	248	27.2418	10.5796
	High	ILGDEDKK	2	1	1	Q8IAX8		0	0	0.003891	1.53428	2	917.495	1.52105	9.72043	1
		Accession	Description	Score	Coverage	# Proteins	# Unique Peptides	# Peptides	# PSMs	# AAs	MW [kDa]	calc. pI
		Q8IAX8	DNA/RNA-binding protein Alba 1 OS=Plasmodium falciparum (isolate 3D7) OX=36329 GN=PF3D7_0814200 PE=4 SV=1 - [Q8IAX8_PLAF7]	35.6508	32.66	1	7	8	14	248	27.2418	10.5796
	High	GLHQITR	1	1	1	Q8IAX8		0	0.004	0.06424	1.7593	2	824.473	-0.369969	10.7471	0
		Accession	Description	Score	Coverage	# Proteins	# Unique Peptides	# Peptides	# PSMs	# AAs	MW [kDa]	calc. pI
		Q8IAX8	DNA/RNA-binding protein Alba 1 OS=Plasmodium falciparum (isolate 3D7) OX=36329 GN=PF3D7_0814200 PE=4 SV=1 - [Q8IAX8_PLAF7]	35.6508	32.66	1	7	8	14	248	27.2418	10.5796
	Low	EPIDEDEmR	1	1	1	Q8IAX8	M8(Oxidation)	0.2708			0.348438	2	1149.47	-4.00792	12.2613	0
		Accession	Description	Score	Coverage	# Proteins	# Unique Peptides	# Peptides	# PSMs	# AAs	MW [kDa]	calc. pI
		Q8IAX8	DNA/RNA-binding protein Alba 1 OS=Plasmodium falciparum (isolate 3D7) OX=36329 GN=PF3D7_0814200 PE=4 SV=1 - [Q8IAX8_PLAF7]	35.6508	32.66	1	7	8	14	248	27.2418	10.5796
Q8IC51	Pfmc-2TM Maurer's cleft two transmembrane protein OS=Plasmodium falciparum (isolate 3D7) OX=36329 GN=PF3D7_0701600 PE=4 SV=1 - [Q8IC51_PLAF7]	33.9805	32.77	2	5	10	13	235	27.5394	9.56885
	A2	Sequence	# PSMs	# Proteins	# Protein Groups	Protein Group Accessions	Modifications	ΔCn	q-Value	PEP	XCorr	Charge	MH+ [Da]	ΔM [ppm]	RT [min]	# Missed Cleavages
	High	NPDDQISDLVSLVDNMNITQEK	2	1	1	Q8IC51		0	0	1.891e-12	6.29232	2	2488.19	2.85035	44.3323	0
		Accession	Description	Score	Coverage	# Proteins	# Unique Peptides	# Peptides	# PSMs	# AAs	MW [kDa]	calc. pI
		Q8IC51	Pfmc-2TM Maurer's cleft two transmembrane protein OS=Plasmodium falciparum (isolate 3D7) OX=36329 GN=PF3D7_0701600 PE=4 SV=1 - [Q8IC51_PLAF7]	33.9805	32.77	2	5	10	13	235	27.5394	9.56885
	High	KNPDDQISDLVSLVDNMNITQEK	2	1	1	Q8IC51		0	0	2.341e-08	6.08236	3	2616.29	4.50225	42.5187	1
		Accession	Description	Score	Coverage	# Proteins	# Unique Peptides	# Peptides	# PSMs	# AAs	MW [kDa]	calc. pI
		Q8IC51	Pfmc-2TM Maurer's cleft two transmembrane protein OS=Plasmodium falciparum (isolate 3D7) OX=36329 GN=PF3D7_0701600 PE=4 SV=1 - [Q8IC51_PLAF7]	33.9805	32.77	2	5	10	13	235	27.5394	9.56885
	High	KKNPDDQISDLVSLVDNMNITQEK	1	1	1	Q8IC51		0	0	3.213e-05	5.57303	4	2744.38	-0.672059	39.2505	2
		Accession	Description	Score	Coverage	# Proteins	# Unique Peptides	# Peptides	# PSMs	# AAs	MW [kDa]	calc. pI
		Q8IC51	Pfmc-2TM Maurer's cleft two transmembrane protein OS=Plasmodium falciparum (isolate 3D7) OX=36329 GN=PF3D7_0701600 PE=4 SV=1 - [Q8IC51_PLAF7]	33.9805	32.77	2	5	10	13	235	27.5394	9.56885
	High	YMNSDDIK	1	2	1	Q8IC51		0	0	0.00333	1.7345	2	985.429	-0.628821	16.1457	0
		Accession	Description	Score	Coverage	# Proteins	# Unique Peptides	# Peptides	# PSMs	# AAs	MW [kDa]	calc. pI
		Q8IC51	Pfmc-2TM Maurer's cleft two transmembrane protein OS=Plasmodium falciparum (isolate 3D7) OX=36329 GN=PF3D7_0701600 PE=4 SV=1 - [Q8IC51_PLAF7]	33.9805	32.77	2	5	10	13	235	27.5394	9.56885
	High	SINELKK	2	1	1	Q8IC51		0	0.007	0.1586	1.72887	2	831.492	-1.20513	10.0508	1
		Accession	Description	Score	Coverage	# Proteins	# Unique Peptides	# Peptides	# PSMs	# AAs	MW [kDa]	calc. pI
		Q8IC51	Pfmc-2TM Maurer's cleft two transmembrane protein OS=Plasmodium falciparum (isolate 3D7) OX=36329 GN=PF3D7_0701600 PE=4 SV=1 - [Q8IC51_PLAF7]	33.9805	32.77	2	5	10	13	235	27.5394	9.56885
	Low	LNTFFQNK	1	1	1	Q8IC51		0	0.14	1	0.646957	2	1011.52	-3.17412	13.1112	0
		Accession	Description	Score	Coverage	# Proteins	# Unique Peptides	# Peptides	# PSMs	# AAs	MW [kDa]	calc. pI
		Q8IC51	Pfmc-2TM Maurer's cleft two transmembrane protein OS=Plasmodium falciparum (isolate 3D7) OX=36329 GN=PF3D7_0701600 PE=4 SV=1 - [Q8IC51_PLAF7]	33.9805	32.77	2	5	10	13	235	27.5394	9.56885
	Low	LSYHNGGIQFR	1	2	1	Q8IC51		0	0.543	1	0.998541	3	1291.65	-1.05688	36.6848	0
		Accession	Description	Score	Coverage	# Proteins	# Unique Peptides	# Peptides	# PSMs	# AAs	MW [kDa]	calc. pI
		Q8IC51	Pfmc-2TM Maurer's cleft two transmembrane protein OS=Plasmodium falciparum (isolate 3D7) OX=36329 GN=PF3D7_0701600 PE=4 SV=1 - [Q8IC51_PLAF7]	33.9805	32.77	2	5	10	13	235	27.5394	9.56885
	Low	YSNNEEcK	1	2	1	Q8IC51	C7(Carbamidomethyl)	0	0.604	1	0.524414	2	1043.41	0.665855	29.9018	0
		Accession	Description	Score	Coverage	# Proteins	# Unique Peptides	# Peptides	# PSMs	# AAs	MW [kDa]	calc. pI
		Q8IC51	Pfmc-2TM Maurer's cleft two transmembrane protein OS=Plasmodium falciparum (isolate 3D7) OX=36329 GN=PF3D7_0701600 PE=4 SV=1 - [Q8IC51_PLAF7]	33.9805	32.77	2	5	10	13	235	27.5394	9.56885
	Low	EQMDSYLMHLR	1	1	1	Q8IC51		0.744			1.06917	2	1422.65	2.96585	21.2569	0
		Accession	Description	Score	Coverage	# Proteins	# Unique Peptides	# Peptides	# PSMs	# AAs	MW [kDa]	calc. pI
		Q8IC51	Pfmc-2TM Maurer's cleft two transmembrane protein OS=Plasmodium falciparum (isolate 3D7) OX=36329 GN=PF3D7_0701600 PE=4 SV=1 - [Q8IC51_PLAF7]	33.9805	32.77	2	5	10	13	235	27.5394	9.56885
	Low	YSNNEEcKEQmDSYLmHLR	1	1	1	Q8IC51	C7(Carbamidomethyl); M11(Oxidation); M16(Oxidation)	0.4706			0.17972	3	2479.02	-4.29753	14.1077	1
		Accession	Description	Score	Coverage	# Proteins	# Unique Peptides	# Peptides	# PSMs	# AAs	MW [kDa]	calc. pI
		Q8IC51	Pfmc-2TM Maurer's cleft two transmembrane protein OS=Plasmodium falciparum (isolate 3D7) OX=36329 GN=PF3D7_0701600 PE=4 SV=1 - [Q8IC51_PLAF7]	33.9805	32.77	2	5	10	13	235	27.5394	9.56885
Q8IJV6	Adenylate kinase OS=Plasmodium falciparum (isolate 3D7) OX=36329 GN=PF10_0086 PE=3 SV=1 - [Q8IJV6_PLAF7]	13.0246	19.83	1	3	3	3	242	27.5936	8.85107
	A2	Sequence	# PSMs	# Proteins	# Protein Groups	Protein Group Accessions	Modifications	ΔCn	q-Value	PEP	XCorr	Charge	MH+ [Da]	ΔM [ppm]	RT [min]	# Missed Cleavages
	High	NLLINLDATQPANDLEK	1	1	1	Q8IJV6		0	0	1.234e-08	4.66297	2	1881.99	0.0784211	34.0866	0
		Accession	Description	Score	Coverage	# Proteins	# Unique Peptides	# Peptides	# PSMs	# AAs	MW [kDa]	calc. pI
		Q8IJV6	Adenylate kinase OS=Plasmodium falciparum (isolate 3D7) OX=36329 GN=PF10_0086 PE=3 SV=1 - [Q8IJV6_PLAF7]	13.0246	19.83	1	3	3	3	242	27.5936	8.85107
	High	LDGVFYFNVPDEVLVNR	1	1	1	Q8IJV6		0	0	1.096e-07	4.20211	2	1996.02	3.52823	42.5231	0
		Accession	Description	Score	Coverage	# Proteins	# Unique Peptides	# Peptides	# PSMs	# AAs	MW [kDa]	calc. pI
		Q8IJV6	Adenylate kinase OS=Plasmodium falciparum (isolate 3D7) OX=36329 GN=PF10_0086 PE=3 SV=1 - [Q8IJV6_PLAF7]	13.0246	19.83	1	3	3	3	242	27.5936	8.85107
	High	LVDDQMVLSLVDEK	1	1	1	Q8IJV6		0	0	1.914e-07	4.15955	2	1603.83	2.68599	37.5404	0
		Accession	Description	Score	Coverage	# Proteins	# Unique Peptides	# Peptides	# PSMs	# AAs	MW [kDa]	calc. pI
		Q8IJV6	Adenylate kinase OS=Plasmodium falciparum (isolate 3D7) OX=36329 GN=PF10_0086 PE=3 SV=1 - [Q8IJV6_PLAF7]	13.0246	19.83	1	3	3	3	242	27.5936	8.85107
Q8IDS0	V-type proton ATPase subunit D, putative OS=Plasmodium falciparum (isolate 3D7) OX=36329 GN=PF3D7_1341900 PE=4 SV=1 - [Q8IDS0_PLAF7]	10.5127	17	1	4	4	4	247	27.7837	9.05615
	A2	Sequence	# PSMs	# Proteins	# Protein Groups	Protein Group Accessions	Modifications	ΔCn	q-Value	PEP	XCorr	Charge	MH+ [Da]	ΔM [ppm]	RT [min]	# Missed Cleavages
	High	DSNIDTDADGDYNASK	1	1	1	Q8IDS0		0	0	8.903e-08	3.91784	2	1700.69	3.95873	18.3619	0
		Accession	Description	Score	Coverage	# Proteins	# Unique Peptides	# Peptides	# PSMs	# AAs	MW [kDa]	calc. pI
		Q8IDS0	V-type proton ATPase subunit D, putative OS=Plasmodium falciparum (isolate 3D7) OX=36329 GN=PF3D7_1341900 PE=4 SV=1 - [Q8IDS0_PLAF7]	10.5127	17	1	4	4	4	247	27.7837	9.05615
	High	SAFQGYSLLK	1	1	1	Q8IDS0		0	0	0.003357	2.33038	2	1113.6	1.86204	29.2252	0
		Accession	Description	Score	Coverage	# Proteins	# Unique Peptides	# Peptides	# PSMs	# AAs	MW [kDa]	calc. pI
		Q8IDS0	V-type proton ATPase subunit D, putative OS=Plasmodium falciparum (isolate 3D7) OX=36329 GN=PF3D7_1341900 PE=4 SV=1 - [Q8IDS0_PLAF7]	10.5127	17	1	4	4	4	247	27.7837	9.05615
	High	SVWAAGDFK	1	1	1	Q8IDS0		0	0	0.004381	1.99963	2	980.485	1.52345	25.898	0
		Accession	Description	Score	Coverage	# Proteins	# Unique Peptides	# Peptides	# PSMs	# AAs	MW [kDa]	calc. pI
		Q8IDS0	V-type proton ATPase subunit D, putative OS=Plasmodium falciparum (isolate 3D7) OX=36329 GN=PF3D7_1341900 PE=4 SV=1 - [Q8IDS0_PLAF7]	10.5127	17	1	4	4	4	247	27.7837	9.05615
	High	ITLQLMK	1	1	1	Q8IDS0		0	0.002	0.03095	2.26481	2	846.51	-1.74811	27.1542	0
		Accession	Description	Score	Coverage	# Proteins	# Unique Peptides	# Peptides	# PSMs	# AAs	MW [kDa]	calc. pI
		Q8IDS0	V-type proton ATPase subunit D, putative OS=Plasmodium falciparum (isolate 3D7) OX=36329 GN=PF3D7_1341900 PE=4 SV=1 - [Q8IDS0_PLAF7]	10.5127	17	1	4	4	4	247	27.7837	9.05615
Q8IDG3	Proteasome subunit alpha type OS=Plasmodium falciparum (isolate 3D7) OX=36329 GN=PF3D7_1353800 PE=1 SV=1 - [Q8IDG3_PLAF7]	6.43045	19.92	1	2	5	5	246	27.9304	6.1001
	A2	Sequence	# PSMs	# Proteins	# Protein Groups	Protein Group Accessions	Modifications	ΔCn	q-Value	PEP	XCorr	Charge	MH+ [Da]	ΔM [ppm]	RT [min]	# Missed Cleavages
	High	NDMTLEEGLLLALK	1	1	1	Q8IDG3		0	0	2.796e-07	3.46821	2	1559.84	3.51985	43.3759	0
		Accession	Description	Score	Coverage	# Proteins	# Unique Peptides	# Peptides	# PSMs	# AAs	MW [kDa]	calc. pI
		Q8IDG3	Proteasome subunit alpha type OS=Plasmodium falciparum (isolate 3D7) OX=36329 GN=PF3D7_1353800 PE=1 SV=1 - [Q8IDG3_PLAF7]	6.43045	19.92	1	2	5	5	246	27.9304	6.1001
	High	IELAYLTNK	1	1	1	Q8IDG3		0	0	0.0006055	2.96224	2	1064.6	-1.82606	27.8023	0
		Accession	Description	Score	Coverage	# Proteins	# Unique Peptides	# Peptides	# PSMs	# AAs	MW [kDa]	calc. pI
		Q8IDG3	Proteasome subunit alpha type OS=Plasmodium falciparum (isolate 3D7) OX=36329 GN=PF3D7_1353800 PE=1 SV=1 - [Q8IDG3_PLAF7]	6.43045	19.92	1	2	5	5	246	27.9304	6.1001
	Low	EIEELIKLYTQK	1	1	1	Q8IDG3		0.648			1.37921	2	1506.84	1.64474	41.1379	1
		Accession	Description	Score	Coverage	# Proteins	# Unique Peptides	# Peptides	# PSMs	# AAs	MW [kDa]	calc. pI
		Q8IDG3	Proteasome subunit alpha type OS=Plasmodium falciparum (isolate 3D7) OX=36329 GN=PF3D7_1353800 PE=1 SV=1 - [Q8IDG3_PLAF7]	6.43045	19.92	1	2	5	5	246	27.9304	6.1001
	Low	YDSRTTTFSPEGR	1	1	1	Q8IDG3		0.127			0.548705	3	1516.7	-2.079	18.3907	1
		Accession	Description	Score	Coverage	# Proteins	# Unique Peptides	# Peptides	# PSMs	# AAs	MW [kDa]	calc. pI
		Q8IDG3	Proteasome subunit alpha type OS=Plasmodium falciparum (isolate 3D7) OX=36329 GN=PF3D7_1353800 PE=1 SV=1 - [Q8IDG3_PLAF7]	6.43045	19.92	1	2	5	5	246	27.9304	6.1001
	Low	RYDSRTTTFSPEGR	1	1	1	Q8IDG3		0.5			0.11929	2	1672.8	0.102449	48.1234	2
		Accession	Description	Score	Coverage	# Proteins	# Unique Peptides	# Peptides	# PSMs	# AAs	MW [kDa]	calc. pI
		Q8IDG3	Proteasome subunit alpha type OS=Plasmodium falciparum (isolate 3D7) OX=36329 GN=PF3D7_1353800 PE=1 SV=1 - [Q8IDG3_PLAF7]	6.43045	19.92	1	2	5	5	246	27.9304	6.1001
Q8I3T9	60S ribosomal protein L2 OS=Plasmodium falciparum (isolate 3D7) OX=36329 GN=PF3D7_0516900 PE=1 SV=1 - [Q8I3T9_PLAF7]	23.7075	27.69	1	5	7	13	260	27.9822	10.4771
	A2	Sequence	# PSMs	# Proteins	# Protein Groups	Protein Group Accessions	Modifications	ΔCn	q-Value	PEP	XCorr	Charge	MH+ [Da]	ΔM [ppm]	RT [min]	# Missed Cleavages
	High	GVAMNPVEHPHGGGNHQHIGHPSTVSR	1	1	1	Q8I3T9		0	0	3.741e-05	5.5028	5	2809.34	-0.972098	14.1782	0
		Accession	Description	Score	Coverage	# Proteins	# Unique Peptides	# Peptides	# PSMs	# AAs	MW [kDa]	calc. pI
		Q8I3T9	60S ribosomal protein L2 OS=Plasmodium falciparum (isolate 3D7) OX=36329 GN=PF3D7_0516900 PE=1 SV=1 - [Q8I3T9_PLAF7]	23.7075	27.69	1	5	7	13	260	27.9822	10.4771
	High	ASGcYATVVGQSEDGKK	1	1	1	Q8I3T9	C4(Carbamidomethyl)	0	0	7.251e-06	4.72661	3	1756.82	2.81209	16.9579	1
		Accession	Description	Score	Coverage	# Proteins	# Unique Peptides	# Peptides	# PSMs	# AAs	MW [kDa]	calc. pI
		Q8I3T9	60S ribosomal protein L2 OS=Plasmodium falciparum (isolate 3D7) OX=36329 GN=PF3D7_0516900 PE=1 SV=1 - [Q8I3T9_PLAF7]	23.7075	27.69	1	5	7	13	260	27.9822	10.4771
	High	GVAmNPVEHPHGGGNHQHIGHPSTVSR	1	1	1	Q8I3T9	M4(Oxidation)	0	0	8.498e-06	3.78407	5	2825.35	1.93493	13.0294	0
		Accession	Description	Score	Coverage	# Proteins	# Unique Peptides	# Peptides	# PSMs	# AAs	MW [kDa]	calc. pI
		Q8I3T9	60S ribosomal protein L2 OS=Plasmodium falciparum (isolate 3D7) OX=36329 GN=PF3D7_0516900 PE=1 SV=1 - [Q8I3T9_PLAF7]	23.7075	27.69	1	5	7	13	260	27.9822	10.4771
	High	AMVGVVGAGGR	1	1	1	Q8I3T9		0	0	0.0001502	3.02133	2	973.522	-2.5216	18.9769	0
		Accession	Description	Score	Coverage	# Proteins	# Unique Peptides	# Peptides	# PSMs	# AAs	MW [kDa]	calc. pI
		Q8I3T9	60S ribosomal protein L2 OS=Plasmodium falciparum (isolate 3D7) OX=36329 GN=PF3D7_0516900 PE=1 SV=1 - [Q8I3T9_PLAF7]	23.7075	27.69	1	5	7	13	260	27.9822	10.4771
	High	AmVGVVGAGGR	1	1	1	Q8I3T9	M2(Oxidation)	0	0	0.0002256	2.62777	2	989.519	-0.426057	15.6249	0
		Accession	Description	Score	Coverage	# Proteins	# Unique Peptides	# Peptides	# PSMs	# AAs	MW [kDa]	calc. pI
		Q8I3T9	60S ribosomal protein L2 OS=Plasmodium falciparum (isolate 3D7) OX=36329 GN=PF3D7_0516900 PE=1 SV=1 - [Q8I3T9_PLAF7]	23.7075	27.69	1	5	7	13	260	27.9822	10.4771
	High	DIIHDPGR	1	1	1	Q8I3T9		0	0.007	0.139	1.77125	2	922.475	0.812829	15.8862	0
		Accession	Description	Score	Coverage	# Proteins	# Unique Peptides	# Peptides	# PSMs	# AAs	MW [kDa]	calc. pI
		Q8I3T9	60S ribosomal protein L2 OS=Plasmodium falciparum (isolate 3D7) OX=36329 GN=PF3D7_0516900 PE=1 SV=1 - [Q8I3T9_PLAF7]	23.7075	27.69	1	5	7	13	260	27.9822	10.4771
	Medium	IDKPILK	1	1	1	Q8I3T9		0	0.022	0.595	2.27369	2	826.54	0.158759	14.7236	0
		Accession	Description	Score	Coverage	# Proteins	# Unique Peptides	# Peptides	# PSMs	# AAs	MW [kDa]	calc. pI
		Q8I3T9	60S ribosomal protein L2 OS=Plasmodium falciparum (isolate 3D7) OX=36329 GN=PF3D7_0516900 PE=1 SV=1 - [Q8I3T9_PLAF7]	23.7075	27.69	1	5	7	13	260	27.9822	10.4771
	Low	ARAMVGVVGAGGRIDKPILK	5	1	1	Q8I3T9		0	0.346	1	0.096961	2	2008.19	0.684994	5.08079	2
		Accession	Description	Score	Coverage	# Proteins	# Unique Peptides	# Peptides	# PSMs	# AAs	MW [kDa]	calc. pI
		Q8I3T9	60S ribosomal protein L2 OS=Plasmodium falciparum (isolate 3D7) OX=36329 GN=PF3D7_0516900 PE=1 SV=1 - [Q8I3T9_PLAF7]	23.7075	27.69	1	5	7	13	260	27.9822	10.4771
	Low	ARAMVGVVGAGGR	1	1	1	Q8I3T9		0	0.349	1	1.26442	2	1200.66	-0.261501	46.8242	1
		Accession	Description	Score	Coverage	# Proteins	# Unique Peptides	# Peptides	# PSMs	# AAs	MW [kDa]	calc. pI
		Q8I3T9	60S ribosomal protein L2 OS=Plasmodium falciparum (isolate 3D7) OX=36329 GN=PF3D7_0516900 PE=1 SV=1 - [Q8I3T9_PLAF7]	23.7075	27.69	1	5	7	13	260	27.9822	10.4771
C0H5F2	Uncharacterized protein OS=Plasmodium falciparum (isolate 3D7) OX=36329 GN=PF3D7_1333400 PE=4 SV=1 - [C0H5F2_PLAF7]	15.6163	28.99	1	5	7	7	238	28.0663	8.01611
	A2	Sequence	# PSMs	# Proteins	# Protein Groups	Protein Group Accessions	Modifications	ΔCn	q-Value	PEP	XCorr	Charge	MH+ [Da]	ΔM [ppm]	RT [min]	# Missed Cleavages
	High	GEINEELLNIIQVQR	1	1	1	C0H5F2		0	0	1.295e-08	4.67729	2	1767.96	-1.80241	39.3944	0
		Accession	Description	Score	Coverage	# Proteins	# Unique Peptides	# Peptides	# PSMs	# AAs	MW [kDa]	calc. pI
		C0H5F2	Uncharacterized protein OS=Plasmodium falciparum (isolate 3D7) OX=36329 GN=PF3D7_1333400 PE=4 SV=1 - [C0H5F2_PLAF7]	15.6163	28.99	1	5	7	7	238	28.0663	8.01611
	High	YEGISSSLTYQDYQK	1	1	1	C0H5F2		0	0	3.085e-07	3.95226	2	1781.83	3.6659	27.0073	0
		Accession	Description	Score	Coverage	# Proteins	# Unique Peptides	# Peptides	# PSMs	# AAs	MW [kDa]	calc. pI
		C0H5F2	Uncharacterized protein OS=Plasmodium falciparum (isolate 3D7) OX=36329 GN=PF3D7_1333400 PE=4 SV=1 - [C0H5F2_PLAF7]	15.6163	28.99	1	5	7	7	238	28.0663	8.01611
	High	HVYDWVIGK	1	1	1	C0H5F2		0	0	0.006808	2.96538	2	1116.58	0.305104	26.6014	0
		Accession	Description	Score	Coverage	# Proteins	# Unique Peptides	# Peptides	# PSMs	# AAs	MW [kDa]	calc. pI
		C0H5F2	Uncharacterized protein OS=Plasmodium falciparum (isolate 3D7) OX=36329 GN=PF3D7_1333400 PE=4 SV=1 - [C0H5F2_PLAF7]	15.6163	28.99	1	5	7	7	238	28.0663	8.01611
	High	ANVVDELVK	1	1	1	C0H5F2		0	0	0.0004186	2.29385	2	986.551	-0.429952	26.2215	0
		Accession	Description	Score	Coverage	# Proteins	# Unique Peptides	# Peptides	# PSMs	# AAs	MW [kDa]	calc. pI
		C0H5F2	Uncharacterized protein OS=Plasmodium falciparum (isolate 3D7) OX=36329 GN=PF3D7_1333400 PE=4 SV=1 - [C0H5F2_PLAF7]	15.6163	28.99	1	5	7	7	238	28.0663	8.01611
	Medium	FLPITLK	1	1	1	C0H5F2		0	0.029	0.7692	1.72756	2	831.533	-1.65117	29.6915	0
		Accession	Description	Score	Coverage	# Proteins	# Unique Peptides	# Peptides	# PSMs	# AAs	MW [kDa]	calc. pI
		C0H5F2	Uncharacterized protein OS=Plasmodium falciparum (isolate 3D7) OX=36329 GN=PF3D7_1333400 PE=4 SV=1 - [C0H5F2_PLAF7]	15.6163	28.99	1	5	7	7	238	28.0663	8.01611
	Low	GEINEELLNIIQVQRYEGISSSLTYQDYQKFK	1	1	1	C0H5F2		0	0.688	1	2.28973	4	3805.94	1.77882	40.9982	2
		Accession	Description	Score	Coverage	# Proteins	# Unique Peptides	# Peptides	# PSMs	# AAs	MW [kDa]	calc. pI
		C0H5F2	Uncharacterized protein OS=Plasmodium falciparum (isolate 3D7) OX=36329 GN=PF3D7_1333400 PE=4 SV=1 - [C0H5F2_PLAF7]	15.6163	28.99	1	5	7	7	238	28.0663	8.01611
	Low	SSSDRNMINQNKANVVDELVK	1	1	1	C0H5F2		0.772			1.32315	3	2361.19	4.61097	42.7984	2
		Accession	Description	Score	Coverage	# Proteins	# Unique Peptides	# Peptides	# PSMs	# AAs	MW [kDa]	calc. pI
		C0H5F2	Uncharacterized protein OS=Plasmodium falciparum (isolate 3D7) OX=36329 GN=PF3D7_1333400 PE=4 SV=1 - [C0H5F2_PLAF7]	15.6163	28.99	1	5	7	7	238	28.0663	8.01611
Q8II36	Aquaglyceroporin OS=Plasmodium falciparum (isolate 3D7) OX=36329 GN=PF11_0338 PE=3 SV=1 - [Q8II36_PLAF7]	5.16811	7.36	1	2	2	2	258	28.2788	7.35693
	A2	Sequence	# PSMs	# Proteins	# Protein Groups	Protein Group Accessions	Modifications	ΔCn	q-Value	PEP	XCorr	Charge	MH+ [Da]	ΔM [ppm]	RT [min]	# Missed Cleavages
	High	IPQFAWETSR	1	1	1	Q8II36		0	0	0.000186	2.94849	2	1234.62	0.755553	29.8719	0
		Accession	Description	Score	Coverage	# Proteins	# Unique Peptides	# Peptides	# PSMs	# AAs	MW [kDa]	calc. pI
		Q8II36	Aquaglyceroporin OS=Plasmodium falciparum (isolate 3D7) OX=36329 GN=PF11_0338 PE=3 SV=1 - [Q8II36_PLAF7]	5.16811	7.36	1	2	2	2	258	28.2788	7.35693
	High	FLSLIAYGK	1	1	1	Q8II36		0	0	0.003064	2.21962	2	1011.59	-1.25954	31.7219	0
		Accession	Description	Score	Coverage	# Proteins	# Unique Peptides	# Peptides	# PSMs	# AAs	MW [kDa]	calc. pI
		Q8II36	Aquaglyceroporin OS=Plasmodium falciparum (isolate 3D7) OX=36329 GN=PF11_0338 PE=3 SV=1 - [Q8II36_PLAF7]	5.16811	7.36	1	2	2	2	258	28.2788	7.35693
Q8IDC6	Pyrroline-5-carboxylate reductase OS=Plasmodium falciparum (isolate 3D7) OX=36329 GN=PF3D7_1357900 PE=1 SV=1 - [Q8IDC6_PLAF7]	17.2761	23.66	1	5	5	5	262	28.3604	8.06006
	A2	Sequence	# PSMs	# Proteins	# Protein Groups	Protein Group Accessions	Modifications	ΔCn	q-Value	PEP	XCorr	Charge	MH+ [Da]	ΔM [ppm]	RT [min]	# Missed Cleavages
	High	DNIVSPGGITAVGLYSLEK	1	1	1	Q8IDC6		0	0	3.051e-07	4.6408	2	1933.03	3.65557	38.7264	0
		Accession	Description	Score	Coverage	# Proteins	# Unique Peptides	# Peptides	# PSMs	# AAs	MW [kDa]	calc. pI
[truncated: 35,515 more rows]

## Sheet: Exp1 (-ATP)
List of hits from the -ATP reaction (experiment 1)
Accession	Description	Score	Coverage	# Proteins	# Unique Peptides	# Peptides	# PSMs	# AAs	MW [kDa]	calc. pI
C6S3J6	60S ribosomal protein L29 OS=Plasmodium falciparum (isolate 3D7) OX=36329 GN=PF14_0575a PE=1 SV=1 - [C6S3J6_PLAF7]	4.7539	13.43	1	2	2	2	67	8.00944	10.7554
	A2	Sequence	# PSMs	# Proteins	# Protein Groups	Protein Group Accessions	Modifications	ΔCn	q-Value	PEP	XCorr	Charge	MH+ [Da]	ΔM [ppm]	RT [min]	# Missed Cleavages
	High	KGLDPNFFR	1	1	1	C6S3J6		0	0	0.00384	2.41124	2	1093.58	2.62752	25.2227	1
		Accession	Description	Score	Coverage	# Proteins	# Unique Peptides	# Peptides	# PSMs	# AAs	MW [kDa]	calc. pI
		C6S3J6	60S ribosomal protein L29 OS=Plasmodium falciparum (isolate 3D7) OX=36329 GN=PF14_0575a PE=1 SV=1 - [C6S3J6_PLAF7]	4.7539	13.43	1	2	2	2	67	8.00944	10.7554
	High	GLDPNFFR	1	1	1	C6S3J6		0	0.002	0.02408	2.34266	2	965.484	-0.122237	29.6499	0
		Accession	Description	Score	Coverage	# Proteins	# Unique Peptides	# Peptides	# PSMs	# AAs	MW [kDa]	calc. pI
		C6S3J6	60S ribosomal protein L29 OS=Plasmodium falciparum (isolate 3D7) OX=36329 GN=PF14_0575a PE=1 SV=1 - [C6S3J6_PLAF7]	4.7539	13.43	1	2	2	2	67	8.00944	10.7554
Q8IHS5	40S ribosomal protein S21 OS=Plasmodium falciparum (isolate 3D7) OX=36329 GN=PF11_0454 PE=1 SV=1 - [Q8IHS5_PLAF7]	6.16262	13.41	1	1	1	2	82	9.13961	8.49951
	A2	Sequence	# PSMs	# Proteins	# Protein Groups	Protein Group Accessions	Modifications	ΔCn	q-Value	PEP	XCorr	Charge	MH+ [Da]	ΔM [ppm]	RT [min]	# Missed Cleavages
	High	TETFAISGHVR	2	1	1	Q8IHS5		0	0	6.073e-06	3.05329	2	1217.63	3.2127	19.5633	0
		Accession	Description	Score	Coverage	# Proteins	# Unique Peptides	# Peptides	# PSMs	# AAs	MW [kDa]	calc. pI
		Q8IHS5	40S ribosomal protein S21 OS=Plasmodium falciparum (isolate 3D7) OX=36329 GN=PF11_0454 PE=1 SV=1 - [Q8IHS5_PLAF7]	6.16262	13.41	1	1	1	2	82	9.13961	8.49951
Q8II94	Small nuclear ribonucleoprotein F, putative OS=Plasmodium falciparum (isolate 3D7) OX=36329 GN=PF11_0280 PE=3 SV=2 - [Q8II94_PLAF7]	8.47896	40.7	1	2	3	5	86	9.88317	8.71924
	A2	Sequence	# PSMs	# Proteins	# Protein Groups	Protein Group Accessions	Modifications	ΔCn	q-Value	PEP	XCorr	Charge	MH+ [Da]	ΔM [ppm]	RT [min]	# Missed Cleavages
	High	LTNAEEWIHGEFK	1	1	1	Q8II94		0	0	2.83e-05	3.39419	3	1573.77	0.788528	29.877	0
		Accession	Description	Score	Coverage	# Proteins	# Unique Peptides	# Peptides	# PSMs	# AAs	MW [kDa]	calc. pI
		Q8II94	Small nuclear ribonucleoprotein F, putative OS=Plasmodium falciparum (isolate 3D7) OX=36329 GN=PF11_0280 PE=3 SV=2 - [Q8II94_PLAF7]	8.47896	40.7	1	2	3	5	86	9.88317	8.71924
	High	GTLGEIFLR	2	1	1	Q8II94		0	0	0.003634	2.56336	2	1005.57	0.840015	32.5579	0
		Accession	Description	Score	Coverage	# Proteins	# Unique Peptides	# Peptides	# PSMs	# AAs	MW [kDa]	calc. pI
		Q8II94	Small nuclear ribonucleoprotein F, putative OS=Plasmodium falciparum (isolate 3D7) OX=36329 GN=PF11_0280 PE=3 SV=2 - [Q8II94_PLAF7]	8.47896	40.7	1	2	3	5	86	9.88317	8.71924
	Low	cNNILYIREDNEK	2	1	1	Q8II94	C1(Carbamidomethyl)	0.2188			0.748187	2	1680.8	-2.02302	32.3412	1
		Accession	Description	Score	Coverage	# Proteins	# Unique Peptides	# Peptides	# PSMs	# AAs	MW [kDa]	calc. pI
		Q8II94	Small nuclear ribonucleoprotein F, putative OS=Plasmodium falciparum (isolate 3D7) OX=36329 GN=PF11_0280 PE=3 SV=2 - [Q8II94_PLAF7]	8.47896	40.7	1	2	3	5	86	9.88317	8.71924
Q8II62	60S ribosomal protein L38 OS=Plasmodium falciparum (isolate 3D7) OX=36329 GN=PF11_0312 PE=1 SV=1 - [Q8II62_PLAF7]	15.1172	31.03	1	2	3	6	87	10.3071	10.7114
	A2	Sequence	# PSMs	# Proteins	# Protein Groups	Protein Group Accessions	Modifications	ΔCn	q-Value	PEP	XCorr	Charge	MH+ [Da]	ΔM [ppm]	RT [min]	# Missed Cleavages
	High	KPDTTAVIIMK	2	1	1	Q8II62		0	0	2.328e-05	3.43934	2	1216.7	0.925797	20.0191	0
		Accession	Description	Score	Coverage	# Proteins	# Unique Peptides	# Peptides	# PSMs	# AAs	MW [kDa]	calc. pI
		Q8II62	60S ribosomal protein L38 OS=Plasmodium falciparum (isolate 3D7) OX=36329 GN=PF11_0312 PE=1 SV=1 - [Q8II62_PLAF7]	15.1172	31.03	1	2	3	6	87	10.3071	10.7114
	High	KPDTTAVIImK	1	1	1	Q8II62	M10(Oxidation)	0	0	0.002113	3.09035	2	1232.7	3.15737	16.4761	0
		Accession	Description	Score	Coverage	# Proteins	# Unique Peptides	# Peptides	# PSMs	# AAs	MW [kDa]	calc. pI
		Q8II62	60S ribosomal protein L38 OS=Plasmodium falciparum (isolate 3D7) OX=36329 GN=PF11_0312 PE=1 SV=1 - [Q8II62_PLAF7]	15.1172	31.03	1	2	3	6	87	10.3071	10.7114
	High	IENSLLPSLK	2	1	1	Q8II62		0	0	0.0008077	2.67624	2	1113.65	0.953726	29.1257	0
		Accession	Description	Score	Coverage	# Proteins	# Unique Peptides	# Peptides	# PSMs	# AAs	MW [kDa]	calc. pI
		Q8II62	60S ribosomal protein L38 OS=Plasmodium falciparum (isolate 3D7) OX=36329 GN=PF11_0312 PE=1 SV=1 - [Q8II62_PLAF7]	15.1172	31.03	1	2	3	6	87	10.3071	10.7114
	Low	FLKISRKPDTTAVIImK	1	1	1	Q8II62	M16(Oxidation)	0.8013			0.910081	3	1977.17	4.48327	45.9714	2
		Accession	Description	Score	Coverage	# Proteins	# Unique Peptides	# Peptides	# PSMs	# AAs	MW [kDa]	calc. pI
		Q8II62	60S ribosomal protein L38 OS=Plasmodium falciparum (isolate 3D7) OX=36329 GN=PF11_0312 PE=1 SV=1 - [Q8II62_PLAF7]	15.1172	31.03	1	2	3	6	87	10.3071	10.7114
C0H4W2	U6 snRNA-associated Sm-like protein LSm3,putative OS=Plasmodium falciparum (isolate 3D7) OX=36329 GN=PF3D7_0819900 PE=4 SV=1 - [C0H4W2_PLAF7]	6.32823	26.37	1	2	2	2	91	10.6945	5.26221
	A2	Sequence	# PSMs	# Proteins	# Protein Groups	Protein Group Accessions	Modifications	ΔCn	q-Value	PEP	XCorr	Charge	MH+ [Da]	ΔM [ppm]	RT [min]	# Missed Cleavages
	High	IALIQNPLDYIR	1	1	1	C0H4W2		0	0	8.268e-06	3.33491	2	1428.82	-3.68128	40.1657	0
		Accession	Description	Score	Coverage	# Proteins	# Unique Peptides	# Peptides	# PSMs	# AAs	MW [kDa]	calc. pI
		C0H4W2	U6 snRNA-associated Sm-like protein LSm3,putative OS=Plasmodium falciparum (isolate 3D7) OX=36329 GN=PF3D7_0819900 PE=4 SV=1 - [C0H4W2_PLAF7]	6.32823	26.37	1	2	2	2	91	10.6945	5.26221
	High	GDSIILVSSAMK	1	1	1	C0H4W2		0	0	0.0002103	2.99332	2	1220.66	-0.305028	28.952	0
		Accession	Description	Score	Coverage	# Proteins	# Unique Peptides	# Peptides	# PSMs	# AAs	MW [kDa]	calc. pI
		C0H4W2	U6 snRNA-associated Sm-like protein LSm3,putative OS=Plasmodium falciparum (isolate 3D7) OX=36329 GN=PF3D7_0819900 PE=4 SV=1 - [C0H4W2_PLAF7]	6.32823	26.37	1	2	2	2	91	10.6945	5.26221
O96184	60S ribosomal protein L37a OS=Plasmodium falciparum (isolate 3D7) OX=36329 GN=RPL37A PE=1 SV=1 - [RL37A_PLAF7]	6.73986	27.08	1	2	2	2	96	10.7919	10.4917
	A2	Sequence	# PSMs	# Proteins	# Protein Groups	Protein Group Accessions	Modifications	ΔCn	q-Value	PEP	XCorr	Charge	MH+ [Da]	ΔM [ppm]	RT [min]	# Missed Cleavages
	High	VcGGAWSLTTPAAVAAK	1	1	1	O96184	C2(Carbamidomethyl)	0	0	9.2e-05	3.42158	2	1659.84	-4.81211	29.61	0
		Accession	Description	Score	Coverage	# Proteins	# Unique Peptides	# Peptides	# PSMs	# AAs	MW [kDa]	calc. pI
		O96184	60S ribosomal protein L37a OS=Plasmodium falciparum (isolate 3D7) OX=36329 GN=RPL37A PE=1 SV=1 - [RL37A_PLAF7]	6.73986	27.08	1	2	2	2	96	10.7919	10.4917
	High	KIELMQHAK	1	1	1	O96184		0	0	0.001358	3.31829	2	1097.61	-0.497982	13.4469	1
		Accession	Description	Score	Coverage	# Proteins	# Unique Peptides	# Peptides	# PSMs	# AAs	MW [kDa]	calc. pI
		O96184	60S ribosomal protein L37a OS=Plasmodium falciparum (isolate 3D7) OX=36329 GN=RPL37A PE=1 SV=1 - [RL37A_PLAF7]	6.73986	27.08	1	2	2	2	96	10.7919	10.4917
Q8I616	High mobility group protein OS=Plasmodium falciparum (isolate 3D7) OX=36329 GN=PF3D7_1202900 PE=4 SV=1 - [Q8I616_PLAF7]	10.3087	26.8	1	2	3	5	97	11.324	9.96436
	A2	Sequence	# PSMs	# Proteins	# Protein Groups	Protein Group Accessions	Modifications	ΔCn	q-Value	PEP	XCorr	Charge	MH+ [Da]	ΔM [ppm]	RT [min]	# Missed Cleavages
	High	SLSAYMFFAK	1	1	1	Q8I616		0	0	0.007355	2.82632	2	1164.58	2.10666	36.1007	0
		Accession	Description	Score	Coverage	# Proteins	# Unique Peptides	# Peptides	# PSMs	# AAs	MW [kDa]	calc. pI
		Q8I616	High mobility group protein OS=Plasmodium falciparum (isolate 3D7) OX=36329 GN=PF3D7_1202900 PE=4 SV=1 - [Q8I616_PLAF7]	10.3087	26.8	1	2	3	5	97	11.324	9.96436
	High	EKAEYANMK	1	1	1	Q8I616		0	0	0.005338	2.04669	2	1083.51	-0.345078	11.5668	1
		Accession	Description	Score	Coverage	# Proteins	# Unique Peptides	# Peptides	# PSMs	# AAs	MW [kDa]	calc. pI
		Q8I616	High mobility group protein OS=Plasmodium falciparum (isolate 3D7) OX=36329 GN=PF3D7_1202900 PE=4 SV=1 - [Q8I616_PLAF7]	10.3087	26.8	1	2	3	5	97	11.324	9.96436
	Low	RAEIISK	3	1	1	Q8I616		0.058			1.94554	2	816.494	-0.298138	9.43026	1
		Accession	Description	Score	Coverage	# Proteins	# Unique Peptides	# Peptides	# PSMs	# AAs	MW [kDa]	calc. pI
		Q8I616	High mobility group protein OS=Plasmodium falciparum (isolate 3D7) OX=36329 GN=PF3D7_1202900 PE=4 SV=1 - [Q8I616_PLAF7]	10.3087	26.8	1	2	3	5	97	11.324	9.96436
Q8IIV2	Histone H4 OS=Plasmodium falciparum (isolate 3D7) OX=36329 GN=PF11_0061 PE=3 SV=1 - [Q8IIV2_PLAF7]	89.3929	51.46	1	6	6	29	103	11.4484	11.2241
	A2	Sequence	# PSMs	# Proteins	# Protein Groups	Protein Group Accessions	Modifications	ΔCn	q-Value	PEP	XCorr	Charge	MH+ [Da]	ΔM [ppm]	RT [min]	# Missed Cleavages
	High	KTVTAmDIVYSLK	3	1	1	Q8IIV2	M6(Oxidation)	0	0	0.001873	4.28724	3	1484.81	3.4498	27.3558	1
		Accession	Description	Score	Coverage	# Proteins	# Unique Peptides	# Peptides	# PSMs	# AAs	MW [kDa]	calc. pI
		Q8IIV2	Histone H4 OS=Plasmodium falciparum (isolate 3D7) OX=36329 GN=PF11_0061 PE=3 SV=1 - [Q8IIV2_PLAF7]	89.3929	51.46	1	6	6	29	103	11.4484	11.2241
	High	KTVTAMDIVYSLK	3	1	1	Q8IIV2		0	0	4.431e-06	4.23889	2	1468.81	2.65245	32.5098	1
		Accession	Description	Score	Coverage	# Proteins	# Unique Peptides	# Peptides	# PSMs	# AAs	MW [kDa]	calc. pI
		Q8IIV2	Histone H4 OS=Plasmodium falciparum (isolate 3D7) OX=36329 GN=PF11_0061 PE=3 SV=1 - [Q8IIV2_PLAF7]	89.3929	51.46	1	6	6	29	103	11.4484	11.2241
	High	ISGLIYEEIR	5	1	1	Q8IIV2		0	0	2.389e-05	3.58312	2	1192.66	2.77427	30.009	0
		Accession	Description	Score	Coverage	# Proteins	# Unique Peptides	# Peptides	# PSMs	# AAs	MW [kDa]	calc. pI
		Q8IIV2	Histone H4 OS=Plasmodium falciparum (isolate 3D7) OX=36329 GN=PF11_0061 PE=3 SV=1 - [Q8IIV2_PLAF7]	89.3929	51.46	1	6	6	29	103	11.4484	11.2241
	High	TVTAMDIVYSLK	4	1	1	Q8IIV2		0	0	2.526e-05	3.42369	2	1340.72	3.17849	37.3106	0
		Accession	Description	Score	Coverage	# Proteins	# Unique Peptides	# Peptides	# PSMs	# AAs	MW [kDa]	calc. pI
		Q8IIV2	Histone H4 OS=Plasmodium falciparum (isolate 3D7) OX=36329 GN=PF11_0061 PE=3 SV=1 - [Q8IIV2_PLAF7]	89.3929	51.46	1	6	6	29	103	11.4484	11.2241
	High	TVTAmDIVYSLK	2	1	1	Q8IIV2	M5(Oxidation)	0	0	0.0003346	3.28425	2	1356.71	2.21034	31.7067	0
		Accession	Description	Score	Coverage	# Proteins	# Unique Peptides	# Peptides	# PSMs	# AAs	MW [kDa]	calc. pI
		Q8IIV2	Histone H4 OS=Plasmodium falciparum (isolate 3D7) OX=36329 GN=PF11_0061 PE=3 SV=1 - [Q8IIV2_PLAF7]	89.3929	51.46	1	6	6	29	103	11.4484	11.2241
	High	DNIQGITKPAIR	5	1	1	Q8IIV2		0	0	0.0001139	3.23854	2	1325.76	1.43274	20.2683	0
		Accession	Description	Score	Coverage	# Proteins	# Unique Peptides	# Peptides	# PSMs	# AAs	MW [kDa]	calc. pI
		Q8IIV2	Histone H4 OS=Plasmodium falciparum (isolate 3D7) OX=36329 GN=PF11_0061 PE=3 SV=1 - [Q8IIV2_PLAF7]	89.3929	51.46	1	6	6	29	103	11.4484	11.2241
	High	DSImYTEHAK	3	1	1	Q8IIV2	M4(Oxidation)	0	0	0.006586	2.85634	2	1210.54	0.936346	13.7857	0
		Accession	Description	Score	Coverage	# Proteins	# Unique Peptides	# Peptides	# PSMs	# AAs	MW [kDa]	calc. pI
		Q8IIV2	Histone H4 OS=Plasmodium falciparum (isolate 3D7) OX=36329 GN=PF11_0061 PE=3 SV=1 - [Q8IIV2_PLAF7]	89.3929	51.46	1	6	6	29	103	11.4484	11.2241
	High	DSIMYTEHAK	1	1	1	Q8IIV2		0	0	0.006154	2.79877	2	1194.55	0.0642977	15.9461	0
		Accession	Description	Score	Coverage	# Proteins	# Unique Peptides	# Peptides	# PSMs	# AAs	MW [kDa]	calc. pI
		Q8IIV2	Histone H4 OS=Plasmodium falciparum (isolate 3D7) OX=36329 GN=PF11_0061 PE=3 SV=1 - [Q8IIV2_PLAF7]	89.3929	51.46	1	6	6	29	103	11.4484	11.2241
	High	VFLENVIK	3	1	1	Q8IIV2		0	0.002	0.02509	1.75453	2	961.572	0.721728	29.5207	0
		Accession	Description	Score	Coverage	# Proteins	# Unique Peptides	# Peptides	# PSMs	# AAs	MW [kDa]	calc. pI
		Q8IIV2	Histone H4 OS=Plasmodium falciparum (isolate 3D7) OX=36329 GN=PF11_0061 PE=3 SV=1 - [Q8IIV2_PLAF7]	89.3929	51.46	1	6	6	29	103	11.4484	11.2241
Q8ILN8	40S ribosomal protein S25 OS=Plasmodium falciparum (isolate 3D7) OX=36329 GN=PF14_0205 PE=1 SV=2 - [Q8ILN8_PLAF7]	20.1843	49.52	1	6	7	9	105	11.6565	10.1108
	A2	Sequence	# PSMs	# Proteins	# Protein Groups	Protein Group Accessions	Modifications	ΔCn	q-Value	PEP	XCorr	Charge	MH+ [Da]	ΔM [ppm]	RT [min]	# Missed Cleavages
	High	LNHAVFIDK	1	1	1	Q8ILN8		0	0	0.004191	3.52234	2	1056.58	0.659564	17.8423	0
		Accession	Description	Score	Coverage	# Proteins	# Unique Peptides	# Peptides	# PSMs	# AAs	MW [kDa]	calc. pI
		Q8ILN8	40S ribosomal protein S25 OS=Plasmodium falciparum (isolate 3D7) OX=36329 GN=PF14_0205 PE=1 SV=2 - [Q8ILN8_PLAF7]	20.1843	49.52	1	6	7	9	105	11.6565	10.1108
	High	EQIAAAAAASGR	1	1	1	Q8ILN8		0	0	1.038e-05	3.25508	2	1115.58	0.273199	16.3143	0
		Accession	Description	Score	Coverage	# Proteins	# Unique Peptides	# Peptides	# PSMs	# AAs	MW [kDa]	calc. pI
		Q8ILN8	40S ribosomal protein S25 OS=Plasmodium falciparum (isolate 3D7) OX=36329 GN=PF14_0205 PE=1 SV=2 - [Q8ILN8_PLAF7]	20.1843	49.52	1	6	7	9	105	11.6565	10.1108
	High	EKLNHAVFIDK	1	1	1	Q8ILN8		0	0	0.002452	3.09196	3	1313.72	-0.824635	17.009	1
		Accession	Description	Score	Coverage	# Proteins	# Unique Peptides	# Peptides	# PSMs	# AAs	MW [kDa]	calc. pI
		Q8ILN8	40S ribosomal protein S25 OS=Plasmodium falciparum (isolate 3D7) OX=36329 GN=PF14_0205 PE=1 SV=2 - [Q8ILN8_PLAF7]	20.1843	49.52	1	6	7	9	105	11.6565	10.1108
	High	AVINHLADKK	1	1	1	Q8ILN8		0	0	0.002403	3.02864	2	1108.65	0.894538	11.9892	1
		Accession	Description	Score	Coverage	# Proteins	# Unique Peptides	# Peptides	# PSMs	# AAs	MW [kDa]	calc. pI
		Q8ILN8	40S ribosomal protein S25 OS=Plasmodium falciparum (isolate 3D7) OX=36329 GN=PF14_0205 PE=1 SV=2 - [Q8ILN8_PLAF7]	20.1843	49.52	1	6	7	9	105	11.6565	10.1108
	High	VITPSAIAEK	2	1	1	Q8ILN8		0	0	0.001222	2.60303	2	1028.6	1.5322	20.4612	0
		Accession	Description	Score	Coverage	# Proteins	# Unique Peptides	# Peptides	# PSMs	# AAs	MW [kDa]	calc. pI
		Q8ILN8	40S ribosomal protein S25 OS=Plasmodium falciparum (isolate 3D7) OX=36329 GN=PF14_0205 PE=1 SV=2 - [Q8ILN8_PLAF7]	20.1843	49.52	1	6	7	9	105	11.6565	10.1108
	High	AVINHLADK	1	1	1	Q8ILN8		0	0	0.002282	2.24164	2	980.554	2.06885	14.3253	0
		Accession	Description	Score	Coverage	# Proteins	# Unique Peptides	# Peptides	# PSMs	# AAs	MW [kDa]	calc. pI
		Q8ILN8	40S ribosomal protein S25 OS=Plasmodium falciparum (isolate 3D7) OX=36329 GN=PF14_0205 PE=1 SV=2 - [Q8ILN8_PLAF7]	20.1843	49.52	1	6	7	9	105	11.6565	10.1108
	Low	VITPSAIAEKYKVNLSVAR	2	1	1	Q8ILN8		0.3333			0.0569394	2	2059.19	-2.55086	5.70462	2
		Accession	Description	Score	Coverage	# Proteins	# Unique Peptides	# Peptides	# PSMs	# AAs	MW [kDa]	calc. pI
		Q8ILN8	40S ribosomal protein S25 OS=Plasmodium falciparum (isolate 3D7) OX=36329 GN=PF14_0205 PE=1 SV=2 - [Q8ILN8_PLAF7]	20.1843	49.52	1	6	7	9	105	11.6565	10.1108
O96265	Small nuclear ribonucleoprotein Sm D2, putative OS=Plasmodium falciparum (isolate 3D7) OX=36329 GN=PF3D7_0218500 PE=4 SV=1 - [O96265_PLAF7]	20.7598	52.48	1	6	6	6	101	11.7064	9.62744
	A2	Sequence	# PSMs	# Proteins	# Protein Groups	Protein Group Accessions	Modifications	ΔCn	q-Value	PEP	XCorr	Charge	MH+ [Da]	ΔM [ppm]	RT [min]	# Missed Cleavages
	High	SEVTIEENRDNPEDGPLGLLSEcVK	1	1	1	O96265	C23(Carbamidomethyl)	0	0	1.39e-08	5.84883	3	2800.33	0.623609	35.1671	1
		Accession	Description	Score	Coverage	# Proteins	# Unique Peptides	# Peptides	# PSMs	# AAs	MW [kDa]	calc. pI
		O96265	Small nuclear ribonucleoprotein Sm D2, putative OS=Plasmodium falciparum (isolate 3D7) OX=36329 GN=PF3D7_0218500 PE=4 SV=1 - [O96265_PLAF7]	20.7598	52.48	1	6	6	6	101	11.7064	9.62744
	High	DNPEDGPLGLLSEcVK	1	1	1	O96265	C14(Carbamidomethyl)	0	0	6.607e-08	4.38049	2	1742.83	3.54364	38.0667	0
		Accession	Description	Score	Coverage	# Proteins	# Unique Peptides	# Peptides	# PSMs	# AAs	MW [kDa]	calc. pI
		O96265	Small nuclear ribonucleoprotein Sm D2, putative OS=Plasmodium falciparum (isolate 3D7) OX=36329 GN=PF3D7_0218500 PE=4 SV=1 - [O96265_PLAF7]	20.7598	52.48	1	6	6	6	101	11.7064	9.62744
	High	DNAQVLINcR	1	1	1	O96265	C9(Carbamidomethyl)	0	0	0.000163	3.26073	2	1202.6	2.0025	21.3017	0
		Accession	Description	Score	Coverage	# Proteins	# Unique Peptides	# Peptides	# PSMs	# AAs	MW [kDa]	calc. pI
		O96265	Small nuclear ribonucleoprotein Sm D2, putative OS=Plasmodium falciparum (isolate 3D7) OX=36329 GN=PF3D7_0218500 PE=4 SV=1 - [O96265_PLAF7]	20.7598	52.48	1	6	6	6	101	11.7064	9.62744
	High	HcNLLLTGVR	1	1	1	O96265	C2(Carbamidomethyl)	0	0	0.0006618	3.0629	2	1182.64	1.17569	22.0135	0
		Accession	Description	Score	Coverage	# Proteins	# Unique Peptides	# Peptides	# PSMs	# AAs	MW [kDa]	calc. pI
		O96265	Small nuclear ribonucleoprotein Sm D2, putative OS=Plasmodium falciparum (isolate 3D7) OX=36329 GN=PF3D7_0218500 PE=4 SV=1 - [O96265_PLAF7]	20.7598	52.48	1	6	6	6	101	11.7064	9.62744
	High	SEVTIEENR	1	1	1	O96265		0	0	0.001475	2.35655	2	1076.52	-4.18917	15.7411	0
		Accession	Description	Score	Coverage	# Proteins	# Unique Peptides	# Peptides	# PSMs	# AAs	MW [kDa]	calc. pI
		O96265	Small nuclear ribonucleoprotein Sm D2, putative OS=Plasmodium falciparum (isolate 3D7) OX=36329 GN=PF3D7_0218500 PE=4 SV=1 - [O96265_PLAF7]	20.7598	52.48	1	6	6	6	101	11.7064	9.62744
	High	EIWVEVVK	1	1	1	O96265		0	0.002	0.02438	1.85026	2	1001.57	0.34133	29.1875	0
		Accession	Description	Score	Coverage	# Proteins	# Unique Peptides	# Peptides	# PSMs	# AAs	MW [kDa]	calc. pI
		O96265	Small nuclear ribonucleoprotein Sm D2, putative OS=Plasmodium falciparum (isolate 3D7) OX=36329 GN=PF3D7_0218500 PE=4 SV=1 - [O96265_PLAF7]	20.7598	52.48	1	6	6	6	101	11.7064	9.62744
Q8IJK8	60S ribosomal protein L30e, putative OS=Plasmodium falciparum (isolate 3D7) OX=36329 GN=PF10_0187 PE=1 SV=1 - [Q8IJK8_PLAF7]	21.6117	60.19	1	4	5	6	108	11.7671	9.39307
	A2	Sequence	# PSMs	# Proteins	# Protein Groups	Protein Group Accessions	Modifications	ΔCn	q-Value	PEP	XCorr	Charge	MH+ [Da]	ΔM [ppm]	RT [min]	# Missed Cleavages
	High	cGVHDYHGDNNDLGTAcGK	1	1	1	Q8IJK8	C1(Carbamidomethyl); C17(Carbamidomethyl)	0	0	3.122e-10	7.12851	3	2089.85	0.870246	15.2334	0
		Accession	Description	Score	Coverage	# Proteins	# Unique Peptides	# Peptides	# PSMs	# AAs	MW [kDa]	calc. pI
		Q8IJK8	60S ribosomal protein L30e, putative OS=Plasmodium falciparum (isolate 3D7) OX=36329 GN=PF10_0187 PE=1 SV=1 - [Q8IJK8_PLAF7]	21.6117	60.19	1	4	5	6	108	11.7671	9.39307
	High	IScLVITDVGDSDIIK	1	1	1	Q8IJK8	C3(Carbamidomethyl)	0	0	1.395e-08	4.17129	2	1747.92	2.72661	34.7979	0
		Accession	Description	Score	Coverage	# Proteins	# Unique Peptides	# Peptides	# PSMs	# AAs	MW [kDa]	calc. pI
		Q8IJK8	60S ribosomal protein L30e, putative OS=Plasmodium falciparum (isolate 3D7) OX=36329 GN=PF10_0187 PE=1 SV=1 - [Q8IJK8_PLAF7]	21.6117	60.19	1	4	5	6	108	11.7671	9.39307
	High	LVIVSSNcPSIQR	2	1	1	Q8IJK8	C8(Carbamidomethyl)	0	0	8.497e-08	3.68855	2	1472.79	2.37153	24.3574	0
		Accession	Description	Score	Coverage	# Proteins	# Unique Peptides	# Peptides	# PSMs	# AAs	MW [kDa]	calc. pI
		Q8IJK8	60S ribosomal protein L30e, putative OS=Plasmodium falciparum (isolate 3D7) OX=36329 GN=PF10_0187 PE=1 SV=1 - [Q8IJK8_PLAF7]	21.6117	60.19	1	4	5	6	108	11.7671	9.39307
	High	SVIEYYAMLSK	1	1	1	Q8IJK8		0	0	0.0005571	3.08607	2	1303.66	1.33747	33.7496	0
		Accession	Description	Score	Coverage	# Proteins	# Unique Peptides	# Peptides	# PSMs	# AAs	MW [kDa]	calc. pI
		Q8IJK8	60S ribosomal protein L30e, putative OS=Plasmodium falciparum (isolate 3D7) OX=36329 GN=PF10_0187 PE=1 SV=1 - [Q8IJK8_PLAF7]	21.6117	60.19	1	4	5	6	108	11.7671	9.39307
	Low	LFRIScLVITDVGDSDIIKTNE	1	1	1	Q8IJK8	C6(Carbamidomethyl)	0.3654			1.31517	3	2508.31	4.09296	24.6576	2
		Accession	Description	Score	Coverage	# Proteins	# Unique Peptides	# Peptides	# PSMs	# AAs	MW [kDa]	calc. pI
		Q8IJK8	60S ribosomal protein L30e, putative OS=Plasmodium falciparum (isolate 3D7) OX=36329 GN=PF10_0187 PE=1 SV=1 - [Q8IJK8_PLAF7]	21.6117	60.19	1	4	5	6	108	11.7671	9.39307
O00806	60S acidic ribosomal protein P2 OS=Plasmodium falciparum (isolate 3D7) OX=36329 GN=MAL3P3.19 PE=3 SV=1 - [RLA2_PLAF7]	22.4359	49.11	1	3	4	5	112	11.9409	4.55127
	A2	Sequence	# PSMs	# Proteins	# Protein Groups	Protein Group Accessions	Modifications	ΔCn	q-Value	PEP	XCorr	Charge	MH+ [Da]	ΔM [ppm]	RT [min]	# Missed Cleavages
	High	LQNIGGGVAAAPAGAAAVETAEAK	2	1	1	O00806		0	0	1.459e-13	7.27701	2	2137.13	2.577	27.5275	0
		Accession	Description	Score	Coverage	# Proteins	# Unique Peptides	# Peptides	# PSMs	# AAs	MW [kDa]	calc. pI
		O00806	60S acidic ribosomal protein P2 OS=Plasmodium falciparum (isolate 3D7) OX=36329 GN=MAL3P3.19 PE=3 SV=1 - [RLA2_PLAF7]	22.4359	49.11	1	3	4	5	112	11.9409	4.55127
	High	ScHELITDGLK	1	1	1	O00806	C2(Carbamidomethyl)	0	0	0.0001271	3.40976	2	1272.63	1.61213	19.9539	0
		Accession	Description	Score	Coverage	# Proteins	# Unique Peptides	# Peptides	# PSMs	# AAs	MW [kDa]	calc. pI
		O00806	60S acidic ribosomal protein P2 OS=Plasmodium falciparum (isolate 3D7) OX=36329 GN=MAL3P3.19 PE=3 SV=1 - [RLA2_PLAF7]	22.4359	49.11	1	3	4	5	112	11.9409	4.55127
	Medium	KEEEEEEEDDLGFSLFG	1	1	1	O00806		0	0.031	0.9278	4.20393	2	2001.84	-2.29975	39.6443	1
		Accession	Description	Score	Coverage	# Proteins	# Unique Peptides	# Peptides	# PSMs	# AAs	MW [kDa]	calc. pI
		O00806	60S acidic ribosomal protein P2 OS=Plasmodium falciparum (isolate 3D7) OX=36329 GN=MAL3P3.19 PE=3 SV=1 - [RLA2_PLAF7]	22.4359	49.11	1	3	4	5	112	11.9409	4.55127
	Low	EEKKEEEEEEEDDLGFSLFG	1	1	1	O00806		0.0179	0.642	1	1.09683	3	2388.02	-0.0652586	17.4872	2
		Accession	Description	Score	Coverage	# Proteins	# Unique Peptides	# Peptides	# PSMs	# AAs	MW [kDa]	calc. pI
		O00806	60S acidic ribosomal protein P2 OS=Plasmodium falciparum (isolate 3D7) OX=36329 GN=MAL3P3.19 PE=3 SV=1 - [RLA2_PLAF7]	22.4359	49.11	1	3	4	5	112	11.9409	4.55127
Q8IJX8	DNA/RNA-binding protein Alba 3 OS=Plasmodium falciparum (isolate 3D7) OX=36329 GN=PF10_0063 PE=4 SV=1 - [Q8IJX8_PLAF7]	34.537	66.36	1	7	7	10	107	11.9693	9.30518
	A2	Sequence	# PSMs	# Proteins	# Protein Groups	Protein Group Accessions	Modifications	ΔCn	q-Value	PEP	XCorr	Charge	MH+ [Da]	ΔM [ppm]	RT [min]	# Missed Cleavages
	High	MFTGNEEKNPFDEVIITGLGNATK	1	1	1	Q8IJX8		0	0	2.056e-07	5.75685	3	2625.29	2.54325	38.5634	1
		Accession	Description	Score	Coverage	# Proteins	# Unique Peptides	# Peptides	# PSMs	# AAs	MW [kDa]	calc. pI
		Q8IJX8	DNA/RNA-binding protein Alba 3 OS=Plasmodium falciparum (isolate 3D7) OX=36329 GN=PF10_0063 PE=4 SV=1 - [Q8IJX8_PLAF7]	34.537	66.36	1	7	7	10	107	11.9693	9.30518
	High	NPFDEVIITGLGNATK	3	1	1	Q8IJX8		0	0	1.673e-07	5.16793	2	1688.88	-0.38373	39.0175	0
		Accession	Description	Score	Coverage	# Proteins	# Unique Peptides	# Peptides	# PSMs	# AAs	MW [kDa]	calc. pI
		Q8IJX8	DNA/RNA-binding protein Alba 3 OS=Plasmodium falciparum (isolate 3D7) OX=36329 GN=PF10_0063 PE=4 SV=1 - [Q8IJX8_PLAF7]	34.537	66.36	1	7	7	10	107	11.9693	9.30518
	High	SENSIQVSmTK	1	1	1	Q8IJX8	M9(Oxidation)	0	0	0.0002721	2.967	2	1239.59	1.04474	14.5885	0
		Accession	Description	Score	Coverage	# Proteins	# Unique Peptides	# Peptides	# PSMs	# AAs	MW [kDa]	calc. pI
		Q8IJX8	DNA/RNA-binding protein Alba 3 OS=Plasmodium falciparum (isolate 3D7) OX=36329 GN=PF10_0063 PE=4 SV=1 - [Q8IJX8_PLAF7]	34.537	66.36	1	7	7	10	107	11.9693	9.30518
	High	VQTAYFSSDR	1	1	1	Q8IJX8		0	0	0.001869	2.92924	2	1173.55	-1.86968	19.897	0
		Accession	Description	Score	Coverage	# Proteins	# Unique Peptides	# Peptides	# PSMs	# AAs	MW [kDa]	calc. pI
		Q8IJX8	DNA/RNA-binding protein Alba 3 OS=Plasmodium falciparum (isolate 3D7) OX=36329 GN=PF10_0063 PE=4 SV=1 - [Q8IJX8_PLAF7]	34.537	66.36	1	7	7	10	107	11.9693	9.30518
	High	IAIGAASImEK	1	1	1	Q8IJX8	M9(Oxidation)	0	0	7.375e-05	2.61283	2	1119.61	1.03615	22.5137	0
		Accession	Description	Score	Coverage	# Proteins	# Unique Peptides	# Peptides	# PSMs	# AAs	MW [kDa]	calc. pI
		Q8IJX8	DNA/RNA-binding protein Alba 3 OS=Plasmodium falciparum (isolate 3D7) OX=36329 GN=PF10_0063 PE=4 SV=1 - [Q8IJX8_PLAF7]	34.537	66.36	1	7	7	10	107	11.9693	9.30518
	High	KPTFYAR	2	1	1	Q8IJX8		0	0	0.005964	1.86145	2	882.482	-1.01293	13.7193	0
		Accession	Description	Score	Coverage	# Proteins	# Unique Peptides	# Peptides	# PSMs	# AAs	MW [kDa]	calc. pI
		Q8IJX8	DNA/RNA-binding protein Alba 3 OS=Plasmodium falciparum (isolate 3D7) OX=36329 GN=PF10_0063 PE=4 SV=1 - [Q8IJX8_PLAF7]	34.537	66.36	1	7	7	10	107	11.9693	9.30518
	High	EDIGQIVK	1	1	1	Q8IJX8		0	0.003	0.04056	1.8203	2	901.501	2.14175	21.501	0
		Accession	Description	Score	Coverage	# Proteins	# Unique Peptides	# Peptides	# PSMs	# AAs	MW [kDa]	calc. pI
		Q8IJX8	DNA/RNA-binding protein Alba 3 OS=Plasmodium falciparum (isolate 3D7) OX=36329 GN=PF10_0063 PE=4 SV=1 - [Q8IJX8_PLAF7]	34.537	66.36	1	7	7	10	107	11.9693	9.30518
Q8I3Q7	U6 snRNA-associated Sm-like protein LSm2 OS=Plasmodium falciparum (isolate 3D7) OX=36329 GN=PF3D7_0520300 PE=3 SV=1 - [Q8I3Q7_PLAF7]	7.95038	29.13	1	2	2	2	103	12.0483	8.80713
	A2	Sequence	# PSMs	# Proteins	# Protein Groups	Protein Group Accessions	Modifications	ΔCn	q-Value	PEP	XCorr	Charge	MH+ [Da]	ΔM [ppm]	RT [min]	# Missed Cleavages
	High	NDLQISGVLHSVDQYLNIK	1	1	1	Q8I3Q7		0	0	2.014e-05	4.40142	3	2156.14	1.66848	42.6341	0
		Accession	Description	Score	Coverage	# Proteins	# Unique Peptides	# Peptides	# PSMs	# AAs	MW [kDa]	calc. pI
		Q8I3Q7	U6 snRNA-associated Sm-like protein LSm2 OS=Plasmodium falciparum (isolate 3D7) OX=36329 GN=PF3D7_0520300 PE=3 SV=1 - [Q8I3Q7_PLAF7]	7.95038	29.13	1	2	2	2	103	12.0483	8.80713
	High	LTNVSVNNPEK	1	1	1	Q8I3Q7		0	0	1.214e-05	3.54896	2	1214.64	-1.88517	16.9058	0
		Accession	Description	Score	Coverage	# Proteins	# Unique Peptides	# Peptides	# PSMs	# AAs	MW [kDa]	calc. pI
		Q8I3Q7	U6 snRNA-associated Sm-like protein LSm2 OS=Plasmodium falciparum (isolate 3D7) OX=36329 GN=PF3D7_0520300 PE=3 SV=1 - [Q8I3Q7_PLAF7]	7.95038	29.13	1	2	2	2	103	12.0483	8.80713
O96258	40S ribosomal protein S26 OS=Plasmodium falciparum (isolate 3D7) OX=36329 GN=PF3D7_0217800 PE=1 SV=1 - [O96258_PLAF7]	5.436	19.63	1	2	2	4	107	12.5006	10.9751
	A2	Sequence	# PSMs	# Proteins	# Protein Groups	Protein Group Accessions	Modifications	ΔCn	q-Value	PEP	XCorr	Charge	MH+ [Da]	ΔM [ppm]	RT [min]	# Missed Cleavages
	High	EASVYSTFQLPK	3	1	1	O96258		0	0	0.001251	3.09587	2	1369.7	1.35537	30.4352	0
		Accession	Description	Score	Coverage	# Proteins	# Unique Peptides	# Peptides	# PSMs	# AAs	MW [kDa]	calc. pI
		O96258	40S ribosomal protein S26 OS=Plasmodium falciparum (isolate 3D7) OX=36329 GN=PF3D7_0217800 PE=1 SV=1 - [O96258_PLAF7]	5.436	19.63	1	2	2	4	107	12.5006	10.9751
	High	NIVDTSAQR	1	1	1	O96258		0	0.004	0.08343	2.34013	2	1003.52	0.333933	14.9245	0
		Accession	Description	Score	Coverage	# Proteins	# Unique Peptides	# Peptides	# PSMs	# AAs	MW [kDa]	calc. pI
		O96258	40S ribosomal protein S26 OS=Plasmodium falciparum (isolate 3D7) OX=36329 GN=PF3D7_0217800 PE=1 SV=1 - [O96258_PLAF7]	5.436	19.63	1	2	2	4	107	12.5006	10.9751
Q8I713	60S ribosomal protein L36 OS=Plasmodium falciparum (isolate 3D7) OX=36329 GN=PF11_0106 PE=1 SV=2 - [Q8I713_PLAF7]	8.2113	41.96	1	2	4	5	112	12.7795	11.063
	A2	Sequence	# PSMs	# Proteins	# Protein Groups	Protein Group Accessions	Modifications	ΔCn	q-Value	PEP	XCorr	Charge	MH+ [Da]	ΔM [ppm]	RT [min]	# Missed Cleavages
	High	STIKPATGIAVGFNSGHVVTK	1	1	1	Q8I713		0	0	1.513e-08	5.83708	3	2084.16	2.82877	23.4153	0
		Accession	Description	Score	Coverage	# Proteins	# Unique Peptides	# Peptides	# PSMs	# AAs	MW [kDa]	calc. pI
		Q8I713	60S ribosomal protein L36 OS=Plasmodium falciparum (isolate 3D7) OX=36329 GN=PF11_0106 PE=1 SV=2 - [Q8I713_PLAF7]	8.2113	41.96	1	2	4	5	112	12.7795	11.063
	High	EITGFSPYEK	1	1	1	Q8I713		0	0	0.001087	2.37422	2	1170.57	2.00301	24.1774	0
		Accession	Description	Score	Coverage	# Proteins	# Unique Peptides	# Peptides	# PSMs	# AAs	MW [kDa]	calc. pI
		Q8I713	60S ribosomal protein L36 OS=Plasmodium falciparum (isolate 3D7) OX=36329 GN=PF11_0106 PE=1 SV=2 - [Q8I713_PLAF7]	8.2113	41.96	1	2	4	5	112	12.7795	11.063
	Low	RIIELIKIGTSASTK	1	1	1	Q8I713		0	0.577	1	0.0244257	2	1629.99	-0.116367	49.9496	2
		Accession	Description	Score	Coverage	# Proteins	# Unique Peptides	# Peptides	# PSMs	# AAs	MW [kDa]	calc. pI
		Q8I713	60S ribosomal protein L36 OS=Plasmodium falciparum (isolate 3D7) OX=36329 GN=PF11_0106 PE=1 SV=2 - [Q8I713_PLAF7]	8.2113	41.96	1	2	4	5	112	12.7795	11.063
	Low	IIELIKIGTSASTKR	2	1	1	Q8I713		0	0.639	1	0.0229701	2	1629.99	-0.116367	49.9496	2
		Accession	Description	Score	Coverage	# Proteins	# Unique Peptides	# Peptides	# PSMs	# AAs	MW [kDa]	calc. pI
		Q8I713	60S ribosomal protein L36 OS=Plasmodium falciparum (isolate 3D7) OX=36329 GN=PF11_0106 PE=1 SV=2 - [Q8I713_PLAF7]	8.2113	41.96	1	2	4	5	112	12.7795	11.063
Q8I4Z4	Translation initiation factor SUI1, putative OS=Plasmodium falciparum (isolate 3D7) OX=36329 GN=PF3D7_1243600 PE=4 SV=1 - [Q8I4Z4_PLAF7]	10.0239	17.39	1	2	2	3	115	12.8828	9.45166
	A2	Sequence	# PSMs	# Proteins	# Protein Groups	Protein Group Accessions	Modifications	ΔCn	q-Value	PEP	XCorr	Charge	MH+ [Da]	ΔM [ppm]	RT [min]	# Missed Cleavages
	High	SNATNLIHIR	2	1	1	Q8I4Z4		0	0	0.0001576	3.55932	2	1138.63	0.506818	20.6915	0
		Accession	Description	Score	Coverage	# Proteins	# Unique Peptides	# Peptides	# PSMs	# AAs	MW [kDa]	calc. pI
		Q8I4Z4	Translation initiation factor SUI1, putative OS=Plasmodium falciparum (isolate 3D7) OX=36329 GN=PF3D7_1243600 PE=4 SV=1 - [Q8I4Z4_PLAF7]	10.0239	17.39	1	2	2	3	115	12.8828	9.45166
	High	SVTTVQGLGK	1	1	1	Q8I4Z4		0	0	0.0005664	2.88357	2	989.564	1.58074	17.9098	0
		Accession	Description	Score	Coverage	# Proteins	# Unique Peptides	# Peptides	# PSMs	# AAs	MW [kDa]	calc. pI
		Q8I4Z4	Translation initiation factor SUI1, putative OS=Plasmodium falciparum (isolate 3D7) OX=36329 GN=PF3D7_1243600 PE=4 SV=1 - [Q8I4Z4_PLAF7]	10.0239	17.39	1	2	2	3	115	12.8828	9.45166
Q8IIX0	60S acidic ribosomal protein p1, Putative OS=Plasmodium falciparum (isolate 3D7) OX=36329 GN=PF11_0043 PE=3 SV=1 - [Q8IIX0_PLAF7]	22.0412	39.83	1	2	2	3	118	13.0056	4.60205
	A2	Sequence	# PSMs	# Proteins	# Protein Groups	Protein Group Accessions	Modifications	ΔCn	q-Value	PEP	XCorr	Charge	MH+ [Da]	ΔM [ppm]	RT [min]	# Missed Cleavages
	High	DIQSLLSNLSVGSAPAAAAQVTTEKPSEDKK	2	1	1	Q8IIX0		0	0	8.39e-12	8.61	3	3155.65	3.39786	36.5353	1
		Accession	Description	Score	Coverage	# Proteins	# Unique Peptides	# Peptides	# PSMs	# AAs	MW [kDa]	calc. pI
		Q8IIX0	60S acidic ribosomal protein p1, Putative OS=Plasmodium falciparum (isolate 3D7) OX=36329 GN=PF11_0043 PE=3 SV=1 - [Q8IIX0_PLAF7]	22.0412	39.83	1	2	2	3	118	13.0056	4.60205
	High	NSNNTVLPYLPMLFER	1	1	1	Q8IIX0		0	0	3.979e-06	4.73017	2	1907.97	0.554894	43.728	0
		Accession	Description	Score	Coverage	# Proteins	# Unique Peptides	# Peptides	# PSMs	# AAs	MW [kDa]	calc. pI
		Q8IIX0	60S acidic ribosomal protein p1, Putative OS=Plasmodium falciparum (isolate 3D7) OX=36329 GN=PF11_0043 PE=3 SV=1 - [Q8IIX0_PLAF7]	22.0412	39.83	1	2	2	3	118	13.0056	4.60205
Q8IIV1	Histone H2B OS=Plasmodium falciparum (isolate 3D7) OX=36329 GN=PF11_0062 PE=3 SV=1 - [Q8IIV1_PLAF7]	58.7007	45.3	1	6	6	25	117	13.1171	10.2573
	A2	Sequence	# PSMs	# Proteins	# Protein Groups	Protein Group Accessions	Modifications	ΔCn	q-Value	PEP	XCorr	Charge	MH+ [Da]	ΔM [ppm]	RT [min]	# Missed Cleavages
	High	SMNIMNSFLVDTFEK	3	1	1	Q8IIV1		0	0	1.535e-07	4.54119	2	1775.84	3.66396	43.2907	0
		Accession	Description	Score	Coverage	# Proteins	# Unique Peptides	# Peptides	# PSMs	# AAs	MW [kDa]	calc. pI
		Q8IIV1	Histone H2B OS=Plasmodium falciparum (isolate 3D7) OX=36329 GN=PF11_0062 PE=3 SV=1 - [Q8IIV1_PLAF7]	58.7007	45.3	1	6	6	25	117	13.1171	10.2573
	High	SmNIMNSFLVDTFEK	8	1	1	Q8IIV1	M2(Oxidation)	0	0	9.412e-08	4.42625	2	1791.83	1.22344	41.1551	0
		Accession	Description	Score	Coverage	# Proteins	# Unique Peptides	# Peptides	# PSMs	# AAs	MW [kDa]	calc. pI
		Q8IIV1	Histone H2B OS=Plasmodium falciparum (isolate 3D7) OX=36329 GN=PF11_0062 PE=3 SV=1 - [Q8IIV1_PLAF7]	58.7007	45.3	1	6	6	25	117	13.1171	10.2573
	High	SRYDSYGLYIFK	1	1	1	Q8IIV1		0	0	0.007479	3.9627	3	1511.75	-0.0390361	30.8009	1
		Accession	Description	Score	Coverage	# Proteins	# Unique Peptides	# Peptides	# PSMs	# AAs	MW [kDa]	calc. pI
		Q8IIV1	Histone H2B OS=Plasmodium falciparum (isolate 3D7) OX=36329 GN=PF11_0062 PE=3 SV=1 - [Q8IIV1_PLAF7]	58.7007	45.3	1	6	6	25	117	13.1171	10.2573
	High	SmNImNSFLVDTFEK	1	1	1	Q8IIV1	M2(Oxidation); M5(Oxidation)	0	0	4.606e-07	3.95932	2	1807.83	2.53987	34.588	0
		Accession	Description	Score	Coverage	# Proteins	# Unique Peptides	# Peptides	# PSMs	# AAs	MW [kDa]	calc. pI
		Q8IIV1	Histone H2B OS=Plasmodium falciparum (isolate 3D7) OX=36329 GN=PF11_0062 PE=3 SV=1 - [Q8IIV1_PLAF7]	58.7007	45.3	1	6	6	25	117	13.1171	10.2573
	High	YDSYGLYIFK	3	1	1	Q8IIV1		0	0	0.002911	2.93081	2	1268.62	1.07207	35.2639	0
		Accession	Description	Score	Coverage	# Proteins	# Unique Peptides	# Peptides	# PSMs	# AAs	MW [kDa]	calc. pI
		Q8IIV1	Histone H2B OS=Plasmodium falciparum (isolate 3D7) OX=36329 GN=PF11_0062 PE=3 SV=1 - [Q8IIV1_PLAF7]	58.7007	45.3	1	6	6	25	117	13.1171	10.2573
	High	LVLPGELAK	5	1	1	Q8IIV1		0	0	0.006455	1.59462	2	939.589	1.6108	26.9028	0
		Accession	Description	Score	Coverage	# Proteins	# Unique Peptides	# Peptides	# PSMs	# AAs	MW [kDa]	calc. pI
		Q8IIV1	Histone H2B OS=Plasmodium falciparum (isolate 3D7) OX=36329 GN=PF11_0062 PE=3 SV=1 - [Q8IIV1_PLAF7]	58.7007	45.3	1	6	6	25	117	13.1171	10.2573
	High	QVHPDTGISR	2	1	1	Q8IIV1		0	0.001	0.00839	2.25412	2	1109.57	0.90763	12.9258	0
		Accession	Description	Score	Coverage	# Proteins	# Unique Peptides	# Peptides	# PSMs	# AAs	MW [kDa]	calc. pI
		Q8IIV1	Histone H2B OS=Plasmodium falciparum (isolate 3D7) OX=36329 GN=PF11_0062 PE=3 SV=1 - [Q8IIV1_PLAF7]	58.7007	45.3	1	6	6	25	117	13.1171	10.2573
	High	EIQTAIR	2	1	1	Q8IIV1		0	0.004	0.08932	1.86565	2	830.472	-0.74848	15.9474	0
		Accession	Description	Score	Coverage	# Proteins	# Unique Peptides	# Peptides	# PSMs	# AAs	MW [kDa]	calc. pI
		Q8IIV1	Histone H2B OS=Plasmodium falciparum (isolate 3D7) OX=36329 GN=PF11_0062 PE=3 SV=1 - [Q8IIV1_PLAF7]	58.7007	45.3	1	6	6	25	117	13.1171	10.2573
Q8IK02	40S ribosomal protein S20e, putative OS=Plasmodium falciparum (isolate 3D7) OX=36329 GN=PF10_0038 PE=1 SV=1 - [Q8IK02_PLAF7]	9.99938	24.58	1	3	3	4	118	13.5043	9.62744
	A2	Sequence	# PSMs	# Proteins	# Protein Groups	Protein Group Accessions	Modifications	ΔCn	q-Value	PEP	XCorr	Charge	MH+ [Da]	ΔM [ppm]	RT [min]	# Missed Cleavages
	High	KSPcGEGTNTWDR	2	1	1	Q8IK02	C4(Carbamidomethyl)	0	0	6.971e-07	2.24864	2	1507.65	-4.21949	14.7224	1
		Accession	Description	Score	Coverage	# Proteins	# Unique Peptides	# Peptides	# PSMs	# AAs	MW [kDa]	calc. pI
		Q8IK02	40S ribosomal protein S20e, putative OS=Plasmodium falciparum (isolate 3D7) OX=36329 GN=PF10_0038 PE=1 SV=1 - [Q8IK02_PLAF7]	9.99938	24.58	1	3	3	4	118	13.5043	9.62744
	High	VcSDIMK	1	1	1	Q8IK02	C2(Carbamidomethyl)	0	0.001	0.01337	1.8973	2	852.394	-1.21957	15.6001	0
		Accession	Description	Score	Coverage	# Proteins	# Unique Peptides	# Peptides	# PSMs	# AAs	MW [kDa]	calc. pI
		Q8IK02	40S ribosomal protein S20e, putative OS=Plasmodium falciparum (isolate 3D7) OX=36329 GN=PF10_0038 PE=1 SV=1 - [Q8IK02_PLAF7]	9.99938	24.58	1	3	3	4	118	13.5043	9.62744
	High	NLNVSGPVR	1	1	1	Q8IK02		0	0.005	0.0971	2.25147	2	955.533	1.56307	18.4472	0
		Accession	Description	Score	Coverage	# Proteins	# Unique Peptides	# Peptides	# PSMs	# AAs	MW [kDa]	calc. pI
		Q8IK02	40S ribosomal protein S20e, putative OS=Plasmodium falciparum (isolate 3D7) OX=36329 GN=PF10_0038 PE=1 SV=1 - [Q8IK02_PLAF7]	9.99938	24.58	1	3	3	4	118	13.5043	9.62744
Q8IJ28	Antigen UB05 OS=Plasmodium falciparum (isolate 3D7) OX=36329 GN=PF10_0372 PE=4 SV=2 - [Q8IJ28_PLAF7]	6.59305	13.45	2	2	2	3	119	13.7031	9.42236
	A2	Sequence	# PSMs	# Proteins	# Protein Groups	Protein Group Accessions	Modifications	ΔCn	q-Value	PEP	XCorr	Charge	MH+ [Da]	ΔM [ppm]	RT [min]	# Missed Cleavages
	High	LSMILSR	2	2	1	Q8IJ28		0	0	0.005556	2.41296	2	819.476	0.327584	24.2658	0
		Accession	Description	Score	Coverage	# Proteins	# Unique Peptides	# Peptides	# PSMs	# AAs	MW [kDa]	calc. pI
		Q8IJ28	Antigen UB05 OS=Plasmodium falciparum (isolate 3D7) OX=36329 GN=PF10_0372 PE=4 SV=2 - [Q8IJ28_PLAF7]	6.59305	13.45	2	2	2	3	119	13.7031	9.42236
	High	MGSQIQPSR	1	2	1	Q8IJ28		0	0.008	0.1631	1.88607	2	1003.5	-1.56275	13.8628	0
		Accession	Description	Score	Coverage	# Proteins	# Unique Peptides	# Peptides	# PSMs	# AAs	MW [kDa]	calc. pI
		Q8IJ28	Antigen UB05 OS=Plasmodium falciparum (isolate 3D7) OX=36329 GN=PF10_0372 PE=4 SV=2 - [Q8IJ28_PLAF7]	6.59305	13.45	2	2	2	3	119	13.7031	9.42236
Q8I467	Cofilin/actin-depolymerizing factor homolog 1 OS=Plasmodium falciparum (isolate 3D7) OX=36329 GN=PFE0165w PE=1 SV=1 - [CADF1_PLAF7]	27.0778	40.98	1	4	4	5	122	13.732	7.78174
	A2	Sequence	# PSMs	# Proteins	# Protein Groups	Protein Group Accessions	Modifications	ΔCn	q-Value	PEP	XCorr	Charge	MH+ [Da]	ΔM [ppm]	RT [min]	# Missed Cleavages
	High	IEGVNVLTSVIESAQDVADLK	1	1	1	Q8I467		0	0	1.005e-09	6.71374	2	2200.18	2.60432	45.0662	0
		Accession	Description	Score	Coverage	# Proteins	# Unique Peptides	# Peptides	# PSMs	# AAs	MW [kDa]	calc. pI
		Q8I467	Cofilin/actin-depolymerizing factor homolog 1 OS=Plasmodium falciparum (isolate 3D7) OX=36329 GN=PFE0165w PE=1 SV=1 - [CADF1_PLAF7]	27.0778	40.98	1	4	4	5	122	13.732	7.78174
	High	KIEGVNVLTSVIESAQDVADLK	2	1	1	Q8I467		0	0	7.203e-09	5.79144	2	2328.26	-0.776321	43.7748	1
		Accession	Description	Score	Coverage	# Proteins	# Unique Peptides	# Peptides	# PSMs	# AAs	MW [kDa]	calc. pI
		Q8I467	Cofilin/actin-depolymerizing factor homolog 1 OS=Plasmodium falciparum (isolate 3D7) OX=36329 GN=PFE0165w PE=1 SV=1 - [CADF1_PLAF7]	27.0778	40.98	1	4	4	5	122	13.732	7.78174
	High	GASTTLTELVQSIDK	1	1	1	Q8I467		0	0	4.039e-05	3.97087	2	1562.83	0.505	38.6092	0
		Accession	Description	Score	Coverage	# Proteins	# Unique Peptides	# Peptides	# PSMs	# AAs	MW [kDa]	calc. pI
		Q8I467	Cofilin/actin-depolymerizing factor homolog 1 OS=Plasmodium falciparum (isolate 3D7) OX=36329 GN=PFE0165w PE=1 SV=1 - [CADF1_PLAF7]	27.0778	40.98	1	4	4	5	122	13.732	7.78174
	High	VNDNcVTEFNNMK	1	1	1	Q8I467	C5(Carbamidomethyl)	0	0	3.573e-06	3.60372	2	1584.68	2.06274	23.4562	0
		Accession	Description	Score	Coverage	# Proteins	# Unique Peptides	# Peptides	# PSMs	# AAs	MW [kDa]	calc. pI
		Q8I467	Cofilin/actin-depolymerizing factor homolog 1 OS=Plasmodium falciparum (isolate 3D7) OX=36329 GN=PFE0165w PE=1 SV=1 - [CADF1_PLAF7]	27.0778	40.98	1	4	4	5	122	13.732	7.78174
Q8IBV7	Histone H2B OS=Plasmodium falciparum (isolate 3D7) OX=36329 GN=PF3D7_0714000 PE=3 SV=1 - [Q8IBV7_PLAF7]	25.2646	51.22	1	5	7	13	123	13.7545	10.7993
	A2	Sequence	# PSMs	# Proteins	# Protein Groups	Protein Group Accessions	Modifications	ΔCn	q-Value	PEP	XCorr	Charge	MH+ [Da]	ΔM [ppm]	RT [min]	# Missed Cleavages
	High	SmNIMNSFINDIFDR	4	1	1	Q8IBV7	M2(Oxidation)	0	0	3.469e-08	4.62674	2	1832.84	2.56349	44.4982	0
		Accession	Description	Score	Coverage	# Proteins	# Unique Peptides	# Peptides	# PSMs	# AAs	MW [kDa]	calc. pI
		Q8IBV7	Histone H2B OS=Plasmodium falciparum (isolate 3D7) OX=36329 GN=PF3D7_0714000 PE=3 SV=1 - [Q8IBV7_PLAF7]	25.2646	51.22	1	5	7	13	123	13.7545	10.7993
	High	TESFSLYIFK	1	1	1	Q8IBV7		0	0	0.0003678	2.83511	2	1234.64	2.05384	37.0341	0
		Accession	Description	Score	Coverage	# Proteins	# Unique Peptides	# Peptides	# PSMs	# AAs	MW [kDa]	calc. pI
		Q8IBV7	Histone H2B OS=Plasmodium falciparum (isolate 3D7) OX=36329 GN=PF3D7_0714000 PE=3 SV=1 - [Q8IBV7_PLAF7]	25.2646	51.22	1	5	7	13	123	13.7545	10.7993
	High	QVHPETGVTK	2	1	1	Q8IBV7		0	0	0.0005037	2.48435	2	1095.58	2.49872	10.555	0
		Accession	Description	Score	Coverage	# Proteins	# Unique Peptides	# Peptides	# PSMs	# AAs	MW [kDa]	calc. pI
		Q8IBV7	Histone H2B OS=Plasmodium falciparum (isolate 3D7) OX=36329 GN=PF3D7_0714000 PE=3 SV=1 - [Q8IBV7_PLAF7]	25.2646	51.22	1	5	7	13	123	13.7545	10.7993
	High	LLLPGELSK	2	1	1	Q8IBV7		0	0	0.002152	1.80944	2	969.6	2.00063	28.1052	0
		Accession	Description	Score	Coverage	# Proteins	# Unique Peptides	# Peptides	# PSMs	# AAs	MW [kDa]	calc. pI
		Q8IBV7	Histone H2B OS=Plasmodium falciparum (isolate 3D7) OX=36329 GN=PF3D7_0714000 PE=3 SV=1 - [Q8IBV7_PLAF7]	25.2646	51.22	1	5	7	13	123	13.7545	10.7993
	High	EIQTAVR	1	1	1	Q8IBV7		0	0.002	0.02683	1.68399	2	816.457	-0.880221	13.5885	0
		Accession	Description	Score	Coverage	# Proteins	# Unique Peptides	# Peptides	# PSMs	# AAs	MW [kDa]	calc. pI
		Q8IBV7	Histone H2B OS=Plasmodium falciparum (isolate 3D7) OX=36329 GN=PF3D7_0714000 PE=3 SV=1 - [Q8IBV7_PLAF7]	25.2646	51.22	1	5	7	13	123	13.7545	10.7993
	Low	KSMNImNSFINDIFDR	2	1	1	Q8IBV7	M6(Oxidation)	0	0.298	1	3.11199	3	1960.92	-4.64489	14.9873	1
		Accession	Description	Score	Coverage	# Proteins	# Unique Peptides	# Peptides	# PSMs	# AAs	MW [kDa]	calc. pI
		Q8IBV7	Histone H2B OS=Plasmodium falciparum (isolate 3D7) OX=36329 GN=PF3D7_0714000 PE=3 SV=1 - [Q8IBV7_PLAF7]	25.2646	51.22	1	5	7	13	123	13.7545	10.7993
	Low	TAGKTLGPRHK	1	1	1	Q8IBV7		0.0896			1.22479	2	1165.68	2.32958	28.1165	2
		Accession	Description	Score	Coverage	# Proteins	# Unique Peptides	# Peptides	# PSMs	# AAs	MW [kDa]	calc. pI
		Q8IBV7	Histone H2B OS=Plasmodium falciparum (isolate 3D7) OX=36329 GN=PF3D7_0714000 PE=3 SV=1 - [Q8IBV7_PLAF7]	25.2646	51.22	1	5	7	13	123	13.7545	10.7993
C6KT18	Histone H2A OS=Plasmodium falciparum (isolate 3D7) OX=36329 GN=PF3D7_0617800 PE=3 SV=1 - [C6KT18_PLAF7]	15.4425	42.42	1	2	5	8	132	14.1137	10.2866
	A2	Sequence	# PSMs	# Proteins	# Protein Groups	Protein Group Accessions	Modifications	ΔCn	q-Value	PEP	XCorr	Charge	MH+ [Da]	ΔM [ppm]	RT [min]	# Missed Cleavages
	High	FLAGVTFASGGVLPNIHNVLLPK	1	1	1	C6KT18		0	0	0.001386	3.72054	3	2364.35	2.4418	41.203	0
		Accession	Description	Score	Coverage	# Proteins	# Unique Peptides	# Peptides	# PSMs	# AAs	MW [kDa]	calc. pI
		C6KT18	Histone H2A OS=Plasmodium falciparum (isolate 3D7) OX=36329 GN=PF3D7_0617800 PE=3 SV=1 - [C6KT18_PLAF7]	15.4425	42.42	1	2	5	8	132	14.1137	10.2866
	High	HIQLAVR	3	1	1	C6KT18		0	0	0.00628	2.21683	2	836.509	-1.25581	16.0544	0
		Accession	Description	Score	Coverage	# Proteins	# Unique Peptides	# Peptides	# PSMs	# AAs	MW [kDa]	calc. pI
		C6KT18	Histone H2A OS=Plasmodium falciparum (isolate 3D7) OX=36329 GN=PF3D7_0617800 PE=3 SV=1 - [C6KT18_PLAF7]	15.4425	42.42	1	2	5	8	132	14.1137	10.2866
	High	AGLQFPVGR	2	2	2	C6KT18;O97320		0	0	0.001703	2.18551	2	944.532	1.11579	26.0937	0
		Accession	Description	Score	Coverage	# Proteins	# Unique Peptides	# Peptides	# PSMs	# AAs	MW [kDa]	calc. pI
		O97320	Histone H2A OS=Plasmodium falciparum (isolate 3D7) OX=36329 GN=PF3D7_0320900 PE=3 SV=1 - [O97320_PLAF7]	26.4619	31.01	1	4	5	10	158	16.4433	10.6235
		C6KT18	Histone H2A OS=Plasmodium falciparum (isolate 3D7) OX=36329 GN=PF3D7_0617800 PE=3 SV=1 - [C6KT18_PLAF7]	15.4425	42.42	1	2	5	8	132	14.1137	10.2866
	Low	KASKGTSNSAK	1	1	1	C6KT18		0.5426			1.28663	2	1078.58	-3.08423	14.2696	2
		Accession	Description	Score	Coverage	# Proteins	# Unique Peptides	# Peptides	# PSMs	# AAs	MW [kDa]	calc. pI
		C6KT18	Histone H2A OS=Plasmodium falciparum (isolate 3D7) OX=36329 GN=PF3D7_0617800 PE=3 SV=1 - [C6KT18_PLAF7]	15.4425	42.42	1	2	5	8	132	14.1137	10.2866
	Low	SRITPRHIQLAVR	1	1	1	C6KT18		0.1273			0.481811	2	1546.93	1.78865	50.5238	2
		Accession	Description	Score	Coverage	# Proteins	# Unique Peptides	# Peptides	# PSMs	# AAs	MW [kDa]	calc. pI
		C6KT18	Histone H2A OS=Plasmodium falciparum (isolate 3D7) OX=36329 GN=PF3D7_0617800 PE=3 SV=1 - [C6KT18_PLAF7]	15.4425	42.42	1	2	5	8	132	14.1137	10.2866
Q8IER7	Probable DNA-directed RNA polymerase II subunit RPB11 OS=Plasmodium falciparum (isolate 3D7) OX=36329 GN=PF13_0023 PE=3 SV=1 - [RPB11_PLAF7]	7.46638	30.95	1	2	3	3	126	14.1165	8.23584
	A2	Sequence	# PSMs	# Proteins	# Protein Groups	Protein Group Accessions	Modifications	ΔCn	q-Value	PEP	XCorr	Charge	MH+ [Da]	ΔM [ppm]	RT [min]	# Missed Cleavages
	High	LLSDNVNNILSQVATLK	1	1	1	Q8IER7		0	0	4.179e-08	4.95175	2	1842.04	2.09203	42.5498	0
		Accession	Description	Score	Coverage	# Proteins	# Unique Peptides	# Peptides	# PSMs	# AAs	MW [kDa]	calc. pI
		Q8IER7	Probable DNA-directed RNA polymerase II subunit RPB11 OS=Plasmodium falciparum (isolate 3D7) OX=36329 GN=PF13_0023 PE=3 SV=1 - [RPB11_PLAF7]	7.46638	30.95	1	2	3	3	126	14.1165	8.23584
	Medium	LEDHTIGNLIK	1	1	1	Q8IER7		0	0.011	0.295	2.51462	3	1252.69	2.58916	23.389	0
		Accession	Description	Score	Coverage	# Proteins	# Unique Peptides	# Peptides	# PSMs	# AAs	MW [kDa]	calc. pI
		Q8IER7	Probable DNA-directed RNA polymerase II subunit RPB11 OS=Plasmodium falciparum (isolate 3D7) OX=36329 GN=PF13_0023 PE=3 SV=1 - [RPB11_PLAF7]	7.46638	30.95	1	2	3	3	126	14.1165	8.23584
	Low	YKESNSYYEDY	1	1	1	Q8IER7		0	0.537	1	0.551968	2	1460.59	0.0982121	21.3598	1
		Accession	Description	Score	Coverage	# Proteins	# Unique Peptides	# Peptides	# PSMs	# AAs	MW [kDa]	calc. pI
		Q8IER7	Probable DNA-directed RNA polymerase II subunit RPB11 OS=Plasmodium falciparum (isolate 3D7) OX=36329 GN=PF13_0023 PE=3 SV=1 - [RPB11_PLAF7]	7.46638	30.95	1	2	3	3	126	14.1165	8.23584
Q8IC43	Small exported membrane protein 1 OS=Plasmodium falciparum (isolate 3D7) OX=36329 GN=PF3D7_0702400 PE=4 SV=1 - [Q8IC43_PLAF7]	8.58282	33.33	1	3	4	5	123	14.1862	9.59814
	A2	Sequence	# PSMs	# Proteins	# Protein Groups	Protein Group Accessions	Modifications	ΔCn	q-Value	PEP	XCorr	Charge	MH+ [Da]	ΔM [ppm]	RT [min]	# Missed Cleavages
	High	QQNEEGAATAANTQEK	1	1	1	Q8IC43		0	0	2.492e-08	5.06196	2	1689.77	1.72334	12.745	0
		Accession	Description	Score	Coverage	# Proteins	# Unique Peptides	# Peptides	# PSMs	# AAs	MW [kDa]	calc. pI
		Q8IC43	Small exported membrane protein 1 OS=Plasmodium falciparum (isolate 3D7) OX=36329 GN=PF3D7_0702400 PE=4 SV=1 - [Q8IC43_PLAF7]	8.58282	33.33	1	3	4	5	123	14.1862	9.59814
	High	ISNYLGIENK	1	1	1	Q8IC43		0	0	0.0002617	3.52086	2	1150.61	1.57033	23.7794	0
		Accession	Description	Score	Coverage	# Proteins	# Unique Peptides	# Peptides	# PSMs	# AAs	MW [kDa]	calc. pI
		Q8IC43	Small exported membrane protein 1 OS=Plasmodium falciparum (isolate 3D7) OX=36329 GN=PF3D7_0702400 PE=4 SV=1 - [Q8IC43_PLAF7]	8.58282	33.33	1	3	4	5	123	14.1862	9.59814
	High	NPSQSGPYR	1	1	1	Q8IC43		0	0.004	0.06067	1.51506	2	1005.48	3.31754	11.4838	0
		Accession	Description	Score	Coverage	# Proteins	# Unique Peptides	# Peptides	# PSMs	# AAs	MW [kDa]	calc. pI
		Q8IC43	Small exported membrane protein 1 OS=Plasmodium falciparum (isolate 3D7) OX=36329 GN=PF3D7_0702400 PE=4 SV=1 - [Q8IC43_PLAF7]	8.58282	33.33	1	3	4	5	123	14.1862	9.59814
	Low	KFNPTRNPSQSGPYR	2	1	1	Q8IC43		0.5785			1.88121	3	1748.88	0.124321	26.1149	2
		Accession	Description	Score	Coverage	# Proteins	# Unique Peptides	# Peptides	# PSMs	# AAs	MW [kDa]	calc. pI
		Q8IC43	Small exported membrane protein 1 OS=Plasmodium falciparum (isolate 3D7) OX=36329 GN=PF3D7_0702400 PE=4 SV=1 - [Q8IC43_PLAF7]	8.58282	33.33	1	3	4	5	123	14.1862	9.59814
Q8IIT3	Lsm4 homologue, putative OS=Plasmodium falciparum (isolate 3D7) OX=36329 GN=PF11_0524 PE=4 SV=2 - [Q8IIT3_PLAF7]	10.2433	34.13	1	1	3	4	126	14.1931	10.1255
	A2	Sequence	# PSMs	# Proteins	# Protein Groups	Protein Group Accessions	Modifications	ΔCn	q-Value	PEP	XCorr	Charge	MH+ [Da]	ΔM [ppm]	RT [min]	# Missed Cleavages
	High	VQDQAIEQAIEETAEQK	2	1	1	Q8IIT3		0	0	4.235e-06	5.31808	3	1929.94	1.58973	32.9316	0
		Accession	Description	Score	Coverage	# Proteins	# Unique Peptides	# Peptides	# PSMs	# AAs	MW [kDa]	calc. pI
		Q8IIT3	Lsm4 homologue, putative OS=Plasmodium falciparum (isolate 3D7) OX=36329 GN=PF11_0524 PE=4 SV=2 - [Q8IIT3_PLAF7]	10.2433	34.13	1	1	3	4	126	14.1931	10.1255
	Low	FmNLHmKNIIcTSK	1	1	1	Q8IIT3	M2(Oxidation); M6(Oxidation); C11(Carbamidomethyl)	0	0.542	1	1.39231	2	1768.86	3.54352	41.5306	1
		Accession	Description	Score	Coverage	# Proteins	# Unique Peptides	# Peptides	# PSMs	# AAs	MW [kDa]	calc. pI
		Q8IIT3	Lsm4 homologue, putative OS=Plasmodium falciparum (isolate 3D7) OX=36329 GN=PF11_0524 PE=4 SV=2 - [Q8IIT3_PLAF7]	10.2433	34.13	1	1	3	4	126	14.1931	10.1255
	Low	ISEcYVRGNSIK	1	1	1	Q8IIT3	C4(Carbamidomethyl)	0.5822			1.55173	2	1425.71	-1.64334	31.4559	1
		Accession	Description	Score	Coverage	# Proteins	# Unique Peptides	# Peptides	# PSMs	# AAs	MW [kDa]	calc. pI
		Q8IIT3	Lsm4 homologue, putative OS=Plasmodium falciparum (isolate 3D7) OX=36329 GN=PF11_0524 PE=4 SV=2 - [Q8IIT3_PLAF7]	10.2433	34.13	1	1	3	4	126	14.1931	10.1255
Q8IIA8	Small nuclear ribonucleoprotein D1, putative OS=Plasmodium falciparum (isolate 3D7) OX=36329 GN=PF11_0266 PE=4 SV=1 - [Q8IIA8_PLAF7]	18.6183	46.03	1	4	4	5	126	14.3279	10.1694
	A2	Sequence	# PSMs	# Proteins	# Protein Groups	Protein Group Accessions	Modifications	ΔCn	q-Value	PEP	XCorr	Charge	MH+ [Da]	ΔM [ppm]	RT [min]	# Missed Cleavages
	High	YFILSDSLPLDSLLVEDTTPK	1	1	1	Q8IIA8		0	0	3.473e-08	5.33619	3	2366.25	4.43481	44.695	0
		Accession	Description	Score	Coverage	# Proteins	# Unique Peptides	# Peptides	# PSMs	# AAs	MW [kDa]	calc. pI
		Q8IIA8	Small nuclear ribonucleoprotein D1, putative OS=Plasmodium falciparum (isolate 3D7) OX=36329 GN=PF11_0266 PE=4 SV=1 - [Q8IIA8_PLAF7]	18.6183	46.03	1	4	4	5	126	14.3279	10.1694
	High	NGTLITGIITAVDIK	1	1	1	Q8IIA8		0	0	4.939e-06	4.06873	2	1528.9	4.72215	41.197	0
		Accession	Description	Score	Coverage	# Proteins	# Unique Peptides	# Peptides	# PSMs	# AAs	MW [kDa]	calc. pI
		Q8IIA8	Small nuclear ribonucleoprotein D1, putative OS=Plasmodium falciparum (isolate 3D7) OX=36329 GN=PF11_0266 PE=4 SV=1 - [Q8IIA8_PLAF7]	18.6183	46.03	1	4	4	5	126	14.3279	10.1694
	High	LTNENVTIELK	2	1	1	Q8IIA8		0	0	0.0001682	3.42697	2	1273.7	0.778804	24.7085	0
		Accession	Description	Score	Coverage	# Proteins	# Unique Peptides	# Peptides	# PSMs	# AAs	MW [kDa]	calc. pI
		Q8IIA8	Small nuclear ribonucleoprotein D1, putative OS=Plasmodium falciparum (isolate 3D7) OX=36329 GN=PF11_0266 PE=4 SV=1 - [Q8IIA8_PLAF7]	18.6183	46.03	1	4	4	5	126	14.3279	10.1694
	High	QFLSLEHVTIR	1	1	1	Q8IIA8		0	0	3.54e-05	3.32427	3	1342.75	1.29181	28.6148	0
		Accession	Description	Score	Coverage	# Proteins	# Unique Peptides	# Peptides	# PSMs	# AAs	MW [kDa]	calc. pI
		Q8IIA8	Small nuclear ribonucleoprotein D1, putative OS=Plasmodium falciparum (isolate 3D7) OX=36329 GN=PF11_0266 PE=4 SV=1 - [Q8IIA8_PLAF7]	18.6183	46.03	1	4	4	5	126	14.3279	10.1694
Q8IHU0	60S ribosomal protein L28 OS=Plasmodium falciparum (isolate 3D7) OX=36329 GN=PF11_0437 PE=1 SV=1 - [Q8IHU0_PLAF7]	10.3588	30.71	1	4	4	4	127	14.3978	10.1548
	A2	Sequence	# PSMs	# Proteins	# Protein Groups	Protein Group Accessions	Modifications	ΔCn	q-Value	PEP	XCorr	Charge	MH+ [Da]	ΔM [ppm]	RT [min]	# Missed Cleavages
	High	LLQQHGSFEK	1	1	1	Q8IHU0		0	0	5.317e-05	3.11526	2	1186.62	-1.36577	15.0726	0
		Accession	Description	Score	Coverage	# Proteins	# Unique Peptides	# Peptides	# PSMs	# AAs	MW [kDa]	calc. pI
		Q8IHU0	60S ribosomal protein L28 OS=Plasmodium falciparum (isolate 3D7) OX=36329 GN=PF11_0437 PE=1 SV=1 - [Q8IHU0_PLAF7]	10.3588	30.71	1	4	4	4	127	14.3978	10.1548
	High	ESNVVNQHFK	1	1	1	Q8IHU0		0	0	0.0004991	2.99601	2	1201.6	1.2737	15.1195	0
		Accession	Description	Score	Coverage	# Proteins	# Unique Peptides	# Peptides	# PSMs	# AAs	MW [kDa]	calc. pI
		Q8IHU0	60S ribosomal protein L28 OS=Plasmodium falciparum (isolate 3D7) OX=36329 GN=PF11_0437 PE=1 SV=1 - [Q8IHU0_PLAF7]	10.3588	30.71	1	4	4	4	127	14.3978	10.1548
	High	SNSTNVTLK	1	1	1	Q8IHU0		0	0	0.002455	2.14191	2	963.511	0.153035	13.513	0
		Accession	Description	Score	Coverage	# Proteins	# Unique Peptides	# Peptides	# PSMs	# AAs	MW [kDa]	calc. pI
		Q8IHU0	60S ribosomal protein L28 OS=Plasmodium falciparum (isolate 3D7) OX=36329 GN=PF11_0437 PE=1 SV=1 - [Q8IHU0_PLAF7]	10.3588	30.71	1	4	4	4	127	14.3978	10.1548
	High	NTPSSSGLVK	1	1	1	Q8IHU0		0	0	0.003208	2.10564	2	989.529	3.01265	14.5516	0
		Accession	Description	Score	Coverage	# Proteins	# Unique Peptides	# Peptides	# PSMs	# AAs	MW [kDa]	calc. pI
		Q8IHU0	60S ribosomal protein L28 OS=Plasmodium falciparum (isolate 3D7) OX=36329 GN=PF11_0437 PE=1 SV=1 - [Q8IHU0_PLAF7]	10.3588	30.71	1	4	4	4	127	14.3978	10.1548
C6KSL9	Uncharacterized protein OS=Plasmodium falciparum (isolate 3D7) OX=36329 GN=PF3D7_0601900 PE=4 SV=1 - [C6KSL9_PLAF7]	6.635	34.38	1	2	3	5	128	14.7163	8.96826
	A2	Sequence	# PSMs	# Proteins	# Protein Groups	Protein Group Accessions	Modifications	ΔCn	q-Value	PEP	XCorr	Charge	MH+ [Da]	ΔM [ppm]	RT [min]	# Missed Cleavages
	High	SHSSSSSVYASANAEN	1	1	1	C6KSL9		0	0	0.0004127	4.25208	2	1597.67	-1.67362	14.4528	0
		Accession	Description	Score	Coverage	# Proteins	# Unique Peptides	# Peptides	# PSMs	# AAs	MW [kDa]	calc. pI
		C6KSL9	Uncharacterized protein OS=Plasmodium falciparum (isolate 3D7) OX=36329 GN=PF3D7_0601900 PE=4 SV=1 - [C6KSL9_PLAF7]	6.635	34.38	1	2	3	5	128	14.7163	8.96826
	High	HSSLPNER	1	1	1	C6KSL9		0	0	0.001465	2.38292	2	939.465	0.628069	9.94636	0
		Accession	Description	Score	Coverage	# Proteins	# Unique Peptides	# Peptides	# PSMs	# AAs	MW [kDa]	calc. pI
		C6KSL9	Uncharacterized protein OS=Plasmodium falciparum (isolate 3D7) OX=36329 GN=PF3D7_0601900 PE=4 SV=1 - [C6KSL9_PLAF7]	6.635	34.38	1	2	3	5	128	14.7163	8.96826
	Low	TKmSKHYEDDDDDDDYQPPR	2	1	1	C6KSL9	M3(Oxidation)	0	0.441	1	0.0878858	2	2486	-0.301009	1.39834	2
		Accession	Description	Score	Coverage	# Proteins	# Unique Peptides	# Peptides	# PSMs	# AAs	MW [kDa]	calc. pI
		C6KSL9	Uncharacterized protein OS=Plasmodium falciparum (isolate 3D7) OX=36329 GN=PF3D7_0601900 PE=4 SV=1 - [C6KSL9_PLAF7]	6.635	34.38	1	2	3	5	128	14.7163	8.96826
	Low	TKMSKHYEDDDDDDDYQPPR	1	1	1	C6KSL9		0	0.493	1	0.0428924	2	2470.01	1.09781	2.31721	2
		Accession	Description	Score	Coverage	# Proteins	# Unique Peptides	# Peptides	# PSMs	# AAs	MW [kDa]	calc. pI
		C6KSL9	Uncharacterized protein OS=Plasmodium falciparum (isolate 3D7) OX=36329 GN=PF3D7_0601900 PE=4 SV=1 - [C6KSL9_PLAF7]	6.635	34.38	1	2	3	5	128	14.7163	8.96826
O77364	60S ribosomal protein L26, putative OS=Plasmodium falciparum (isolate 3D7) OX=36329 GN=PF3D7_0312800 PE=1 SV=1 - [O77364_PLAF7]	23.107	37.3	1	4	6	7	126	14.8034	11.1216
	A2	Sequence	# PSMs	# Proteins	# Protein Groups	Protein Group Accessions	Modifications	ΔCn	q-Value	PEP	XCorr	Charge	MH+ [Da]	ΔM [ppm]	RT [min]	# Missed Cleavages
	High	VNGESTFIGIHPSNVVLTK	2	1	1	O77364		0	0	5.23e-09	6.45865	2	2012.09	2.55954	28.8091	0
		Accession	Description	Score	Coverage	# Proteins	# Unique Peptides	# Peptides	# PSMs	# AAs	MW [kDa]	calc. pI
		O77364	60S ribosomal protein L26, putative OS=Plasmodium falciparum (isolate 3D7) OX=36329 GN=PF3D7_0312800 PE=1 SV=1 - [O77364_PLAF7]	23.107	37.3	1	4	6	7	126	14.8034	11.1216
	High	EKVNGESTFIGIHPSNVVLTK	1	1	1	O77364		0	0	2.172e-05	5.23104	3	2269.23	3.1257	26.6117	1
		Accession	Description	Score	Coverage	# Proteins	# Unique Peptides	# Peptides	# PSMs	# AAs	MW [kDa]	calc. pI
		O77364	60S ribosomal protein L26, putative OS=Plasmodium falciparum (isolate 3D7) OX=36329 GN=PF3D7_0312800 PE=1 SV=1 - [O77364_PLAF7]	23.107	37.3	1	4	6	7	126	14.8034	11.1216
	High	KDDEVLIcR	1	1	1	O77364	C8(Carbamidomethyl)	0	0	0.0005457	3.54315	2	1147.57	-4.6464	17.2197	1
		Accession	Description	Score	Coverage	# Proteins	# Unique Peptides	# Peptides	# PSMs	# AAs	MW [kDa]	calc. pI
		O77364	60S ribosomal protein L26, putative OS=Plasmodium falciparum (isolate 3D7) OX=36329 GN=PF3D7_0312800 PE=1 SV=1 - [O77364_PLAF7]	23.107	37.3	1	4	6	7	126	14.8034	11.1216
	High	AHFTAPAGLR	1	1	1	O77364		0	0	0.003084	2.2858	2	1040.57	2.82021	18.7905	0
		Accession	Description	Score	Coverage	# Proteins	# Unique Peptides	# Peptides	# PSMs	# AAs	MW [kDa]	calc. pI
		O77364	60S ribosomal protein L26, putative OS=Plasmodium falciparum (isolate 3D7) OX=36329 GN=PF3D7_0312800 PE=1 SV=1 - [O77364_PLAF7]	23.107	37.3	1	4	6	7	126	14.8034	11.1216
	Low	TRSLPVRK	1	1	1	O77364		0	0.617	1	0.207686	2	956.601	0.640012	45.474	2
		Accession	Description	Score	Coverage	# Proteins	# Unique Peptides	# Peptides	# PSMs	# AAs	MW [kDa]	calc. pI
		O77364	60S ribosomal protein L26, putative OS=Plasmodium falciparum (isolate 3D7) OX=36329 GN=PF3D7_0312800 PE=1 SV=1 - [O77364_PLAF7]	23.107	37.3	1	4	6	7	126	14.8034	11.1216
	Low	SLPVRKDDEVLIcR	1	1	1	O77364	C13(Carbamidomethyl)	0.5421			1.46584	3	1699.91	-3.16288	36.3144	2
		Accession	Description	Score	Coverage	# Proteins	# Unique Peptides	# Peptides	# PSMs	# AAs	MW [kDa]	calc. pI
		O77364	60S ribosomal protein L26, putative OS=Plasmodium falciparum (isolate 3D7) OX=36329 GN=PF3D7_0312800 PE=1 SV=1 - [O77364_PLAF7]	23.107	37.3	1	4	6	7	126	14.8034	11.1216
O77395	40S ribosomal protein S15A, putative OS=Plasmodium falciparum (isolate 3D7) OX=36329 GN=PF3D7_0316800 PE=1 SV=1 - [O77395_PLAF7]	26.3616	53.08	1	8	10	13	130	14.8641	9.99365
	A2	Sequence	# PSMs	# Proteins	# Protein Groups	Protein Group Accessions	Modifications	ΔCn	q-Value	PEP	XCorr	Charge	MH+ [Da]	ΔM [ppm]	RT [min]	# Missed Cleavages
	High	GYIGSFEIVDDHR	1	1	1	O77395		0	0	1.401e-05	3.9366	3	1507.72	2.0939	28.2036	0
		Accession	Description	Score	Coverage	# Proteins	# Unique Peptides	# Peptides	# PSMs	# AAs	MW [kDa]	calc. pI
		O77395	40S ribosomal protein S15A, putative OS=Plasmodium falciparum (isolate 3D7) OX=36329 GN=PF3D7_0316800 PE=1 SV=1 - [O77395_PLAF7]	26.3616	53.08	1	8	10	13	130	14.8641	9.99365
	High	KGYIGSFEIVDDHR	1	1	1	O77395		0	0	0.0001413	3.74284	3	1635.82	3.0124	24.6319	1
		Accession	Description	Score	Coverage	# Proteins	# Unique Peptides	# Peptides	# PSMs	# AAs	MW [kDa]	calc. pI
		O77395	40S ribosomal protein S15A, putative OS=Plasmodium falciparum (isolate 3D7) OX=36329 GN=PF3D7_0316800 PE=1 SV=1 - [O77395_PLAF7]	26.3616	53.08	1	8	10	13	130	14.8641	9.99365
	High	MSVLADcLK	1	1	1	O77395	C7(Carbamidomethyl)	0	0	0.0004516	2.52438	2	1036.52	1.90733	25.4589	0
		Accession	Description	Score	Coverage	# Proteins	# Unique Peptides	# Peptides	# PSMs	# AAs	MW [kDa]	calc. pI
		O77395	40S ribosomal protein S15A, putative OS=Plasmodium falciparum (isolate 3D7) OX=36329 GN=PF3D7_0316800 PE=1 SV=1 - [O77395_PLAF7]	26.3616	53.08	1	8	10	13	130	14.8641	9.99365
	High	IVVNLLGR	2	1	1	O77395		0	0	0.000781	2.49282	2	883.574	1.47779	28.2532	0
		Accession	Description	Score	Coverage	# Proteins	# Unique Peptides	# Peptides	# PSMs	# AAs	MW [kDa]	calc. pI
		O77395	40S ribosomal protein S15A, putative OS=Plasmodium falciparum (isolate 3D7) OX=36329 GN=PF3D7_0316800 PE=1 SV=1 - [O77395_PLAF7]	26.3616	53.08	1	8	10	13	130	14.8641	9.99365
	High	QVLIRPSSK	1	1	1	O77395		0	0	0.000221	2.43301	2	1027.63	0.119558	13.7714	0
		Accession	Description	Score	Coverage	# Proteins	# Unique Peptides	# Peptides	# PSMs	# AAs	MW [kDa]	calc. pI
		O77395	40S ribosomal protein S15A, putative OS=Plasmodium falciparum (isolate 3D7) OX=36329 GN=PF3D7_0316800 PE=1 SV=1 - [O77395_PLAF7]	26.3616	53.08	1	8	10	13	130	14.8641	9.99365
	High	cAVISPR	1	1	1	O77395	C1(Carbamidomethyl)	0	0.001	0.008529	2.33473	2	802.424	-0.566723	14.5967	0
		Accession	Description	Score	Coverage	# Proteins	# Unique Peptides	# Peptides	# PSMs	# AAs	MW [kDa]	calc. pI
		O77395	40S ribosomal protein S15A, putative OS=Plasmodium falciparum (isolate 3D7) OX=36329 GN=PF3D7_0316800 PE=1 SV=1 - [O77395_PLAF7]	26.3616	53.08	1	8	10	13	130	14.8641	9.99365
	High	IITSILPSR	2	1	1	O77395		0	0.002	0.01816	2.54488	2	999.621	1.26846	26.8851	0
		Accession	Description	Score	Coverage	# Proteins	# Unique Peptides	# Peptides	# PSMs	# AAs	MW [kDa]	calc. pI
		O77395	40S ribosomal protein S15A, putative OS=Plasmodium falciparum (isolate 3D7) OX=36329 GN=PF3D7_0316800 PE=1 SV=1 - [O77395_PLAF7]	26.3616	53.08	1	8	10	13	130	14.8641	9.99365
	High	FLQYMQK	1	1	1	O77395		0	0.007	0.146	2.13311	2	957.487	1.05479	22.3678	0
		Accession	Description	Score	Coverage	# Proteins	# Unique Peptides	# Peptides	# PSMs	# AAs	MW [kDa]	calc. pI
		O77395	40S ribosomal protein S15A, putative OS=Plasmodium falciparum (isolate 3D7) OX=36329 GN=PF3D7_0316800 PE=1 SV=1 - [O77395_PLAF7]	26.3616	53.08	1	8	10	13	130	14.8641	9.99365
	Low	IVVNLLGRINKcAVISPR	2	1	1	O77395	C12(Carbamidomethyl)	0	0.37	1	0.0363377	2	2022.21	4.30757	8.61343	2
		Accession	Description	Score	Coverage	# Proteins	# Unique Peptides	# Peptides	# PSMs	# AAs	MW [kDa]	calc. pI
		O77395	40S ribosomal protein S15A, putative OS=Plasmodium falciparum (isolate 3D7) OX=36329 GN=PF3D7_0316800 PE=1 SV=1 - [O77395_PLAF7]	26.3616	53.08	1	8	10	13	130	14.8641	9.99365
	Low	GRRQVLIRPSSK	1	1	1	O77395		0.7125			1.12617	2	1396.85	0.906594	37.8774	2
		Accession	Description	Score	Coverage	# Proteins	# Unique Peptides	# Peptides	# PSMs	# AAs	MW [kDa]	calc. pI
		O77395	40S ribosomal protein S15A, putative OS=Plasmodium falciparum (isolate 3D7) OX=36329 GN=PF3D7_0316800 PE=1 SV=1 - [O77395_PLAF7]	26.3616	53.08	1	8	10	13	130	14.8641	9.99365
Q8IE09	60S ribosomal protein L23, putative OS=Plasmodium falciparum (isolate 3D7) OX=36329 GN=PF3D7_1331800 PE=1 SV=1 - [Q8IE09_PLAF7]	33.3615	37.41	1	3	4	8	139	14.983	9.86182
	A2	Sequence	# PSMs	# Proteins	# Protein Groups	Protein Group Accessions	Modifications	ΔCn	q-Value	PEP	XCorr	Charge	MH+ [Da]	ΔM [ppm]	RT [min]	# Missed Cleavages
	High	LPAASLGDMVLATVK	3	1	1	Q8IE09		0	0	6.209e-08	5.26194	2	1485.83	-0.643098	39.047	0
		Accession	Description	Score	Coverage	# Proteins	# Unique Peptides	# Peptides	# PSMs	# AAs	MW [kDa]	calc. pI
		Q8IE09	60S ribosomal protein L23, putative OS=Plasmodium falciparum (isolate 3D7) OX=36329 GN=PF3D7_1331800 PE=1 SV=1 - [Q8IE09_PLAF7]	33.3615	37.41	1	3	4	8	139	14.983	9.86182
	High	LPAASLGDmVLATVK	1	1	1	Q8IE09	M9(Oxidation)	0	0	2.616e-08	5.2189	2	1501.84	4.37522	33.2571	0
		Accession	Description	Score	Coverage	# Proteins	# Unique Peptides	# Peptides	# PSMs	# AAs	MW [kDa]	calc. pI
		Q8IE09	60S ribosomal protein L23, putative OS=Plasmodium falciparum (isolate 3D7) OX=36329 GN=PF3D7_1331800 PE=1 SV=1 - [Q8IE09_PLAF7]	33.3615	37.41	1	3	4	8	139	14.983	9.86182
	High	ITLSLPVGALINccDNSGGK	2	1	1	Q8IE09	C13(Carbamidomethyl); C14(Carbamidomethyl)	0	0	3.707e-09	4.81011	2	2089.05	4.93537	38.4097	0
		Accession	Description	Score	Coverage	# Proteins	# Unique Peptides	# Peptides	# PSMs	# AAs	MW [kDa]	calc. pI
		Q8IE09	60S ribosomal protein L23, putative OS=Plasmodium falciparum (isolate 3D7) OX=36329 GN=PF3D7_1331800 PE=1 SV=1 - [Q8IE09_PLAF7]	33.3615	37.41	1	3	4	8	139	14.983	9.86182
	High	GSAITGPVAR	1	1	1	Q8IE09		0	0.001	0.01421	2.26454	2	928.521	0.387324	16.1323	0
		Accession	Description	Score	Coverage	# Proteins	# Unique Peptides	# Peptides	# PSMs	# AAs	MW [kDa]	calc. pI
		Q8IE09	60S ribosomal protein L23, putative OS=Plasmodium falciparum (isolate 3D7) OX=36329 GN=PF3D7_1331800 PE=1 SV=1 - [Q8IE09_PLAF7]	33.3615	37.41	1	3	4	8	139	14.983	9.86182
	Low	GKPDLRK	1	1	1	Q8IE09		0.7639			0.551983	2	813.495	0.633323	18.8556	1
		Accession	Description	Score	Coverage	# Proteins	# Unique Peptides	# Peptides	# PSMs	# AAs	MW [kDa]	calc. pI
		Q8IE09	60S ribosomal protein L23, putative OS=Plasmodium falciparum (isolate 3D7) OX=36329 GN=PF3D7_1331800 PE=1 SV=1 - [Q8IE09_PLAF7]	33.3615	37.41	1	3	4	8	139	14.983	9.86182
Q8IIJ4	Uncharacterized protein OS=Plasmodium falciparum (isolate 3D7) OX=36329 GN=PF11_0179 PE=4 SV=1 - [Q8IIJ4_PLAF7]	5.13968	27.34	1	1	3	3	128	15.2525	9.72998
	A2	Sequence	# PSMs	# Proteins	# Protein Groups	Protein Group Accessions	Modifications	ΔCn	q-Value	PEP	XCorr	Charge	MH+ [Da]	ΔM [ppm]	RT [min]	# Missed Cleavages
	High	LNYLNSIYDK	1	1	1	Q8IIJ4		0	0	0.0001021	3.15684	2	1242.64	0.999174	28.4656	0
		Accession	Description	Score	Coverage	# Proteins	# Unique Peptides	# Peptides	# PSMs	# AAs	MW [kDa]	calc. pI
		Q8IIJ4	Uncharacterized protein OS=Plasmodium falciparum (isolate 3D7) OX=36329 GN=PF11_0179 PE=4 SV=1 - [Q8IIJ4_PLAF7]	5.13968	27.34	1	1	3	3	128	15.2525	9.72998
	Low	INNQNNIGLYWNK	1	1	1	Q8IIJ4		0.2667			1.98284	2	1590.81	3.87097	28.2399	0
		Accession	Description	Score	Coverage	# Proteins	# Unique Peptides	# Peptides	# PSMs	# AAs	MW [kDa]	calc. pI
		Q8IIJ4	Uncharacterized protein OS=Plasmodium falciparum (isolate 3D7) OX=36329 GN=PF11_0179 PE=4 SV=1 - [Q8IIJ4_PLAF7]	5.13968	27.34	1	1	3	3	128	15.2525	9.72998
	Low	YLVNPLNDKFNK	1	1	1	Q8IIJ4		0.1374			1.12978	2	1464.78	-4.83205	35.8824	1
		Accession	Description	Score	Coverage	# Proteins	# Unique Peptides	# Peptides	# PSMs	# AAs	MW [kDa]	calc. pI
		Q8IIJ4	Uncharacterized protein OS=Plasmodium falciparum (isolate 3D7) OX=36329 GN=PF11_0179 PE=4 SV=1 - [Q8IIJ4_PLAF7]	5.13968	27.34	1	1	3	3	128	15.2525	9.72998
Q8I3R6	40S ribosomal protein S24 OS=Plasmodium falciparum (isolate 3D7) OX=36329 GN=PF3D7_0519400 PE=1 SV=1 - [Q8I3R6_PLAF7]	11.3185	24.06	1	3	3	4	133	15.3818	10.7554
	A2	Sequence	# PSMs	# Proteins	# Protein Groups	Protein Group Accessions	Modifications	ΔCn	q-Value	PEP	XCorr	Charge	MH+ [Da]	ΔM [ppm]	RT [min]	# Missed Cleavages
	High	LNNVNTIVLFGFK	1	1	1	Q8I3R6		0	0	2.014e-05	3.79762	2	1478.84	0.464265	38.8284	0
		Accession	Description	Score	Coverage	# Proteins	# Unique Peptides	# Peptides	# PSMs	# AAs	MW [kDa]	calc. pI
		Q8I3R6	40S ribosomal protein S24 OS=Plasmodium falciparum (isolate 3D7) OX=36329 GN=PF3D7_0519400 PE=1 SV=1 - [Q8I3R6_PLAF7]	11.3185	24.06	1	3	3	4	133	15.3818	10.7554
	High	QFALEILHPNK	1	1	1	Q8I3R6		0	0	0.0002802	3.24895	3	1309.73	2.12129	28.33	0
		Accession	Description	Score	Coverage	# Proteins	# Unique Peptides	# Peptides	# PSMs	# AAs	MW [kDa]	calc. pI
		Q8I3R6	40S ribosomal protein S24 OS=Plasmodium falciparum (isolate 3D7) OX=36329 GN=PF3D7_0519400 PE=1 SV=1 - [Q8I3R6_PLAF7]	11.3185	24.06	1	3	3	4	133	15.3818	10.7554
	High	YMSNPLLR	2	1	1	Q8I3R6		0	0	0.006119	2.03615	2	993.52	1.42506	25.5571	0
		Accession	Description	Score	Coverage	# Proteins	# Unique Peptides	# Peptides	# PSMs	# AAs	MW [kDa]	calc. pI
		Q8I3R6	40S ribosomal protein S24 OS=Plasmodium falciparum (isolate 3D7) OX=36329 GN=PF3D7_0519400 PE=1 SV=1 - [Q8I3R6_PLAF7]	11.3185	24.06	1	3	3	4	133	15.3818	10.7554
C6KT19	Histone H3 OS=Plasmodium falciparum (isolate 3D7) OX=36329 GN=PF3D7_0617900 PE=3 SV=1 - [C6KT19_PLAF7]	14.6239	24.26	1	3	5	7	136	15.4316	11.1509
	A2	Sequence	# PSMs	# Proteins	# Protein Groups	Protein Group Accessions	Modifications	ΔCn	q-Value	PEP	XCorr	Charge	MH+ [Da]	ΔM [ppm]	RT [min]	# Missed Cleavages
	High	KSAPVSTGIK	1	1	1	C6KT19		0	0	0.0003433	2.58539	2	987.581	-2.11214	11.2803	1
		Accession	Description	Score	Coverage	# Proteins	# Unique Peptides	# Peptides	# PSMs	# AAs	MW [kDa]	calc. pI
		C6KT19	Histone H3 OS=Plasmodium falciparum (isolate 3D7) OX=36329 GN=PF3D7_0617900 PE=3 SV=1 - [C6KT19_PLAF7]	14.6239	24.26	1	3	5	7	136	15.4316	11.1509
	High	STDLLIR	2	2	2	C6KT19;C6KSV0		0	0.001	0.01358	2.55381	2	817.479	1.49264	22.0272	0
		Accession	Description	Score	Coverage	# Proteins	# Unique Peptides	# Peptides	# PSMs	# AAs	MW [kDa]	calc. pI
		C6KSV0	Histone H3 OS=Plasmodium falciparum (isolate 3D7) OX=36329 GN=PF3D7_0610400 PE=3 SV=1 - [C6KSV0_PLAF7]	20.5733	31.62	1	3	7	13	136	15.4365	11.1362
		C6KT19	Histone H3 OS=Plasmodium falciparum (isolate 3D7) OX=36329 GN=PF3D7_0617900 PE=3 SV=1 - [C6KT19_PLAF7]	14.6239	24.26	1	3	5	7	136	15.4316	11.1509
	High	SAPVSTGIK	1	1	1	C6KT19		0	0.001	0.01768	2.17711	2	859.491	2.54319	14.3465	0
		Accession	Description	Score	Coverage	# Proteins	# Unique Peptides	# Peptides	# PSMs	# AAs	MW [kDa]	calc. pI
		C6KT19	Histone H3 OS=Plasmodium falciparum (isolate 3D7) OX=36329 GN=PF3D7_0617900 PE=3 SV=1 - [C6KT19_PLAF7]	14.6239	24.26	1	3	5	7	136	15.4316	11.1509
	High	EIAQEYK	1	1	1	C6KT19		0	0.006	0.1169	1.5253	2	880.44	-1.26334	13.8452	0
		Accession	Description	Score	Coverage	# Proteins	# Unique Peptides	# Peptides	# PSMs	# AAs	MW [kDa]	calc. pI
		C6KT19	Histone H3 OS=Plasmodium falciparum (isolate 3D7) OX=36329 GN=PF3D7_0617900 PE=3 SV=1 - [C6KT19_PLAF7]	14.6239	24.26	1	3	5	7	136	15.4316	11.1509
	High	YRPGTVALR	2	2	2	C6KT19;C6KSV0		0	0.008	0.1615	2.66814	2	1032.6	1.73929	16.6153	0
		Accession	Description	Score	Coverage	# Proteins	# Unique Peptides	# Peptides	# PSMs	# AAs	MW [kDa]	calc. pI
		C6KSV0	Histone H3 OS=Plasmodium falciparum (isolate 3D7) OX=36329 GN=PF3D7_0610400 PE=3 SV=1 - [C6KSV0_PLAF7]	20.5733	31.62	1	3	7	13	136	15.4365	11.1362
		C6KT19	Histone H3 OS=Plasmodium falciparum (isolate 3D7) OX=36329 GN=PF3D7_0617900 PE=3 SV=1 - [C6KT19_PLAF7]	14.6239	24.26	1	3	5	7	136	15.4316	11.1509
C6KSV0	Histone H3 OS=Plasmodium falciparum (isolate 3D7) OX=36329 GN=PF3D7_0610400 PE=3 SV=1 - [C6KSV0_PLAF7]	20.5733	31.62	1	3	7	13	136	15.4365	11.1362
	A2	Sequence	# PSMs	# Proteins	# Protein Groups	Protein Group Accessions	Modifications	ΔCn	q-Value	PEP	XCorr	Charge	MH+ [Da]	ΔM [ppm]	RT [min]	# Missed Cleavages
	High	KSAPISAGIK	1	1	1	C6KSV0		0	0	0.0002304	2.9651	2	971.587	-1.73195	13.4922	1
		Accession	Description	Score	Coverage	# Proteins	# Unique Peptides	# Peptides	# PSMs	# AAs	MW [kDa]	calc. pI
		C6KSV0	Histone H3 OS=Plasmodium falciparum (isolate 3D7) OX=36329 GN=PF3D7_0610400 PE=3 SV=1 - [C6KSV0_PLAF7]	20.5733	31.62	1	3	7	13	136	15.4365	11.1362
	High	SAPISAGIK	2	1	1	C6KSV0		0	0	0.005916	1.98844	2	843.49	-4.52842	16.8817	0
		Accession	Description	Score	Coverage	# Proteins	# Unique Peptides	# Peptides	# PSMs	# AAs	MW [kDa]	calc. pI
		C6KSV0	Histone H3 OS=Plasmodium falciparum (isolate 3D7) OX=36329 GN=PF3D7_0610400 PE=3 SV=1 - [C6KSV0_PLAF7]	20.5733	31.62	1	3	7	13	136	15.4365	11.1362
	High	STDLLIR	2	2	2	C6KT19;C6KSV0		0	0.001	0.01358	2.55381	2	817.479	1.49264	22.0272	0
		Accession	Description	Score	Coverage	# Proteins	# Unique Peptides	# Peptides	# PSMs	# AAs	MW [kDa]	calc. pI
		C6KSV0	Histone H3 OS=Plasmodium falciparum (isolate 3D7) OX=36329 GN=PF3D7_0610400 PE=3 SV=1 - [C6KSV0_PLAF7]	20.5733	31.62	1	3	7	13	136	15.4365	11.1362
		C6KT19	Histone H3 OS=Plasmodium falciparum (isolate 3D7) OX=36329 GN=PF3D7_0617900 PE=3 SV=1 - [C6KT19_PLAF7]	14.6239	24.26	1	3	5	7	136	15.4316	11.1509
	High	EIAQDYK	1	1	1	C6KSV0		0	0.001	0.01055	1.98865	2	866.426	0.435754	13.4545	0
		Accession	Description	Score	Coverage	# Proteins	# Unique Peptides	# Peptides	# PSMs	# AAs	MW [kDa]	calc. pI
		C6KSV0	Histone H3 OS=Plasmodium falciparum (isolate 3D7) OX=36329 GN=PF3D7_0610400 PE=3 SV=1 - [C6KSV0_PLAF7]	20.5733	31.62	1	3	7	13	136	15.4365	11.1362
	High	YRPGTVALR	2	2	2	C6KT19;C6KSV0		0	0.008	0.1615	2.66814	2	1032.6	1.73929	16.6153	0
		Accession	Description	Score	Coverage	# Proteins	# Unique Peptides	# Peptides	# PSMs	# AAs	MW [kDa]	calc. pI
		C6KSV0	Histone H3 OS=Plasmodium falciparum (isolate 3D7) OX=36329 GN=PF3D7_0610400 PE=3 SV=1 - [C6KSV0_PLAF7]	20.5733	31.62	1	3	7	13	136	15.4365	11.1362
		C6KT19	Histone H3 OS=Plasmodium falciparum (isolate 3D7) OX=36329 GN=PF3D7_0617900 PE=3 SV=1 - [C6KT19_PLAF7]	14.6239	24.26	1	3	5	7	136	15.4316	11.1509
	Low	RVTImPK	2	1	1	C6KSV0	M5(Oxidation)	0	0.077	1	1.86413	2	860.502	-0.0481528	10.205	1
		Accession	Description	Score	Coverage	# Proteins	# Unique Peptides	# Peptides	# PSMs	# AAs	MW [kDa]	calc. pI
		C6KSV0	Histone H3 OS=Plasmodium falciparum (isolate 3D7) OX=36329 GN=PF3D7_0610400 PE=3 SV=1 - [C6KSV0_PLAF7]	20.5733	31.62	1	3	7	13	136	15.4365	11.1362
	Low	RVTIMPK	2	1	1	C6KSV0		0	0.078	1	1.90561	2	844.507	0.145159	14.212	1
		Accession	Description	Score	Coverage	# Proteins	# Unique Peptides	# Peptides	# PSMs	# AAs	MW [kDa]	calc. pI
		C6KSV0	Histone H3 OS=Plasmodium falciparum (isolate 3D7) OX=36329 GN=PF3D7_0610400 PE=3 SV=1 - [C6KSV0_PLAF7]	20.5733	31.62	1	3	7	13	136	15.4365	11.1362
	Low	LVREIAQDYK	1	1	1	C6KSV0		0.0891			0.922902	3	1234.68	1.39993	20.0357	1
		Accession	Description	Score	Coverage	# Proteins	# Unique Peptides	# Peptides	# PSMs	# AAs	MW [kDa]	calc. pI
		C6KSV0	Histone H3 OS=Plasmodium falciparum (isolate 3D7) OX=36329 GN=PF3D7_0610400 PE=3 SV=1 - [C6KSV0_PLAF7]	20.5733	31.62	1	3	7	13	136	15.4365	11.1362
Q8I3B0	60S ribosomal protein L32 OS=Plasmodium falciparum (isolate 3D7) OX=36329 GN=PF3D7_0903900 PE=1 SV=1 - [Q8I3B0_PLAF7]	11.4243	45.04	1	4	6	6	131	15.5166	11.063
	A2	Sequence	# PSMs	# Proteins	# Protein Groups	Protein Group Accessions	Modifications	ΔCn	q-Value	PEP	XCorr	Charge	MH+ [Da]	ΔM [ppm]	RT [min]	# Missed Cleavages
	High	QMNVSVINAK	1	1	1	Q8I3B0		0	0	0.000188	3.31347	2	1103.59	2.43786	21.0861	0
		Accession	Description	Score	Coverage	# Proteins	# Unique Peptides	# Peptides	# PSMs	# AAs	MW [kDa]	calc. pI
		Q8I3B0	60S ribosomal protein L32 OS=Plasmodium falciparum (isolate 3D7) OX=36329 GN=PF3D7_0903900 PE=1 SV=1 - [Q8I3B0_PLAF7]	11.4243	45.04	1	4	6	6	131	15.5166	11.063
	High	EMEPLIMNHTK	1	1	1	Q8I3B0		0	0	0.0001442	3.02992	3	1342.65	0.846136	21.2712	0
		Accession	Description	Score	Coverage	# Proteins	# Unique Peptides	# Peptides	# PSMs	# AAs	MW [kDa]	calc. pI
		Q8I3B0	60S ribosomal protein L32 OS=Plasmodium falciparum (isolate 3D7) OX=36329 GN=PF3D7_0903900 PE=1 SV=1 - [Q8I3B0_PLAF7]	11.4243	45.04	1	4	6	6	131	15.5166	11.063
	High	YcVQIAHNVSSK	1	1	1	Q8I3B0	C2(Carbamidomethyl)	0	0	9.985e-05	2.59856	2	1405.69	1.3619	17.9795	0
		Accession	Description	Score	Coverage	# Proteins	# Unique Peptides	# Peptides	# PSMs	# AAs	MW [kDa]	calc. pI
		Q8I3B0	60S ribosomal protein L32 OS=Plasmodium falciparum (isolate 3D7) OX=36329 GN=PF3D7_0903900 PE=1 SV=1 - [Q8I3B0_PLAF7]	11.4243	45.04	1	4	6	6	131	15.5166	11.063
	High	GTNLMPSIGYGSNK	1	1	1	Q8I3B0		0	0	0.0001073	2.48237	2	1438.7	2.09282	26.7729	0
		Accession	Description	Score	Coverage	# Proteins	# Unique Peptides	# Peptides	# PSMs	# AAs	MW [kDa]	calc. pI
		Q8I3B0	60S ribosomal protein L32 OS=Plasmodium falciparum (isolate 3D7) OX=36329 GN=PF3D7_0903900 PE=1 SV=1 - [Q8I3B0_PLAF7]	11.4243	45.04	1	4	6	6	131	15.5166	11.063
	Low	YKGTNLmPSIGYGSNKK	1	1	1	Q8I3B0	M7(Oxidation)	0	0.559	1	1.11337	2	1873.95	0.88696	45.6131	2
		Accession	Description	Score	Coverage	# Proteins	# Unique Peptides	# Peptides	# PSMs	# AAs	MW [kDa]	calc. pI
		Q8I3B0	60S ribosomal protein L32 OS=Plasmodium falciparum (isolate 3D7) OX=36329 GN=PF3D7_0903900 PE=1 SV=1 - [Q8I3B0_PLAF7]	11.4243	45.04	1	4	6	6	131	15.5166	11.063
	Low	FLLPNNKYK	1	1	1	Q8I3B0		0.7167			0.826965	2	1136.65	4.72231	34.1321	1
		Accession	Description	Score	Coverage	# Proteins	# Unique Peptides	# Peptides	# PSMs	# AAs	MW [kDa]	calc. pI
		Q8I3B0	60S ribosomal protein L32 OS=Plasmodium falciparum (isolate 3D7) OX=36329 GN=PF3D7_0903900 PE=1 SV=1 - [Q8I3B0_PLAF7]	11.4243	45.04	1	4	6	6	131	15.5166	11.063
Q8IDG8	Membrane associated histidine-rich protein OS=Plasmodium falciparum (isolate 3D7) OX=36329 GN=PF3D7_1353200 PE=4 SV=1 - [Q8IDG8_PLAF7]	12.801	12.41	1	2	2	3	137	15.8388	7.37158
	A2	Sequence	# PSMs	# Proteins	# Protein Groups	Protein Group Accessions	Modifications	ΔCn	q-Value	PEP	XCorr	Charge	MH+ [Da]	ΔM [ppm]	RT [min]	# Missed Cleavages
	High	IVNITPVNEEHKAEASK	2	1	1	Q8IDG8		0	0	4.695e-06	4.59592	3	1878.99	-0.00678722	17.4466	1
		Accession	Description	Score	Coverage	# Proteins	# Unique Peptides	# Peptides	# PSMs	# AAs	MW [kDa]	calc. pI
		Q8IDG8	Membrane associated histidine-rich protein OS=Plasmodium falciparum (isolate 3D7) OX=36329 GN=PF3D7_1353200 PE=4 SV=1 - [Q8IDG8_PLAF7]	12.801	12.41	1	2	2	3	137	15.8388	7.37158
	High	IVNITPVNEEHK	1	1	1	Q8IDG8		0	0	5.285e-06	2.99058	2	1392.75	1.58141	18.563	0
		Accession	Description	Score	Coverage	# Proteins	# Unique Peptides	# Peptides	# PSMs	# AAs	MW [kDa]	calc. pI
		Q8IDG8	Membrane associated histidine-rich protein OS=Plasmodium falciparum (isolate 3D7) OX=36329 GN=PF3D7_1353200 PE=4 SV=1 - [Q8IDG8_PLAF7]	12.801	12.41	1	2	2	3	137	15.8388	7.37158
Q8IIC4	High mobility group-like protein NHP2, putative OS=Plasmodium falciparum (isolate 3D7) OX=36329 GN=PF11_0250 PE=4 SV=1 - [Q8IIC4_PLAF7]	15.1219	53.79	1	2	5	6	145	16.0024	5.16064
	A2	Sequence	# PSMs	# Proteins	# Protein Groups	Protein Group Accessions	Modifications	ΔCn	q-Value	PEP	XCorr	Charge	MH+ [Da]	ΔM [ppm]	RT [min]	# Missed Cleavages
	High	IFPLASPELTNQILDVIQR	2	1	1	Q8IIC4		0	0	2.843e-09	4.98489	2	2167.22	3.48043	44.6766	0
		Accession	Description	Score	Coverage	# Proteins	# Unique Peptides	# Peptides	# PSMs	# AAs	MW [kDa]	calc. pI
		Q8IIC4	High mobility group-like protein NHP2, putative OS=Plasmodium falciparum (isolate 3D7) OX=36329 GN=PF11_0250 PE=4 SV=1 - [Q8IIC4_PLAF7]	15.1219	53.79	1	2	5	6	145	16.0024	5.16064
	High	DGSPLETQITELK	1	1	1	Q8IIC4		0	0	0.0005923	3.52746	2	1430.74	4.07506	30.5696	0
		Accession	Description	Score	Coverage	# Proteins	# Unique Peptides	# Peptides	# PSMs	# AAs	MW [kDa]	calc. pI
		Q8IIC4	High mobility group-like protein NHP2, putative OS=Plasmodium falciparum (isolate 3D7) OX=36329 GN=PF11_0250 PE=4 SV=1 - [Q8IIC4_PLAF7]	15.1219	53.79	1	2	5	6	145	16.0024	5.16064
	Low	DLIEQMLI	1	1	1	Q8IIC4		0	0.145	1	1.85348	2	974.522	-0.374372	44.84	0
		Accession	Description	Score	Coverage	# Proteins	# Unique Peptides	# Peptides	# PSMs	# AAs	MW [kDa]	calc. pI
		Q8IIC4	High mobility group-like protein NHP2, putative OS=Plasmodium falciparum (isolate 3D7) OX=36329 GN=PF11_0250 PE=4 SV=1 - [Q8IIC4_PLAF7]	15.1219	53.79	1	2	5	6	145	16.0024	5.16064
	Low	mSNTLISNESVHNSEVEEEEEEINAK	1	1	1	Q8IIC4	M1(Oxidation)	0	0.366	1	0.649126	3	2977.32	0.615702	39.4783	0
		Accession	Description	Score	Coverage	# Proteins	# Unique Peptides	# Peptides	# PSMs	# AAs	MW [kDa]	calc. pI
		Q8IIC4	High mobility group-like protein NHP2, putative OS=Plasmodium falciparum (isolate 3D7) OX=36329 GN=PF11_0250 PE=4 SV=1 - [Q8IIC4_PLAF7]	15.1219	53.79	1	2	5	6	145	16.0024	5.16064
	Low	RGANEAVKSLHK	1	1	1	Q8IIC4		0.0989			0.815589	2	1309.73	-2.79852	24.4465	2
		Accession	Description	Score	Coverage	# Proteins	# Unique Peptides	# Peptides	# PSMs	# AAs	MW [kDa]	calc. pI
		Q8IIC4	High mobility group-like protein NHP2, putative OS=Plasmodium falciparum (isolate 3D7) OX=36329 GN=PF11_0250 PE=4 SV=1 - [Q8IIC4_PLAF7]	15.1219	53.79	1	2	5	6	145	16.0024	5.16064
Q8I502	40S ribosomal protein S17, putative OS=Plasmodium falciparum (isolate 3D7) OX=36329 GN=PF3D7_1242700 PE=1 SV=1 - [Q8I502_PLAF7]	28.1865	62.04	1	7	10	13	137	16.0567	10.4185
	A2	Sequence	# PSMs	# Proteins	# Protein Groups	Protein Group Accessions	Modifications	ΔCn	q-Value	PEP	XCorr	Charge	MH+ [Da]	ΔM [ppm]	RT [min]	# Missed Cleavages
	High	SQIDVSVIYVEPDTLR	2	1	1	Q8I502		0	0	8.119e-07	4.64441	2	1833.96	2.02785	35.1909	0
		Accession	Description	Score	Coverage	# Proteins	# Unique Peptides	# Peptides	# PSMs	# AAs	MW [kDa]	calc. pI
		Q8I502	40S ribosomal protein S17, putative OS=Plasmodium falciparum (isolate 3D7) OX=36329 GN=PF3D7_1242700 PE=1 SV=1 - [Q8I502_PLAF7]	28.1865	62.04	1	7	10	13	137	16.0567	10.4185
	High	ITEEVAIIPSK	1	1	1	Q8I502		0	0	4.35e-05	3.65051	2	1199.69	1.35505	25.1031	0
		Accession	Description	Score	Coverage	# Proteins	# Unique Peptides	# Peptides	# PSMs	# AAs	MW [kDa]	calc. pI
		Q8I502	40S ribosomal protein S17, putative OS=Plasmodium falciparum (isolate 3D7) OX=36329 GN=PF3D7_1242700 PE=1 SV=1 - [Q8I502_PLAF7]	28.1865	62.04	1	7	10	13	137	16.0567	10.4185
	High	ITEEVAIIPSKR	1	1	1	Q8I502		0	0	2.428e-05	3.49748	3	1355.79	1.44796	21.7201	1
		Accession	Description	Score	Coverage	# Proteins	# Unique Peptides	# Peptides	# PSMs	# AAs	MW [kDa]	calc. pI
		Q8I502	40S ribosomal protein S17, putative OS=Plasmodium falciparum (isolate 3D7) OX=36329 GN=PF3D7_1242700 PE=1 SV=1 - [Q8I502_PLAF7]	28.1865	62.04	1	7	10	13	137	16.0567	10.4185
	High	VAGFVTHLMK	1	1	1	Q8I502		0	0	0.0002502	3.30546	2	1102.61	1.23086	24.0015	0
		Accession	Description	Score	Coverage	# Proteins	# Unique Peptides	# Peptides	# PSMs	# AAs	MW [kDa]	calc. pI
		Q8I502	40S ribosomal protein S17, putative OS=Plasmodium falciparum (isolate 3D7) OX=36329 GN=PF3D7_1242700 PE=1 SV=1 - [Q8I502_PLAF7]	28.1865	62.04	1	7	10	13	137	16.0567	10.4185
	High	VHNPMINTNQQK	2	1	1	Q8I502		0	0	9.329e-06	3.2546	2	1423.72	4.36987	14.646	0
		Accession	Description	Score	Coverage	# Proteins	# Unique Peptides	# Peptides	# PSMs	# AAs	MW [kDa]	calc. pI
		Q8I502	40S ribosomal protein S17, putative OS=Plasmodium falciparum (isolate 3D7) OX=36329 GN=PF3D7_1242700 PE=1 SV=1 - [Q8I502_PLAF7]	28.1865	62.04	1	7	10	13	137	16.0567	10.4185
	High	SLGINISNMK	1	1	1	Q8I502		0	0	0.001691	2.70149	2	1076.57	-1.77649	26.963	0
		Accession	Description	Score	Coverage	# Proteins	# Unique Peptides	# Peptides	# PSMs	# AAs	MW [kDa]	calc. pI
		Q8I502	40S ribosomal protein S17, putative OS=Plasmodium falciparum (isolate 3D7) OX=36329 GN=PF3D7_1242700 PE=1 SV=1 - [Q8I502_PLAF7]	28.1865	62.04	1	7	10	13	137	16.0567	10.4185
	High	LTLDFQINK	1	1	1	Q8I502		0	0	0.0006951	2.23445	2	1091.61	1.86748	30.8466	0
		Accession	Description	Score	Coverage	# Proteins	# Unique Peptides	# Peptides	# PSMs	# AAs	MW [kDa]	calc. pI
		Q8I502	40S ribosomal protein S17, putative OS=Plasmodium falciparum (isolate 3D7) OX=36329 GN=PF3D7_1242700 PE=1 SV=1 - [Q8I502_PLAF7]	28.1865	62.04	1	7	10	13	137	16.0567	10.4185
	Low	RIQKGPVR	1	1	1	Q8I502		0	0.642	1	0.057096	2	953.605	4.6378	28.5564	2
		Accession	Description	Score	Coverage	# Proteins	# Unique Peptides	# Peptides	# PSMs	# AAs	MW [kDa]	calc. pI
		Q8I502	40S ribosomal protein S17, putative OS=Plasmodium falciparum (isolate 3D7) OX=36329 GN=PF3D7_1242700 PE=1 SV=1 - [Q8I502_PLAF7]	28.1865	62.04	1	7	10	13	137	16.0567	10.4185
	Low	SQIDVSVIYVEPDTLRMIK	2	1	1	Q8I502		0.7143			1.37708	3	2206.18	-1.52802	38.6397	1
		Accession	Description	Score	Coverage	# Proteins	# Unique Peptides	# Peptides	# PSMs	# AAs	MW [kDa]	calc. pI
		Q8I502	40S ribosomal protein S17, putative OS=Plasmodium falciparum (isolate 3D7) OX=36329 GN=PF3D7_1242700 PE=1 SV=1 - [Q8I502_PLAF7]	28.1865	62.04	1	7	10	13	137	16.0567	10.4185
	Low	IQKGPVRGISLK	1	1	1	Q8I502		0.2059			0.53967	2	1295.81	-2.83213	25.3947	2
		Accession	Description	Score	Coverage	# Proteins	# Unique Peptides	# Peptides	# PSMs	# AAs	MW [kDa]	calc. pI
		Q8I502	40S ribosomal protein S17, putative OS=Plasmodium falciparum (isolate 3D7) OX=36329 GN=PF3D7_1242700 PE=1 SV=1 - [Q8I502_PLAF7]	28.1865	62.04	1	7	10	13	137	16.0567	10.4185
Q8I3U6	40S ribosomal protein S11 OS=Plasmodium falciparum (isolate 3D7) OX=36329 GN=PF3D7_0516200 PE=1 SV=1 - [Q8I3U6_PLAF7]	31.3966	51.66	1	6	7	9	151	16.0667	10.4917
	A2	Sequence	# PSMs	# Proteins	# Protein Groups	Protein Group Accessions	Modifications	ΔCn	q-Value	PEP	XCorr	Charge	MH+ [Da]	ΔM [ppm]	RT [min]	# Missed Cleavages
	High	ADRDESSPYAAMMAAQDVAAR	1	1	1	Q8I3U6		0	0	1.538e-07	6.5465	3	2226	2.72752	29.5015	1
		Accession	Description	Score	Coverage	# Proteins	# Unique Peptides	# Peptides	# PSMs	# AAs	MW [kDa]	calc. pI
		Q8I3U6	40S ribosomal protein S11 OS=Plasmodium falciparum (isolate 3D7) OX=36329 GN=PF3D7_0516200 PE=1 SV=1 - [Q8I3U6_PLAF7]	31.3966	51.66	1	6	7	9	151	16.0667	10.4917
	High	DESSPYAAMMAAQDVAAR	1	1	1	Q8I3U6		0	0	1.344e-08	4.56659	2	1883.83	1.56061	33.4961	0
		Accession	Description	Score	Coverage	# Proteins	# Unique Peptides	# Peptides	# PSMs	# AAs	MW [kDa]	calc. pI
		Q8I3U6	40S ribosomal protein S11 OS=Plasmodium falciparum (isolate 3D7) OX=36329 GN=PF3D7_0516200 PE=1 SV=1 - [Q8I3U6_PLAF7]	31.3966	51.66	1	6	7	9	151	16.0667	10.4917
	High	TPQPETAIVSGPQPK	2	1	1	Q8I3U6		0	0	5.405e-05	3.82677	2	1549.82	0.326926	21.4864	0
		Accession	Description	Score	Coverage	# Proteins	# Unique Peptides	# Peptides	# PSMs	# AAs	MW [kDa]	calc. pI
		Q8I3U6	40S ribosomal protein S11 OS=Plasmodium falciparum (isolate 3D7) OX=36329 GN=PF3D7_0516200 PE=1 SV=1 - [Q8I3U6_PLAF7]	31.3966	51.66	1	6	7	9	151	16.0667	10.4917
	High	IEDVTPIPTDSTR	1	1	1	Q8I3U6		0	0	1.238e-07	3.60561	2	1443.74	2.84722	23.5513	0
		Accession	Description	Score	Coverage	# Proteins	# Unique Peptides	# Peptides	# PSMs	# AAs	MW [kDa]	calc. pI
		Q8I3U6	40S ribosomal protein S11 OS=Plasmodium falciparum (isolate 3D7) OX=36329 GN=PF3D7_0516200 PE=1 SV=1 - [Q8I3U6_PLAF7]	31.3966	51.66	1	6	7	9	151	16.0667	10.4917
	High	TPGPGAQSALR	2	1	1	Q8I3U6		0	0	3.237e-05	3.42975	2	1054.56	0.319898	16.002	0
		Accession	Description	Score	Coverage	# Proteins	# Unique Peptides	# Peptides	# PSMs	# AAs	MW [kDa]	calc. pI
		Q8I3U6	40S ribosomal protein S11 OS=Plasmodium falciparum (isolate 3D7) OX=36329 GN=PF3D7_0516200 PE=1 SV=1 - [Q8I3U6_PLAF7]	31.3966	51.66	1	6	7	9	151	16.0667	10.4917
	High	ELGVTAIHIK	1	1	1	Q8I3U6		0	0	0.0009764	2.58446	2	1080.64	1.29962	23.3228	0
		Accession	Description	Score	Coverage	# Proteins	# Unique Peptides	# Peptides	# PSMs	# AAs	MW [kDa]	calc. pI
		Q8I3U6	40S ribosomal protein S11 OS=Plasmodium falciparum (isolate 3D7) OX=36329 GN=PF3D7_0516200 PE=1 SV=1 - [Q8I3U6_PLAF7]	31.3966	51.66	1	6	7	9	151	16.0667	10.4917
	Low	TPGPGAQSALRALARSGLK	1	1	1	Q8I3U6		0	0.588	1	0.939904	2	1851.06	4.25651	45.1651	2
		Accession	Description	Score	Coverage	# Proteins	# Unique Peptides	# Peptides	# PSMs	# AAs	MW [kDa]	calc. pI
		Q8I3U6	40S ribosomal protein S11 OS=Plasmodium falciparum (isolate 3D7) OX=36329 GN=PF3D7_0516200 PE=1 SV=1 - [Q8I3U6_PLAF7]	31.3966	51.66	1	6	7	9	151	16.0667	10.4917
O97248	40S ribosomal protein S23, putative OS=Plasmodium falciparum (isolate 3D7) OX=36329 GN=PF3D7_0306900 PE=1 SV=1 - [O97248_PLAF7]	11.4733	24.14	1	2	4	8	145	16.1199	10.8286
	A2	Sequence	# PSMs	# Proteins	# Protein Groups	Protein Group Accessions	Modifications	ΔCn	q-Value	PEP	XCorr	Charge	MH+ [Da]	ΔM [ppm]	RT [min]	# Missed Cleavages
	High	SGHSVGDLPGVK	2	1	1	O97248		0	0	8.138e-06	4.16004	2	1152.6	-0.904265	17.3126	0
		Accession	Description	Score	Coverage	# Proteins	# Unique Peptides	# Peptides	# PSMs	# AAs	MW [kDa]	calc. pI
		O97248	40S ribosomal protein S23, putative OS=Plasmodium falciparum (isolate 3D7) OX=36329 GN=PF3D7_0306900 PE=1 SV=1 - [O97248_PLAF7]	11.4733	24.14	1	2	4	8	145	16.1199	10.8286
	High	VSLLALFK	2	1	1	O97248		0	0	0.005509	2.34988	2	890.569	-2.78727	39.0801	0
		Accession	Description	Score	Coverage	# Proteins	# Unique Peptides	# Peptides	# PSMs	# AAs	MW [kDa]	calc. pI
		O97248	40S ribosomal protein S23, putative OS=Plasmodium falciparum (isolate 3D7) OX=36329 GN=PF3D7_0306900 PE=1 SV=1 - [O97248_PLAF7]	11.4733	24.14	1	2	4	8	145	16.1199	10.8286
	Low	KSHLGTRWK	1	1	1	O97248		0.6907			1.02543	2	1112.64	3.83142	20.3423	2
		Accession	Description	Score	Coverage	# Proteins	# Unique Peptides	# Peptides	# PSMs	# AAs	MW [kDa]	calc. pI
		O97248	40S ribosomal protein S23, putative OS=Plasmodium falciparum (isolate 3D7) OX=36329 GN=PF3D7_0306900 PE=1 SV=1 - [O97248_PLAF7]	11.4733	24.14	1	2	4	8	145	16.1199	10.8286
	Low	VVKVARVSLLALFK	3	1	1	O97248		0.129			0.274611	3	1543.01	-2.7603	51.3208	2
		Accession	Description	Score	Coverage	# Proteins	# Unique Peptides	# Peptides	# PSMs	# AAs	MW [kDa]	calc. pI
		O97248	40S ribosomal protein S23, putative OS=Plasmodium falciparum (isolate 3D7) OX=36329 GN=PF3D7_0306900 PE=1 SV=1 - [O97248_PLAF7]	11.4733	24.14	1	2	4	8	145	16.1199	10.8286
Q8IHT9	60S ribosomal protein L35ae, Putative OS=Plasmodium falciparum (isolate 3D7) OX=36329 GN=PF11_0438 PE=1 SV=1 - [Q8IHT9_PLAF7]	13.1905	27.86	1	3	5	7	140	16.2551	10.5503
	A2	Sequence	# PSMs	# Proteins	# Protein Groups	Protein Group Accessions	Modifications	ΔCn	q-Value	PEP	XCorr	Charge	MH+ [Da]	ΔM [ppm]	RT [min]	# Missed Cleavages
	High	NQDPNFTLISIK	2	1	1	Q8IHT9		0	0	3.824e-05	3.29574	2	1389.74	0.995698	32.2306	0
		Accession	Description	Score	Coverage	# Proteins	# Unique Peptides	# Peptides	# PSMs	# AAs	MW [kDa]	calc. pI
		Q8IHT9	60S ribosomal protein L35ae, Putative OS=Plasmodium falciparum (isolate 3D7) OX=36329 GN=PF11_0438 PE=1 SV=1 - [Q8IHT9_PLAF7]	13.1905	27.86	1	3	5	7	140	16.2551	10.5503
	High	HAQFYVGK	1	1	1	Q8IHT9		0	0.002	0.01981	2.54188	2	949.489	-0.0537811	15.4058	0
		Accession	Description	Score	Coverage	# Proteins	# Unique Peptides	# Peptides	# PSMs	# AAs	MW [kDa]	calc. pI
		Q8IHT9	60S ribosomal protein L35ae, Putative OS=Plasmodium falciparum (isolate 3D7) OX=36329 GN=PF11_0438 PE=1 SV=1 - [Q8IHT9_PLAF7]	13.1905	27.86	1	3	5	7	140	16.2551	10.5503
	High	ILMYPSNI	2	1	1	Q8IHT9		0	0.008	0.1827	1.86916	2	950.502	-0.0934849	34.7452	0
		Accession	Description	Score	Coverage	# Proteins	# Unique Peptides	# Peptides	# PSMs	# AAs	MW [kDa]	calc. pI
		Q8IHT9	60S ribosomal protein L35ae, Putative OS=Plasmodium falciparum (isolate 3D7) OX=36329 GN=PF11_0438 PE=1 SV=1 - [Q8IHT9_PLAF7]	13.1905	27.86	1	3	5	7	140	16.2551	10.5503
	Low	VRILMYPSNI	1	1	1	Q8IHT9		0	0.609	1	0.54806	2	1205.68	3.68541	42.4308	1
		Accession	Description	Score	Coverage	# Proteins	# Unique Peptides	# Peptides	# PSMs	# AAs	MW [kDa]	calc. pI
		Q8IHT9	60S ribosomal protein L35ae, Putative OS=Plasmodium falciparum (isolate 3D7) OX=36329 GN=PF11_0438 PE=1 SV=1 - [Q8IHT9_PLAF7]	13.1905	27.86	1	3	5	7	140	16.2551	10.5503
	Low	TTKHHDGVK	1	1	1	Q8IHT9		0.5943			0.857051	2	1022.54	0.145844	12.0294	1
		Accession	Description	Score	Coverage	# Proteins	# Unique Peptides	# Peptides	# PSMs	# AAs	MW [kDa]	calc. pI
		Q8IHT9	60S ribosomal protein L35ae, Putative OS=Plasmodium falciparum (isolate 3D7) OX=36329 GN=PF11_0438 PE=1 SV=1 - [Q8IHT9_PLAF7]	13.1905	27.86	1	3	5	7	140	16.2551	10.5503
Q8IAX5	40S ribosomal protein S16, putative OS=Plasmodium falciparum (isolate 3D7) OX=36329 GN=PF3D7_0813900 PE=1 SV=1 - [Q8IAX5_PLAF7]	18.4987	29.86	1	4	4	7	144	16.2751	10.2427
	A2	Sequence	# PSMs	# Proteins	# Protein Groups	Protein Group Accessions	Modifications	ΔCn	q-Value	PEP	XCorr	Charge	MH+ [Da]	ΔM [ppm]	RT [min]	# Missed Cleavages
	High	GGGQTSQIYAIR	1	1	1	Q8IAX5		0	0	9.933e-05	3.34997	2	1250.65	3.14736	21.2421	0
		Accession	Description	Score	Coverage	# Proteins	# Unique Peptides	# Peptides	# PSMs	# AAs	MW [kDa]	calc. pI
		Q8IAX5	40S ribosomal protein S16, putative OS=Plasmodium falciparum (isolate 3D7) OX=36329 GN=PF3D7_0813900 PE=1 SV=1 - [Q8IAX5_PLAF7]	18.4987	29.86	1	4	4	7	144	16.2751	10.2427
	High	NLDLVEPYILK	2	1	1	Q8IAX5		0	0	0.0002899	3.13743	2	1316.75	3.10489	36.0115	0
		Accession	Description	Score	Coverage	# Proteins	# Unique Peptides	# Peptides	# PSMs	# AAs	MW [kDa]	calc. pI
		Q8IAX5	40S ribosomal protein S16, putative OS=Plasmodium falciparum (isolate 3D7) OX=36329 GN=PF3D7_0813900 PE=1 SV=1 - [Q8IAX5_PLAF7]	18.4987	29.86	1	4	4	7	144	16.2751	10.2427
	High	VYEPLWLIGSGK	2	1	1	Q8IAX5		0	0	5.151e-05	2.83641	2	1361.75	1.13905	37.2094	0
		Accession	Description	Score	Coverage	# Proteins	# Unique Peptides	# Peptides	# PSMs	# AAs	MW [kDa]	calc. pI
		Q8IAX5	40S ribosomal protein S16, putative OS=Plasmodium falciparum (isolate 3D7) OX=36329 GN=PF3D7_0813900 PE=1 SV=1 - [Q8IAX5_PLAF7]	18.4987	29.86	1	4	4	7	144	16.2751	10.2427
	High	GIISYYQK	2	1	1	Q8IAX5		0	0.003	0.03346	1.80337	2	971.521	1.6011	22.2346	0
		Accession	Description	Score	Coverage	# Proteins	# Unique Peptides	# Peptides	# PSMs	# AAs	MW [kDa]	calc. pI
		Q8IAX5	40S ribosomal protein S16, putative OS=Plasmodium falciparum (isolate 3D7) OX=36329 GN=PF3D7_0813900 PE=1 SV=1 - [Q8IAX5_PLAF7]	18.4987	29.86	1	4	4	7	144	16.2751	10.2427
Q8IB51	60S ribosomal protein L22, putative OS=Plasmodium falciparum (isolate 3D7) OX=36329 GN=PF3D7_0821700 PE=1 SV=1 - [Q8IB51_PLAF7]	14.942	31.65	1	4	4	5	139	16.3714	10.1548
	A2	Sequence	# PSMs	# Proteins	# Protein Groups	Protein Group Accessions	Modifications	ΔCn	q-Value	PEP	XCorr	Charge	MH+ [Da]	ΔM [ppm]	RT [min]	# Missed Cleavages
	High	DTILDISGLEQFFK	1	1	1	Q8IB51		0	0	2.131e-06	4.33176	2	1625.85	3.39057	45.3117	0
		Accession	Description	Score	Coverage	# Proteins	# Unique Peptides	# Peptides	# PSMs	# AAs	MW [kDa]	calc. pI
		Q8IB51	60S ribosomal protein L22, putative OS=Plasmodium falciparum (isolate 3D7) OX=36329 GN=PF3D7_0821700 PE=1 SV=1 - [Q8IB51_PLAF7]	14.942	31.65	1	4	4	5	139	16.3714	10.1548
	High	IYITVHIPFSK	1	1	1	Q8IB51		0	0	3.963e-06	3.37419	3	1317.76	0.96782	32.0474	0
		Accession	Description	Score	Coverage	# Proteins	# Unique Peptides	# Peptides	# PSMs	# AAs	MW [kDa]	calc. pI
		Q8IB51	60S ribosomal protein L22, putative OS=Plasmodium falciparum (isolate 3D7) OX=36329 GN=PF3D7_0821700 PE=1 SV=1 - [Q8IB51_PLAF7]	14.942	31.65	1	4	4	5	139	16.3714	10.1548
	High	VVVTSDEYK	1	1	1	Q8IB51		0	0	0.0004382	2.5829	2	1039.53	0.621721	16.5383	0
		Accession	Description	Score	Coverage	# Proteins	# Unique Peptides	# Peptides	# PSMs	# AAs	MW [kDa]	calc. pI
		Q8IB51	60S ribosomal protein L22, putative OS=Plasmodium falciparum (isolate 3D7) OX=36329 GN=PF3D7_0821700 PE=1 SV=1 - [Q8IB51_PLAF7]	14.942	31.65	1	4	4	5	139	16.3714	10.1548
	High	YVLDcTKPVK	2	1	1	Q8IB51	C5(Carbamidomethyl)	0	0	0.0002397	2.30555	2	1222.65	-0.992918	17.6246	0
		Accession	Description	Score	Coverage	# Proteins	# Unique Peptides	# Peptides	# PSMs	# AAs	MW [kDa]	calc. pI
		Q8IB51	60S ribosomal protein L22, putative OS=Plasmodium falciparum (isolate 3D7) OX=36329 GN=PF3D7_0821700 PE=1 SV=1 - [Q8IB51_PLAF7]	14.942	31.65	1	4	4	5	139	16.3714	10.1548
O97320	Histone H2A OS=Plasmodium falciparum (isolate 3D7) OX=36329 GN=PF3D7_0320900 PE=3 SV=1 - [O97320_PLAF7]	26.4619	31.01	1	4	5	10	158	16.4433	10.6235
	A2	Sequence	# PSMs	# Proteins	# Protein Groups	Protein Group Accessions	Modifications	ΔCn	q-Value	PEP	XCorr	Charge	MH+ [Da]	ΔM [ppm]	RT [min]	# Missed Cleavages
	High	ATIAGGGVIPHIHK	2	1	1	O97320		0	0	0.0002125	3.76172	3	1370.79	1.57086	19.8942	0
		Accession	Description	Score	Coverage	# Proteins	# Unique Peptides	# Peptides	# PSMs	# AAs	MW [kDa]	calc. pI
		O97320	Histone H2A OS=Plasmodium falciparum (isolate 3D7) OX=36329 GN=PF3D7_0320900 PE=3 SV=1 - [O97320_PLAF7]	26.4619	31.01	1	4	5	10	158	16.4433	10.6235
	High	GDEELDTLIK	2	1	1	O97320		0	0	0.001807	2.83091	2	1132.57	0.770791	28.0031	0
		Accession	Description	Score	Coverage	# Proteins	# Unique Peptides	# Peptides	# PSMs	# AAs	MW [kDa]	calc. pI
		O97320	Histone H2A OS=Plasmodium falciparum (isolate 3D7) OX=36329 GN=PF3D7_0320900 PE=3 SV=1 - [O97320_PLAF7]	26.4619	31.01	1	4	5	10	158	16.4433	10.6235
	High	AGLQFPVGR	2	2	2	C6KT18;O97320		0	0	0.001703	2.18551	2	944.532	1.11579	26.0937	0
		Accession	Description	Score	Coverage	# Proteins	# Unique Peptides	# Peptides	# PSMs	# AAs	MW [kDa]	calc. pI
		O97320	Histone H2A OS=Plasmodium falciparum (isolate 3D7) OX=36329 GN=PF3D7_0320900 PE=3 SV=1 - [O97320_PLAF7]	26.4619	31.01	1	4	5	10	158	16.4433	10.6235
		C6KT18	Histone H2A OS=Plasmodium falciparum (isolate 3D7) OX=36329 GN=PF3D7_0617800 PE=3 SV=1 - [C6KT18_PLAF7]	15.4425	42.42	1	2	5	8	132	14.1137	10.2866
	High	HLQLAIR	3	1	1	O97320		0	0.002	0.02236	2.16693	2	850.526	-0.116323	18.706	0
		Accession	Description	Score	Coverage	# Proteins	# Unique Peptides	# Peptides	# PSMs	# AAs	MW [kDa]	calc. pI
		O97320	Histone H2A OS=Plasmodium falciparum (isolate 3D7) OX=36329 GN=PF3D7_0320900 PE=3 SV=1 - [O97320_PLAF7]	26.4619	31.01	1	4	5	10	158	16.4433	10.6235
	High	VPLPPTAQK	1	1	1	O97320		0	0.003	0.03213	1.84405	2	950.567	0.20511	17.5261	0
		Accession	Description	Score	Coverage	# Proteins	# Unique Peptides	# Peptides	# PSMs	# AAs	MW [kDa]	calc. pI
		O97320	Histone H2A OS=Plasmodium falciparum (isolate 3D7) OX=36329 GN=PF3D7_0320900 PE=3 SV=1 - [O97320_PLAF7]	26.4619	31.01	1	4	5	10	158	16.4433	10.6235
Q8IBQ5	40S ribosomal protein S10, putative OS=Plasmodium falciparum (isolate 3D7) OX=36329 GN=PF3D7_0719700 PE=1 SV=1 - [Q8IBQ5_PLAF7]	69.8276	54.01	1	6	9	21	137	16.4677	9.72998
	A2	Sequence	# PSMs	# Proteins	# Protein Groups	Protein Group Accessions	Modifications	ΔCn	q-Value	PEP	XCorr	Charge	MH+ [Da]	ΔM [ppm]	RT [min]	# Missed Cleavages
	High	HQYFILNNEGIEYLR	2	1	1	Q8IBQ5		0	0	2.508e-07	4.96958	3	1908.96	-0.170884	33.0186	0
		Accession	Description	Score	Coverage	# Proteins	# Unique Peptides	# Peptides	# PSMs	# AAs	MW [kDa]	calc. pI
		Q8IBQ5	40S ribosomal protein S10, putative OS=Plasmodium falciparum (isolate 3D7) OX=36329 GN=PF3D7_0719700 PE=1 SV=1 - [Q8IBQ5_PLAF7]	69.8276	54.01	1	6	9	21	137	16.4677	9.72998
	High	EFLHLPPSIFPATLSK	10	1	1	Q8IBQ5		0	0	7.912e-05	3.98262	2	1797	1.12317	38.5441	0
		Accession	Description	Score	Coverage	# Proteins	# Unique Peptides	# Peptides	# PSMs	# AAs	MW [kDa]	calc. pI
		Q8IBQ5	40S ribosomal protein S10, putative OS=Plasmodium falciparum (isolate 3D7) OX=36329 GN=PF3D7_0719700 PE=1 SV=1 - [Q8IBQ5_PLAF7]	69.8276	54.01	1	6	9	21	137	16.4677	9.72998
	High	KLIYEYLFK	1	1	1	Q8IBQ5		0	0	0.0007642	2.83329	2	1216.7	1.82905	32.5931	1
		Accession	Description	Score	Coverage	# Proteins	# Unique Peptides	# Peptides	# PSMs	# AAs	MW [kDa]	calc. pI
		Q8IBQ5	40S ribosomal protein S10, putative OS=Plasmodium falciparum (isolate 3D7) OX=36329 GN=PF3D7_0719700 PE=1 SV=1 - [Q8IBQ5_PLAF7]	69.8276	54.01	1	6	9	21	137	16.4677	9.72998
	High	EGVIVVEK	2	1	1	Q8IBQ5		0	0	0.002912	2.32856	2	872.51	1.28823	18.5697	0
		Accession	Description	Score	Coverage	# Proteins	# Unique Peptides	# Peptides	# PSMs	# AAs	MW [kDa]	calc. pI
		Q8IBQ5	40S ribosomal protein S10, putative OS=Plasmodium falciparum (isolate 3D7) OX=36329 GN=PF3D7_0719700 PE=1 SV=1 - [Q8IBQ5_PLAF7]	69.8276	54.01	1	6	9	21	137	16.4677	9.72998
	High	MDEDISR	1	1	1	Q8IBQ5		0	0	0.005719	1.88891	2	865.374	2.18133	14.326	0
		Accession	Description	Score	Coverage	# Proteins	# Unique Peptides	# Peptides	# PSMs	# AAs	MW [kDa]	calc. pI
		Q8IBQ5	40S ribosomal protein S10, putative OS=Plasmodium falciparum (isolate 3D7) OX=36329 GN=PF3D7_0719700 PE=1 SV=1 - [Q8IBQ5_PLAF7]	69.8276	54.01	1	6	9	21	137	16.4677	9.72998
	High	LIYEYLFK	2	1	1	Q8IBQ5		0	0	0.006526	1.72958	2	1088.6	1.25868	36.2257	0
		Accession	Description	Score	Coverage	# Proteins	# Unique Peptides	# Peptides	# PSMs	# AAs	MW [kDa]	calc. pI
		Q8IBQ5	40S ribosomal protein S10, putative OS=Plasmodium falciparum (isolate 3D7) OX=36329 GN=PF3D7_0719700 PE=1 SV=1 - [Q8IBQ5_PLAF7]	69.8276	54.01	1	6	9	21	137	16.4677	9.72998
	Low	APKmDEDISRDVR	1	1	1	Q8IBQ5	M4(Oxidation)	0.6786			1.25897	3	1547.75	3.23291	23.8036	2
		Accession	Description	Score	Coverage	# Proteins	# Unique Peptides	# Peptides	# PSMs	# AAs	MW [kDa]	calc. pI
		Q8IBQ5	40S ribosomal protein S10, putative OS=Plasmodium falciparum (isolate 3D7) OX=36329 GN=PF3D7_0719700 PE=1 SV=1 - [Q8IBQ5_PLAF7]	69.8276	54.01	1	6	9	21	137	16.4677	9.72998
	Low	SRNYVEEK	1	1	1	Q8IBQ5		0.4483			0.796044	2	1024.5	-3.02406	30.7408	1
		Accession	Description	Score	Coverage	# Proteins	# Unique Peptides	# Peptides	# PSMs	# AAs	MW [kDa]	calc. pI
		Q8IBQ5	40S ribosomal protein S10, putative OS=Plasmodium falciparum (isolate 3D7) OX=36329 GN=PF3D7_0719700 PE=1 SV=1 - [Q8IBQ5_PLAF7]	69.8276	54.01	1	6	9	21	137	16.4677	9.72998
	Low	DVRQPMGR	1	1	1	Q8IBQ5		0.0588			0.640859	2	958.49	1.37004	14.7678	1
		Accession	Description	Score	Coverage	# Proteins	# Unique Peptides	# Peptides	# PSMs	# AAs	MW [kDa]	calc. pI
		Q8IBQ5	40S ribosomal protein S10, putative OS=Plasmodium falciparum (isolate 3D7) OX=36329 GN=PF3D7_0719700 PE=1 SV=1 - [Q8IBQ5_PLAF7]	69.8276	54.01	1	6	9	21	137	16.4677	9.72998
C6KT23	60S ribosomal protein L27a, putative OS=Plasmodium falciparum (isolate 3D7) OX=36329 GN=PF3D7_0618300 PE=1 SV=1 - [C6KT23_PLAF7]	21.6812	46.62	1	7	8	9	148	16.7121	10.5356
	A2	Sequence	# PSMs	# Proteins	# Protein Groups	Protein Group Accessions	Modifications	ΔCn	q-Value	PEP	XCorr	Charge	MH+ [Da]	ΔM [ppm]	RT [min]	# Missed Cleavages
	High	EFSENKDIAPVIDVTR	1	1	1	C6KT23		0	0	7.615e-05	3.87253	3	1832.95	3.51696	27.2874	1
		Accession	Description	Score	Coverage	# Proteins	# Unique Peptides	# Peptides	# PSMs	# AAs	MW [kDa]	calc. pI
		C6KT23	60S ribosomal protein L27a, putative OS=Plasmodium falciparum (isolate 3D7) OX=36329 GN=PF3D7_0618300 PE=1 SV=1 - [C6KT23_PLAF7]	21.6812	46.62	1	7	8	9	148	16.7121	10.5356
	High	DIAPVIDVTR	2	1	1	C6KT23		0	0	0.001136	3.09215	2	1098.62	1.21564	27.8612	0
		Accession	Description	Score	Coverage	# Proteins	# Unique Peptides	# Peptides	# PSMs	# AAs	MW [kDa]	calc. pI
		C6KT23	60S ribosomal protein L27a, putative OS=Plasmodium falciparum (isolate 3D7) OX=36329 GN=PF3D7_0618300 PE=1 SV=1 - [C6KT23_PLAF7]	21.6812	46.62	1	7	8	9	148	16.7121	10.5356
	High	HNQPIVVK	1	1	1	C6KT23		0	0	0.003155	2.45734	2	934.547	0.20802	11.5954	0
		Accession	Description	Score	Coverage	# Proteins	# Unique Peptides	# Peptides	# PSMs	# AAs	MW [kDa]	calc. pI
		C6KT23	60S ribosomal protein L27a, putative OS=Plasmodium falciparum (isolate 3D7) OX=36329 GN=PF3D7_0618300 PE=1 SV=1 - [C6KT23_PLAF7]	21.6812	46.62	1	7	8	9	148	16.7121	10.5356
	High	TYcPTINVDK	1	1	1	C6KT23	C3(Carbamidomethyl)	0	0	0.0009173	2.44579	2	1210.58	1.64048	21.1526	0
		Accession	Description	Score	Coverage	# Proteins	# Unique Peptides	# Peptides	# PSMs	# AAs	MW [kDa]	calc. pI
		C6KT23	60S ribosomal protein L27a, putative OS=Plasmodium falciparum (isolate 3D7) OX=36329 GN=PF3D7_0618300 PE=1 SV=1 - [C6KT23_PLAF7]	21.6812	46.62	1	7	8	9	148	16.7121	10.5356
	High	LWGLLPEEK	1	1	1	C6KT23		0	0	0.001296	1.87194	2	1084.6	1.03696	33.0325	0
		Accession	Description	Score	Coverage	# Proteins	# Unique Peptides	# Peptides	# PSMs	# AAs	MW [kDa]	calc. pI
		C6KT23	60S ribosomal protein L27a, putative OS=Plasmodium falciparum (isolate 3D7) OX=36329 GN=PF3D7_0618300 PE=1 SV=1 - [C6KT23_PLAF7]	21.6812	46.62	1	7	8	9	148	16.7121	10.5356
	High	YFSSVAEK	1	1	1	C6KT23		0	0	0.005946	1.72043	2	930.457	0.220836	17.0706	0
		Accession	Description	Score	Coverage	# Proteins	# Unique Peptides	# Peptides	# PSMs	# AAs	MW [kDa]	calc. pI
		C6KT23	60S ribosomal protein L27a, putative OS=Plasmodium falciparum (isolate 3D7) OX=36329 GN=PF3D7_0618300 PE=1 SV=1 - [C6KT23_PLAF7]	21.6812	46.62	1	7	8	9	148	16.7121	10.5356
	High	YHPGYFGK	1	1	1	C6KT23		0	0.002	0.02442	1.90701	2	968.466	3.17145	16.4522	0
		Accession	Description	Score	Coverage	# Proteins	# Unique Peptides	# Peptides	# PSMs	# AAs	MW [kDa]	calc. pI
		C6KT23	60S ribosomal protein L27a, putative OS=Plasmodium falciparum (isolate 3D7) OX=36329 GN=PF3D7_0618300 PE=1 SV=1 - [C6KT23_PLAF7]	21.6812	46.62	1	7	8	9	148	16.7121	10.5356
	Low	AVGGQcILVA	1	1	1	C6KT23	C6(Carbamidomethyl)	0	0.094	1	1.98418	2	987.529	-0.198477	28.514	0
		Accession	Description	Score	Coverage	# Proteins	# Unique Peptides	# Peptides	# PSMs	# AAs	MW [kDa]	calc. pI
		C6KT23	60S ribosomal protein L27a, putative OS=Plasmodium falciparum (isolate 3D7) OX=36329 GN=PF3D7_0618300 PE=1 SV=1 - [C6KT23_PLAF7]	21.6812	46.62	1	7	8	9	148	16.7121	10.5356
Q8IKM5	60S ribosomal protein L27 OS=Plasmodium falciparum (isolate 3D7) OX=36329 GN=PF14_0579 PE=1 SV=2 - [Q8IKM5_PLAF7]	19.9078	41.1	1	7	8	10	146	16.7345	10.228
	A2	Sequence	# PSMs	# Proteins	# Protein Groups	Protein Group Accessions	Modifications	ΔCn	q-Value	PEP	XCorr	Charge	MH+ [Da]	ΔM [ppm]	RT [min]	# Missed Cleavages
	High	KAVIVNTYEGQTR	2	1	1	Q8IKM5		0	0	7.368e-05	4.82335	2	1478.8	1.96008	16.7167	1
		Accession	Description	Score	Coverage	# Proteins	# Unique Peptides	# Peptides	# PSMs	# AAs	MW [kDa]	calc. pI
		Q8IKM5	60S ribosomal protein L27 OS=Plasmodium falciparum (isolate 3D7) OX=36329 GN=PF14_0579 PE=1 SV=2 - [Q8IKM5_PLAF7]	19.9078	41.1	1	7	8	10	146	16.7345	10.228
	High	AVIVNTYEGQTR	1	1	1	Q8IKM5		0	0	2.06e-05	3.46513	2	1350.7	1.69357	19.8355	0
		Accession	Description	Score	Coverage	# Proteins	# Unique Peptides	# Peptides	# PSMs	# AAs	MW [kDa]	calc. pI
		Q8IKM5	60S ribosomal protein L27 OS=Plasmodium falciparum (isolate 3D7) OX=36329 GN=PF14_0579 PE=1 SV=2 - [Q8IKM5_PLAF7]	19.9078	41.1	1	7	8	10	146	16.7345	10.228
	High	VIIILNGR	1	1	1	Q8IKM5		0	0	0.001424	2.28852	2	897.589	0.950865	25.7493	0
		Accession	Description	Score	Coverage	# Proteins	# Unique Peptides	# Peptides	# PSMs	# AAs	MW [kDa]	calc. pI
		Q8IKM5	60S ribosomal protein L27 OS=Plasmodium falciparum (isolate 3D7) OX=36329 GN=PF14_0579 PE=1 SV=2 - [Q8IKM5_PLAF7]	19.9078	41.1	1	7	8	10	146	16.7345	10.228
	High	YQVANDFDIK	1	1	1	Q8IKM5		0	0	0.005261	2.15133	2	1212.59	2.27732	26.3656	0
		Accession	Description	Score	Coverage	# Proteins	# Unique Peptides	# Peptides	# PSMs	# AAs	MW [kDa]	calc. pI
		Q8IKM5	60S ribosomal protein L27 OS=Plasmodium falciparum (isolate 3D7) OX=36329 GN=PF14_0579 PE=1 SV=2 - [Q8IKM5_PLAF7]	19.9078	41.1	1	7	8	10	146	16.7345	10.228
	High	SLASDDVLK	2	1	1	Q8IKM5		0	0.001	0.01045	1.64122	2	947.505	0.634489	20.8821	0
		Accession	Description	Score	Coverage	# Proteins	# Unique Peptides	# Peptides	# PSMs	# AAs	MW [kDa]	calc. pI
		Q8IKM5	60S ribosomal protein L27 OS=Plasmodium falciparum (isolate 3D7) OX=36329 GN=PF14_0579 PE=1 SV=2 - [Q8IKM5_PLAF7]	19.9078	41.1	1	7	8	10	146	16.7345	10.228
	High	DKFLEPVNK	1	1	1	Q8IKM5		0	0.002	0.02499	2.52224	2	1089.6	0.988442	17.9646	1
		Accession	Description	Score	Coverage	# Proteins	# Unique Peptides	# Peptides	# PSMs	# AAs	MW [kDa]	calc. pI
		Q8IKM5	60S ribosomal protein L27 OS=Plasmodium falciparum (isolate 3D7) OX=36329 GN=PF14_0579 PE=1 SV=2 - [Q8IKM5_PLAF7]	19.9078	41.1	1	7	8	10	146	16.7345	10.228
	Medium	DISFLHK	1	1	1	Q8IKM5		0	0.01	0.2438	1.55068	2	859.467	-0.200922	22.2754	0
		Accession	Description	Score	Coverage	# Proteins	# Unique Peptides	# Peptides	# PSMs	# AAs	MW [kDa]	calc. pI
		Q8IKM5	60S ribosomal protein L27 OS=Plasmodium falciparum (isolate 3D7) OX=36329 GN=PF14_0579 PE=1 SV=2 - [Q8IKM5_PLAF7]	19.9078	41.1	1	7	8	10	146	16.7345	10.228
	Low	VIIILNGRRAGK	1	1	1	Q8IKM5		0	0.578	1	0.0419228	2	1309.85	4.62739	49.8755	2
		Accession	Description	Score	Coverage	# Proteins	# Unique Peptides	# Peptides	# PSMs	# AAs	MW [kDa]	calc. pI
		Q8IKM5	60S ribosomal protein L27 OS=Plasmodium falciparum (isolate 3D7) OX=36329 GN=PF14_0579 PE=1 SV=2 - [Q8IKM5_PLAF7]	19.9078	41.1	1	7	8	10	146	16.7345	10.228
C0H5C2	40S ribosomal protein S19 OS=Plasmodium falciparum (isolate 3D7) OX=36329 GN=PF3D7_1317800 PE=1 SV=1 - [C0H5C2_PLAF7]	35.611	36.55	1	3	4	14	145	16.7531	10.2573
	A2	Sequence	# PSMs	# Proteins	# Protein Groups	Protein Group Accessions	Modifications	ΔCn	q-Value	PEP	XCorr	Charge	MH+ [Da]	ΔM [ppm]	RT [min]	# Missed Cleavages
	High	NMTIIPEMVGSIVAVHNGK	2	1	1	C0H5C2		0	0	2.012e-09	6.57462	3	2010.06	2.94057	38.4107	0
		Accession	Description	Score	Coverage	# Proteins	# Unique Peptides	# Peptides	# PSMs	# AAs	MW [kDa]	calc. pI
		C0H5C2	40S ribosomal protein S19 OS=Plasmodium falciparum (isolate 3D7) OX=36329 GN=PF3D7_1317800 PE=1 SV=1 - [C0H5C2_PLAF7]	35.611	36.55	1	3	4	14	145	16.7531	10.2573
	High	NcEPGEKPNPVPTHLR	4	1	1	C0H5C2	C2(Carbamidomethyl)	0	0	1.417e-05	3.06348	3	1844.91	-0.0740717	16.3478	0
		Accession	Description	Score	Coverage	# Proteins	# Unique Peptides	# Peptides	# PSMs	# AAs	MW [kDa]	calc. pI
		C0H5C2	40S ribosomal protein S19 OS=Plasmodium falciparum (isolate 3D7) OX=36329 GN=PF3D7_1317800 PE=1 SV=1 - [C0H5C2_PLAF7]	35.611	36.55	1	3	4	14	145	16.7531	10.2573
	High	LLDLSQDELIK	3	1	1	C0H5C2		0	0	1.784e-05	2.84024	2	1286.72	2.45971	32.7961	0
		Accession	Description	Score	Coverage	# Proteins	# Unique Peptides	# Peptides	# PSMs	# AAs	MW [kDa]	calc. pI
		C0H5C2	40S ribosomal protein S19 OS=Plasmodium falciparum (isolate 3D7) OX=36329 GN=PF3D7_1317800 PE=1 SV=1 - [C0H5C2_PLAF7]	35.611	36.55	1	3	4	14	145	16.7531	10.2573
	Low	NmTIIPEMVGSIVAVHNGK	1	1	1	C0H5C2	M2(Oxidation)	0	0.087	1	2.29442	2	2026.04	-2.00712	34.9253	0
		Accession	Description	Score	Coverage	# Proteins	# Unique Peptides	# Peptides	# PSMs	# AAs	MW [kDa]	calc. pI
		C0H5C2	40S ribosomal protein S19 OS=Plasmodium falciparum (isolate 3D7) OX=36329 GN=PF3D7_1317800 PE=1 SV=1 - [C0H5C2_PLAF7]	35.611	36.55	1	3	4	14	145	16.7531	10.2573
	Low	SLLKKIR	4	1	1	C0H5C2		0	0.547	1	0.0890526	2	857.597	4.39495	54.5918	2
		Accession	Description	Score	Coverage	# Proteins	# Unique Peptides	# Peptides	# PSMs	# AAs	MW [kDa]	calc. pI
		C0H5C2	40S ribosomal protein S19 OS=Plasmodium falciparum (isolate 3D7) OX=36329 GN=PF3D7_1317800 PE=1 SV=1 - [C0H5C2_PLAF7]	35.611	36.55	1	3	4	14	145	16.7531	10.2573
Q8ID43	Nucleoside diphosphate kinase OS=Plasmodium falciparum (isolate 3D7) OX=36329 GN=PF3D7_1366500 PE=1 SV=1 - [Q8ID43_PLAF7]	6.38762	38.26	1	2	4	4	149	17.0009	8.93896
	A2	Sequence	# PSMs	# Proteins	# Protein Groups	Protein Group Accessions	Modifications	ΔCn	q-Value	PEP	XCorr	Charge	MH+ [Da]	ΔM [ppm]	RT [min]	# Missed Cleavages
	High	LIGETNPLTSNTGTIR	1	1	1	Q8ID43		0	0	5.706e-06	4.31751	2	1686.91	3.39272	27.4971	0
		Accession	Description	Score	Coverage	# Proteins	# Unique Peptides	# Peptides	# PSMs	# AAs	MW [kDa]	calc. pI
		Q8ID43	Nucleoside diphosphate kinase OS=Plasmodium falciparum (isolate 3D7) OX=36329 GN=PF3D7_1366500 PE=1 SV=1 - [Q8ID43_PLAF7]	6.38762	38.26	1	2	4	4	149	17.0009	8.93896
	High	GLVGTIIK	1	1	1	Q8ID43		0	0.003	0.03485	2.07011	2	800.525	1.79627	25.4377	0
		Accession	Description	Score	Coverage	# Proteins	# Unique Peptides	# Peptides	# PSMs	# AAs	MW [kDa]	calc. pI
		Q8ID43	Nucleoside diphosphate kinase OS=Plasmodium falciparum (isolate 3D7) OX=36329 GN=PF3D7_1366500 PE=1 SV=1 - [Q8ID43_PLAF7]	6.38762	38.26	1	2	4	4	149	17.0009	8.93896
	Low	GPVVAMVWEGVDmVK	1	1	1	Q8ID43	M13(Oxidation)	0	0.37	1	0.783256	2	1632.82	2.5549	44.4439	0
		Accession	Description	Score	Coverage	# Proteins	# Unique Peptides	# Peptides	# PSMs	# AAs	MW [kDa]	calc. pI
		Q8ID43	Nucleoside diphosphate kinase OS=Plasmodium falciparum (isolate 3D7) OX=36329 GN=PF3D7_1366500 PE=1 SV=1 - [Q8ID43_PLAF7]	6.38762	38.26	1	2	4	4	149	17.0009	8.93896
	Low	GYKLIAIKmLNPTEEILK	1	1	1	Q8ID43	M9(Oxidation)	0	0.431	1	0.18007	2	2090.2	1.20943	0.542536	2
		Accession	Description	Score	Coverage	# Proteins	# Unique Peptides	# Peptides	# PSMs	# AAs	MW [kDa]	calc. pI
		Q8ID43	Nucleoside diphosphate kinase OS=Plasmodium falciparum (isolate 3D7) OX=36329 GN=PF3D7_1366500 PE=1 SV=1 - [Q8ID43_PLAF7]	6.38762	38.26	1	2	4	4	149	17.0009	8.93896
Q8I3R7	V-type proton ATPase proteolipid subunit OS=Plasmodium falciparum (isolate 3D7) OX=36329 GN=PF3D7_0519200 PE=3 SV=1 - [Q8I3R7_PLAF7]	15.7392	10.91	1	1	1	4	165	17.054	8.29443
	A2	Sequence	# PSMs	# Proteins	# Protein Groups	Protein Group Accessions	Modifications	ΔCn	q-Value	PEP	XCorr	Charge	MH+ [Da]	ΔM [ppm]	RT [min]	# Missed Cleavages
	High	SGVGVcSVGVMRPDLIMK	2	1	1	Q8I3R7	C6(Carbamidomethyl)	0	0	2.74e-06	6.11571	2	1904.98	2.32694	30.621	0
		Accession	Description	Score	Coverage	# Proteins	# Unique Peptides	# Peptides	# PSMs	# AAs	MW [kDa]	calc. pI
		Q8I3R7	V-type proton ATPase proteolipid subunit OS=Plasmodium falciparum (isolate 3D7) OX=36329 GN=PF3D7_0519200 PE=3 SV=1 - [Q8I3R7_PLAF7]	15.7392	10.91	1	1	1	4	165	17.054	8.29443
	High	SGVGVcSVGVMRPDLImK	2	1	1	Q8I3R7	C6(Carbamidomethyl); M17(Oxidation)	0	0	0.0001096	4.25505	3	1920.98	3.58141	27.9731	0
		Accession	Description	Score	Coverage	# Proteins	# Unique Peptides	# Peptides	# PSMs	# AAs	MW [kDa]	calc. pI
		Q8I3R7	V-type proton ATPase proteolipid subunit OS=Plasmodium falciparum (isolate 3D7) OX=36329 GN=PF3D7_0519200 PE=3 SV=1 - [Q8I3R7_PLAF7]	15.7392	10.91	1	1	1	4	165	17.054	8.29443
Q8IDB0	40S ribosomal protein S15 OS=Plasmodium falciparum (isolate 3D7) OX=36329 GN=PF3D7_1358800 PE=1 SV=1 - [Q8IDB0_PLAF7]	22.9825	61.59	1	7	10	12	151	17.2396	10.3745
	A2	Sequence	# PSMs	# Proteins	# Protein Groups	Protein Group Accessions	Modifications	ΔCn	q-Value	PEP	XCorr	Charge	MH+ [Da]	ΔM [ppm]	RT [min]	# Missed Cleavages
	High	AQGIATTIPEDLYFLIK	2	1	1	Q8IDB0		0	0	3.956e-08	5.1687	2	1893.04	2.08542	44.0466	0
		Accession	Description	Score	Coverage	# Proteins	# Unique Peptides	# Peptides	# PSMs	# AAs	MW [kDa]	calc. pI
		Q8IDB0	40S ribosomal protein S15 OS=Plasmodium falciparum (isolate 3D7) OX=36329 GN=PF3D7_1358800 PE=1 SV=1 - [Q8IDB0_PLAF7]	22.9825	61.59	1	7	10	12	151	17.2396	10.3745
	High	KGQTPSQIGATLR	1	1	1	Q8IDB0		0	0	0.00102	3.30379	2	1356.76	2.87593	17.089	1
		Accession	Description	Score	Coverage	# Proteins	# Unique Peptides	# Peptides	# PSMs	# AAs	MW [kDa]	calc. pI
		Q8IDB0	40S ribosomal protein S15 OS=Plasmodium falciparum (isolate 3D7) OX=36329 GN=PF3D7_1358800 PE=1 SV=1 - [Q8IDB0_PLAF7]	22.9825	61.59	1	7	10	12	151	17.2396	10.3745
	High	DNYGIPQVK	2	1	1	Q8IDB0		0	0	0.003388	2.39638	2	1033.53	1.39438	23.4905	0
		Accession	Description	Score	Coverage	# Proteins	# Unique Peptides	# Peptides	# PSMs	# AAs	MW [kDa]	calc. pI
		Q8IDB0	40S ribosomal protein S15 OS=Plasmodium falciparum (isolate 3D7) OX=36329 GN=PF3D7_1358800 PE=1 SV=1 - [Q8IDB0_PLAF7]	22.9825	61.59	1	7	10	12	151	17.2396	10.3745
	High	QKPSEIEDAIIK	1	1	1	Q8IDB0		0	0	0.0004154	2.16037	2	1370.75	0.690378	22.3616	0
		Accession	Description	Score	Coverage	# Proteins	# Unique Peptides	# Peptides	# PSMs	# AAs	MW [kDa]	calc. pI
		Q8IDB0	40S ribosomal protein S15 OS=Plasmodium falciparum (isolate 3D7) OX=36329 GN=PF3D7_1358800 PE=1 SV=1 - [Q8IDB0_PLAF7]	22.9825	61.59	1	7	10	12	151	17.2396	10.3745
	High	LILTESK	1	1	1	Q8IDB0		0	0.001	0.01296	1.87141	2	803.488	0.709784	18.2116	0
		Accession	Description	Score	Coverage	# Proteins	# Unique Peptides	# Peptides	# PSMs	# AAs	MW [kDa]	calc. pI
		Q8IDB0	40S ribosomal protein S15 OS=Plasmodium falciparum (isolate 3D7) OX=36329 GN=PF3D7_1358800 PE=1 SV=1 - [Q8IDB0_PLAF7]	22.9825	61.59	1	7	10	12	151	17.2396	10.3745
	High	LLPSNWK	1	1	1	Q8IDB0		0	0.009	0.2065	1.48713	2	857.489	1.52085	22.7627	0
		Accession	Description	Score	Coverage	# Proteins	# Unique Peptides	# Peptides	# PSMs	# AAs	MW [kDa]	calc. pI
		Q8IDB0	40S ribosomal protein S15 OS=Plasmodium falciparum (isolate 3D7) OX=36329 GN=PF3D7_1358800 PE=1 SV=1 - [Q8IDB0_PLAF7]	22.9825	61.59	1	7	10	12	151	17.2396	10.3745
	Medium	KQPSWLK	1	1	1	Q8IDB0		0	0.012	0.3363	1.50825	2	886.515	0.300961	16.3842	1
		Accession	Description	Score	Coverage	# Proteins	# Unique Peptides	# Peptides	# PSMs	# AAs	MW [kDa]	calc. pI
		Q8IDB0	40S ribosomal protein S15 OS=Plasmodium falciparum (isolate 3D7) OX=36329 GN=PF3D7_1358800 PE=1 SV=1 - [Q8IDB0_PLAF7]	22.9825	61.59	1	7	10	12	151	17.2396	10.3745
	Low	YQSSTASALIA	1	1	1	Q8IDB0		0	0.191	1	1.72917	2	1111.56	-1.84481	26.1941	0
		Accession	Description	Score	Coverage	# Proteins	# Unique Peptides	# Peptides	# PSMs	# AAs	MW [kDa]	calc. pI
		Q8IDB0	40S ribosomal protein S15 OS=Plasmodium falciparum (isolate 3D7) OX=36329 GN=PF3D7_1358800 PE=1 SV=1 - [Q8IDB0_PLAF7]	22.9825	61.59	1	7	10	12	151	17.2396	10.3745
	Low	SVTGNKILR	1	1	1	Q8IDB0		0.0395	0.431	1	0.729975	2	987.591	-3.47129	40.2115	1
		Accession	Description	Score	Coverage	# Proteins	# Unique Peptides	# Peptides	# PSMs	# AAs	MW [kDa]	calc. pI
		Q8IDB0	40S ribosomal protein S15 OS=Plasmodium falciparum (isolate 3D7) OX=36329 GN=PF3D7_1358800 PE=1 SV=1 - [Q8IDB0_PLAF7]	22.9825	61.59	1	7	10	12	151	17.2396	10.3745
	Low	RKQPSWLK	1	1	1	Q8IDB0		0.4118			0.203085	2	1042.62	2.78776	44.1732	2
		Accession	Description	Score	Coverage	# Proteins	# Unique Peptides	# Peptides	# PSMs	# AAs	MW [kDa]	calc. pI
		Q8IDB0	40S ribosomal protein S15 OS=Plasmodium falciparum (isolate 3D7) OX=36329 GN=PF3D7_1358800 PE=1 SV=1 - [Q8IDB0_PLAF7]	22.9825	61.59	1	7	10	12	151	17.2396	10.3745
Q8IIF0	Circumsporozoite-related antigen OS=Plasmodium falciparum (isolate 3D7) OX=36329 GN=PF11_0224 PE=4 SV=1 - [Q8IIF0_PLAF7]	39.5872	17.9	1	5	5	11	162	17.285	5.92236
	A2	Sequence	# PSMs	# Proteins	# Protein Groups	Protein Group Accessions	Modifications	ΔCn	q-Value	PEP	XCorr	Charge	MH+ [Da]	ΔM [ppm]	RT [min]	# Missed Cleavages
	High	GSGEPLIDVHDLISDMIK	2	1	1	Q8IIF0		0	0	1.382e-09	5.46425	2	1938.99	2.18651	43.4275	0
		Accession	Description	Score	Coverage	# Proteins	# Unique Peptides	# Peptides	# PSMs	# AAs	MW [kDa]	calc. pI
		Q8IIF0	Circumsporozoite-related antigen OS=Plasmodium falciparum (isolate 3D7) OX=36329 GN=PF11_0224 PE=4 SV=1 - [Q8IIF0_PLAF7]	39.5872	17.9	1	5	5	11	162	17.285	5.92236
	High	GSGEPLIDVHDLISDmIK	2	1	1	Q8IIF0	M16(Oxidation)	0	0	2.583e-07	4.6903	3	1954.98	1.98418	36.1604	0
		Accession	Description	Score	Coverage	# Proteins	# Unique Peptides	# Peptides	# PSMs	# AAs	MW [kDa]	calc. pI
		Q8IIF0	Circumsporozoite-related antigen OS=Plasmodium falciparum (isolate 3D7) OX=36329 GN=PF11_0224 PE=4 SV=1 - [Q8IIF0_PLAF7]	39.5872	17.9	1	5	5	11	162	17.285	5.92236
	High	KEEELVEVNKR	3	1	1	Q8IIF0		0	0	0.0001385	4.27662	3	1372.75	2.33126	13.8882	2
		Accession	Description	Score	Coverage	# Proteins	# Unique Peptides	# Peptides	# PSMs	# AAs	MW [kDa]	calc. pI
		Q8IIF0	Circumsporozoite-related antigen OS=Plasmodium falciparum (isolate 3D7) OX=36329 GN=PF11_0224 PE=4 SV=1 - [Q8IIF0_PLAF7]	39.5872	17.9	1	5	5	11	162	17.285	5.92236
	High	KEEELVEVNK	2	1	1	Q8IIF0		0	0	5.85e-05	3.91044	2	1216.64	0.396463	15.7551	1
		Accession	Description	Score	Coverage	# Proteins	# Unique Peptides	# Peptides	# PSMs	# AAs	MW [kDa]	calc. pI
		Q8IIF0	Circumsporozoite-related antigen OS=Plasmodium falciparum (isolate 3D7) OX=36329 GN=PF11_0224 PE=4 SV=1 - [Q8IIF0_PLAF7]	39.5872	17.9	1	5	5	11	162	17.285	5.92236
	High	EEELVEVNKR	1	1	1	Q8IIF0		0	0	0.0011	2.52829	2	1244.65	0.742499	16.339	1
		Accession	Description	Score	Coverage	# Proteins	# Unique Peptides	# Peptides	# PSMs	# AAs	MW [kDa]	calc. pI
		Q8IIF0	Circumsporozoite-related antigen OS=Plasmodium falciparum (isolate 3D7) OX=36329 GN=PF11_0224 PE=4 SV=1 - [Q8IIF0_PLAF7]	39.5872	17.9	1	5	5	11	162	17.285	5.92236
	High	EEELVEVNK	1	1	1	Q8IIF0		0	0.002	0.02242	2.02426	2	1088.55	2.12458	19.1813	0
		Accession	Description	Score	Coverage	# Proteins	# Unique Peptides	# Peptides	# PSMs	# AAs	MW [kDa]	calc. pI
		Q8IIF0	Circumsporozoite-related antigen OS=Plasmodium falciparum (isolate 3D7) OX=36329 GN=PF11_0224 PE=4 SV=1 - [Q8IIF0_PLAF7]	39.5872	17.9	1	5	5	11	162	17.285	5.92236
Q8IBY4	60S ribosomal protein L34 OS=Plasmodium falciparum (isolate 3D7) OX=36329 GN=PF3D7_0710600 PE=1 SV=1 - [Q8IBY4_PLAF7]	5.97118	24.67	1	3	5	6	150	17.3398	10.77
	A2	Sequence	# PSMs	# Proteins	# Protein Groups	Protein Group Accessions	Modifications	ΔCn	q-Value	PEP	XCorr	Charge	MH+ [Da]	ΔM [ppm]	RT [min]	# Missed Cleavages
	High	AYGGSIcAR	1	1	1	Q8IBY4	C7(Carbamidomethyl)	0	0	0.0005354	2.02484	2	954.446	0.127154	15.407	0
		Accession	Description	Score	Coverage	# Proteins	# Unique Peptides	# Peptides	# PSMs	# AAs	MW [kDa]	calc. pI
		Q8IBY4	60S ribosomal protein L34 OS=Plasmodium falciparum (isolate 3D7) OX=36329 GN=PF3D7_0710600 PE=1 SV=1 - [Q8IBY4_PLAF7]	5.97118	24.67	1	3	5	6	150	17.3398	10.77
	High	AFLFEEQK	2	1	1	Q8IBY4		0	0	0.002309	1.96013	2	1011.52	1.82375	26.658	0
		Accession	Description	Score	Coverage	# Proteins	# Unique Peptides	# Peptides	# PSMs	# AAs	MW [kDa]	calc. pI
		Q8IBY4	60S ribosomal protein L34 OS=Plasmodium falciparum (isolate 3D7) OX=36329 GN=PF3D7_0710600 PE=1 SV=1 - [Q8IBY4_PLAF7]	5.97118	24.67	1	3	5	6	150	17.3398	10.77
	High	LTIHVVK	1	1	1	Q8IBY4		0	0.003	0.03072	1.98622	2	809.523	-1.33326	17.2812	0
		Accession	Description	Score	Coverage	# Proteins	# Unique Peptides	# Peptides	# PSMs	# AAs	MW [kDa]	calc. pI
		Q8IBY4	60S ribosomal protein L34 OS=Plasmodium falciparum (isolate 3D7) OX=36329 GN=PF3D7_0710600 PE=1 SV=1 - [Q8IBY4_PLAF7]	5.97118	24.67	1	3	5	6	150	17.3398	10.77
	Low	IMRAFLFEEQKcVR	1	1	1	Q8IBY4	C12(Carbamidomethyl)	0	0.599	1	0.635507	2	1826.95	2.9246	46.0629	2
		Accession	Description	Score	Coverage	# Proteins	# Unique Peptides	# Peptides	# PSMs	# AAs	MW [kDa]	calc. pI
		Q8IBY4	60S ribosomal protein L34 OS=Plasmodium falciparum (isolate 3D7) OX=36329 GN=PF3D7_0710600 PE=1 SV=1 - [Q8IBY4_PLAF7]	5.97118	24.67	1	3	5	6	150	17.3398	10.77
	Low	KNRTVAR	1	1	1	Q8IBY4		0.4031			1.14469	2	844.507	-4.39003	14.212	2
		Accession	Description	Score	Coverage	# Proteins	# Unique Peptides	# Peptides	# PSMs	# AAs	MW [kDa]	calc. pI
		Q8IBY4	60S ribosomal protein L34 OS=Plasmodium falciparum (isolate 3D7) OX=36329 GN=PF3D7_0710600 PE=1 SV=1 - [Q8IBY4_PLAF7]	5.97118	24.67	1	3	5	6	150	17.3398	10.77
Q8IM64	40S ribosomal protein S31/UBI, putative OS=Plasmodium falciparum (isolate 3D7) OX=36329 GN=PF14_0027 PE=4 SV=1 - [Q8IM64_PLAF7]	5.17215	11.41	1	1	1	1	149	17.3883	9.53955
	A2	Sequence	# PSMs	# Proteins	# Protein Groups	Protein Group Accessions	Modifications	ΔCn	q-Value	PEP	XCorr	Charge	MH+ [Da]	ΔM [ppm]	RT [min]	# Missed Cleavages
	High	QcDNcAPGTLMASHFDR	1	1	1	Q8IM64	C2(Carbamidomethyl); C5(Carbamidomethyl)	0	0	3.022e-07	5.17215	3	1979.82	2.21952	24.0843	0
		Accession	Description	Score	Coverage	# Proteins	# Unique Peptides	# Peptides	# PSMs	# AAs	MW [kDa]	calc. pI
		Q8IM64	40S ribosomal protein S31/UBI, putative OS=Plasmodium falciparum (isolate 3D7) OX=36329 GN=PF14_0027 PE=4 SV=1 - [Q8IM64_PLAF7]	5.17215	11.41	1	1	1	1	149	17.3883	9.53955
Q8I603	Eukaryotic translation initiation factor 5A OS=Plasmodium falciparum (isolate 3D7) OX=36329 GN=PF3D7_1204300 PE=3 SV=1 - [Q8I603_PLAF7]	44.6567	43.48	1	7	7	13	161	17.6198	5.75732
	A2	Sequence	# PSMs	# Proteins	# Protein Groups	Protein Group Accessions	Modifications	ΔCn	q-Value	PEP	XCorr	Charge	MH+ [Da]	ΔM [ppm]	RT [min]	# Missed Cleavages
	High	KYEDIcPTSHNMDVPVVK	1	1	1	Q8I603	C6(Carbamidomethyl)	0	0	4.515e-10	7.05932	3	2132.02	2.77482	23.0627	1
		Accession	Description	Score	Coverage	# Proteins	# Unique Peptides	# Peptides	# PSMs	# AAs	MW [kDa]	calc. pI
		Q8I603	Eukaryotic translation initiation factor 5A OS=Plasmodium falciparum (isolate 3D7) OX=36329 GN=PF3D7_1204300 PE=3 SV=1 - [Q8I603_PLAF7]	44.6567	43.48	1	7	7	13	161	17.6198	5.75732
	High	KYEDIcPTSHNmDVPVVK	1	1	1	Q8I603	C6(Carbamidomethyl); M12(Oxidation)	0	0	0.0002592	4.48717	3	2148.01	1.17182	20.1526	1
		Accession	Description	Score	Coverage	# Proteins	# Unique Peptides	# Peptides	# PSMs	# AAs	MW [kDa]	calc. pI
		Q8I603	Eukaryotic translation initiation factor 5A OS=Plasmodium falciparum (isolate 3D7) OX=36329 GN=PF3D7_1204300 PE=3 SV=1 - [Q8I603_PLAF7]	44.6567	43.48	1	7	7	13	161	17.6198	5.75732
	High	YEDIcPTSHNMDVPVVK	1	1	1	Q8I603	C5(Carbamidomethyl)	0	0	1.952e-06	4.1782	3	2003.92	-0.398514	25.2851	0
		Accession	Description	Score	Coverage	# Proteins	# Unique Peptides	# Peptides	# PSMs	# AAs	MW [kDa]	calc. pI
		Q8I603	Eukaryotic translation initiation factor 5A OS=Plasmodium falciparum (isolate 3D7) OX=36329 GN=PF3D7_1204300 PE=3 SV=1 - [Q8I603_PLAF7]	44.6567	43.48	1	7	7	13	161	17.6198	5.75732
	High	AHIVGIDIFTGR	2	1	1	Q8I603		0	0	3.756e-05	3.95191	3	1298.72	0.666408	30.472	0
		Accession	Description	Score	Coverage	# Proteins	# Unique Peptides	# Peptides	# PSMs	# AAs	MW [kDa]	calc. pI
		Q8I603	Eukaryotic translation initiation factor 5A OS=Plasmodium falciparum (isolate 3D7) OX=36329 GN=PF3D7_1204300 PE=3 SV=1 - [Q8I603_PLAF7]	44.6567	43.48	1	7	7	13	161	17.6198	5.75732
	High	SVLVSVLSAcGQEK	3	1	1	Q8I603	C10(Carbamidomethyl)	0	0	1.838e-06	3.81405	2	1476.78	3.57291	29.4988	0
		Accession	Description	Score	Coverage	# Proteins	# Unique Peptides	# Peptides	# PSMs	# AAs	MW [kDa]	calc. pI
		Q8I603	Eukaryotic translation initiation factor 5A OS=Plasmodium falciparum (isolate 3D7) OX=36329 GN=PF3D7_1204300 PE=3 SV=1 - [Q8I603_PLAF7]	44.6567	43.48	1	7	7	13	161	17.6198	5.75732
	High	DTEGNLDEVAK	2	1	1	Q8I603		0	0	0.0003821	3.1002	2	1190.55	0.337135	19.0917	0
		Accession	Description	Score	Coverage	# Proteins	# Unique Peptides	# Peptides	# PSMs	# AAs	MW [kDa]	calc. pI
		Q8I603	Eukaryotic translation initiation factor 5A OS=Plasmodium falciparum (isolate 3D7) OX=36329 GN=PF3D7_1204300 PE=3 SV=1 - [Q8I603_PLAF7]	44.6567	43.48	1	7	7	13	161	17.6198	5.75732
	High	VVDYSTSK	2	1	1	Q8I603		0	0	0.0009891	2.1577	2	898.452	-0.0162281	12.3286	0
		Accession	Description	Score	Coverage	# Proteins	# Unique Peptides	# Peptides	# PSMs	# AAs	MW [kDa]	calc. pI
		Q8I603	Eukaryotic translation initiation factor 5A OS=Plasmodium falciparum (isolate 3D7) OX=36329 GN=PF3D7_1204300 PE=3 SV=1 - [Q8I603_PLAF7]	44.6567	43.48	1	7	7	13	161	17.6198	5.75732
	High	NLFDNGK	1	1	1	Q8I603		0	0.002	0.02544	1.56863	2	807.399	-0.526152	18.5487	0
		Accession	Description	Score	Coverage	# Proteins	# Unique Peptides	# Peptides	# PSMs	# AAs	MW [kDa]	calc. pI
		Q8I603	Eukaryotic translation initiation factor 5A OS=Plasmodium falciparum (isolate 3D7) OX=36329 GN=PF3D7_1204300 PE=3 SV=1 - [Q8I603_PLAF7]	44.6567	43.48	1	7	7	13	161	17.6198	5.75732
O97319	Elongation factor 1 (EF-1), putative OS=Plasmodium falciparum (isolate 3D7) OX=36329 GN=PF3D7_0319600 PE=4 SV=2 - [O97319_PLAF7]	13.2876	30.13	1	2	3	4	156	17.695	4.64014
	A2	Sequence	# PSMs	# Proteins	# Protein Groups	Protein Group Accessions	Modifications	ΔCn	q-Value	PEP	XCorr	Charge	MH+ [Da]	ΔM [ppm]	RT [min]	# Missed Cleavages
	High	SSLIIDIKPYGENTDLDEVLK	2	1	1	O97319		0	0	1.068e-09	5.59146	2	2362.24	2.34144	37.481	0
		Accession	Description	Score	Coverage	# Proteins	# Unique Peptides	# Peptides	# PSMs	# AAs	MW [kDa]	calc. pI
		O97319	Elongation factor 1 (EF-1), putative OS=Plasmodium falciparum (isolate 3D7) OX=36329 GN=PF3D7_0319600 PE=4 SV=2 - [O97319_PLAF7]	13.2876	30.13	1	2	3	4	156	17.695	4.64014
	High	TPFAFGLFK	1	1	1	O97319		0	0	0.001217	2.79523	2	1027.56	-1.40266	38.0775	0
		Accession	Description	Score	Coverage	# Proteins	# Unique Peptides	# Peptides	# PSMs	# AAs	MW [kDa]	calc. pI
		O97319	Elongation factor 1 (EF-1), putative OS=Plasmodium falciparum (isolate 3D7) OX=36329 GN=PF3D7_0319600 PE=4 SV=2 - [O97319_PLAF7]	13.2876	30.13	1	2	3	4	156	17.695	4.64014
	Low	LVKNITMEGLTWGKAHK	1	1	1	O97319		0.7047			1.14173	2	1926.07	2.77543	39.9581	2
		Accession	Description	Score	Coverage	# Proteins	# Unique Peptides	# Peptides	# PSMs	# AAs	MW [kDa]	calc. pI
		O97319	Elongation factor 1 (EF-1), putative OS=Plasmodium falciparum (isolate 3D7) OX=36329 GN=PF3D7_0319600 PE=4 SV=2 - [O97319_PLAF7]	13.2876	30.13	1	2	3	4	156	17.695	4.64014
Q8IIA2	40S ribosomal protein S18, putative OS=Plasmodium falciparum (isolate 3D7) OX=36329 GN=PF11_0272 PE=1 SV=1 - [Q8IIA2_PLAF7]	32.8951	44.87	1	4	6	9	156	17.8798	10.4624
	A2	Sequence	# PSMs	# Proteins	# Protein Groups	Protein Group Accessions	Modifications	ΔCn	q-Value	PEP	XCorr	Charge	MH+ [Da]	ΔM [ppm]	RT [min]	# Missed Cleavages
	High	AGELTTEEIDNIVHIMSTPTQFK	2	1	1	Q8IIA2		0	0	3.855e-12	8.33867	2	2574.29	4.73067	43.3032	0
		Accession	Description	Score	Coverage	# Proteins	# Unique Peptides	# Peptides	# PSMs	# AAs	MW [kDa]	calc. pI
		Q8IIA2	40S ribosomal protein S18, putative OS=Plasmodium falciparum (isolate 3D7) OX=36329 GN=PF11_0272 PE=1 SV=1 - [Q8IIA2_PLAF7]	32.8951	44.87	1	4	6	9	156	17.8798	10.4624
	High	AGELTTEEIDNIVHImSTPTQFK	1	1	1	Q8IIA2	M16(Oxidation)	0	0	1.252e-06	6.32707	3	2590.28	2.44158	35.5894	0
		Accession	Description	Score	Coverage	# Proteins	# Unique Peptides	# Peptides	# PSMs	# AAs	MW [kDa]	calc. pI
		Q8IIA2	40S ribosomal protein S18, putative OS=Plasmodium falciparum (isolate 3D7) OX=36329 GN=PF11_0272 PE=1 SV=1 - [Q8IIA2_PLAF7]	32.8951	44.87	1	4	6	9	156	17.8798	10.4624
	High	NIHVIANQLDSYLR	1	1	1	Q8IIA2		0	0	0.0004174	3.92772	3	1655.89	0.562812	31.4043	0
		Accession	Description	Score	Coverage	# Proteins	# Unique Peptides	# Peptides	# PSMs	# AAs	MW [kDa]	calc. pI
		Q8IIA2	40S ribosomal protein S18, putative OS=Plasmodium falciparum (isolate 3D7) OX=36329 GN=PF11_0272 PE=1 SV=1 - [Q8IIA2_PLAF7]	32.8951	44.87	1	4	6	9	156	17.8798	10.4624
	High	IPDWFLNR	2	1	1	Q8IIA2		0	0	0.001064	2.58807	2	1060.56	2.23538	34.1418	0
		Accession	Description	Score	Coverage	# Proteins	# Unique Peptides	# Peptides	# PSMs	# AAs	MW [kDa]	calc. pI
		Q8IIA2	40S ribosomal protein S18, putative OS=Plasmodium falciparum (isolate 3D7) OX=36329 GN=PF11_0272 PE=1 SV=1 - [Q8IIA2_PLAF7]	32.8951	44.87	1	4	6	9	156	17.8798	10.4624
	High	ILNTNVDGK	1	1	1	Q8IIA2		0	0	0.004179	2.3182	2	973.534	2.78663	16.35	0
		Accession	Description	Score	Coverage	# Proteins	# Unique Peptides	# Peptides	# PSMs	# AAs	MW [kDa]	calc. pI
		Q8IIA2	40S ribosomal protein S18, putative OS=Plasmodium falciparum (isolate 3D7) OX=36329 GN=PF11_0272 PE=1 SV=1 - [Q8IIA2_PLAF7]	32.8951	44.87	1	4	6	9	156	17.8798	10.4624
	Low	QANVDPTKR	1	1	1	Q8IIA2		0	0.067	1	1.00681	2	1028.55	0.362018	9.65261	1
		Accession	Description	Score	Coverage	# Proteins	# Unique Peptides	# Peptides	# PSMs	# AAs	MW [kDa]	calc. pI
		Q8IIA2	40S ribosomal protein S18, putative OS=Plasmodium falciparum (isolate 3D7) OX=36329 GN=PF11_0272 PE=1 SV=1 - [Q8IIA2_PLAF7]	32.8951	44.87	1	4	6	9	156	17.8798	10.4624
	Low	MATVIcKQANVDPTK	1	1	1	Q8IIA2	C6(Carbamidomethyl)	0.0896			0.609525	3	1675.85	-1.34408	50.0925	1
		Accession	Description	Score	Coverage	# Proteins	# Unique Peptides	# Peptides	# PSMs	# AAs	MW [kDa]	calc. pI
		Q8IIA2	40S ribosomal protein S18, putative OS=Plasmodium falciparum (isolate 3D7) OX=36329 GN=PF11_0272 PE=1 SV=1 - [Q8IIA2_PLAF7]	32.8951	44.87	1	4	6	9	156	17.8798	10.4624
Q8IK04	N-acetyltransferase, putative OS=Plasmodium falciparum (isolate 3D7) OX=36329 GN=PF10_0036 PE=4 SV=1 - [Q8IK04_PLAF7]	6.09275	14.47	1	2	2	2	152	17.9231	8.60205
	A2	Sequence	# PSMs	# Proteins	# Protein Groups	Protein Group Accessions	Modifications	ΔCn	q-Value	PEP	XCorr	Charge	MH+ [Da]	ΔM [ppm]	RT [min]	# Missed Cleavages
	High	VNGIETQYYGNK	1	1	1	Q8IK04		0	0	0.0001092	3.0899	2	1385.67	1.41093	20.6337	0
		Accession	Description	Score	Coverage	# Proteins	# Unique Peptides	# Peptides	# PSMs	# AAs	MW [kDa]	calc. pI
		Q8IK04	N-acetyltransferase, putative OS=Plasmodium falciparum (isolate 3D7) OX=36329 GN=PF10_0036 PE=4 SV=1 - [Q8IK04_PLAF7]	6.09275	14.47	1	2	2	2	152	17.9231	8.60205
	High	GHLTSVAVLK	1	1	1	Q8IK04		0	0.002	0.02303	3.00285	2	1024.62	2.53754	18.682	0
		Accession	Description	Score	Coverage	# Proteins	# Unique Peptides	# Peptides	# PSMs	# AAs	MW [kDa]	calc. pI
		Q8IK04	N-acetyltransferase, putative OS=Plasmodium falciparum (isolate 3D7) OX=36329 GN=PF10_0036 PE=4 SV=1 - [Q8IK04_PLAF7]	6.09275	14.47	1	2	2	2	152	17.9231	8.60205
Q8I5P4	Signal recognition particle SRP19, putative OS=Plasmodium falciparum (isolate 3D7) OX=36329 GN=PF3D7_1216300 PE=4 SV=1 - [Q8I5P4_PLAF7]	5.8339	16.45	1	2	2	2	152	18.0137	9.72998
	A2	Sequence	# PSMs	# Proteins	# Protein Groups	Protein Group Accessions	Modifications	ΔCn	q-Value	PEP	XCorr	Charge	MH+ [Da]	ΔM [ppm]	RT [min]	# Missed Cleavages
	High	DIYNNAENNTIDESK	1	1	1	Q8I5P4		0	0	2.541e-07	3.41391	2	1739.78	2.09165	21.9649	0
		Accession	Description	Score	Coverage	# Proteins	# Unique Peptides	# Peptides	# PSMs	# AAs	MW [kDa]	calc. pI
		Q8I5P4	Signal recognition particle SRP19, putative OS=Plasmodium falciparum (isolate 3D7) OX=36329 GN=PF3D7_1216300 PE=4 SV=1 - [Q8I5P4_PLAF7]	5.8339	16.45	1	2	2	2	152	18.0137	9.72998
	High	ELNVSYVIEK	1	1	1	Q8I5P4		0	0	0.006956	2.42	2	1193.65	3.69136	27.6181	0
		Accession	Description	Score	Coverage	# Proteins	# Unique Peptides	# Peptides	# PSMs	# AAs	MW [kDa]	calc. pI
		Q8I5P4	Signal recognition particle SRP19, putative OS=Plasmodium falciparum (isolate 3D7) OX=36329 GN=PF3D7_1216300 PE=4 SV=1 - [Q8I5P4_PLAF7]	5.8339	16.45	1	2	2	2	152	18.0137	9.72998
Q8I3T8	60S ribosomal protein L12, putative OS=Plasmodium falciparum (isolate 3D7) OX=36329 GN=PF3D7_0517000 PE=3 SV=2 - [Q8I3T8_PLAF7]	9.35563	40.61	1	2	5	5	165	18.1008	9.51025
	A2	Sequence	# PSMs	# Proteins	# Protein Groups	Protein Group Accessions	Modifications	ΔCn	q-Value	PEP	XCorr	Charge	MH+ [Da]	ΔM [ppm]	RT [min]	# Missed Cleavages
	High	KPTTIQEMIDSGEIDVPLE	1	1	1	Q8I3T8		0	0	0.001349	4.73685	2	2115.06	3.04404	40.5054	0
		Accession	Description	Score	Coverage	# Proteins	# Unique Peptides	# Peptides	# PSMs	# AAs	MW [kDa]	calc. pI
		Q8I3T8	60S ribosomal protein L12, putative OS=Plasmodium falciparum (isolate 3D7) OX=36329 GN=PF3D7_0517000 PE=3 SV=2 - [Q8I3T8_PLAF7]	9.35563	40.61	1	2	5	5	165	18.1008	9.51025
	High	VEVVPTSAALILK	1	1	1	Q8I3T8		0	0	2.622e-06	2.78994	2	1339.82	1.29522	32.9606	0
		Accession	Description	Score	Coverage	# Proteins	# Unique Peptides	# Peptides	# PSMs	# AAs	MW [kDa]	calc. pI
		Q8I3T8	60S ribosomal protein L12, putative OS=Plasmodium falciparum (isolate 3D7) OX=36329 GN=PF3D7_0517000 PE=3 SV=2 - [Q8I3T8_PLAF7]	9.35563	40.61	1	2	5	5	165	18.1008	9.51025
	Low	ELNEAPRDR	1	1	1	Q8I3T8		0	0.51	1	0.484978	2	1099.55	-1.44455	42.8439	1
		Accession	Description	Score	Coverage	# Proteins	# Unique Peptides	# Peptides	# PSMs	# AAs	MW [kDa]	calc. pI
		Q8I3T8	60S ribosomal protein L12, putative OS=Plasmodium falciparum (isolate 3D7) OX=36329 GN=PF3D7_0517000 PE=3 SV=2 - [Q8I3T8_PLAF7]	9.35563	40.61	1	2	5	5	165	18.1008	9.51025
	Low	QVGGEVGASSVLSPK	1	1	1	Q8I3T8		0.4281			1.82883	2	1414.75	-1.38167	30.3901	0
		Accession	Description	Score	Coverage	# Proteins	# Unique Peptides	# Peptides	# PSMs	# AAs	MW [kDa]	calc. pI
		Q8I3T8	60S ribosomal protein L12, putative OS=Plasmodium falciparum (isolate 3D7) OX=36329 GN=PF3D7_0517000 PE=3 SV=2 - [Q8I3T8_PLAF7]	9.35563	40.61	1	2	5	5	165	18.1008	9.51025
	Low	mAKKPDPNEIK	1	1	1	Q8I3T8	M1(Oxidation)	0.2689			0.867122	2	1286.68	0.220415	20.9613	1
		Accession	Description	Score	Coverage	# Proteins	# Unique Peptides	# Peptides	# PSMs	# AAs	MW [kDa]	calc. pI
		Q8I3T8	60S ribosomal protein L12, putative OS=Plasmodium falciparum (isolate 3D7) OX=36329 GN=PF3D7_0517000 PE=3 SV=2 - [Q8I3T8_PLAF7]	9.35563	40.61	1	2	5	5	165	18.1008	9.51025
Q8IDB8	HVA22-like protein, putative OS=Plasmodium falciparum (isolate 3D7) OX=36329 GN=PF3D7_1358700 PE=3 SV=1 - [Q8IDB8_PLAF7]	10.5005	26.8	1	4	5	6	153	18.4097	9.30518
	A2	Sequence	# PSMs	# Proteins	# Protein Groups	Protein Group Accessions	Modifications	ΔCn	q-Value	PEP	XCorr	Charge	MH+ [Da]	ΔM [ppm]	RT [min]	# Missed Cleavages
	High	HYSIIDK	1	1	1	Q8IDB8		0	0	0.006325	2.99766	2	875.462	-0.716062	15.3311	0
		Accession	Description	Score	Coverage	# Proteins	# Unique Peptides	# Peptides	# PSMs	# AAs	MW [kDa]	calc. pI
		Q8IDB8	HVA22-like protein, putative OS=Plasmodium falciparum (isolate 3D7) OX=36329 GN=PF3D7_1358700 PE=3 SV=1 - [Q8IDB8_PLAF7]	10.5005	26.8	1	4	5	6	153	18.4097	9.30518
	High	NVSNFFYFEK	1	1	1	Q8IDB8		0	0	0.0008094	2.75863	2	1294.61	2.52716	33.9665	0
		Accession	Description	Score	Coverage	# Proteins	# Unique Peptides	# Peptides	# PSMs	# AAs	MW [kDa]	calc. pI
		Q8IDB8	HVA22-like protein, putative OS=Plasmodium falciparum (isolate 3D7) OX=36329 GN=PF3D7_1358700 PE=3 SV=1 - [Q8IDB8_PLAF7]	10.5005	26.8	1	4	5	6	153	18.4097	9.30518
	High	IcDLIQNK	1	1	1	Q8IDB8	C2(Carbamidomethyl)	0	0	0.00151	2.56543	2	1003.53	1.35917	19.5907	0
		Accession	Description	Score	Coverage	# Proteins	# Unique Peptides	# Peptides	# PSMs	# AAs	MW [kDa]	calc. pI
		Q8IDB8	HVA22-like protein, putative OS=Plasmodium falciparum (isolate 3D7) OX=36329 GN=PF3D7_1358700 PE=3 SV=1 - [Q8IDB8_PLAF7]	10.5005	26.8	1	4	5	6	153	18.4097	9.30518
	High	TYNLLINK	1	1	1	Q8IDB8		0	0	0.004126	2.17874	2	978.564	1.80359	24.9121	0
		Accession	Description	Score	Coverage	# Proteins	# Unique Peptides	# Peptides	# PSMs	# AAs	MW [kDa]	calc. pI
		Q8IDB8	HVA22-like protein, putative OS=Plasmodium falciparum (isolate 3D7) OX=36329 GN=PF3D7_1358700 PE=3 SV=1 - [Q8IDB8_PLAF7]	10.5005	26.8	1	4	5	6	153	18.4097	9.30518
	Low	SNKKIHNK	2	1	1	Q8IDB8		0.1818			0.723671	2	968.562	-1.6757	22.8034	2
		Accession	Description	Score	Coverage	# Proteins	# Unique Peptides	# Peptides	# PSMs	# AAs	MW [kDa]	calc. pI
		Q8IDB8	HVA22-like protein, putative OS=Plasmodium falciparum (isolate 3D7) OX=36329 GN=PF3D7_1358700 PE=3 SV=1 - [Q8IDB8_PLAF7]	10.5005	26.8	1	4	5	6	153	18.4097	9.30518
Q8IDP4	Thioredoxin 2 OS=Plasmodium falciparum (isolate 3D7) OX=36329 GN=trx2 PE=1 SV=1 - [Q8IDP4_PLAF7]	25.4479	67.52	1	5	9	15	157	18.6178	9.75928
	A2	Sequence	# PSMs	# Proteins	# Protein Groups	Protein Group Accessions	Modifications	ΔCn	q-Value	PEP	XCorr	Charge	MH+ [Da]	ΔM [ppm]	RT [min]	# Missed Cleavages
	High	KDHFVSSNDLIALIK	1	1	1	Q8IDP4		0	0	8.412e-06	5.63879	3	1699.94	1.15954	31.008	1
		Accession	Description	Score	Coverage	# Proteins	# Unique Peptides	# Peptides	# PSMs	# AAs	MW [kDa]	calc. pI
		Q8IDP4	Thioredoxin 2 OS=Plasmodium falciparum (isolate 3D7) OX=36329 GN=trx2 PE=1 SV=1 - [Q8IDP4_PLAF7]	25.4479	67.52	1	5	9	15	157	18.6178	9.75928
	High	EVTSTNDDPLTPLNR	1	1	1	Q8IDP4		0	0	2.894e-07	4.23427	2	1671.82	3.67339	25.3714	0
		Accession	Description	Score	Coverage	# Proteins	# Unique Peptides	# Peptides	# PSMs	# AAs	MW [kDa]	calc. pI
		Q8IDP4	Thioredoxin 2 OS=Plasmodium falciparum (isolate 3D7) OX=36329 GN=trx2 PE=1 SV=1 - [Q8IDP4_PLAF7]	25.4479	67.52	1	5	9	15	157	18.6178	9.75928
	High	WcQAcTMQSTEMDK	1	1	1	Q8IDP4	C2(Carbamidomethyl); C5(Carbamidomethyl)	0	0	1.267e-06	4.21511	2	1775.69	3.19452	21.7843	0
		Accession	Description	Score	Coverage	# Proteins	# Unique Peptides	# Peptides	# PSMs	# AAs	MW [kDa]	calc. pI
		Q8IDP4	Thioredoxin 2 OS=Plasmodium falciparum (isolate 3D7) OX=36329 GN=trx2 PE=1 SV=1 - [Q8IDP4_PLAF7]	25.4479	67.52	1	5	9	15	157	18.6178	9.75928
	High	VDLDKNESLAR	2	1	1	Q8IDP4		0	0	0.0002335	3.59123	2	1259.66	3.70939	17.1129	1
		Accession	Description	Score	Coverage	# Proteins	# Unique Peptides	# Peptides	# PSMs	# AAs	MW [kDa]	calc. pI
		Q8IDP4	Thioredoxin 2 OS=Plasmodium falciparum (isolate 3D7) OX=36329 GN=trx2 PE=1 SV=1 - [Q8IDP4_PLAF7]	25.4479	67.52	1	5	9	15	157	18.6178	9.75928
	High	SLPTIILLK	2	1	1	Q8IDP4		0	0	0.002565	1.97322	2	997.669	3.60415	34.7184	0
		Accession	Description	Score	Coverage	# Proteins	# Unique Peptides	# Peptides	# PSMs	# AAs	MW [kDa]	calc. pI
		Q8IDP4	Thioredoxin 2 OS=Plasmodium falciparum (isolate 3D7) OX=36329 GN=trx2 PE=1 SV=1 - [Q8IDP4_PLAF7]	25.4479	67.52	1	5	9	15	157	18.6178	9.75928
	Low	NTVIVLYFFAK	1	1	1	Q8IDP4		0	0.314	1	1.05499	2	1314.75	2.2997	34.118	0
		Accession	Description	Score	Coverage	# Proteins	# Unique Peptides	# Peptides	# PSMs	# AAs	MW [kDa]	calc. pI
		Q8IDP4	Thioredoxin 2 OS=Plasmodium falciparum (isolate 3D7) OX=36329 GN=trx2 PE=1 SV=1 - [Q8IDP4_PLAF7]	25.4479	67.52	1	5	9	15	157	18.6178	9.75928
	Low	KVPRLQQNGSNIINGVNMK	3	1	1	Q8IDP4		0	0.482	1	0.219957	2	2110.15	-3.6997	1.59263	2
		Accession	Description	Score	Coverage	# Proteins	# Unique Peptides	# Peptides	# PSMs	# AAs	MW [kDa]	calc. pI
		Q8IDP4	Thioredoxin 2 OS=Plasmodium falciparum (isolate 3D7) OX=36329 GN=trx2 PE=1 SV=1 - [Q8IDP4_PLAF7]	25.4479	67.52	1	5	9	15	157	18.6178	9.75928
	Low	KFSVKSLPTIILLK	3	1	1	Q8IDP4		0	0.642	1	0.0621265	3	1587.03	1.99791	51.9343	2
		Accession	Description	Score	Coverage	# Proteins	# Unique Peptides	# Peptides	# PSMs	# AAs	MW [kDa]	calc. pI
		Q8IDP4	Thioredoxin 2 OS=Plasmodium falciparum (isolate 3D7) OX=36329 GN=trx2 PE=1 SV=1 - [Q8IDP4_PLAF7]	25.4479	67.52	1	5	9	15	157	18.6178	9.75928
	Low	NKTmLAR	1	1	1	Q8IDP4	M4(Oxidation)	0.3387			0.818678	2	849.457	-4.42903	9.5972	1
		Accession	Description	Score	Coverage	# Proteins	# Unique Peptides	# Peptides	# PSMs	# AAs	MW [kDa]	calc. pI
		Q8IDP4	Thioredoxin 2 OS=Plasmodium falciparum (isolate 3D7) OX=36329 GN=trx2 PE=1 SV=1 - [Q8IDP4_PLAF7]	25.4479	67.52	1	5	9	15	157	18.6178	9.75928
O77381	40S ribosomal protein S11, putative OS=Plasmodium falciparum (isolate 3D7) OX=36329 GN=PF3D7_0317600 PE=1 SV=2 - [O77381_PLAF7]	36.0238	57.14	1	9	11	15	161	18.748	10.1694
	A2	Sequence	# PSMs	# Proteins	# Protein Groups	Protein Group Accessions	Modifications	ΔCn	q-Value	PEP	XCorr	Charge	MH+ [Da]	ΔM [ppm]	RT [min]	# Missed Cleavages
	High	EGDIVTVGQcRPLSK	2	1	1	O77381	C10(Carbamidomethyl)	0	0	2.892e-05	3.83114	3	1658.85	0.666643	20.9852	0
		Accession	Description	Score	Coverage	# Proteins	# Unique Peptides	# Peptides	# PSMs	# AAs	MW [kDa]	calc. pI
		O77381	40S ribosomal protein S11, putative OS=Plasmodium falciparum (isolate 3D7) OX=36329 GN=PF3D7_0317600 PE=1 SV=2 - [O77381_PLAF7]	36.0238	57.14	1	9	11	15	161	18.748	10.1694
	High	KVGLGFATPK	1	1	1	O77381		0	0	0.0005668	3.54867	2	1017.61	0.637322	19.8683	1
		Accession	Description	Score	Coverage	# Proteins	# Unique Peptides	# Peptides	# PSMs	# AAs	MW [kDa]	calc. pI
		O77381	40S ribosomal protein S11, putative OS=Plasmodium falciparum (isolate 3D7) OX=36329 GN=PF3D7_0317600 PE=1 SV=2 - [O77381_PLAF7]	36.0238	57.14	1	9	11	15	161	18.748	10.1694
	High	cPFTGNVSIR	1	1	1	O77381	C1(Carbamidomethyl)	0	0	0.0001031	3.06297	2	1150.57	2.14374	23.3548	0
		Accession	Description	Score	Coverage	# Proteins	# Unique Peptides	# Peptides	# PSMs	# AAs	MW [kDa]	calc. pI
		O77381	40S ribosomal protein S11, putative OS=Plasmodium falciparum (isolate 3D7) OX=36329 GN=PF3D7_0317600 PE=1 SV=2 - [O77381_PLAF7]	36.0238	57.14	1	9	11	15	161	18.748	10.1694
	High	QEGASFFNSK	2	1	1	O77381		0	0	0.000706	2.9377	2	1114.52	1.96586	21.5188	0
		Accession	Description	Score	Coverage	# Proteins	# Unique Peptides	# Peptides	# PSMs	# AAs	MW [kDa]	calc. pI
		O77381	40S ribosomal protein S11, putative OS=Plasmodium falciparum (isolate 3D7) OX=36329 GN=PF3D7_0317600 PE=1 SV=2 - [O77381_PLAF7]	36.0238	57.14	1	9	11	15	161	18.748	10.1694
	High	HQIFGSAR	1	1	1	O77381		0	0	0.0009858	2.62839	2	915.48	0.243181	13.475	0
		Accession	Description	Score	Coverage	# Proteins	# Unique Peptides	# Peptides	# PSMs	# AAs	MW [kDa]	calc. pI
		O77381	40S ribosomal protein S11, putative OS=Plasmodium falciparum (isolate 3D7) OX=36329 GN=PF3D7_0317600 PE=1 SV=2 - [O77381_PLAF7]	36.0238	57.14	1	9	11	15	161	18.748	10.1694
	High	NIPcHcSPcFDVK	3	1	1	O77381	C4(Carbamidomethyl); C6(Carbamidomethyl); C9(Carbamidomethyl)	0	0	7.219e-06	2.49798	2	1633.69	0.909439	20.6741	0
		Accession	Description	Score	Coverage	# Proteins	# Unique Peptides	# Peptides	# PSMs	# AAs	MW [kDa]	calc. pI
		O77381	40S ribosomal protein S11, putative OS=Plasmodium falciparum (isolate 3D7) OX=36329 GN=PF3D7_0317600 PE=1 SV=2 - [O77381_PLAF7]	36.0238	57.14	1	9	11	15	161	18.748	10.1694
	High	FNVLHVEK	1	1	1	O77381		0	0.003	0.04209	2.36944	2	985.547	0.655955	20.0005	0
		Accession	Description	Score	Coverage	# Proteins	# Unique Peptides	# Peptides	# PSMs	# AAs	MW [kDa]	calc. pI
		O77381	40S ribosomal protein S11, putative OS=Plasmodium falciparum (isolate 3D7) OX=36329 GN=PF3D7_0317600 PE=1 SV=2 - [O77381_PLAF7]	36.0238	57.14	1	9	11	15	161	18.748	10.1694
	High	NYLHYVK	1	1	1	O77381		0	0.003	0.03299	1.85949	2	936.493	-0.999313	17.4405	0
		Accession	Description	Score	Coverage	# Proteins	# Unique Peptides	# Peptides	# PSMs	# AAs	MW [kDa]	calc. pI
		O77381	40S ribosomal protein S11, putative OS=Plasmodium falciparum (isolate 3D7) OX=36329 GN=PF3D7_0317600 PE=1 SV=2 - [O77381_PLAF7]	36.0238	57.14	1	9	11	15	161	18.748	10.1694
	High	EGVYVDKK	1	1	1	O77381		0	0.009	0.2242	1.76114	2	937.497	-2.48712	10.0686	1
		Accession	Description	Score	Coverage	# Proteins	# Unique Peptides	# Peptides	# PSMs	# AAs	MW [kDa]	calc. pI
		O77381	40S ribosomal protein S11, putative OS=Plasmodium falciparum (isolate 3D7) OX=36329 GN=PF3D7_0317600 PE=1 SV=2 - [O77381_PLAF7]	36.0238	57.14	1	9	11	15	161	18.748	10.1694
	Low	VGLGFATPKEAK	1	1	1	O77381		0.7054			0.99049	3	1217.69	1.3169	22.4934	1
		Accession	Description	Score	Coverage	# Proteins	# Unique Peptides	# Peptides	# PSMs	# AAs	MW [kDa]	calc. pI
		O77381	40S ribosomal protein S11, putative OS=Plasmodium falciparum (isolate 3D7) OX=36329 GN=PF3D7_0317600 PE=1 SV=2 - [O77381_PLAF7]	36.0238	57.14	1	9	11	15	161	18.748	10.1694
	Low	VGLGFATPK	1	1	1	O77381		0.6411			0.749596	2	889.515	1.41447	26.0112	0
		Accession	Description	Score	Coverage	# Proteins	# Unique Peptides	# Peptides	# PSMs	# AAs	MW [kDa]	calc. pI
		O77381	40S ribosomal protein S11, putative OS=Plasmodium falciparum (isolate 3D7) OX=36329 GN=PF3D7_0317600 PE=1 SV=2 - [O77381_PLAF7]	36.0238	57.14	1	9	11	15	161	18.748	10.1694
Q8ILK3	60S ribosomal protein L21 OS=Plasmodium falciparum (isolate 3D7) OX=36329 GN=PF14_0240 PE=1 SV=1 - [Q8ILK3_PLAF7]	23.1235	47.83	1	7	10	11	161	18.7831	10.0229
	A2	Sequence	# PSMs	# Proteins	# Protein Groups	Protein Group Accessions	Modifications	ΔCn	q-Value	PEP	XCorr	Charge	MH+ [Da]	ΔM [ppm]	RT [min]	# Missed Cleavages
	High	LNYGDYVDIVcDSTQQK	1	1	1	Q8ILK3	C11(Carbamidomethyl)	0	0	4.457e-09	5.25093	2	2017.92	2.57967	33.9072	0
		Accession	Description	Score	Coverage	# Proteins	# Unique Peptides	# Peptides	# PSMs	# AAs	MW [kDa]	calc. pI
		Q8ILK3	60S ribosomal protein L21 OS=Plasmodium falciparum (isolate 3D7) OX=36329 GN=PF14_0240 PE=1 SV=1 - [Q8ILK3_PLAF7]	23.1235	47.83	1	7	10	11	161	18.7831	10.0229
	High	KTEGPKPAAMIK	1	1	1	Q8ILK3		0	0	6.443e-05	3.97967	3	1270.72	-1.13356	13.3231	1
		Accession	Description	Score	Coverage	# Proteins	# Unique Peptides	# Peptides	# PSMs	# AAs	MW [kDa]	calc. pI
		Q8ILK3	60S ribosomal protein L21 OS=Plasmodium falciparum (isolate 3D7) OX=36329 GN=PF14_0240 PE=1 SV=1 - [Q8ILK3_PLAF7]	23.1235	47.83	1	7	10	11	161	18.7831	10.0229
	High	cNEDFLLR	1	1	1	Q8ILK3	C1(Carbamidomethyl)	0	0	0.002108	2.24034	2	1066.5	0.847649	26.2469	0
		Accession	Description	Score	Coverage	# Proteins	# Unique Peptides	# Peptides	# PSMs	# AAs	MW [kDa]	calc. pI
		Q8ILK3	60S ribosomal protein L21 OS=Plasmodium falciparum (isolate 3D7) OX=36329 GN=PF14_0240 PE=1 SV=1 - [Q8ILK3_PLAF7]	23.1235	47.83	1	7	10	11	161	18.7831	10.0229
	High	GMPFNYYHGK	2	1	1	Q8ILK3		0	0	0.003727	2.00338	3	1213.55	2.04624	21.8966	0
		Accession	Description	Score	Coverage	# Proteins	# Unique Peptides	# Peptides	# PSMs	# AAs	MW [kDa]	calc. pI
[truncated: 52,739 more rows]

## Sheet: exp1 (+ATP minus -ATP) 
			List of proteins to +ATP reaction (experiment 1)
Accession	Description
[truncated: 59 more rows]

## Sheet: Exp2 (+ATP)
List of hits from the +ATP reaction (experiment 2)
[truncated: 5,473 more rows]

[truncated: 5 more sheets: Exp2 (-ATP), exp2 (+ATP minus -ATP) , Exp3 (+ATP), Exp3 (-ATP), exp3  (+ATP minus -ATP) ]
