# Supplementary material for: Characterization of Plasmodium falciparum NEDD8 and identification of cullins as its substrates
Source: Sci Rep. 2020 Nov 19;10:20220. doi: 10.1038/s41598-020-77001-5 (PMC7677368; doi:10.1038/s41598-020-77001-5)
Supplement: Supplementary file 2 — Supplementary Data file S2. [file 41598_2020_77001_MOESM2_ESM.xlsx]

## Sheet: Exp1 (HA-PfN8 )  
List of hits from the rub1∆[HA-PfN8] sample (experiment 1)
Accession	Description	Score	Coverage	# Proteins	# Unique Peptides	# Peptides	# PSMs	# AAs	MW [kDa]	calc. pI
Q12018	Cell division control protein 53 OS=Saccharomyces cerevisiae (strain ATCC 204508 / S288c) OX=559292 GN=CDC53 PE=1 SV=1 - [CDC53_YEAST]	613.394	59.26	1	48	48	242	815	93.8846	8.41162
	A2	Sequence	# PSMs	# Proteins	# Protein Groups	Protein Group Accessions	Modifications	ΔCn	q-Value	PEP	XCorr	Charge	MH+ [Da]	ΔM [ppm]	RT [min]	# Missed Cleavages
	High	NLPHTTLVNEcIAQSHQR	6	1	1	Q12018	C11(Carbamidomethyl)	0	0	6.984e-11	5.12207	3	2118.05	1.42769	19.9963	0
	High	LIHGTSTSAEDEENIIQR	7	1	1	Q12018		0	0	5.575e-11	5.0581	2	2012.99	2.1978	19.5907	0
	High	KTQEYYTQYTNDYLEK	3	1	1	Q12018		0	0	0.0001099	4.78699	3	2086.96	1.52608	23.5368	1
	High	NDILQSLSGGGHDNHGNK	8	1	1	Q12018		0	0	1.58e-07	4.75819	3	1862.88	1.54328	20.1746	0
	High	ALDNAcGAFININEFALPAGSPK	19	1	1	Q12018	C6(Carbamidomethyl)	0	0	3.82e-12	4.71182	2	2390.19	1.90746	38.8636	0
	High	LIQQVPPGLDALVKPETQFK	32	1	1	Q12018		0	0	3.287e-07	4.45622	3	2221.26	0.658621	35.7131	0
	High	KLALMTAHSLSPK	2	1	1	Q12018		0	0	9.41e-08	4.25382	3	1396.8	0.334219	20.6183	1
	High	RLIHGTSTSAEDEENIIQR	2	1	1	Q12018		0	0	2.273e-08	3.99679	3	2169.09	1.337	19.959	1
	High	TGQSTILVGSEIYEK	4	1	1	Q12018		0	0	1.933e-07	3.94931	2	1624.84	1.15264	25.6332	0
	High	TQEYYTQYTNDYLEK	4	1	1	Q12018		0	0	1.218e-07	3.86295	2	1958.87	3.47071	26.4569	0
	High	IFNESFPDDIPLAK	12	1	1	Q12018		0	0	2.355e-07	3.66218	2	1605.82	2.11869	33.6217	0
	High	DVLINELLDQVTLGR	3	1	1	Q12018		0	0	5.522e-08	3.64709	2	1697.95	1.06285	43.721	0
	High	ILEDDFAVALKNEPDYSK	5	1	1	Q12018		0	0	7.728e-06	3.63055	3	2067.03	1.2402	30.205	1
	High	QSNSETFLQFYVK	2	1	1	Q12018		0	0	1.036e-05	3.55261	2	1590.78	0.730558	32.609	0
	High	SLVALGIDPQDLK	6	1	1	Q12018		0	0	8.087e-07	3.49268	2	1368.78	1.50275	32.8759	0
	High	TGENEISSLLAMHK	4	1	1	Q12018		0	0	8.603e-06	3.49152	2	1529.77	1.41914	29.1108	0
	High	KPLSMALNK	1	1	1	Q12018		0	0	0.0001961	3.34852	2	1001.58	1.23284	14.7297	0
	High	TGENEISSLLAmHK	3	1	1	Q12018	M12(Oxidation)	0	0	2.802e-05	3.305	3	1545.76	0.736845	26.3352	0
	High	ATKPEVASDmSDEDIITIFK	2	1	1	Q12018	M10(Oxidation)	0	0	6.681e-05	3.11112	3	2226.09	1.24489	30.6662	0
	High	SLVALGIDPQDLKK	6	1	1	Q12018		0	0	2.792e-06	3.07048	3	1496.87	0.835559	27.6174	1
	High	LQAANSmEYTGK	2	1	1	Q12018	M7(Oxidation)	0	0	6.931e-05	3.03247	2	1328.62	1.57216	13.0225	0
	High	YLTDKDAFETHYR	1	1	1	Q12018		0	0	4.077e-06	3.0234	3	1658.78	1.56208	19.8868	1
	High	LQAANSMEYTGK	4	1	1	Q12018		0	0	3.289e-05	3.00554	2	1312.62	1.15829	16.7143	0
	High	ILEDDFAVALK	7	1	1	Q12018		0	0	2.917e-05	2.99158	2	1233.67	1.42883	30.9993	0
	High	mASVFENYVK	2	1	1	Q12018	M1(Oxidation)	0	0	6.854e-05	2.87409	2	1203.57	1.70129	24.8732	0
	High	TNINFASGVK	4	1	1	Q12018		0	0	2.846e-05	2.79909	2	1050.56	0.607275	20.439	0
	High	MASVFENYVKK	1	1	1	Q12018		0	0	9.945e-05	2.7739	2	1315.68	2.70213	23.3268	1
	High	LALMTAHSLSPK	3	1	1	Q12018		0	0	3.934e-05	2.7013	3	1268.7	-0.0896194	22.1641	0
	High	MASVFENYVK	2	1	1	Q12018		0	0	0.0001606	2.65185	2	1187.58	1.65674	27.2253	0
	High	SSGHFSTDSR	5	1	1	Q12018		0	0	0.0001549	2.6156	2	1080.47	0.334571	0.0125236	0
	High	LLEVHDIFSK	5	1	1	Q12018		0	0	6.002e-05	2.56316	2	1200.66	1.76986	28.118	0
	High	LALmTAHSLSPK	2	1	1	Q12018	M4(Oxidation)	0	0	0.0004338	2.51734	3	1284.7	2.04051	17.5154	0
	High	ITSLYALIR	7	1	1	Q12018		0	0	0.0009192	2.49885	2	1049.64	0.612238	32.9494	0
	High	SDDLEATWNFIEPGINQILGNEK	4	1	1	Q12018		0	0	0.01089	2.47332	3	2603.27	2.70971	43.3935	0
	High	LTEDERIEK	2	1	1	Q12018		0	0	0.002492	2.47081	2	1132.59	4.22015	11.9212	1
	High	AMTIYWDDHTK	3	1	1	Q12018		0	0	0.0002191	2.30733	2	1380.63	2.54991	22.5887	0
	High	ILSPTMYMEVYTAIYNYcVNK	1	1	1	Q12018	C18(Carbamidomethyl)	0	0	5.258e-05	2.26646	3	2573.22	2.59445	43.4895	0
	High	ATKPEVASDMSDEDIITIFK	6	1	1	Q12018		0	0	0.0002574	2.21811	3	2210.09	0.306301	36.1752	0
	High	EGQIIQR	3	1	1	Q12018		0	0	0.007858	2.19015	2	843.468	0.0463001	10.6983	0
	High	YSDILLKK	3	1	1	Q12018		0	0	0.007485	2.08727	2	979.584	1.46542	18.0313	1
	High	NYILNFK	3	1	1	Q12018		0	0	0.007973	2.02652	2	911.499	-0.0324522	26.5389	0
	High	AIDSLIQK	4	1	1	Q12018		0	0	0.008553	2.01771	2	887.52	-0.13797	19.9728	0
	High	EVMFDPSK	3	1	1	Q12018		0	0	0.001001	1.93224	2	952.444	-0.572222	20.3468	0
	High	LKESYSQK	7	1	1	Q12018		0	0	0.001016	1.91829	2	982.521	0.270917	1.5609	1
	High	VLITDHIEK	2	1	1	Q12018		0	0	0.001124	1.88611	2	1067.61	2.48116	17.2836	0
	High	ELVPSHEK	5	1	1	Q12018		0	0	0.002276	1.76381	2	938.495	1.01597	9.36475	0
	High	EVmFDPSK	1	1	1	Q12018	M3(Oxidation)	0	0	0.004425	1.55451	2	968.436	-3.1901	15.9109	0
	High	SNISTAIK	2	1	1	Q12018		0	0.001	0.0231	2.25514	2	833.473	0.101526	13.0372	0
	High	RDFTLIPR	1	1	1	Q12018		0	0.001	0.02088	2.17689	2	1017.59	4.42937	23.3246	1
	High	YSDILLK	4	1	1	Q12018		0	0.001	0.02083	1.48619	2	851.487	-0.322013	22.2274	0
	High	mFQDIR	3	1	1	Q12018	M1(Oxidation)	0	0.001	0.02595	1.31962	2	825.392	-0.757299	15.2798	0
	High	DFTLIPR	4	1	1	Q12018		0	0.002	0.03664	1.6164	2	861.483	0.113165	28.7758	0
	High	MFQDIR	2	1	1	Q12018		0	0.002	0.04203	1.57697	2	809.397	-0.117166	18.0476	0
	High	DAFETHYR	1	1	1	Q12018		0	0.003	0.06655	1.55279	2	1038.47	2.77638	15.1001	0
	High	EVMFDPSKDVLINELLDQVTLGR	1	1	1	Q12018		0	0.003	0.0544	1.50877	3	2631.37	0.578715	43.7319	1
	High	KPLSmALNK	1	1	1	Q12018	M5(Oxidation)	0	0.004	0.1028	0.983899	2	1017.58	1.71206	10.279	0
P00549	Pyruvate kinase 1 OS=Saccharomyces cerevisiae (strain ATCC 204508 / S288c) OX=559292 GN=CDC19 PE=1 SV=2 - [KPYK1_YEAST]	599.11	72	2	35	35	219	500	54.5103	7.6792
	A2	Sequence	# PSMs	# Proteins	# Protein Groups	Protein Group Accessions	Modifications	ΔCn	q-Value	PEP	XCorr	Charge	MH+ [Da]	ΔM [ppm]	RT [min]	# Missed Cleavages
	High	AEVSDVGNAILDGADcVMLSGETAK	30	1	1	P00549	C16(Carbamidomethyl)	0	0	7.726e-10	5.44151	2	2522.18	1.37544	39.5137	0
	High	KSEELYPGRPLAIALDTK	2	1	1	P00549		0	0	0.001988	5.21379	3	2001.11	2.00573	27.0787	1
	High	NcTPKPTSTTETVAASAVAAVFEQK	24	1	1	P00549	C2(Carbamidomethyl)	0	0	2.049e-08	5.08661	3	2608.3	1.29787	39.6865	0
	High	IENQQGVNNFDEILK	6	1	1	P00549		0	0	9.813e-07	4.96703	2	1760.88	0.950057	28.4124	0
	High	LTSLNVVAGSDLRR	6	1	1	P00549		0	0	0.0008778	4.61173	3	1500.85	1.13671	22.3172	1
	High	AcDDKIMYVDYK	4	1	1	P00549	C2(Carbamidomethyl)	0	0	3.667e-05	4.40965	2	1520.68	-0.537132	21.4296	1
	High	TGTTTNDVDYPIPPNHEMIFTTDDKYAK	13	1	1	P00549		0	0	3.489e-05	4.14368	4	3184.48	1.11063	27.8938	1
	High	GVNLPGTDVDLPALSEKDKEDLR	4	1	1	P00549		0	0	0.000279	4.05467	4	2481.28	0.230881	29.2239	2
	High	TGTTTNDVDYPIPPNHEMIFTTDDK	4	1	1	P00549		0	0	1.226e-07	4.02764	3	2822.28	0.232795	28.9231	0
	High	GDLGIEIPAPEVLAVQK	16	1	1	P00549		0	0	3.728e-05	3.75554	2	1748.98	1.62611	35.5727	0
	High	YRPNcPIILVTR	5	1	1	P00549	C5(Carbamidomethyl)	0	0	0.000314	3.62352	3	1501.83	0.737787	24.2829	0
	High	EPVSDWTDDVEAR	6	1	1	P00549		0	0	3.265e-07	3.55417	2	1518.67	2.04417	25.5067	0
	High	SEELYPGRPLAIALDTK	2	1	1	P00549		0	0	3.839e-07	3.55079	2	1873.01	1.10693	29.9514	0
	High	KGDTYVSIQGFK	3	1	1	P00549		0	0	3.461e-07	3.5452	2	1342.7	1.40215	21.4229	1
	High	GNYPINAVTTMAETAVIAEQAIAYLPNYDDMR	1	1	1	P00549		0	0	1.065e-06	3.50861	3	3515.69	1.51148	45.9001	0
	High	EVLGEQGKDVK	3	1	1	P00549		0	0	0.0002472	3.40808	2	1201.64	0.423224	11.9534	1
	High	GVNLPGTDVDLPALSEK	6	1	1	P00549		0	0	7.199e-06	3.32287	2	1724.91	1.66393	32.6068	0
	High	AIIVLSTSGTTPR	5	1	1	P00549		0	0	6.112e-06	3.10713	2	1315.76	0.225786	24.4185	0
	High	TNNPETLVALRK	6	1	1	P00549		0	0	0.0002489	3.07913	2	1355.77	2.07563	19.1328	1
	High	RTSIIGTIGPK	1	2	1	P00549		0	0	0.0008724	2.92846	2	1142.69	0.654338	20.2241	1
	High	TNNPETLVALR	4	1	1	P00549		0	0	7.627e-05	2.92705	2	1227.67	1.29731	24.4048	0
	High	TANDVLTIR	4	1	1	P00549		0	0	0.0002636	2.84378	2	1002.56	-0.33772	20.3501	0
	High	TSIIGTIGPK	4	2	1	P00549		0	0	1.009e-05	2.83502	2	986.588	-0.0618353	23.3514	0
	High	AEVSDVGNAILDGADcVmLSGETAK	3	1	1	P00549	C16(Carbamidomethyl); M18(Oxidation)	0	0	0.001064	2.82871	3	2538.17	1.05638	33.6978	0
	High	GDLGIEIPAPEVLAVQKK	2	1	1	P00549		0	0	2.254e-05	2.79248	3	1877.08	1.86603	32.0756	1
	High	KAGLNIVR	3	1	1	P00549		0	0	0.001365	2.73457	2	870.552	0.114051	14.4751	1
	High	VTDGVMVAR	6	1	1	P00549		0	0	0.001318	2.62449	2	947.502	4.54201	14.9705	0
	High	GDTYVSIQGFK	2	1	1	P00549		0	0	0.001302	2.48526	2	1214.6	-2.26964	25.9608	0
	High	GVFPFVFEKEPVSDWTDDVEAR	1	1	1	P00549		0	0	0.00274	2.47166	3	2569.23	2.95482	42.0517	1
	High	VTDGVmVAR	3	1	1	P00549	M6(Oxidation)	0	0	0.001694	2.32502	2	963.49	-3.36871	12.7462	0
	High	MNFSHGSYEYHK	3	1	1	P00549		0	0	0.004415	2.0952	2	1499.63	-3.00958	16.0594	0
	High	EVLGEQGK	4	1	1	P00549		0	0	0.007584	1.7605	2	859.452	0.41636	8.29413	0
	High	GVFPFVFEK	19	1	1	P00549		0	0	0.004418	1.69972	2	1069.57	0.525372	37.404	0
	High	mNFSHGSYEYHK	1	1	1	P00549	M1(Oxidation)	0	0	0.0006242	1.69058	3	1515.63	-0.0746254	12.6426	0
	High	GNYPINAVTTmAETAVIAEQAIAYLPNYDDMR	2	1	1	P00549	M11(Oxidation)	0	0	0.0007713	1.48377	3	3531.69	4.22333	43.3332	0
	High	AKEFGILK	2	1	1	P00549		0	0.001	0.02246	2.71492	2	905.546	0.525397	17.9826	1
	High	TGTTTNDVDYPIPPNHEmIFTTDDKYAK	1	1	1	P00549	M18(Oxidation)	0	0.001	0.02632	2.24682	4	3200.47	-0.433679	25.7026	1
	High	INFGIEK	4	1	1	P00549		0	0.001	0.02922	1.53791	2	820.456	0.0440755	22.391	0
	High	FSHLYR	2	1	1	P00549		0	0.002	0.04406	1.72001	2	822.427	2.14669	13.7183	0
	High	IMYVDYK	2	1	1	P00549		0	0.003	0.05322	1.66203	2	931.461	1.38344	21.5889	0
P06169	Pyruvate decarboxylase isozyme 1 OS=Saccharomyces cerevisiae (strain ATCC 204508 / S288c) OX=559292 GN=PDC1 PE=1 SV=7 - [PDC1_YEAST]	412.73	46.71	1	19	20	143	563	61.4566	6.18896
	A2	Sequence	# PSMs	# Proteins	# Protein Groups	Protein Group Accessions	Modifications	ΔCn	q-Value	PEP	XCorr	Charge	MH+ [Da]	ΔM [ppm]	RT [min]	# Missed Cleavages
	High	MSANISETTAMITDIATAPAEIDR	10	1	1	P06169		0	0	1.1e-11	6.10559	2	2522.22	2.63414	42.0365	0
	High	WAGNANELNAAYAADGYAR	9	3	2	P26263;P06169		0	0	2.349e-10	6.00567	2	1997.91	1.87929	27.2496	0
	High	TTYVTQRPVYLGLPANLVDLNVPAK	22	1	1	P06169		0	0	9.772e-07	5.17969	3	2742.53	2.30496	41.0094	0
	High	mIEIMLPVFDAPQNLVEQAK	15	1	1	P06169	M1(Oxidation)	0	0	7.456e-06	4.60989	2	2302.19	2.49744	42.2545	0
	High	LLQTPIDMSLKPNDAESEK	2	1	1	P06169		0	0	2.347e-08	4.49785	3	2129.08	0.483429	27.2809	0
	High	VATTGEWDKLTQDK	5	1	1	P06169		0	0	2.036e-07	4.21795	3	1591.8	1.11039	22.0136	1
	High	TPANAAVPASTPLK	1	1	1	P06169		0	0	1.165e-06	4.14449	2	1337.75	2.14955	17.9403	0
	High	LIDLTQFPAFVTPMGK	9	1	1	P06169		0	0	2.035e-06	3.99548	2	1777.96	1.6111	42.3249	0
	High	MIEIMLPVFDAPQNLVEQAK	6	1	1	P06169		0	0	1.412e-05	3.98385	3	2286.2	3.64867	42.9275	0
	High	DAKNPVILADAccSR	3	1	1	P06169	C12(Carbamidomethyl); C13(Carbamidomethyl)	0	0	4.943e-05	3.95541	3	1689.81	0.935197	20.5092	1
	High	AQYNEIQGWDHLSLLPTFGAK	5	1	1	P06169		0	0	3.501e-06	3.86375	3	2388.2	1.03782	41.8676	0
	High	NPVILADAccSR	4	1	1	P06169	C9(Carbamidomethyl); C10(Carbamidomethyl)	0	0	4.076e-06	3.6901	2	1375.64	-1.56073	20.5766	0
	High	YGGVYVGTLSKPEVK	8	1	1	P06169		0	0	0.0002248	3.3407	2	1596.87	1.43081	21.8172	0
	High	KLIDLTQFPAFVTPMGK	5	1	1	P06169		0	0	2.67e-05	3.33809	3	1906.05	1.56018	41.9892	1
	High	NIVEFHSDHMK	5	1	1	P06169		0	0	4.113e-05	2.84313	2	1356.64	1.5982	16.8672	0
	High	GYKPVAVPAR	3	1	1	P06169		0	0	0.001828	2.80562	2	1057.62	1.21353	14.3136	0
	High	NATFPGVQMK	4	2	1	P06169		0	0	0.0003857	2.7658	2	1092.55	-3.68208	22.2436	0
	High	LLTTIADAAK	3	1	1	P06169		0	0	0.0002411	2.6048	2	1016.6	1.37017	22.1439	0
	High	VATTGEWDK	1	1	1	P06169		0	0	0.0006222	2.39252	2	1006.48	0.368907	14.5007	0
	High	NIVEFHSDHmK	1	1	1	P06169	M10(Oxidation)	0	0	0.005864	2.03523	3	1372.63	-0.884172	13.1076	0
	High	IYEVEGMR	4	1	1	P06169		0	0	0.001713	2.01897	2	996.482	0.162535	19.3226	0
	High	EVIDTILALVK	4	1	1	P06169		0	0	0.0001847	2.01745	2	1213.74	1.30801	42.8014	0
	High	KLIDLTQFPAFVTPmGK	4	1	1	P06169	M15(Oxidation)	0	0	0.005868	1.80449	3	1922.05	2.35101	41.1394	1
	High	NATFPGVQmK	3	2	1	P06169	M9(Oxidation)	0	0	0.003664	1.73235	2	1108.54	-1.35432	17.5285	0
	High	IYEVEGmR	2	1	1	P06169	M7(Oxidation)	0	0.001	0.02744	1.41338	2	1012.48	-1.02685	14.3375	0
	High	mIEImLPVFDAPQNLVEQAK	2	1	1	P06169	M1(Oxidation); M5(Oxidation)	0	0.003	0.05576	1.4281	3	2318.18	1.5348	40.8515	0
	High	MSANISETTAmITDIATAPAEIDR	2	1	1	P06169	M11(Oxidation)	0	0.004	0.07793	1.8247	3	2538.2	-2.23764	39.8091	0
	High	LIDLTQFPAFVTPmGK	1	1	1	P06169	M14(Oxidation)	0	0.006	0.1762	1.51015	2	1793.96	2.79816	38.8091	0
P02994	Elongation factor 1-alpha OS=Saccharomyces cerevisiae (strain ATCC 204508 / S288c) OX=559292 GN=TEF1 PE=1 SV=1 - [EF1A_YEAST]	405.484	51.31	1	19	19	123	458	50.0012	9.0415
	A2	Sequence	# PSMs	# Proteins	# Protein Groups	Protein Group Accessions	Modifications	ΔCn	q-Value	PEP	XCorr	Charge	MH+ [Da]	ΔM [ppm]	RT [min]	# Missed Cleavages
	High	VETGVIKPGMVVTFAPAGVTTEVK	31	1	1	P02994		0	0	5.887e-08	5.83907	3	2430.34	1.50384	33.7439	0
	High	SVEMHHEQLEQGVPGDNVGFNVK	7	1	1	P02994		0	0	5.739e-09	5.70268	3	2550.21	0.948116	23.8539	0
	High	VETGVIKPGmVVTFAPAGVTTEVK	3	1	1	P02994	M10(Oxidation)	0	0	6.697e-08	4.64506	3	2446.33	0.179471	29.5565	0
	High	FVPSKPMcVEAFSEYPPLGR	27	1	1	P02994	C8(Carbamidomethyl)	0	0	2.203e-07	4.49773	3	2311.13	0.981421	31.78	0
	High	TVPFVPISGWNGDNMIEATTNAPWYK	3	1	1	P02994		0	0	9.377e-07	3.88299	2	2908.4	2.32883	42.5193	0
	High	YQVTVIDAPGHR	8	1	1	P02994		0	0	1.066e-05	3.18809	3	1355.71	0.785928	19.5762	0
	High	IGGIGTVPVGR	4	1	1	P02994		0	0	1.925e-05	2.81071	2	1025.61	-0.113376	21.6273	0
	High	FDELLEKNDR	3	1	1	P02994		0	0	0.0001748	2.68087	3	1278.63	-0.795711	18.2289	1
	High	NmITGTSQADcAILIIAGGVGEFEAGISK	2	1	1	P02994	M2(Oxidation); C11(Carbamidomethyl)	0	0	0.0004498	2.6167	3	2939.47	6.71341	43.969	0
	High	FVPSKPmcVEAFSEYPPLGR	1	1	1	P02994	M7(Oxidation); C8(Carbamidomethyl)	0	0	6.78e-05	2.59029	3	2327.13	4.31378	28.3464	0
	High	STTTGHLIYK	2	1	1	P02994		0	0	0.000805	2.5627	2	1120.6	0.596194	14.0518	0
	High	QTVAVGVIK	2	1	1	P02994		0	0	0.006449	2.43489	2	914.565	-2.72324	18.5471	0
	High	LPLQDVYK	5	1	1	P02994		0	0	0.004657	2.38311	2	975.551	0.333996	22.8847	0
	High	ETSNFIKK	4	1	1	P02994		0	0	0.007525	1.85027	2	966.526	0.176989	10.112	1
	High	YAWVLDKLK	1	1	1	P02994		0	0	0.001017	1.82147	2	1135.65	0.857514	27.4706	1
	High	NMITGTSQADcAILIIAGGVGEFEAGISK	1	1	1	P02994	C11(Carbamidomethyl)	0	0	0.002079	1.81524	3	2923.46	3.02741	44.5373	0
	High	TLLEAIDAIEQPSRPTDKPLR	1	1	1	P02994		0	0	0.004036	1.72136	4	2363.3	2.41419	41.3868	0
	High	YAWVLDK	4	1	1	P02994		0	0.001	0.0291	1.41341	2	894.472	0.0236587	26.298	0
	High	ETSNFIK	2	1	1	P02994		0	0.002	0.04842	2.05484	2	838.431	0.348784	13.723	0
	High	TIEKFEK	6	1	1	P02994		0	0.002	0.0456	1.8128	2	894.494	0.545121	11.6518	1
	High	FDELLEK	4	1	1	P02994		0	0.002	0.04946	1.43938	2	893.461	-0.60014	21.6839	0
	High	QLIVAVNK	2	1	1	P02994		0	0.003	0.06029	2.18664	2	884.556	-0.0432443	18.0035	0
P10664	60S ribosomal protein L4-A OS=Saccharomyces cerevisiae (strain ATCC 204508 / S288c) OX=559292 GN=RPL4A PE=1 SV=4 - [RL4A_YEAST]	338.898	54.97	1	2	15	103	362	39.0682	10.6382
	A2	Sequence	# PSMs	# Proteins	# Protein Groups	Protein Group Accessions	Modifications	ΔCn	q-Value	PEP	XCorr	Charge	MH+ [Da]	ΔM [ppm]	RT [min]	# Missed Cleavages
	High	IINSSEIQSAIRPAGQATQK	6	2	2	P49626;P10664		0	0	9.977e-11	6.53757	2	2112.15	2.80511	23.5675	0
	High	NVPGVETANVASLNLLQLAPGAHLGR	12	2	2	P49626;P10664		0	0	2.807e-09	5.42733	3	2611.44	2.76652	41.604	0
	High	YATASAIAATAVASLVLAR	8	2	2	P49626;P10664		0	0	6.825e-10	5.38143	2	1820.03	2.97651	43.098	0
	High	IPEIPLVVSTDLESIQK	30	2	2	P49626;P10664		0	0	3.127e-08	4.79712	2	1881.06	2.15199	41.5364	0
	High	VGYTLPSHIISTSDVTR	10	2	2	P49626;P10664		0	0	1.861e-08	3.99538	2	1845.97	1.29292	26.2701	0
	High	RGPLVVYAEDNGIVK	4	2	2	P49626;P10664		0	0	0.001778	3.53942	2	1629.9	2.29738	25.7171	1
	High	AGHQTSAESWGTGR	4	2	2	P49626;P10664		0	0	0.0005957	3.53671	3	1444.66	0.757323	12.8682	0
	High	LDQVWGSETVASSK	4	2	2	P49626;P10664		0	0	3.193e-06	3.47557	2	1506.75	1.48919	23.3445	0
	High	TGTKPAAVFTETLK	3	1	1	P10664		0	0	2.401e-05	3.37675	3	1463.81	0.853522	21.256	0
	High	TGTKPAAVFTETLKHD	5	1	1	P10664		0	0	0.005941	3.27612	4	1715.9	0.445325	19.9099	1
	High	AVGAHSDLLK	4	2	2	P49626;P10664		0	0	0.0003138	3.18254	2	1010.56	-1.68762	13.546	0
	High	SGQGAFGNMcR	4	2	2	P49626;P10664	C10(Carbamidomethyl)	0	0	5.986e-05	3.05847	2	1184.49	0.801299	16.4924	0
	High	VEKIPEIPLVVSTDLESIQK	3	2	2	P49626;P10664		0	0	0.00888	2.35754	3	2237.27	3.30544	41.8102	1
	High	QAYAVSEK	4	2	2	P49626;P10664		0	0	0.001829	2.1268	2	895.452	-0.0551726	10.2045	0
	High	TKEAVAALK	2	2	2	P49626;P10664		0	0	0.00261	1.50878	2	930.564	2.06116	10.4241	1
P49626	60S ribosomal protein L4-B OS=Saccharomyces cerevisiae (strain ATCC 204508 / S288c) OX=559292 GN=RPL4B PE=1 SV=2 - [RL4B_YEAST]	321.117	54.97	1	2	15	98	362	39.0382	10.6382
	A2	Sequence	# PSMs	# Proteins	# Protein Groups	Protein Group Accessions	Modifications	ΔCn	q-Value	PEP	XCorr	Charge	MH+ [Da]	ΔM [ppm]	RT [min]	# Missed Cleavages
	High	IINSSEIQSAIRPAGQATQK	6	2	2	P49626;P10664		0	0	9.977e-11	6.53757	2	2112.15	2.80511	23.5675	0
	High	NVPGVETANVASLNLLQLAPGAHLGR	12	2	2	P49626;P10664		0	0	2.807e-09	5.42733	3	2611.44	2.76652	41.604	0
	High	YATASAIAATAVASLVLAR	8	2	2	P49626;P10664		0	0	6.825e-10	5.38143	2	1820.03	2.97651	43.098	0
	High	IPEIPLVVSTDLESIQK	30	2	2	P49626;P10664		0	0	3.127e-08	4.79712	2	1881.06	2.15199	41.5364	0
	High	VGYTLPSHIISTSDVTR	10	2	2	P49626;P10664		0	0	1.861e-08	3.99538	2	1845.97	1.29292	26.2701	0
	High	RGPLVVYAEDNGIVK	4	2	2	P49626;P10664		0	0	0.001778	3.53942	2	1629.9	2.29738	25.7171	1
	High	AGHQTSAESWGTGR	4	2	2	P49626;P10664		0	0	0.0005957	3.53671	3	1444.66	0.757323	12.8682	0
	High	LDQVWGSETVASSK	4	2	2	P49626;P10664		0	0	3.193e-06	3.47557	2	1506.75	1.48919	23.3445	0
	High	AVGAHSDLLK	4	2	2	P49626;P10664		0	0	0.0003138	3.18254	2	1010.56	-1.68762	13.546	0
	High	TGTKPAAVFAETLKHD	2	1	1	P49626		0	0	0.001132	3.12696	3	1685.88	-1.78285	20.8859	1
	High	SGQGAFGNMcR	4	2	2	P49626;P10664	C10(Carbamidomethyl)	0	0	5.986e-05	3.05847	2	1184.49	0.801299	16.4924	0
	High	TGTKPAAVFAETLK	1	1	1	P49626		0	0	8.701e-05	2.46989	3	1433.8	-0.256046	22.9721	0
	High	VEKIPEIPLVVSTDLESIQK	3	2	2	P49626;P10664		0	0	0.00888	2.35754	3	2237.27	3.30544	41.8102	1
	High	QAYAVSEK	4	2	2	P49626;P10664		0	0	0.001829	2.1268	2	895.452	-0.0551726	10.2045	0
	High	TKEAVAALK	2	2	2	P49626;P10664		0	0	0.00261	1.50878	2	930.564	2.06116	10.4241	1
P10591	Heat shock protein SSA1 OS=Saccharomyces cerevisiae (strain ATCC 204508 / S288c) OX=559292 GN=SSA1 PE=1 SV=4 - [HSP71_YEAST]	315.304	61.37	1	7	32	118	642	69.6146	5.10986
	A2	Sequence	# PSMs	# Proteins	# Protein Groups	Protein Group Accessions	Modifications	ΔCn	q-Value	PEP	XCorr	Charge	MH+ [Da]	ΔM [ppm]	RT [min]	# Missed Cleavages
	High	SINPDEAVAYGAAVQAAILTGDESSK	14	2	2	P10591;P10592		0	0	4.585e-07	4.97937	3	2577.28	3.14474	41.7478	0
	High	IINEPTAAAIAYGLDKK	6	4	3	P10591;P10592;P22202		0	0	7.476e-09	4.78538	3	1787.99	2.46184	27.4346	1
	High	TQDLLLLDVAPLSLGIETAGGVMTK	3	2	2	P10591;P10592		0	0	1.193e-08	4.71135	3	2555.41	2.11374	43.9024	0
	High	NTISEAGDKLEQADKDTVTK	2	1	1	P10591		0	0	1.054e-05	4.45932	3	2163.08	-0.019169	20.9494	2
	High	ATAGDTHLGGEDFDNR	3	3	2	P10591;P10592		0	0	1.185e-09	4.44276	2	1675.73	0.952481	17.2525	0
	High	VNDAVVTVPAYFNDSQR	4	2	2	P10591;P10592		0	0	7.671e-07	4.40424	2	1894.93	1.31459	29.1312	0
	High	IINEPTAAAIAYGLDK	7	4	3	P10591;P10592;P22202		0	0	1.44e-09	4.15133	2	1659.9	1.55639	31.4854	0
	High	TQDLLLLDVAPLSLGIETAGGVmTK	4	2	2	P10591;P10592	M23(Oxidation)	0	0	8.405e-08	4.08061	2	2571.4	3.39499	43.1676	0
	High	NQAAMNPSNTVFDAK	2	1	1	P10591		0	0	1.068e-08	3.98705	2	1607.75	-0.8182	21.6391	0
	High	NQAAMNPSNTVFDAKR	3	1	1	P10591		0	0	1.405e-06	3.82548	3	1763.85	0.431751	19.54	1
	High	SQVDEIVLVGGSTR	6	2	2	P10591;P10592		0	0	3.189e-08	3.77159	2	1459.78	1.43719	25.8733	0
	High	NFTPEQISSMVLGK	2	2	2	P10591;P10592		0	0	3.011e-07	3.47301	2	1550.79	1.02096	36.27	0
	High	NQLESIAYSLK	2	2	2	P10591;P10592		0	0	0.0001119	3.15895	2	1265.68	1.44693	28.6819	0
	High	MKETAESYLGAK	4	2	2	P10591;P10592		0	0	1.763e-05	3.10072	2	1327.66	2.11946	17.2032	1
	High	TTPSFVAFTDTER	3	1	1	P10591		0	0	1.236e-06	2.98409	2	1471.71	1.7807	27.8915	0
	High	NFNDPEVQADMK	3	1	1	P10591		0	0	3.331e-06	2.88176	2	1407.62	0.89419	20.2182	0
	High	FELSGIPPAPR	10	4	3	P10591;P10592;P22202		0	0	2.316e-06	2.88104	2	1183.65	1.00508	26.6754	0
	High	LVTDYFNGKEPNR	1	2	2	P10591;P10592		0	0	0.0001967	2.86026	2	1552.78	0.280275	21.7819	1
	High	ELQDIANPIMSK	2	1	1	P10591		0	0	1.56e-05	2.84831	2	1358.7	0.473231	25.9955	0
	High	DAGTIAGLNVLR	2	4	4	P10591;P10592;P16474;P22202		0	0	5.405e-05	2.81489	2	1199.68	1.55355	29.6324	0
	High	mKETAESYLGAK	1	2	2	P10591;P10592	M1(Oxidation)	0	0	1.275e-05	2.81017	2	1343.65	1.15451	15.3041	1
	High	LIDVDGKPQIQVEFKGETK	1	2	2	P10591;P10592		0	0	0.0001062	2.71501	4	2144.16	2.24901	24.3318	1
	High	VDIIANDQGNR	2	2	2	P10591;P10592		0	0	3.057e-05	2.53827	2	1214.61	-0.584026	16.2994	0
	High	TKDNNLLGK	4	4	3	P10591;P10592;P22202		0	0	0.002424	2.52833	2	1002.56	0.210195	8.72502	1
	High	ETAESYLGAK	2	2	2	P10591;P10592		0	0	0.0004768	2.47779	2	1068.52	2.26449	17.3736	0
	High	FEELcADLFR	2	4	3	P10591;P10592;P22202	C5(Carbamidomethyl)	0	0	1.336e-05	2.37814	2	1299.6	0.331136	33.0073	0
	High	FKEEDEKESQR	7	2	2	P10591;P10592		0	0	5.152e-05	2.36082	3	1424.67	-0.146059	1.45245	2
	High	ITITNDKGR	2	4	3	P10591;P10592;P22202		0	0	0.001936	2.23107	2	1017.57	0.0520062	8.72892	1
	High	LVNHFIQEFK	2	2	2	P10591;P10592		0	0	0.0003095	2.15418	3	1274.69	-1.13989	25.5915	0
	High	LIDVDGKPQIQVEFK	1	2	2	P10591;P10592		0	0	0.001834	1.89957	3	1728.96	2.15795	27.3757	0
	High	LSKEDIEK	4	2	2	P10591;P10592		0	0	0.002938	1.87935	2	961.521	0.916628	9.89861	1
	High	ITITNDK	3	4	3	P10591;P10592;P22202		0	0	0.004596	1.78762	2	804.447	1.09116	10.6041	0
	High	NFTPEQISSmVLGK	1	2	2	P10591;P10592	M10(Oxidation)	0	0	0.009724	1.66289	2	1566.78	0.827936	31.0819	0
	High	LYQAGGAPGGAAGGAPGGFPGGAPPAPEAEGPTVEEVD	1	1	1	P10591		0	0	0.002772	1.19567	3	3375.58	0.799128	31.3197	0
	High	STLDPVEK	2	2	2	P10591;P10592		0	0.003	0.05633	1.37554	2	888.467	-0.204454	14.681	0
P10592	Heat shock protein SSA2 OS=Saccharomyces cerevisiae (strain ATCC 204508 / S288c) OX=559292 GN=SSA2 PE=1 SV=3 - [HSP72_YEAST]	314.242	64.79	1	7	33	118	639	69.4275	5.05908
	A2	Sequence	# PSMs	# Proteins	# Protein Groups	Protein Group Accessions	Modifications	ΔCn	q-Value	PEP	XCorr	Charge	MH+ [Da]	ΔM [ppm]	RT [min]	# Missed Cleavages
	High	NTISEAGDKLEQADKDAVTK	2	1	1	P10592		0	0	8.212e-05	5.30814	3	2133.07	0.209902	22.3976	2
	High	SINPDEAVAYGAAVQAAILTGDESSK	14	2	2	P10591;P10592		0	0	4.585e-07	4.97937	3	2577.28	3.14474	41.7478	0
	High	IINEPTAAAIAYGLDKK	6	4	3	P10591;P10592;P22202		0	0	7.476e-09	4.78538	3	1787.99	2.46184	27.4346	1
	High	TQDLLLLDVAPLSLGIETAGGVMTK	3	2	2	P10591;P10592		0	0	1.193e-08	4.71135	3	2555.41	2.11374	43.9024	0
	High	ATAGDTHLGGEDFDNR	3	3	2	P10591;P10592		0	0	1.185e-09	4.44276	2	1675.73	0.952481	17.2525	0
	High	VNDAVVTVPAYFNDSQR	4	2	2	P10591;P10592		0	0	7.671e-07	4.40424	2	1894.93	1.31459	29.1312	0
	High	IINEPTAAAIAYGLDK	7	4	3	P10591;P10592;P22202		0	0	1.44e-09	4.15133	2	1659.9	1.55639	31.4854	0
	High	TQDLLLLDVAPLSLGIETAGGVmTK	4	2	2	P10591;P10592	M23(Oxidation)	0	0	8.405e-08	4.08061	2	2571.4	3.39499	43.1676	0
	High	NQAAMNPANTVFDAKR	2	1	1	P10592		0	0	8.379e-06	4.02294	3	1747.86	3.11076	21.465	1
	High	SQVDEIVLVGGSTR	6	2	2	P10591;P10592		0	0	3.189e-08	3.77159	2	1459.78	1.43719	25.8733	0
	High	NFTPEQISSMVLGK	2	2	2	P10591;P10592		0	0	3.011e-07	3.47301	2	1550.79	1.02096	36.27	0
	High	ELQEVANPIMSK	2	1	1	P10592		0	0	3.968e-05	3.19668	2	1358.7	2.00057	23.7499	0
	High	NQLESIAYSLK	2	2	2	P10591;P10592		0	0	0.0001119	3.15895	2	1265.68	1.44693	28.6819	0
	High	MKETAESYLGAK	4	2	2	P10591;P10592		0	0	1.763e-05	3.10072	2	1327.66	2.11946	17.2032	1
	High	NFNDPEVQGDMK	3	1	1	P10592		0	0	6.45e-06	3.01002	2	1393.61	0.921122	19.3688	0
	High	FELSGIPPAPR	10	4	3	P10591;P10592;P22202		0	0	2.316e-06	2.88104	2	1183.65	1.00508	26.6754	0
	High	LVTDYFNGKEPNR	1	2	2	P10591;P10592		0	0	0.0001967	2.86026	2	1552.78	0.280275	21.7819	1
	High	DAGTIAGLNVLR	2	4	4	P10591;P10592;P16474;P22202		0	0	5.405e-05	2.81489	2	1199.68	1.55355	29.6324	0
	High	mKETAESYLGAK	1	2	2	P10591;P10592	M1(Oxidation)	0	0	1.275e-05	2.81017	2	1343.65	1.15451	15.3041	1
	High	TTPSFVGFTDTER	3	1	1	P10592		0	0	1.079e-05	2.73482	2	1457.69	-0.529807	27.454	0
	High	LIDVDGKPQIQVEFKGETK	1	2	2	P10591;P10592		0	0	0.0001062	2.71501	4	2144.16	2.24901	24.3318	1
	High	VDIIANDQGNR	2	2	2	P10591;P10592		0	0	3.057e-05	2.53827	2	1214.61	-0.584026	16.2994	0
	High	TKDNNLLGK	4	4	3	P10591;P10592;P22202		0	0	0.002424	2.52833	2	1002.56	0.210195	8.72502	1
	High	ETAESYLGAK	2	2	2	P10591;P10592		0	0	0.0004768	2.47779	2	1068.52	2.26449	17.3736	0
	High	FEELcADLFR	2	4	3	P10591;P10592;P22202	C5(Carbamidomethyl)	0	0	1.336e-05	2.37814	2	1299.6	0.331136	33.0073	0
	High	FKEEDEKESQR	7	2	2	P10591;P10592		0	0	5.152e-05	2.36082	3	1424.67	-0.146059	1.45245	2
	High	ITITNDKGR	2	4	3	P10591;P10592;P22202		0	0	0.001936	2.23107	2	1017.57	0.0520062	8.72892	1
	High	SEVFSTYADNQPGVLIQVFEGER	1	2	2	P10592;P22202		0	0	0.0002173	2.17856	3	2585.25	0.30496	42.0686	0
	High	LVNHFIQEFK	2	2	2	P10591;P10592		0	0	0.0003095	2.15418	3	1274.69	-1.13989	25.5915	0
	High	NQAAmNPANTVFDAK	1	1	1	P10592	M5(Oxidation)	0	0	0.007544	1.98092	2	1607.74	-6.36397	20.6581	0
	High	LIDVDGKPQIQVEFK	1	2	2	P10591;P10592		0	0	0.001834	1.89957	3	1728.96	2.15795	27.3757	0
	High	LSKEDIEK	4	2	2	P10591;P10592		0	0	0.002938	1.87935	2	961.521	0.916628	9.89861	1
	High	NQAAmNPANTVFDAKR	1	1	1	P10592	M5(Oxidation)	0	0	0.002257	1.83136	3	1763.85	-2.06253	18.5622	1
	High	ITITNDK	3	4	3	P10591;P10592;P22202		0	0	0.004596	1.78762	2	804.447	1.09116	10.6041	0
	High	NFTPEQISSmVLGK	1	2	2	P10591;P10592	M10(Oxidation)	0	0	0.009724	1.66289	2	1566.78	0.827936	31.0819	0
	High	STLDPVEK	2	2	2	P10591;P10592		0	0.003	0.05633	1.37554	2	888.467	-0.204454	14.681	0
	High	LYQAGGAPEGAAPGGFPGGAPPAPEAEGPTVEEVD	1	1	1	P10592		0	0.006	0.1666	1.77981	3	3262.52	1.30404	32.2878	0
P16521	Elongation factor 3A OS=Saccharomyces cerevisiae (strain ATCC 204508 / S288c) OX=559292 GN=YEF3 PE=1 SV=4 - [EF3A_YEAST]	282.476	48.66	2	42	42	124	1044	115.872	6.04932
	A2	Sequence	# PSMs	# Proteins	# Protein Groups	Protein Group Accessions	Modifications	ΔCn	q-Value	PEP	XCorr	Charge	MH+ [Da]	ΔM [ppm]	RT [min]	# Missed Cleavages
	High	AIANGQVDGFPTQEEcR	4	1	1	P16521	C16(Carbamidomethyl)	0	0	1.658e-08	5.28193	2	1891.86	2.13133	22.6078	0
	High	VGNVGEDDAIPEVSHAGDVSTTLQVVNELLKDETVAPR	2	1	1	P16521		0	0	7.77e-08	5.22852	4	3974.01	2.53263	42.6704	1
	High	STLINVLTGELLPTSGEVYTHENcR	3	2	1	P16521	C24(Carbamidomethyl)	0	0	1.391e-07	4.66554	3	2803.4	3.08314	42.3715	0
	High	KEDEEDKFDAMGNK	3	1	1	P16521		0	0	1.044e-06	4.26703	3	1655.72	0.549692	13.7764	2
	High	AYEELSNTDLEFK	2	1	1	P16521		0	0	1.094e-06	3.85426	2	1558.73	1.42194	27.2086	0
	High	LVEDPQVIAPFLGK	5	1	1	P16521		0	0	8.893e-07	3.85092	2	1525.86	0.756135	33.923	0
	High	AVDNIPVGPNFDDEEDEGEDLcNcEFSLAYGAK	3	1	1	P16521	C22(Carbamidomethyl); C24(Carbamidomethyl)	0	0	1.067e-07	3.78905	3	3689.56	1.8822	37.1408	0
	High	ALLPHLTNAIVETNK	2	1	1	P16521		0	0	3.986e-06	3.62628	3	1633.93	0.2792	28.3753	0
	High	VGNVGEDDAIPEVSHAGDVSTTLQVVNELLK	3	1	1	P16521		0	0	6.172e-06	3.49136	3	3205.62	0.748605	42.3592	0
	High	QINENDAEAMNK	2	2	1	P16521		0	0	1.126e-05	3.48734	2	1376.61	-0.273082	13.6898	0
	High	KSAVIIDNMcK	4	1	1	P16521	C10(Carbamidomethyl)	0	0	2.917e-07	3.42194	2	1278.66	1.38606	17.2815	1
	High	ATETVDNKDIER	2	2	1	P16521		0	0	8.6e-05	3.31356	3	1390.68	-0.365104	12.174	1
	High	SNFATIADPEAR	3	1	1	P16521		0	0	9.916e-06	3.21331	2	1291.63	1.67162	22.6026	0
	High	SAVIIDNMcK	2	1	1	P16521	C9(Carbamidomethyl)	0	0	0.0003015	2.98245	2	1150.56	0.478804	20.8718	0
	High	LSVATADNR	2	1	1	P16521		0	0	0.0003316	2.98235	2	946.494	-1.34833	13.2165	0
	High	TPSEYIQWR	3	2	1	P16521		0	0	0.0003885	2.95821	2	1179.58	2.12228	24.6884	0
	High	MTPSGHNWVSGQGAGPR	6	1	1	P16521		0	0	2.97e-07	2.88825	3	1738.81	0.663585	17.4108	0
	High	NLTEEVWAVK	2	1	1	P16521		0	0	0.0009893	2.77113	2	1188.63	1.17416	27.6624	0
	High	EALASGQFRPLTR	2	1	1	P16521		0	0	0.00123	2.7205	3	1445.79	1.90184	21.4795	0
	High	IAVIGPNGAGK	3	2	1	P16521		0	0	1.009e-05	2.69835	2	996.583	-0.545683	17.4674	0
	High	MPELIPVLSETMWDTKK	2	1	1	P16521		0	0	0.0001087	2.66076	3	2018.04	3.94982	42.1757	1
	High	EIEEHcSMLGLDPEIVSHSR	1	1	1	P16521	C6(Carbamidomethyl)	0	0	0.005042	2.55377	4	2338.08	-0.77131	27.0565	0
	High	KLSSAELR	2	1	1	P16521		0	0	0.008955	2.45989	2	903.526	0.285892	10.6273	1
	High	TAANAMQAVAHIANQSNLSPSVEPYIVQLVPAIcTNAGNK	1	1	1	P16521	C34(Carbamidomethyl)	0	0	0.0002393	2.44364	4	4163.11	1.94866	42.1975	0
	High	SAVIIDNmcK	1	1	1	P16521	M8(Oxidation); C9(Carbamidomethyl)	0	0	0.0004935	2.43303	2	1166.56	1.27341	14.6748	0
	High	QINENDAEAmNK	2	2	1	P16521	M10(Oxidation)	0	0	0.0001501	2.42784	2	1392.61	1.45305	9.531	0
	High	mTPSGHNWVSGQGAGPR	2	1	1	P16521	M1(Oxidation)	0	0	0.0005981	2.38633	3	1754.81	1.53795	16.0716	0
	High	FPEPGYLEGVK	2	1	1	P16521		0	0	4.379e-05	2.30773	2	1235.63	0.743017	27.616	0
	High	IVVEYIAAIGADLIDER	3	1	1	P16521		0	0	1.128e-05	2.3044	3	1860.01	1.43598	43.8007	0
	High	AAATAAMTK	11	1	1	P16521		0	0	0.0007033	2.28392	2	835.434	-0.534867	2.6488	0
	High	DKEIQSVASETLISIVNAVNPVAIK	3	1	1	P16521		0	0	0.001349	2.26459	3	2638.47	2.69911	43.7921	1
	High	MVAEVDMK	2	1	1	P16521		0	0	0.003256	2.25335	2	922.437	0.17916	17.4971	0
	High	VLEELFQK	4	1	1	P16521		0	0	0.002274	2.16871	2	1005.56	0.303226	26.5374	0
	High	MPELIPVLSETMWDTK	3	1	1	P16521		0	0	0.0005702	2.14649	2	1889.94	2.35118	42.8058	0
	High	EIQSVASETLISIVNAVNPVAIK	3	1	1	P16521		0	0	5.57e-05	2.0461	3	2395.35	1.7382	44.1852	0
	High	WVPmMSVDNAWIPR	1	2	1	P16521	M4(Oxidation)	0	0	0.0007379	1.9073	2	1717.81	-3.46977	36.3919	0
	High	MVAEVDmK	2	1	1	P16521	M7(Oxidation)	0	0	0.0009503	1.868	2	938.432	0.19644	12.4296	0
	High	IAILAAISAMVDAAK	2	1	1	P16521		0	0	4.327e-05	1.69601	2	1457.85	3.97524	44.4588	0
	High	FQTGEDR	4	2	1	P16521		0	0	0.002716	1.23229	2	852.384	-0.752634	2.10453	0
	High	GNFTEFVKK	2	1	1	P16521		0	0.001	0.01361	1.90835	2	1069.56	-2.55459	18.0561	1
	High	GNFTEFVK	2	1	1	P16521		0	0.001	0.03204	1.83009	2	941.473	0.792381	23.8899	0
	High	DILDEFR	4	1	1	P16521		0	0.001	0.02679	1.71994	2	907.451	-0.681822	30.8429	0
	High	LSSAELRK	2	2	1	P16521		0	0.001	0.03143	1.67074	2	903.524	-1.87578	10.4402	1
	High	FQTGEDRETMDR	3	2	1	P16521		0	0.002	0.03548	2.54719	2	1484.65	1.37683	13.3274	1
	High	YKGNFTEFVK	1	1	1	P16521		0	0.003	0.05736	1.75826	2	1232.62	-5.95192	21.4596	1
	High	AYEELSNTDLEFKFPEPGYLEGVK	1	1	1	P16521		0	0.009	0.2594	1.28509	3	2775.33	-3.13018	40.8324	1
P07259	Protein URA2 OS=Saccharomyces cerevisiae (strain ATCC 204508 / S288c) OX=559292 GN=URA2 PE=1 SV=5 - [PYR1_YEAST]	260.336	30.98	1	64	66	137	2214	244.887	5.8335
	A2	Sequence	# PSMs	# Proteins	# Protein Groups	Protein Group Accessions	Modifications	ΔCn	q-Value	PEP	XCorr	Charge	MH+ [Da]	ΔM [ppm]	RT [min]	# Missed Cleavages
	High	AAYALGGLGSGFANNEK	2	1	1	P07259		0	0	2.856e-07	3.73948	2	1639.81	1.71302	28.2061	0
	High	TADLASVLLLTSLQNR	5	1	1	P07259		0	0	8.818e-08	3.67621	2	1714.97	1.80568	42.2633	0
	High	SQAANSVDEALAAVK	2	1	1	P07259		0	0	7.657e-07	3.58058	2	1473.76	0.911687	26.6738	0
	High	NDLESYLNQAVEVSR	3	1	1	P07259		0	0	3.333e-08	3.45178	2	1736.85	5.47454	34.8578	0
	High	SISGPVITDVASLK	3	1	1	P07259		0	0	3.719e-06	3.42326	2	1386.78	-3.05068	28.9115	0
	High	ELTSMDEAESFAEK	1	1	1	P07259		0	0	1.322e-07	3.34656	2	1586.69	-1.38279	26.4314	0
	High	IVNVNPLVSSVK	4	1	1	P07259		0	0	1.548e-06	3.29058	2	1268.76	0.809516	26.6796	0
	High	VVGVNLIELATK	4	1	1	P07259		0	0	1.59e-05	3.28773	2	1255.76	0.235236	34.6974	0
	High	HIELQTGPDGK	2	1	1	P07259		0	0	6.346e-08	3.25635	2	1194.61	-2.04835	13.4047	0
	High	ILGTSPDMIDSAENR	3	1	1	P07259		0	0	7.209e-08	3.23622	2	1618.78	0.914929	24.4998	0
	High	VLGTPIDTIITTEDR	2	1	1	P07259		0	0	8.184e-06	3.21962	2	1643.89	1.96605	31.9138	0
	High	ELFSNAIDEINEK	2	1	1	P07259		0	0	5.973e-06	3.19186	2	1521.75	2.09246	30.7773	0
	High	TcSSFIAAMER	2	1	1	P07259	C2(Carbamidomethyl)	0	0	1.805e-05	3.03449	2	1272.57	0.694486	26.2997	0
	High	TLAcYSDAIVMR	2	1	1	P07259	C4(Carbamidomethyl)	0	0	3.482e-07	2.98692	2	1399.67	0.210676	27.416	0
	High	DGTVLQGYSFGAEK	2	1	1	P07259		0	0	7.491e-05	2.85348	2	1471.71	0.868311	27.5255	0
	High	EKQELLSSVQK	2	1	1	P07259		0	0	0.0002667	2.77123	2	1288.71	0.931443	15.5286	1
	High	ELVAPGAIQNLIR	2	1	1	P07259		0	0	7.084e-06	2.72334	2	1393.82	1.02112	33.9122	0
	High	LHDLVQFAEK	3	1	1	P07259		0	0	0.0003544	2.69765	2	1199.64	-1.16766	21.9373	0
	High	LKDTYIVDNK	3	1	1	P07259		0	0	0.0008603	2.63209	2	1208.65	-0.221927	14.7983	1
	High	LGLNIPLNEVK	2	1	1	P07259		0	0	0.0003578	2.62531	2	1209.72	0.748631	29.9104	0
	High	NITLDVSER	1	1	1	P07259		0	0	0.0003504	2.58426	2	1046.55	2.86224	21.3979	0
	High	VFAIANAFAK	2	1	1	P07259		0	0	3.672e-05	2.58312	2	1051.6	3.60056	30.0693	0
	High	ENMAIMHPLPR	2	1	1	P07259		0	0	3.114e-06	2.54031	3	1308.66	0.500977	21.2144	0
	High	DELVEELPR	2	1	1	P07259		0	0	0.0002627	2.53556	2	1099.56	-0.00492923	25.6138	0
	High	VTALFLPLR	2	1	1	P07259		0	0	3.703e-05	2.53501	2	1029.65	0.330524	34.069	0
	High	FNSPEEYAR	3	1	1	P07259		0	0	0.0002089	2.53494	2	1112.5	-0.742267	18.0958	0
	High	SVGEVMSIGR	1	1	1	P07259		0	0	0.0003431	2.46169	2	1034.53	1.16403	22.0775	0
	High	ISSFGTKEELPSLVLR	1	1	1	P07259		0	0	2.314e-06	2.43488	3	1775.99	1.24127	30.6597	1
	High	TTAVNVIR	1	1	1	P07259		0	0	0.002657	2.40736	2	873.514	-1.78798	15.7805	0
	High	ATGYPLAYTAAK	3	2	2	P03965;P07259		0	0	0.0002026	2.34231	2	1226.64	-2.34937	21.6879	0
	High	LAVDYSVPLVTNVK	2	1	1	P07259		0	0	0.0003858	2.33026	2	1517.86	0.507686	31.2836	0
	High	INLVSPPELR	3	1	1	P07259		0	0	0.000768	2.27962	2	1137.66	0.388723	27.078	0
	High	FLDSNEVAIR	2	1	1	P07259		0	0	7.802e-05	2.27673	2	1163.61	2.26072	24.1679	0
	High	EVEYEVVR	1	2	2	P03965;P07259		0	0	0.0008115	2.27046	2	1022.52	0.264312	17.9676	0
	High	GHNIPcTSTISGR	2	1	1	P07259	C6(Carbamidomethyl)	0	0	1.529e-05	2.26057	3	1399.68	0.604398	14.75	0
	High	ILAIDVGMK	2	1	1	P07259		0	0	7.591e-05	2.22934	2	959.56	0.460406	27.2576	0
	High	VPQFSFPR	3	1	1	P07259		0	0	0.003504	2.21399	2	977.52	0.00102891	27.4582	0
	High	LSNVLEAK	2	1	1	P07259		0	0	0.003235	2.20095	2	873.504	0.167932	17.3944	0
	High	EELPSLVLR	2	1	1	P07259		0	0	0.000814	2.18213	2	1055.61	1.69042	29.2622	0
	High	EIEMDAVAR	1	1	1	P07259		0	0	0.001093	2.06407	2	1033.5	0.706083	19.1887	0
	High	QLGFDDR	2	1	1	P07259		0	0	0.005355	2.01475	2	850.405	-0.0226111	18.0562	0
	High	LLIEAISR	2	1	1	P07259		0	0	0.0009837	1.98984	2	914.566	-1.25502	26.2227	0
	High	VYFVPVTAEFVR	2	1	1	P07259		0	0	0.0006013	1.98158	2	1426.77	-4.08886	35.2853	0
	High	ITGPYNIQFIAK	1	1	1	P07259		0	0	0.001685	1.92735	2	1364.76	3.26434	29.9192	0
	High	EGVLDLMK	2	1	1	P07259		0	0	0.001049	1.85717	2	904.482	0.800106	29.0544	0
	High	TFEEAIQK	2	1	1	P07259		0	0	0.006042	1.85274	2	965.495	0.823624	17.1473	0
	High	VVPWNYDFTK	2	1	1	P07259		0	0	0.0002061	1.84374	2	1268.63	-0.394549	29.9002	0
	High	LPDDYVAVK	2	1	1	P07259		0	0	0.003093	1.84021	2	1019.54	0.945862	20.9427	0
	High	EIGFPVIVR	2	1	1	P07259		0	0	0.0007642	1.78931	2	1029.61	-0.140745	30.4834	0
	High	LYVPPADNK	4	1	1	P07259		0	0	0.004966	1.78805	2	1016.54	0.864191	14.7587	0
	High	KNILLSIGSYK	1	1	1	P07259		0	0	9.538e-05	1.76563	2	1235.74	1.71666	26.0563	1
	High	DAGSMLGR	2	1	1	P07259		0	0	0.004221	1.74804	2	806.383	0.509521	16.1065	0
	High	LYFETINLER	1	1	1	P07259		0	0	0.000569	1.6421	2	1297.68	1.53378	32.1446	0
	High	SAFDVPEWVDPNVQNLVSK	1	1	1	P07259		0	0	0.004529	1.54627	2	2144.07	0.57133	39.3716	0
	High	VDVGMGIK	1	1	1	P07259		0	0	0.001073	1.51534	2	818.446	2.64443	19.2622	0
	High	DMNGGIER	1	1	1	P07259		0	0.001	0.01601	1.70794	2	891.398	-0.659942	12.4462	0
	High	SLLATGFK	2	1	1	P07259		0	0.001	0.02736	1.68378	2	836.488	-0.162475	24.052	0
	High	LVTLELK	2	1	1	P07259		0	0.001	0.02473	1.66913	2	815.523	-0.963207	24.5637	0
	High	DYPVVITK	4	1	1	P07259		0	0.001	0.0277	1.42458	2	934.524	-0.631327	21.3805	0
	High	SFPFISK	4	1	1	P07259		0	0.001	0.02436	1.33742	2	825.45	-0.817251	27.044	0
	High	VIEcNVR	1	1	1	P07259	C4(Carbamidomethyl)	0	0.001	0.02401	1.25835	2	889.456	-0.0157949	10.8638	0
	High	GPAELKETTR	1	1	1	P07259		0	0.001	0.01202	1.089	2	1101.58	-5.56786	10.5699	1
	High	EIEmDAVAR	1	1	1	P07259	M4(Oxidation)	0	0.002	0.03885	1.35548	2	1049.49	0.887974	12.9277	0
	High	EYGITPFVK	1	1	1	P07259		0	0.003	0.06148	1.04913	2	1053.56	3.13757	27.4691	0
	High	FLDSNEVAIRR	1	1	1	P07259		0	0.006	0.1599	1.85362	3	1319.71	-0.734005	19.803	1
	High	AIMGLPLTPYPVEKLPDDYVAVK	1	1	1	P07259		0	0.007	0.1977	1.05932	3	2529.37	1.89582	41.3055	1
	High	YFESNR	2	1	1	P07259		0	0.008	0.2289	1.10831	2	815.37	2.63393	10.9378	0
P32324	Elongation factor 2 OS=Saccharomyces cerevisiae (strain ATCC 204508 / S288c) OX=559292 GN=EFT1 PE=1 SV=1 - [EF2_YEAST]	257.26	57.48	1	40	40	114	842	93.2302	6.31592
	A2	Sequence	# PSMs	# Proteins	# Protein Groups	Protein Group Accessions	Modifications	ΔCn	q-Value	PEP	XCorr	Charge	MH+ [Da]	ΔM [ppm]	RT [min]	# Missed Cleavages
	High	GQVVSEEQRPGTPLFTVK	4	1	1	P32324		0	0	3.688e-08	4.92539	2	1972.06	2.94128	24.0817	0
	High	AEQLYEGPADDANcIAIK	3	1	1	P32324	C14(Carbamidomethyl)	0	0	2.405e-08	4.78112	2	1977.93	3.25251	26.5636	0
	High	AEPIDEEVSLAIENGIINPR	12	1	1	P32324		0	0	2.329e-09	4.28046	2	2179.14	6.7652	41.634	0
	High	IMADDYGWDVTDAR	2	1	1	P32324		0	0	1.869e-07	4.15591	2	1627.7	-1.75268	29.3807	0
	High	ETVESESSQTALSK	2	1	1	P32324		0	0	7.403e-07	4.02605	2	1495.72	2.2347	14.3978	0
	High	FVEPIDDcPAGNIIGLVGIDQFLLK	2	1	1	P32324	C8(Carbamidomethyl)	0	0	1.663e-09	3.95235	3	2743.44	-0.114547	44.3828	0
	High	STAISLYSEMSDEDVK	2	1	1	P32324		0	0	2.061e-06	3.86934	2	1774.8	-0.54343	28.8233	0
	High	TGTLTTSETAHNMK	3	1	1	P32324		0	0	2.275e-06	3.81776	3	1491.71	1.74449	12.6355	0
	High	ImADDYGWDVTDAR	2	1	1	P32324	M2(Oxidation)	0	0	4.381e-09	3.5718	2	1643.7	1.28374	27.4986	0
	High	IQEPVFLVEIQcPEQAVGGIYSVLNK	2	1	1	P32324	C12(Carbamidomethyl)	0	0	6.59e-06	3.56763	3	2930.54	3.96538	43.3698	0
	High	STAISLYSEMSDEDVKEIK	2	1	1	P32324		0	0	0.0001437	3.20198	3	2145.03	1.12758	29.2744	1
	High	KDEIPVLLEK	1	1	1	P32324		0	0	0.001228	3.19279	2	1183.69	0.0639302	23.3548	1
	High	VTDGALVVVDTIEGVcVQTETVLR	1	1	1	P32324	C16(Carbamidomethyl)	0	0	1.821e-06	3.05734	3	2573.35	0.70804	43.5731	0
	High	IMADDYGWDVTDARK	2	1	1	P32324		0	0	3.419e-05	2.94451	3	1755.8	0.801272	24.9029	1
	High	STLTDSLVQR	2	1	1	P32324		0	0	0.0001415	2.86742	2	1119.6	1.01715	21.0348	0
	High	AGEIVLAAR	2	1	1	P32324		0	0	0.0001595	2.84827	2	899.531	0.045716	18.1656	0
	High	TGTLTTSETAHNmK	3	1	1	P32324	M13(Oxidation)	0	0	5.324e-06	2.79735	3	1507.7	-0.52836	8.23264	0
	High	DTDAEGKPLER	6	1	1	P32324		0	0	0.0001391	2.79264	2	1230.6	0.277789	9.29344	0
	High	EDLYQTFAR	4	1	1	P32324		0	0	0.0001769	2.76845	2	1142.55	2.30998	26.3969	0
	High	WTNKDTDAEGKPLER	3	1	1	P32324		0	0	6.028e-06	2.7478	4	1759.86	-0.310798	13.1798	1
	High	NMSVIAHVDHGK	2	1	1	P32324		0	0	0.0001425	2.69392	3	1307.66	3.0723	14.0574	0
	High	ATYAGFLLADPK	4	1	1	P32324		0	0	2.583e-05	2.63649	2	1266.67	0.271635	30.9555	0
	High	AYLPVNESFGFTGELR	1	1	1	P32324		0	0	3.698e-06	2.60469	2	1799.9	1.38897	35.9331	0
	High	ADLmLYVSK	2	1	1	P32324	M4(Oxidation)	0	0	0.0001886	2.51922	2	1055.55	1.1856	22.5865	0
	High	EGPIFGEEMR	3	1	1	P32324		0	0	0.000291	2.50867	2	1164.54	0.617509	24.8624	0
	High	ADLMLYVSK	2	1	1	P32324		0	0	0.001282	2.46005	2	1039.55	1.00935	27.6415	0
	High	GGGQIIPTMR	2	1	1	P32324		0	0	0.004346	2.45986	2	1029.55	1.33501	21.9036	0
	High	NmSVIAHVDHGK	1	1	1	P32324	M2(Oxidation)	0	0	2.264e-05	2.38748	3	1323.65	0.190695	12.0032	0
	High	TVESVNVIVSTYADEVLGDVQVYPAR	2	1	1	P32324		0	0	1.128e-06	2.38621	3	2823.44	0.153078	43.7706	0
	High	RATYAGFLLADPK	2	1	1	P32324		0	0	0.01005	2.35874	3	1422.77	-0.893714	26.2125	1
	High	ALLELQVSK	1	1	1	P32324		0	0	0.001588	2.26578	2	1000.6	-0.085954	25.9235	0
	High	LWGDSFFNPK	4	1	1	P32324		0	0	9.327e-05	2.22868	2	1210.59	-1.13593	34.1608	0
	High	SLMDKVTNVR	1	1	1	P32324		0	0	0.0002026	2.15071	2	1162.63	0.310022	19.8897	1
	High	DEIPVLLEK	2	1	1	P32324		0	0	0.004237	2.018	2	1055.6	0.186663	28.1927	0
	High	IQGPNYVPGKK	2	1	1	P32324		0	0	0.005294	1.98578	3	1200.67	-0.0455711	13.658	1
	High	ISPPVVAYR	5	1	1	P32324		0	0	0.0002833	1.81099	2	1001.58	0.595534	21.1017	0
	High	EGPIFGEEmR	1	1	1	P32324	M9(Oxidation)	0	0	0.006061	1.79103	2	1180.53	-0.460425	19.5776	0
	High	IKPVVVINK	3	1	1	P32324		0	0	0.001582	1.7298	2	1009.68	0.46889	17.3067	0
	High	VVLMMGR	3	1	1	P32324		0	0	0.005291	1.65248	2	805.442	-0.116699	21.9244	0
	High	LFTAIMNFK	2	1	1	P32324		0	0	0.0008918	1.56204	2	1084.58	-1.15888	33.6093	0
	High	QATGGQAFPQMVFDHWSTLGSDPLDPTSK	1	1	1	P32324		0	0.001	0.01211	1.76961	3	3118.46	1.72024	41.9273	0
	High	IQGPNYVPGK	2	1	1	P32324		0	0.001	0.0185	1.74254	2	1072.58	0.501465	17.4728	0
	High	STAISLYSEmSDEDVKEIK	1	1	1	P32324	M10(Oxidation)	0	0.001	0.02783	1.54393	3	2161.02	-0.199386	24.0345	1
	High	IWcFGPDGNGPNLVIDQTK	2	1	1	P32324	C3(Carbamidomethyl)	0	0.001	0.02161	1.04123	2	2131.03	0.264009	35.5212	0
	High	VVLMmGR	1	1	1	P32324	M5(Oxidation)	0	0.001	0.01764	0.938361	2	821.437	0.131712	16.5043	0
	High	KDDLFIK	1	1	1	P32324		0	0.003	0.0642	1.94063	2	878.497	-0.861901	18.1536	1
	High	FSVSPVVQVAVEVK	1	1	1	P32324		0	0.005	0.1378	0.996605	2	1487.85	-0.103515	34.2919	0
P05030	Plasma membrane ATPase 1 OS=Saccharomyces cerevisiae (strain ATCC 204508 / S288c) OX=559292 GN=PMA1 PE=1 SV=2 - [PMA1_YEAST]	248.787	34.64	2	28	28	95	918	99.5562	5.10986
	A2	Sequence	# PSMs	# Proteins	# Protein Groups	Protein Group Accessions	Modifications	ΔCn	q-Value	PEP	XCorr	Charge	MH+ [Da]	ΔM [ppm]	RT [min]	# Missed Cleavages
	High	TVEEDHPIPEDVHENYENK	5	2	1	P05030		0	0	3.74e-06	5.59502	3	2294.03	1.94479	17.6471	0
	High	DGQLVEIPANEVVPGDILQLEDGTVIPTDGR	5	1	1	P05030		0	0	9.157e-07	5.0571	3	3259.67	1.38112	42.2523	0
	High	HYGDQTFSSSTVK	4	1	1	P05030		0	0	1.058e-09	4.77813	2	1456.67	2.43323	14.6034	0
	High	ADTGIAVEGATDAAR	2	2	1	P05030		0	0	2.353e-08	4.59369	2	1417.69	-0.194246	18.9257	0
	High	KADTGIAVEGATDAAR	2	2	1	P05030		0	0	2.959e-12	4.38152	2	1545.79	0.612002	16.3274	1
	High	GYLVAMTGDGVNDAPSLKK	2	2	1	P05030		0	0	2.186e-07	4.12644	3	1935.98	-1.32933	25.3149	1
	High	GYLVAMTGDGVNDAPSLK	2	2	1	P05030		0	0	8.192e-08	4.07226	2	1807.89	0.00147461	29.2072	0
	High	RGEGFMVVTATGDNTFVGR	1	1	1	P05030		0	0	1.987e-07	3.79606	3	2013.98	1.28973	28.8372	1
	High	QLGLGTNIYNAER	3	2	1	P05030		0	0	1.435e-07	3.73363	2	1448.75	1.63121	26.0508	0
	High	KVTAVVESPEGER	7	2	1	P05030		0	0	8.257e-06	3.73297	2	1400.74	-1.1162	13.4913	1
	High	GYLVAmTGDGVNDAPSLK	2	2	1	P05030	M6(Oxidation)	0	0	1.609e-07	3.64101	2	1823.89	1.98632	25.1133	0
	High	GLDAIDKAFLK	1	2	1	P05030		0	0	3.676e-05	3.33193	2	1190.68	4.30994	28.6925	1
	High	LSAIESLAGVEILcSDK	11	2	1	P05030	C14(Carbamidomethyl)	0	0	3.283e-07	3.25117	2	1804.94	2.5808	37.2807	0
	High	VLEFHPFDPVSK	5	2	1	P05030		0	0	1.895e-06	3.20991	2	1414.74	2.17731	29.0338	0
	High	DDTAQTVSEAR	2	1	1	P05030		0	0	0.0001277	3.18638	2	1192.54	0.531664	12.5503	0
	High	GEGFMVVTATGDNTFVGR	3	1	1	P05030		0	0	4.441e-06	3.1715	2	1857.88	1.7585	31.8078	0
	High	RGEGFmVVTATGDNTFVGR	1	1	1	P05030	M6(Oxidation)	0	0	3.98e-06	2.9494	3	2029.99	6.28004	26.0963	1
	High	VTAVVESPEGER	4	2	1	P05030		0	0	7.993e-05	2.92313	2	1272.65	1.55254	15.5599	0
	High	KGLDAIDK	1	2	1	P05030		0	0	0.003402	2.85222	2	859.488	-0.0959306	11.5721	1
	High	TLANTAVVIR	2	1	1	P05030		0	0	0.0004275	2.80275	2	1057.64	0.971477	21.4044	0
	High	MLTGDAVGIAK	4	2	1	P05030		0	0	0.0002321	2.76024	2	1075.58	-0.0843567	20.6893	0
	High	YGLNQMADEK	1	1	1	P05030		0	0	0.0009605	2.64261	2	1168.53	1.64554	18.8316	0
	High	SVEDFMAAMQR	2	2	1	P05030		0	0	0.0002522	2.62892	2	1284.57	1.9109	32.0604	0
	High	LGLGGGGDMPGSELADFVENADGFAEVFPQHK	1	2	1	P05030		0	0	2.123e-05	2.52713	3	3261.53	3.94613	43.2128	0
	High	VVEILQNR	3	2	1	P05030		0	0	0.001744	2.26821	2	970.567	-0.576831	19.116	0
	High	YGLNQMADEKESLVVK	2	1	1	P05030		0	0	2.156e-05	2.23787	3	1823.92	1.81266	24.9621	1
	High	mLTGDAVGIAK	2	2	1	P05030	M1(Oxidation)	0	0	0.0001113	2.20445	2	1091.58	-0.680701	18.4019	0
	High	YGLNQmADEK	2	1	1	P05030	M6(Oxidation)	0	0	0.0003734	1.88233	2	1184.53	2.51538	13.5503	0
	High	SAADIVFLAPGLSAIIDALK	3	2	1	P05030		0	0	0.000424	1.82439	3	1985.13	1.10625	45.7732	0
	High	SVEDFMAAmQR	3	2	1	P05030	M9(Oxidation)	0	0	0.0009812	1.81971	2	1300.58	7.11122	23.4647	0
	High	LGLGGGGDmPGSELADFVENADGFAEVFPQHK	1	2	1	P05030	M9(Oxidation)	0	0	0.004193	1.49182	3	3277.52	3.83958	42.6733	0
	High	GAPLFVLK	4	2	1	P05030		0	0.001	0.01814	1.92755	2	844.529	-0.132621	28.4667	0
	High	HYGDQTFSSSTVKR	1	1	1	P05030		0	0.002	0.0449	2.19119	3	1612.77	-0.185385	13.2978	1
	High	LMNGKPMK	1	1	1	P05030		0	0.004	0.09079	1.00424	2	918.487	-3.50395	8.20727	0
P05694	5-methyltetrahydropteroyltriglutamate--homocysteine methyltransferase OS=Saccharomyces cerevisiae (strain ATCC 204508 / S288c) OX=559292 GN=MET6 PE=1 SV=4 - [METE_YEAST]	239.944	48.76	1	32	32	95	767	85.8067	6.46826
	A2	Sequence	# PSMs	# Proteins	# Protein Groups	Protein Group Accessions	Modifications	ΔCn	q-Value	PEP	XCorr	Charge	MH+ [Da]	ΔM [ppm]	RT [min]	# Missed Cleavages
	High	VFNLPLFPTTTIGSFPQTK	8	1	1	P05694		0	0	2.655e-07	4.75783	2	2108.15	2.37715	42.3498	0
	High	APEQFDEVVAAIGNK	8	1	1	P05694		0	0	5.825e-10	4.49678	2	1587.8	1.48459	31.6311	0
	High	VVVATSSSLLHTPVDLNNETK	2	1	1	P05694		0	0	1.897e-06	4.15045	3	2224.18	1.0152	26.7454	0
	High	NVSGQDVAAALEANAK	6	1	1	P05694		0	0	5.021e-09	4.12604	3	1557.79	1.27115	27.0522	0
	High	LASAGATEVQIDEPVLVLDLPANAQAAIK	5	1	1	P05694		0	0	1.092e-06	3.70703	3	2917.59	0.937498	40.4648	0
	High	YDLSPIDTLFAMGR	2	1	1	P05694		0	0	1.3e-07	3.60215	2	1598.79	3.66261	42.7565	0
	High	ESVYAQSITSKPVK	4	1	1	P05694		0	0	7.187e-08	3.59167	2	1536.83	0.700897	17.4173	0
	High	AAPFEQRLPEQQK	2	1	1	P05694		0	0	4.118e-05	3.4145	3	1541.8	-1.41101	17.5555	1
	High	KDDANYIAEFK	3	1	1	P05694		0	0	1.44e-06	3.3368	2	1313.63	-3.25748	21.232	1
	High	LSLTHMVEAAK	4	1	1	P05694		0	0	3.62e-06	3.33491	2	1199.65	3.64648	23.561	0
	High	ITLATYFGTVVPNLDAIK	2	1	1	P05694		0	0	1.174e-07	3.28711	2	1936.09	5.39946	42.7322	0
	High	KAYTYFGEQSNLPK	1	1	1	P05694		0	0	0.001049	3.17216	3	1645.82	1.20213	21.4314	1
	High	AYTYFGEQSNLPK	2	1	1	P05694		0	0	4.43e-05	3.01594	2	1517.73	1.03048	25.5786	0
	High	QTLSVGIVDGR	3	1	1	P05694		0	0	9.439e-05	3.00878	2	1144.64	5.87106	23.3286	0
	High	ALDADVVSIEFSK	3	1	1	P05694		0	0	3.358e-07	2.98663	2	1393.72	-2.81455	30.4349	0
	High	GMLTGPITcLR	2	1	1	P05694	C9(Carbamidomethyl)	0	0	0.0001323	2.85424	2	1218.63	-0.138672	29.2701	0
	High	VIQVDEPALR	4	1	1	P05694		0	0	4.61e-05	2.62535	2	1139.64	0.583011	22.4041	0
	High	DDANYIAEFK	2	1	1	P05694		0	0	0.0001502	2.53315	2	1185.54	1.22937	26.743	0
	High	GLPVAALHVDFVR	1	1	1	P05694		0	0	2.006e-05	2.52688	3	1393.79	-0.381321	31.2161	0
	High	GmLTGPITcLR	1	1	1	P05694	M2(Oxidation); C9(Carbamidomethyl)	0	0	6.179e-05	2.50518	2	1234.63	0.620121	24.2248	0
	High	DEVNDLEAAGIK	2	1	1	P05694		0	0	2.794e-05	2.50438	2	1273.63	2.30929	24.8241	0
	High	AVDVTALEMVK	3	1	1	P05694		0	0	7.195e-05	2.50188	2	1175.63	0.181725	28.9019	0
	High	LDEVVVITK	2	1	1	P05694		0	0	0.003284	2.43274	2	1015.61	6.00956	21.9351	0
	High	YVRPPIIVGDLSRPK	2	1	1	P05694		0	0	0.0005933	2.31059	4	1710.01	1.46572	24.469	0
	High	GTISAEEYEK	2	1	1	P05694		0	0	0.001851	2.22811	2	1126.53	1.94286	15.6159	0
	High	ITVDELFK	4	1	1	P05694		0	0	0.0009578	2.22518	2	964.535	-0.127136	30.2422	0
	High	SAYYTWAAEAFR	1	1	1	P05694		0	0	5.683e-06	2.19815	2	1435.66	0.155287	33.7953	0
	High	AVDVTALEmVK	2	1	1	P05694	M9(Oxidation)	0	0	0.0001129	2.14187	2	1191.63	1.78311	24.7657	0
	High	ATEGYWNGK	1	1	1	P05694		0	0	0.001414	2.09489	2	1025.47	2.93132	15.4349	0
	High	GFFSFATQK	2	1	1	P05694		0	0	0.003792	2.02003	2	1032.51	-1.66594	29.4696	0
	High	IPSKDEFIAK	2	1	1	P05694		0	0	0.0002795	1.99162	2	1147.64	-0.23148	17.4375	1
	High	FINSEIEK	2	1	1	P05694		0	0	0.01031	1.86155	2	979.509	-0.771483	17.7773	0
	High	FIHDAAVK	2	1	1	P05694		0	0.001	0.02023	1.74774	2	900.489	-5.01493	12.7	0
	High	AAPFEQR	3	1	1	P05694		0	0.002	0.03482	1.6844	2	818.415	-0.666745	13.0472	0
P40150	Ribosome-associated molecular chaperone SSB2 OS=Saccharomyces cerevisiae (strain ATCC 204508 / S288c) OX=559292 GN=SSB2 PE=1 SV=2 - [SSB2_YEAST]	232.541	59.05	1	3	31	91	613	66.5537	5.49072
	A2	Sequence	# PSMs	# Proteins	# Protein Groups	Protein Group Accessions	Modifications	ΔCn	q-Value	PEP	XCorr	Charge	MH+ [Da]	ΔM [ppm]	RT [min]	# Missed Cleavages
	High	IINEPTAAAIAYGLGAGK	11	2	2	P11484;P40150		0	0	1.217e-10	4.4831	2	1729.95	1.62905	32.9457	0
	High	VIDVDGNPVIEVQYLEETK	9	2	2	P11484;P40150		0	0	3.097e-07	4.30222	2	2160.11	2.7468	36.7755	0
	High	SINPDEAVAYGAAVQGAILTGQSTSDETK	2	1	1	P40150		0	0	3.059e-07	4.2197	3	2893.4	-1.09593	37.0087	0
	High	MVNQAEEFKAADEAFAK	2	2	2	P11484;P40150		0	0	6.675e-08	4.11607	3	1898.9	0.299074	25.2365	1
	High	SQIDEVVLVGGSTR	2	2	2	P11484;P40150		0	0	2.458e-06	3.70303	2	1459.78	0.0156073	26.2839	0
	High	QRLESYVASIEQTVTDPVLSSK	2	2	2	P11484;P40150		0	0	0.0001981	3.49881	3	2450.29	3.52759	41.9467	1
	High	TFTTVSDNQTTVQFPVYQGER	1	1	1	P40150		0	0	2.942e-06	3.34818	2	2418.16	0.707913	30.2649	0
	High	SSNITISNAVGR	2	2	2	P11484;P40150		0	0	5.16e-07	3.23185	2	1218.65	1.5888	19.2954	0
	High	ENTLLGEFDLK	4	2	2	P11484;P40150		0	0	0.0001237	3.16483	2	1278.66	0.45315	34.2584	0
	High	AVITVPAYFNDAQR	6	2	2	P11484;P40150		0	0	3.553e-05	3.13676	3	1564.81	-2.0401	29.7192	0
	High	TFSPQEISAMVLTK	2	2	2	P11484;P40150		0	0	1.838e-05	3.11454	2	1551.81	0.775109	35.7153	0
	High	DAGAISGLNVLR	2	2	2	P11484;P40150		0	0	1.754e-05	3.10134	2	1185.66	0.460492	28.4981	0
	High	TLSSVTQTTVEVDSLFDGEDFESSLTR	1	2	2	P11484;P40150		0	0	4.083e-05	3.04559	3	2963.4	1.47096	42.716	0
	High	LLSDFFDGKQLEK	1	2	2	P11484;P40150		0	0	0.001614	2.96988	3	1539.81	-0.0911357	30.3922	1
	High	VTPSFVAFTPQER	2	1	1	P40150		0	0	5.151e-05	2.8855	2	1478.76	0.475171	28.3593	0
	High	KTGLDISDDAR	2	2	2	P11484;P40150		0	0	0.0001381	2.84994	2	1190.6	1.14678	14.6314	1
	High	IEAALSDALAALQIEDPSADELR	2	2	2	P11484;P40150		0	0	6.537e-06	2.74498	3	2411.23	0.774493	42.3906	0
	High	TGLDISDDAR	2	2	2	P11484;P40150		0	0	0.0001203	2.57028	2	1062.51	0.82482	18.483	0
	High	STLEPVEQVLK	4	2	2	P11484;P40150		0	0	0.0004872	2.45716	2	1242.7	1.44611	25.8747	0
	High	AADEAFAK	3	2	2	P11484;P40150		0	0	0.0003971	2.41722	2	822.4	0.837357	10.086	0
	High	NQAALNPR	5	2	2	P11484;P40150		0	0	0.002206	2.2484	2	883.475	0.129759	7.85028	0
	High	FEDLNAALFK	2	2	2	P11484;P40150		0	0	0.0001492	2.19788	2	1167.6	-5.30756	30.4305	0
	High	NTVFDAKR	2	2	2	P11484;P40150		0	0	0.00739	2.17969	2	950.506	0.222548	12.2881	1
	High	MVNQAEEFK	2	2	2	P11484;P40150		0	0	0.001144	2.16543	2	1095.51	-0.684709	15.7939	0
	High	LSSEEIEK	2	2	2	P11484;P40150		0	0	0.007863	2.08787	2	934.472	-0.898768	13.0718	0
	High	mVNQAEEFK	2	2	2	P11484;P40150	M1(Oxidation)	0	0	0.001173	1.91665	2	1111.51	1.15441	13.4704	0
	High	NTTVPTIK	4	2	2	P11484;P40150		0	0	0.005586	1.83896	2	873.505	0.598623	15.5719	0
	High	LLSDFFDGK	5	2	2	P11484;P40150		0	0	0.0007662	1.83434	2	1041.53	0.354282	31.2579	0
	High	MKEIAEAK	1	2	2	P11484;P40150		0	0	0.0009496	1.782	2	919.491	-1.37596	8.03328	1
	High	FDDESVQK	1	2	2	P11484;P40150		0	0	0.006592	1.56159	2	967.435	-1.64773	12.4082	0
	High	RFDDESVQK	2	2	2	P11484;P40150		0	0.001	0.02429	2.98105	2	1123.54	0.441798	11.7907	1
	High	ARFEDLNAALFK	1	2	2	P11484;P40150		0	0.001	0.01191	2.32314	3	1394.74	-0.882997	29.2788	1
P00359	Glyceraldehyde-3-phosphate dehydrogenase 3 OS=Saccharomyces cerevisiae (strain ATCC 204508 / S288c) OX=559292 GN=TDH3 PE=1 SV=3 - [G3P3_YEAST]	230.906	64.46	1	4	21	86	332	35.7244	6.96143
	A2	Sequence	# PSMs	# Proteins	# Protein Groups	Protein Group Accessions	Modifications	ΔCn	q-Value	PEP	XCorr	Charge	MH+ [Da]	ΔM [ppm]	RT [min]	# Missed Cleavages
	High	VINDAFGIEEGLmTTVHSLTATQK	8	1	1	P00359	M13(Oxidation)	0	0	6.154e-07	5.94664	3	2591.31	2.36076	41.8443	0
	High	VINDAFGIEEGLMTTVHSLTATQK	5	1	1	P00359		0	0	3.428e-09	5.92543	3	2575.31	1.70441	42.5866	0
	High	IALSRPNVEVVALNDPFITNDYAAYMFK	2	1	1	P00359		0	0	8.042e-08	4.83655	3	3171.61	-3.33838	42.4831	0
	High	KVVITAPSSTAPMFVMGVNEEK	6	2	2	P00358;P00359		0	0	6.094e-05	4.58839	3	2335.2	0.530535	30.5929	1
	High	VVITAPSSTAPMFVMGVNEEK	2	2	2	P00358;P00359		0	0	5.17e-08	4.27454	2	2207.11	2.7241	33.7462	0
	High	TASGNIIPSSTGAAK	7	3	3	P00358;P00359;P00360		0	0	2.493e-08	3.87425	2	1374.72	1.10804	16.695	0
	High	IVSNAScTTNcLAPLAK	4	3	3	P00358;P00359;P00360	C7(Carbamidomethyl); C11(Carbamidomethyl)	0	0	1.67e-06	3.82165	2	1819.91	1.71155	22.9196	0
	High	KVVITAPSSTAPmFVMGVNEEK	3	2	2	P00358;P00359	M13(Oxidation)	0	0	1.959e-06	3.67864	3	2351.2	-0.139897	27.8001	1
	High	VVITAPSSTAPMFVMGVNEEKYTSDLK	6	2	2	P00358;P00359		0	0	0.0004725	3.5612	3	2914.48	7.87301	39.376	1
	High	LVSWYDNEYGYSTR	9	2	2	P00358;P00359		0	0	1.443e-06	3.54155	2	1752.78	-2.64461	28.835	0
	High	TVDGPSHKDWR	2	3	3	P00358;P00359;P00360		0	0	9.305e-05	2.88	3	1297.63	-0.924674	12.0249	1
	High	VVDLVEHVAK	4	2	2	P00358;P00359		0	0	0.0002491	2.76174	2	1108.64	-0.977721	18.6491	0
	High	VVITAPSSTAPMFVmGVNEEK	3	2	2	P00358;P00359	M15(Oxidation)	0	0	0.001035	2.74543	2	2223.11	1.47761	29.8705	0
	High	LNKETTYDEIKK	1	2	2	P00358;P00359		0	0	0.001355	2.72125	3	1481.78	-0.501177	12.9575	2
	High	VVDLVEHVAKA	3	2	2	P00358;P00359		0	0	5.978e-05	2.68584	2	1179.67	1.03823	21.2498	1
	High	ETTYDEIKK	2	2	2	P00358;P00359		0	0	0.01076	2.4299	2	1126.56	0.856526	11.8568	1
	High	LNKETTYDEIK	3	2	2	P00358;P00359		0	0	7.775e-05	2.41956	2	1353.69	-0.133396	14.9302	1
	High	VAINGFGR	3	2	2	P00358;P00359		0	0	0.002929	2.33594	2	833.463	-0.420322	19.7553	0
	High	IATYQER	3	2	2	P00359;P00360		0	0	0.008591	2.23598	2	880.455	2.54994	10.2239	0
	High	VPTVDVSVVDLTVK	1	3	3	P00358;P00359;P00360		0	0	0.0003725	1.90306	3	1470.84	0.479603	32.4857	0
	High	ETTYDEIK	2	2	2	P00358;P00359		0	0	0.007971	1.74004	2	998.468	0.598935	15.164	0
	High	YAGEVSHDDKHIIVDGK	2	1	1	P00359		0	0	0.001352	1.55585	4	1882.93	0.79005	14.963	1
	High	LTGmAFR	3	3	3	P00358;P00359;P00360	M4(Oxidation)	0	0.001	0.02538	1.64595	2	811.413	-0.0786269	14.5435	0
	High	KIATYQER	2	1	1	P00359		0	0.001	0.0204	1.3375	2	1008.55	-0.678082	7.64309	1
P11484	Ribosome-associated molecular chaperone SSB1 OS=Saccharomyces cerevisiae (strain ATCC 204508 / S288c) OX=559292 GN=SSB1 PE=1 SV=3 - [SSB1_YEAST]	229.408	54.32	1	2	30	90	613	66.5606	5.43994
	A2	Sequence	# PSMs	# Proteins	# Protein Groups	Protein Group Accessions	Modifications	ΔCn	q-Value	PEP	XCorr	Charge	MH+ [Da]	ΔM [ppm]	RT [min]	# Missed Cleavages
	High	IINEPTAAAIAYGLGAGK	11	2	2	P11484;P40150		0	0	1.217e-10	4.4831	2	1729.95	1.62905	32.9457	0
	High	VIDVDGNPVIEVQYLEETK	9	2	2	P11484;P40150		0	0	3.097e-07	4.30222	2	2160.11	2.7468	36.7755	0
	High	MVNQAEEFKAADEAFAK	2	2	2	P11484;P40150		0	0	6.675e-08	4.11607	3	1898.9	0.299074	25.2365	1
	High	SQIDEVVLVGGSTR	2	2	2	P11484;P40150		0	0	2.458e-06	3.70303	2	1459.78	0.0156073	26.2839	0
	High	VTPSFVAFTPEER	3	1	1	P11484		0	0	2.098e-06	3.69034	2	1479.75	-1.51258	29.1866	0
	High	QRLESYVASIEQTVTDPVLSSK	2	2	2	P11484;P40150		0	0	0.0001981	3.49881	3	2450.29	3.52759	41.9467	1
	High	SSNITISNAVGR	2	2	2	P11484;P40150		0	0	5.16e-07	3.23185	2	1218.65	1.5888	19.2954	0
	High	ENTLLGEFDLK	4	2	2	P11484;P40150		0	0	0.0001237	3.16483	2	1278.66	0.45315	34.2584	0
	High	AVITVPAYFNDAQR	6	2	2	P11484;P40150		0	0	3.553e-05	3.13676	3	1564.81	-2.0401	29.7192	0
	High	TFSPQEISAMVLTK	2	2	2	P11484;P40150		0	0	1.838e-05	3.11454	2	1551.81	0.775109	35.7153	0
	High	DAGAISGLNVLR	2	2	2	P11484;P40150		0	0	1.754e-05	3.10134	2	1185.66	0.460492	28.4981	0
	High	TLSSVTQTTVEVDSLFDGEDFESSLTR	1	2	2	P11484;P40150		0	0	4.083e-05	3.04559	3	2963.4	1.47096	42.716	0
	High	TFTTcADNQTTVQFPVYQGER	1	1	1	P11484	C5(Carbamidomethyl)	0	0	1.284e-05	3.02215	3	2463.13	1.5906	29.2853	0
	High	LLSDFFDGKQLEK	1	2	2	P11484;P40150		0	0	0.001614	2.96988	3	1539.81	-0.0911357	30.3922	1
	High	KTGLDISDDAR	2	2	2	P11484;P40150		0	0	0.0001381	2.84994	2	1190.6	1.14678	14.6314	1
	High	IEAALSDALAALQIEDPSADELR	2	2	2	P11484;P40150		0	0	6.537e-06	2.74498	3	2411.23	0.774493	42.3906	0
	High	TGLDISDDAR	2	2	2	P11484;P40150		0	0	0.0001203	2.57028	2	1062.51	0.82482	18.483	0
	High	STLEPVEQVLK	4	2	2	P11484;P40150		0	0	0.0004872	2.45716	2	1242.7	1.44611	25.8747	0
	High	AADEAFAK	3	2	2	P11484;P40150		0	0	0.0003971	2.41722	2	822.4	0.837357	10.086	0
	High	NQAALNPR	5	2	2	P11484;P40150		0	0	0.002206	2.2484	2	883.475	0.129759	7.85028	0
	High	FEDLNAALFK	2	2	2	P11484;P40150		0	0	0.0001492	2.19788	2	1167.6	-5.30756	30.4305	0
	High	NTVFDAKR	2	2	2	P11484;P40150		0	0	0.00739	2.17969	2	950.506	0.222548	12.2881	1
	High	MVNQAEEFK	2	2	2	P11484;P40150		0	0	0.001144	2.16543	2	1095.51	-0.684709	15.7939	0
	High	LSSEEIEK	2	2	2	P11484;P40150		0	0	0.007863	2.08787	2	934.472	-0.898768	13.0718	0
	High	mVNQAEEFK	2	2	2	P11484;P40150	M1(Oxidation)	0	0	0.001173	1.91665	2	1111.51	1.15441	13.4704	0
	High	NTTVPTIK	4	2	2	P11484;P40150		0	0	0.005586	1.83896	2	873.505	0.598623	15.5719	0
	High	LLSDFFDGK	5	2	2	P11484;P40150		0	0	0.0007662	1.83434	2	1041.53	0.354282	31.2579	0
	High	MKEIAEAK	1	2	2	P11484;P40150		0	0	0.0009496	1.782	2	919.491	-1.37596	8.03328	1
	High	FDDESVQK	1	2	2	P11484;P40150		0	0	0.006592	1.56159	2	967.435	-1.64773	12.4082	0
	High	RFDDESVQK	2	2	2	P11484;P40150		0	0.001	0.02429	2.98105	2	1123.54	0.441798	11.7907	1
	High	ARFEDLNAALFK	1	2	2	P11484;P40150		0	0.001	0.01191	2.32314	3	1394.74	-0.882997	29.2788	1
P00330	Alcohol dehydrogenase 1 OS=Saccharomyces cerevisiae (strain ATCC 204508 / S288c) OX=559292 GN=ADH1 PE=1 SV=5 - [ADH1_YEAST]	224.056	52.59	3	16	17	87	348	36.8257	6.68311
	A2	Sequence	# PSMs	# Proteins	# Protein Groups	Protein Group Accessions	Modifications	ΔCn	q-Value	PEP	XCorr	Charge	MH+ [Da]	ΔM [ppm]	RT [min]	# Missed Cleavages
	High	LPLVGGHEGAGVVVGmGENVK	3	2	1	P00330	M16(Oxidation)	0	0	2.101e-09	5.25111	3	2035.07	0.882947	24.5735	0
	High	ATDGGAHGVINVSVSEAAIEASTR	3	1	1	P00330		0	0	1.029e-07	5.19705	3	2312.16	5.4595	28.4502	0
	High	LPLVGGHEGAGVVVGMGENVK	19	2	1	P00330		0	0	1.367e-07	4.87199	3	2019.07	2.30127	28.435	0
	High	VLGIDGGEGKEELFR	10	1	1	P00330		0	0	6.455e-05	3.94616	3	1618.85	1.16246	27.3713	1
	High	ANGTTVLVGMPAGAK	6	1	1	P00330		0	0	7.432e-07	3.6367	2	1386.74	1.90997	22.435	0
	High	ccSDVFNQVVK	2	1	1	P00330	C1(Carbamidomethyl); C2(Carbamidomethyl)	0	0	1.363e-05	3.47813	2	1355.61	0.926055	23.2179	0
	High	SISIVGSYVGNR	4	2	1	P00330		0	0	2.837e-05	3.03684	2	1251.67	3.23093	25.5603	0
	High	VVGLSTLPEIYEK	6	1	1	P00330		0	0	4.9e-06	2.99706	2	1447.81	1.88087	31.3252	0
	High	ANELLINVK	4	1	1	P00330		0	0	0.003081	2.56662	2	1013.6	0.807793	23.6529	0
	High	VLGIDGGEGK	2	1	1	P00330		0	0	0.0003607	2.48583	2	944.505	0.589046	17.9829	0
	High	EALDFFAR	4	3	1	P00330		0	0	0.000579	2.37827	2	968.484	-0.0332048	29.5407	0
	High	IGDYAGIK	4	2	1	P00330		0	0	0.005209	2.26162	2	836.451	-0.438761	16.9719	0
	High	ANGTTVLVGmPAGAK	1	1	1	P00330	M10(Oxidation)	0	0	0.0003842	2.2135	2	1402.74	1.42317	17.2068	0
	High	EKDIVGAVLK	2	1	1	P00330		0	0	0.008401	2.18085	2	1071.64	2.17869	20.2117	1
	High	GVIFYESHGK	3	1	1	P00330		0	0	0.002356	2.03501	2	1136.57	1.08513	17.3222	0
	High	YVVDTSK	4	3	2	P00330;P07246		0	0	0.001343	1.73333	2	811.419	-0.786756	11.3455	0
	High	SIGGEVFIDFTK	2	1	1	P00330		0	0	0.0004228	1.22656	2	1312.68	0.729491	35.9266	0
	High	DIPVPKPK	6	1	1	P00330		0	0.001	0.01823	1.45742	2	893.545	-0.0823069	15.3412	0
	High	DIVGAVLK	2	1	1	P00330		0	0.003	0.05636	1.69633	2	814.502	-1.03412	25.9213	0
P00925	Enolase 2 OS=Saccharomyces cerevisiae (strain ATCC 204508 / S288c) OX=559292 GN=ENO2 PE=1 SV=2 - [ENO2_YEAST]	215.826	49.2	1	7	19	89	437	46.885	5.99854
	A2	Sequence	# PSMs	# Proteins	# Protein Groups	Protein Group Accessions	Modifications	ΔCn	q-Value	PEP	XCorr	Charge	MH+ [Da]	ΔM [ppm]	RT [min]	# Missed Cleavages
	High	SIVPSGASTGVHEALEMR	3	2	2	P00925;P00924		0	0	3.981e-09	5.1839	3	1840.92	1.16262	26.7048	0
	High	SGETEDTFIADLVVGLR	4	2	2	P00925;P00924		0	0	7.324e-10	4.67591	2	1821.93	4.44395	43.0001	0
	High	TAGIQIVADDLTVTNPAR	6	1	1	P00925		0	0	4.06e-06	4.59763	2	1855	6.8717	32.3343	0
	High	AVDDFLLSLDGTANK	16	2	2	P00925;P00924		0	0	1.494e-07	3.81655	2	1578.8	0.62595	35.7029	0
	High	SIVPSGASTGVHEALEMRDEDK	2	1	1	P00925		0	0	0.005441	3.50899	4	2328.12	1.64644	24.3958	1
	High	VNQIGTLSESIK	4	2	2	P00925;P00924		0	0	1.324e-05	3.36275	2	1288.71	1.40506	23.3667	0
	High	GVMNAVNNVNNVIAAAFVK	6	1	1	P00925		0	0	1.315e-06	3.34816	2	1945.03	1.13842	42.1381	0
	High	GNPTVEVELTTEK	2	2	2	P00925;P00924		0	0	7.741e-06	3.2629	2	1416.73	2.49591	22.2881	0
	High	IGLDcASSEFFK	3	2	2	P00925;P00924	C5(Carbamidomethyl)	0	0	5.53e-07	3.15451	2	1373.64	0.641937	31.0754	0
	High	IGSEVYHNLK	3	2	2	P00925;P00924		0	0	9.406e-05	3.08577	2	1159.61	1.69464	16.2828	0
	High	LGANAILGVSMAAAR	5	1	1	P00925		0	0	5.555e-06	3.05333	2	1414.78	-0.0681628	31.2901	0
	High	KAADALLLK	2	2	2	P00925;P00924		0	0	0.0005215	2.92848	2	942.597	-1.0871	18.4439	1
	High	NVPLYQHLADLSK	7	1	1	P00925		0	0	0.00014	2.59146	3	1497.81	0.334761	28.1865	0
	High	LGANAILGVSmAAAR	2	1	1	P00925	M11(Oxidation)	0	0	5.815e-05	2.44804	2	1430.78	3.06001	27.1662	0
	High	ANLDVKDQK	5	2	2	P00925;P00924		0	0	0.001305	2.32909	2	1030.55	-0.0187533	4.2712	1
	High	AADALLLK	4	2	2	P00925;P00924		0	0	0.0006282	2.31799	2	814.504	0.989135	22.0577	0
	High	TFAEAMR	4	1	1	P00925		0	0	0.007917	2.06966	2	825.392	-0.467569	15.792	0
	High	IATAIEKK	8	2	2	P00925;P00924		0	0	0.0005194	1.94904	2	873.541	0.851699	7.23928	1
	High	IEEELGDK	2	1	1	P00925		0	0	0.01017	1.90955	2	932.458	0.359046	13.3144	0
	High	DGKYDLDFK	1	2	2	P00925;P00924		0	0.001	0.01703	2.43898	2	1100.53	1.89945	21.1051	1
P00560	Phosphoglycerate kinase OS=Saccharomyces cerevisiae (strain ATCC 204508 / S288c) OX=559292 GN=PGK1 PE=1 SV=2 - [PGK_YEAST]	212.917	66.59	1	26	26	88	416	44.7108	7.60596
	A2	Sequence	# PSMs	# Proteins	# Protein Groups	Protein Group Accessions	Modifications	ΔCn	q-Value	PEP	XCorr	Charge	MH+ [Da]	ΔM [ppm]	RT [min]	# Missed Cleavages
	High	TVTDKEGIPAGWQGLDNGPESR	3	1	1	P00560		0	0	7.153e-07	4.66629	3	2327.13	1.42731	25.8561	1
	High	VLENTEIGDSIFDK	3	1	1	P00560		0	0	1.186e-06	4.25182	2	1579.79	2.55654	29.3848	0
	High	SSAAGNTVIIGGGDTATVAK	4	1	1	P00560		0	0	1.264e-07	4.24932	2	1789.93	1.7013	21.3142	0
	High	DVTFLNDcVGPEVEAAVK	4	1	1	P00560	C8(Carbamidomethyl)	0	0	2.339e-05	3.87872	2	1962.95	2.66192	34.8919	0
	High	ISHVSTGGGASLELLEGK	2	1	1	P00560		0	0	0.0002831	3.67079	3	1754.93	-1.67649	24.5423	0
	High	AHSSmVGFDLPQR	1	1	1	P00560	M5(Oxidation)	0	0	8.652e-05	3.53593	3	1460.69	-0.21801	20.5427	0
	High	AHSSMVGFDLPQR	4	1	1	P00560		0	0	7.114e-06	3.53501	2	1444.7	-1.00591	23.7915	0
	High	SSAAGNTVIIGGGDTATVAKK	2	1	1	P00560		0	0	1.158e-06	3.40996	3	1918.03	1.42192	17.4987	1
	High	TIVWNGPPGVFEFEK	10	1	1	P00560		0	0	9.212e-06	3.29496	2	1719.88	3.2066	37.706	0
	High	ASAPGSVILLENLR	7	1	1	P00560		0	0	7.098e-07	3.05034	2	1439.82	1.67588	32.5363	0
	High	LSVQDLDLK	2	1	1	P00560		0	0	0.0005023	2.90473	2	1030.58	1.39921	27.1424	0
	High	ALENPTRPFLAILGGAK	3	1	1	P00560		0	0	0.0001013	2.89386	3	1768.01	-0.546374	41.4924	0
	High	KLFAATVAK	4	1	1	P00560		0	0	0.0005292	2.73322	2	948.588	0.475511	17.0295	1
	High	VDFNVPLDGK	3	1	1	P00560		0	0	6.347e-05	2.68604	2	1103.57	0.624188	26.7028	0
	High	VDFNVPLDGKK	3	1	1	P00560		0	0	0.0001719	2.62713	2	1231.67	3.03758	22.3875	1
	High	LSVQDLDLKDKR	1	1	1	P00560		0	0	0.0005866	2.58015	3	1429.8	0.965517	20.2043	2
	High	YHIEEEGSR	3	1	1	P00560		0	0	0.0002874	2.45194	2	1119.51	1.37823	12.0478	0
	High	ELPGVAFLSEK	4	1	1	P00560		0	0	1.772e-05	2.42682	2	1189.65	1.5632	31.9559	0
	High	GVEVVLPVDFIIADAFSADANTK	3	1	1	P00560		0	0	0.0004579	2.3182	3	2391.25	3.24435	44.712	0
	High	ELPGVAFLSEKK	2	1	1	P00560		0	0	0.0004595	2.3021	3	1317.74	0.0120359	28.3631	1
	High	ALLDEVVK	4	1	1	P00560		0	0	0.0005751	2.26797	2	886.525	0.551189	25.5084	0
	High	IVAALPTIK	5	1	1	P00560		0	0	0.0004522	2.2491	2	925.609	0.603794	25.3879	0
	High	AAGFLLEK	3	1	1	P00560		0	0	0.001396	2.1114	2	848.487	-1.25098	23.4113	0
	High	YSLAPVAK	4	1	1	P00560		0	0	0.004289	1.86449	2	848.486	-1.94675	17.9814	0
	High	LFAATVAK	1	1	1	P00560		0	0	0.00326	1.82981	2	820.492	-0.492547	18.5317	0
	High	ELQSLLGK	2	1	1	P00560		0	0.002	0.04988	1.87401	2	887.52	0.343423	21.9461	0
	High	YVLEHHPR	1	1	1	P00560		0	0.002	0.04387	0.753368	2	1050.55	-0.0591489	11.5271	0
P05750	40S ribosomal protein S3 OS=Saccharomyces cerevisiae (strain ATCC 204508 / S288c) OX=559292 GN=RPS3 PE=1 SV=5 - [RS3_YEAST]	207.916	75	1	17	17	75	240	26.4862	9.40771
	A2	Sequence	# PSMs	# Proteins	# Protein Groups	Protein Group Accessions	Modifications	ΔCn	q-Value	PEP	XCorr	Charge	MH+ [Da]	ΔM [ppm]	RT [min]	# Missed Cleavages
	High	ALPDAVTIIEPKEEEPILAPSVK	20	1	1	P05750		0	0	3.82e-06	4.56413	3	2459.37	3.77377	33.3606	1
	High	FADGFLIHSGQPVNDFIDTATR	10	1	1	P05750		0	0	1.333e-07	4.24249	3	2421.19	2.48885	41.0711	0
	High	ELAEEGYSGVEVR	4	1	1	P05750		0	0	1.284e-06	3.80256	2	1437.69	-0.315116	21.7333	0
	High	INELTLLVQK	2	1	1	P05750		0	0	5.163e-05	3.41342	2	1170.71	0.291298	29.9911	0
	High	GLSAVAQAESMK	3	1	1	P05750		0	0	2.06e-05	3.29222	2	1191.6	-0.463423	20.8728	0
	High	VTPTKTEVIIR	2	1	1	P05750		0	0	0.0001524	3.04898	3	1256.76	0.102346	15.77	1
	High	GLSAVAQAESmK	4	1	1	P05750	M11(Oxidation)	0	0	5.507e-06	2.91945	2	1207.6	0.82208	17.0486	0
	High	TQDVLGENGR	2	1	1	P05750		0	0	0.000752	2.77893	2	1088.53	-2.91813	13.3096	0
	High	ALPDAVTIIEPK	4	1	1	P05750		0	0	0.0001135	2.65798	2	1266.73	1.68958	29.7398	0
	High	YAPGTIVLYAER	5	1	1	P05750		0	0	4.09e-06	2.57474	2	1352.72	2.67135	28.4248	0
	High	DYRPAEETEAQAEPVEA	4	1	1	P05750		0	0	0.00188	2.45146	2	1904.85	1.25353	20.6386	0
	High	GcEVVVSGK	4	1	1	P05750	C2(Carbamidomethyl)	0	0	0.002916	2.33198	2	934.466	0.130478	11.0961	0
	High	LLNGLAIR	2	1	1	P05750		0	0	0.001596	2.17411	2	869.557	0.196726	24.9231	0
	High	YVMESGAK	1	1	1	P05750		0	0	0.00964	1.3678	2	884.418	-0.150247	11.6331	0
	High	LVADGVFYAELNEFFTR	2	1	1	P05750		0	0.001	0.02853	1.18254	3	1990.99	-2.17171	43.8628	0
	High	RINELTLLVQK	2	1	1	P05750		0	0.002	0.03708	2.7085	3	1326.81	-0.707642	26.8903	1
	High	TQDVLGENGRR	2	1	1	P05750		0	0.003	0.05124	2.72479	3	1244.63	-0.466541	11.1962	1
	High	IMRDPAK	2	1	1	P05750		0	0.005	0.1321	1.9168	2	830.455	-0.112596	3.86051	1
P00358	Glyceraldehyde-3-phosphate dehydrogenase 2 OS=Saccharomyces cerevisiae (strain ATCC 204508 / S288c) OX=559292 GN=TDH2 PE=1 SV=3 - [G3P2_YEAST]	174.085	50.6	1	1	18	66	332	35.8244	6.96143
	A2	Sequence	# PSMs	# Proteins	# Protein Groups	Protein Group Accessions	Modifications	ΔCn	q-Value	PEP	XCorr	Charge	MH+ [Da]	ΔM [ppm]	RT [min]	# Missed Cleavages
	High	VINDAFGIEEGLMTTVHSMTATQK	1	2	2	P00358;P00360		0	0	2.421e-07	4.73895	3	2593.29	9.66773	42.3292	0
	High	KVVITAPSSTAPMFVMGVNEEK	6	2	2	P00358;P00359		0	0	6.094e-05	4.58839	3	2335.2	0.530535	30.5929	1
	High	VVITAPSSTAPMFVMGVNEEK	2	2	2	P00358;P00359		0	0	5.17e-08	4.27454	2	2207.11	2.7241	33.7462	0
	High	TASGNIIPSSTGAAK	7	3	3	P00358;P00359;P00360		0	0	2.493e-08	3.87425	2	1374.72	1.10804	16.695	0
	High	IVSNAScTTNcLAPLAK	4	3	3	P00358;P00359;P00360	C7(Carbamidomethyl); C11(Carbamidomethyl)	0	0	1.67e-06	3.82165	2	1819.91	1.71155	22.9196	0
	High	KVVITAPSSTAPmFVMGVNEEK	3	2	2	P00358;P00359	M13(Oxidation)	0	0	1.959e-06	3.67864	3	2351.2	-0.139897	27.8001	1
	High	VVITAPSSTAPMFVMGVNEEKYTSDLK	6	2	2	P00358;P00359		0	0	0.0004725	3.5612	3	2914.48	7.87301	39.376	1
	High	LVSWYDNEYGYSTR	9	2	2	P00358;P00359		0	0	1.443e-06	3.54155	2	1752.78	-2.64461	28.835	0
	High	TVDGPSHKDWR	2	3	3	P00358;P00359;P00360		0	0	9.305e-05	2.88	3	1297.63	-0.924674	12.0249	1
	High	VVDLVEHVAK	4	2	2	P00358;P00359		0	0	0.0002491	2.76174	2	1108.64	-0.977721	18.6491	0
	High	VVITAPSSTAPMFVmGVNEEK	3	2	2	P00358;P00359	M15(Oxidation)	0	0	0.001035	2.74543	2	2223.11	1.47761	29.8705	0
	High	LNKETTYDEIKK	1	2	2	P00358;P00359		0	0	0.001355	2.72125	3	1481.78	-0.501177	12.9575	2
	High	VVDLVEHVAKA	3	2	2	P00358;P00359		0	0	5.978e-05	2.68584	2	1179.67	1.03823	21.2498	1
	High	ETTYDEIKK	2	2	2	P00358;P00359		0	0	0.01076	2.4299	2	1126.56	0.856526	11.8568	1
	High	LNKETTYDEIK	3	2	2	P00358;P00359		0	0	7.775e-05	2.41956	2	1353.69	-0.133396	14.9302	1
	High	VAINGFGR	3	2	2	P00358;P00359		0	0	0.002929	2.33594	2	833.463	-0.420322	19.7553	0
	High	VPTVDVSVVDLTVK	1	3	3	P00358;P00359;P00360		0	0	0.0003725	1.90306	3	1470.84	0.479603	32.4857	0
	High	ETTYDEIK	2	2	2	P00358;P00359		0	0	0.007971	1.74004	2	998.468	0.598935	15.164	0
	High	IATFQER	1	1	1	P00358		0	0.001	0.03104	1.94887	2	864.457	-0.690135	14.9609	0
	High	LTGmAFR	3	3	3	P00358;P00359;P00360	M4(Oxidation)	0	0.001	0.02538	1.64595	2	811.413	-0.0786269	14.5435	0
P15108	ATP-dependent molecular chaperone HSC82 OS=Saccharomyces cerevisiae (strain ATCC 204508 / S288c) OX=559292 GN=HSC82 PE=1 SV=4 - [HSC82_YEAST]	169.848	38.3	1	5	29	67	705	80.8497	4.83057
	A2	Sequence	# PSMs	# Proteins	# Protein Groups	Protein Group Accessions	Modifications	ΔCn	q-Value	PEP	XCorr	Charge	MH+ [Da]	ΔM [ppm]	RT [min]	# Missed Cleavages
	High	NPSDITQEEYNAFYK	4	2	2	P02829;P15108		0	0	2.362e-07	4.86568	2	1818.82	3.77577	27.4324	0
	High	SVDELTSLTDYVTR	5	2	2	P02829;P15108		0	0	1.487e-07	3.68253	2	1598.79	0.660759	34.3243	0
	High	GVVDSEDLPLNLSR	2	2	2	P02829;P15108		0	0	9.233e-07	3.54667	2	1513.78	-0.677595	29.315	0
	High	EEVQELEELNK	1	2	2	P02829;P15108		0	0	3.48e-05	3.50285	2	1359.67	3.22078	22.9139	0
	High	DFELEETDEEKAER	2	2	2	P02829;P15108		0	0	0.0002627	3.44894	3	1739.76	1.75068	20.6629	1
	High	ELISNASDALDKIR	2	2	2	P02829;P15108		0	0	1.259e-07	3.43628	3	1544.83	0.536114	26.1849	1
	High	LEEVDEEEEEKKPK	3	1	1	P15108		0	0	0.003461	3.41653	3	1730.83	-0.210001	12.3893	1
	High	VKEEVQELEELNK	2	2	2	P15108;P02829		0	0	0.00732	3.35798	3	1586.82	-5.1716	22.3155	1
	High	EVPIPEEEKKDEEK	2	2	2	P02829;P15108		0	0	3.326e-05	3.32823	3	1698.84	0.769549	12.8885	2
	High	QLETEPDLFIR	4	2	2	P02829;P15108		0	0	2.989e-06	3.32096	2	1360.71	1.77191	30.1645	0
	High	SISNDWEDPLYVK	2	2	2	P02829;P15108		0	0	2.946e-05	3.04774	2	1565.75	1.13447	31.5114	0
	High	ALKDILGDQVEK	2	1	1	P15108		0	0	3.834e-05	3.01044	2	1328.74	-0.15986	23.6651	1
	High	ELISNASDALDK	2	2	2	P02829;P15108		0	0	5.652e-06	3.00521	2	1275.64	-1.24676	22.2265	0
	High	AELINNLGTIAK	3	2	2	P02829;P15108		0	0	4.624e-06	2.88982	2	1256.72	0.139756	26.2533	0
	High	NIYYITGESLK	2	2	2	P02829;P15108		0	0	3.715e-05	2.83477	2	1300.68	-0.171538	27.0765	0
	High	HSEFVAYPIQLLVTK	2	1	1	P15108		0	0	0.0002056	2.69624	3	1744.96	0.384578	41.6595	0
	High	DFELEETDEEK	2	2	2	P02829;P15108		0	0	5.505e-05	2.68109	2	1383.59	3.97044	22.2003	0
	High	KTFEISPK	2	2	2	P02829;P15108		0	0	0.001871	2.64602	2	949.536	0.358944	13.7337	1
	High	LLDAPAAIR	2	2	2	P02829;P15108		0	0	0.0001049	2.59221	2	939.562	-0.139371	22.2418	0
	High	EIKEYEPLTK	1	2	2	P02829;P15108		0	0	0.001333	2.3894	2	1249.67	2.27611	17.4418	1
	High	SPFLDALK	4	2	2	P02829;P15108		0	0	0.004588	2.14919	2	890.498	-0.233422	28.0523	0
	High	APFDLFESK	1	2	2	P02829;P15108		0	0	0.0001379	2.06643	2	1053.53	0.00264173	31.1657	0
	High	LGVHEDTQNR	2	2	2	P02829;P15108		0	0	6.046e-05	2.00455	2	1168.57	0.132649	9.24113	0
	High	DILGDQVEK	2	1	1	P15108		0	0	0.001571	1.97071	2	1016.53	0.305335	19.6163	0
	High	DSGIGMTK	1	2	2	P02829;P15108		0	0	0.00747	1.82206	2	808.386	-0.794419	11.6561	0
	High	YQALSDPK	2	1	1	P15108		0	0	0.002733	1.76649	2	921.468	0.382913	13.6334	0
	High	AILFIPK	4	2	2	P02829;P15108		0	0.001	0.01451	1.51147	2	801.523	-0.0365638	27.7738	0
	High	TFEISPK	2	2	2	P02829;P15108		0	0.002	0.04161	1.80563	2	821.438	-3.22678	17.6578	0
	High	TKPLWTR	2	2	2	P02829;P15108		0	0.004	0.1069	1.64986	2	901.525	0.0531975	14.9289	0
P02829	ATP-dependent molecular chaperone HSP82 OS=Saccharomyces cerevisiae (strain ATCC 204508 / S288c) OX=559292 GN=HSP82 PE=1 SV=1 - [HSP82_YEAST]	163.652	36.95	1	4	28	64	709	81.356	4.90674
	A2	Sequence	# PSMs	# Proteins	# Protein Groups	Protein Group Accessions	Modifications	ΔCn	q-Value	PEP	XCorr	Charge	MH+ [Da]	ΔM [ppm]	RT [min]	# Missed Cleavages
	High	NPSDITQEEYNAFYK	4	2	2	P02829;P15108		0	0	2.362e-07	4.86568	2	1818.82	3.77577	27.4324	0
	High	SVDELTSLTDYVTR	5	2	2	P02829;P15108		0	0	1.487e-07	3.68253	2	1598.79	0.660759	34.3243	0
	High	TGQFGWSANMER	3	1	1	P02829		0	0	9.222e-07	3.62795	2	1383.61	-0.669466	24.5503	0
	High	GVVDSEDLPLNLSR	2	2	2	P02829;P15108		0	0	9.233e-07	3.54667	2	1513.78	-0.677595	29.315	0
	High	EEVQEIEELNK	1	2	2	P02829;P15108		0	0	3.48e-05	3.50285	2	1359.67	3.22078	22.9139	0
	High	DFELEETDEEKAER	2	2	2	P02829;P15108		0	0	0.0002627	3.44894	3	1739.76	1.75068	20.6629	1
	High	ELISNASDALDKIR	2	2	2	P02829;P15108		0	0	1.259e-07	3.43628	3	1544.83	0.536114	26.1849	1
	High	VKEEVQEIEELNK	2	2	2	P15108;P02829		0	0	0.00732	3.35798	3	1586.82	-5.1716	22.3155	1
	High	EVPIPEEEKKDEEK	2	2	2	P02829;P15108		0	0	3.326e-05	3.32823	3	1698.84	0.769549	12.8885	2
	High	QLETEPDLFIR	4	2	2	P02829;P15108		0	0	2.989e-06	3.32096	2	1360.71	1.77191	30.1645	0
	High	SISNDWEDPLYVK	2	2	2	P02829;P15108		0	0	2.946e-05	3.04774	2	1565.75	1.13447	31.5114	0
	High	ELISNASDALDK	2	2	2	P02829;P15108		0	0	5.652e-06	3.00521	2	1275.64	-1.24676	22.2265	0
	High	AELINNLGTIAK	3	2	2	P02829;P15108		0	0	4.624e-06	2.88982	2	1256.72	0.139756	26.2533	0
	High	NIYYITGESLK	2	2	2	P02829;P15108		0	0	3.715e-05	2.83477	2	1300.68	-0.171538	27.0765	0
	High	DFELEETDEEK	2	2	2	P02829;P15108		0	0	5.505e-05	2.68109	2	1383.59	3.97044	22.2003	0
	High	KTFEISPK	2	2	2	P02829;P15108		0	0	0.001871	2.64602	2	949.536	0.358944	13.7337	1
	High	LLDAPAAIR	2	2	2	P02829;P15108		0	0	0.0001049	2.59221	2	939.562	-0.139371	22.2418	0
	High	EIKEYEPLTK	1	2	2	P02829;P15108		0	0	0.001333	2.3894	2	1249.67	2.27611	17.4418	1
	High	LEEVDEEEEKKPK	2	1	1	P02829		0	0	0.0002491	2.33458	3	1601.79	0.762208	11.875	1
	High	EILGDQVEK	2	1	1	P02829		0	0	0.006685	2.29859	2	1030.54	0.928411	17.3988	0
	High	SPFLDALK	4	2	2	P02829;P15108		0	0	0.004588	2.14919	2	890.498	-0.233422	28.0523	0
	High	APFDLFESK	1	2	2	P02829;P15108		0	0	0.0001379	2.06643	2	1053.53	0.00264173	31.1657	0
	High	LGVHEDTQNR	2	2	2	P02829;P15108		0	0	6.046e-05	2.00455	2	1168.57	0.132649	9.24113	0
	High	DSGIGMTK	1	2	2	P02829;P15108		0	0	0.00747	1.82206	2	808.386	-0.794419	11.6561	0
	High	AILFIPK	4	2	2	P02829;P15108		0	0.001	0.01451	1.51147	2	801.523	-0.0365638	27.7738	0
	High	FYSAFSK	1	1	1	P02829		0	0.001	0.01488	1.39116	2	849.413	-1.27005	19.7875	0
	High	TFEISPK	2	2	2	P02829;P15108		0	0.002	0.04161	1.80563	2	821.438	-3.22678	17.6578	0
	High	TKPLWTR	2	2	2	P02829;P15108		0	0.004	0.1069	1.64986	2	901.525	0.0531975	14.9289	0
Q03434	Transposon Ty1-ML2 Gag-Pol polyprotein OS=Saccharomyces cerevisiae (strain ATCC 204508 / S288c) OX=559292 GN=TY1B-ML2 PE=3 SV=2 - [YM12B_YEAST]	153.041	23.3	60	2	31	72	1755	198.449	8.11865
	A2	Sequence	# PSMs	# Proteins	# Protein Groups	Protein Group Accessions	Modifications	ΔCn	q-Value	PEP	XCorr	Charge	MH+ [Da]	ΔM [ppm]	RT [min]	# Missed Cleavages
	High	EVHTNQDPLDVSASKTEEcEK	4	25	2	P47100;Q03434	C19(Carbamidomethyl)	0	0	6.952e-08	4.99601	4	2416.09	0.618369	17.0714	1
	High	AHNVSTSNNSPSTDNDSISK	2	46	2	P47100;Q03434		0	0	1.16e-06	4.49637	3	2074.93	1.53874	11.7039	0
	High	MQSDTQEANDIVTLANLQYNGSTPADAFETK	3	48	2	P47100;Q03434		0	0	4.343e-07	4.41441	3	3372.55	0.302853	37.5721	0
	High	EVHTNQDPLDVSASK	4	50	2	P47100;Q03434		0	0	2.827e-05	3.72678	3	1639.79	0.408934	17.3425	0
	High	LVAISDASYGNQPYYK	1	30	1	Q03434		0	0	2.557e-08	3.33105	2	1788.88	-0.565293	26.0132	0
	High	EVDPNISESNILPSK	2	31	2	Q03434;P47100		0	0	8.171e-05	3.03494	2	1641.84	1.39688	25.0009	0
	High	DILSVDYTDIMK	6	53	2	P47100;Q03434		0	0	9.675e-06	3.02386	2	1412.7	0.93649	35.3773	0
	High	TVDTTNYVILQGK	2	33	2	Q03434;P47100		0	0	1.287e-05	2.81807	2	1451.78	3.20491	24.2056	0
	High	DILSVDYTDImK	2	53	2	P47100;Q03434	M11(Oxidation)	0	0	2.072e-05	2.78133	2	1428.7	2.77636	29.8408	0
	High	FLQNSNLGGIIPTVNGKPVR	1	43	2	P47100;Q03434		0	0	0.0004272	2.66736	3	2124.2	1.5981	29.8377	0
	High	LIGLASYVGYK	1	43	2	Q03434;P47100		0	0	5.619e-05	2.62643	2	1183.67	0.821174	31.0984	0
	High	YDEAITYNK	2	42	2	Q03434;P47100		0	0	0.0002865	2.61135	2	1116.52	1.20107	16.8195	0
	High	TVPQISDQETEKR	3	24	2	P47100;Q03434		0	0	0.0001383	2.59671	3	1530.78	0.353126	13.7315	1
	High	AVSPTDSTPPSTHTEDSKR	4	31	2	Q03434;P47100		0	0	7.165e-06	2.56615	4	2012.95	0.432333	10.7134	1
	High	SDGTVLAPIVK	2	38	2	Q03434;P47100		0	0	0.000402	2.40064	2	1099.64	-0.574614	23.0308	0
	High	YGDFYWVSK	2	27	2	Q03434;P47100		0	0	0.001184	2.31005	2	1164.54	0.836043	29.7527	0
	High	MLAHANAQTIR	2	31	2	Q03434;P47100		0	0	0.0003628	2.29234	3	1225.65	-0.791435	13.1505	0
	High	LNNNGIHINNK	4	48	2	P47100;Q03434		0	0	0.001782	2.24589	3	1250.66	0.501642	12.7505	0
	High	STTEPIQLNNK	2	48	2	P47100;Q03434		0	0	0.0005316	2.22393	2	1244.65	1.93548	17.3567	0
	High	QSGANWYETIK	2	44	2	Q03434;P47100		0	0	0.001877	2.17418	2	1296.63	2.68583	24.513	0
	High	SAPSYFISFTDETTK	2	23	2	Q03434;P47100		0	0	7.974e-05	2.0941	2	1693.8	3.15245	32.3679	0
	High	VAcQLIMR	2	48	2	P47100;Q03434	C3(Carbamidomethyl)	0	0	0.001899	2.08841	2	990.523	0.19613	19.954	0
	High	SQIGNIYLLNGK	2	24	2	Q03434;P47100		0	0	0.0006074	1.99182	2	1319.74	2.43356	27.9255	0
	High	LGMENSLTEK	2	29	2	Q03434;P47100		0	0	1.539e-05	1.94829	2	1121.55	1.47515	18.7908	0
	High	LNVPLNPK	2	40	2	Q03434;P47100		0	0	0.002131	1.91501	2	894.541	-0.0830451	19.417	0
	High	NIADVMTKPLPIK	2	42	2	Q03434;P47100		0	0	0.0004244	1.83192	3	1439.83	0.193824	27.2357	0
	High	HSDSYSENETNHTNVPISSTGGTNNK	1	22	2	P47100;Q03434		0	0	0.004727	1.70565	4	2790.23	3.07966	14.6382	0
	High	SLEDNETEIK	2	33	2	Q03434;P47100		0	0	0.004503	1.66725	2	1177.56	2.74273	16.3903	0
	High	VAcQLImR	1	48	2	P47100;Q03434	C3(Carbamidomethyl); M7(Oxidation)	0	0	0.008316	1.36022	2	1006.52	4.27483	16.7512	0
	High	SPSIDASPPENNSSHNIVPIK	1	24	2	P47100;Q03434		0	0.001	0.01754	2.29349	3	2203.1	-1.3612	21.5234	0
	High	TLLDDcR	1	33	2	Q03434;P47100	C6(Carbamidomethyl)	0	0.001	0.01532	1.23563	2	892.419	-0.041699	16.1861	0
	High	VTNIIDR	2	46	2	P47100;Q03434		0	0.002	0.04585	1.53838	2	830.474	0.647915	15.7949	0
	High	QcGMEEVR	1	25	1	Q03434	C2(Carbamidomethyl)	0	0.005	0.1081	1.36549	2	1008.43	1.6028	12.41	0
P47100	Transposon Ty1-JR2 Gag-Pol polyprotein OS=Saccharomyces cerevisiae (strain ATCC 204508 / S288c) OX=559292 GN=TY1B-JR2 PE=3 SV=3 - [YJ12B_YEAST]	152.412	22.68	29	1	30	71	1755	198.494	8.32373
	A2	Sequence	# PSMs	# Proteins	# Protein Groups	Protein Group Accessions	Modifications	ΔCn	q-Value	PEP	XCorr	Charge	MH+ [Da]	ΔM [ppm]	RT [min]	# Missed Cleavages
	High	EVHTNQDPLDVSASKTEEcEK	4	25	2	P47100;Q03434	C19(Carbamidomethyl)	0	0	6.952e-08	4.99601	4	2416.09	0.618369	17.0714	1
	High	AHNVSTSNNSPSTDNDSISK	2	46	2	P47100;Q03434		0	0	1.16e-06	4.49637	3	2074.93	1.53874	11.7039	0
	High	MQSDTQEANDIVTLANLQYNGSTPADAFETK	3	48	2	P47100;Q03434		0	0	4.343e-07	4.41441	3	3372.55	0.302853	37.5721	0
	High	EVHTNQDPLDVSASK	4	50	2	P47100;Q03434		0	0	2.827e-05	3.72678	3	1639.79	0.408934	17.3425	0
	High	EVDPNISESNILPSK	2	31	2	Q03434;P47100		0	0	8.171e-05	3.03494	2	1641.84	1.39688	25.0009	0
	High	DILSVDYTDIMK	6	53	2	P47100;Q03434		0	0	9.675e-06	3.02386	2	1412.7	0.93649	35.3773	0
	High	TVDTTNYVILQGK	2	33	2	Q03434;P47100		0	0	1.287e-05	2.81807	2	1451.78	3.20491	24.2056	0
	High	DILSVDYTDImK	2	53	2	P47100;Q03434	M11(Oxidation)	0	0	2.072e-05	2.78133	2	1428.7	2.77636	29.8408	0
	High	SYLIQQcGMEEVR	1	7	1	P47100	C7(Carbamidomethyl)	0	0	2.173e-06	2.7025	2	1612.75	2.22102	25.6414	0
	High	FLQNSNLGGIIPTVNGKPVR	1	43	2	P47100;Q03434		0	0	0.0004272	2.66736	3	2124.2	1.5981	29.8377	0
	High	LIGLASYVGYK	1	43	2	Q03434;P47100		0	0	5.619e-05	2.62643	2	1183.67	0.821174	31.0984	0
	High	YDEAITYNK	2	42	2	Q03434;P47100		0	0	0.0002865	2.61135	2	1116.52	1.20107	16.8195	0
	High	TVPQISDQETEKR	3	24	2	P47100;Q03434		0	0	0.0001383	2.59671	3	1530.78	0.353126	13.7315	1
	High	AVSPTDSTPPSTHTEDSKR	4	31	2	Q03434;P47100		0	0	7.165e-06	2.56615	4	2012.95	0.432333	10.7134	1
	High	SDGTVLAPIVK	2	38	2	Q03434;P47100		0	0	0.000402	2.40064	2	1099.64	-0.574614	23.0308	0
	High	YGDFYWVSK	2	27	2	Q03434;P47100		0	0	0.001184	2.31005	2	1164.54	0.836043	29.7527	0
	High	MLAHANAQTIR	2	31	2	Q03434;P47100		0	0	0.0003628	2.29234	3	1225.65	-0.791435	13.1505	0
	High	LNNNGIHINNK	4	48	2	P47100;Q03434		0	0	0.001782	2.24589	3	1250.66	0.501642	12.7505	0
	High	STTEPIQLNNK	2	48	2	P47100;Q03434		0	0	0.0005316	2.22393	2	1244.65	1.93548	17.3567	0
	High	QSGANWYETIK	2	44	2	Q03434;P47100		0	0	0.001877	2.17418	2	1296.63	2.68583	24.513	0
	High	SAPSYFISFTDETTK	2	23	2	Q03434;P47100		0	0	7.974e-05	2.0941	2	1693.8	3.15245	32.3679	0
	High	VAcQLIMR	2	48	2	P47100;Q03434	C3(Carbamidomethyl)	0	0	0.001899	2.08841	2	990.523	0.19613	19.954	0
	High	SQIGNIYLLNGK	2	24	2	Q03434;P47100		0	0	0.0006074	1.99182	2	1319.74	2.43356	27.9255	0
	High	LGMENSLTEK	2	29	2	Q03434;P47100		0	0	1.539e-05	1.94829	2	1121.55	1.47515	18.7908	0
	High	LNVPLNPK	2	40	2	Q03434;P47100		0	0	0.002131	1.91501	2	894.541	-0.0830451	19.417	0
	High	NIADVMTKPLPIK	2	42	2	Q03434;P47100		0	0	0.0004244	1.83192	3	1439.83	0.193824	27.2357	0
	High	HSDSYSENETNHTNVPISSTGGTNNK	1	22	2	P47100;Q03434		0	0	0.004727	1.70565	4	2790.23	3.07966	14.6382	0
	High	SLEDNETEIK	2	33	2	Q03434;P47100		0	0	0.004503	1.66725	2	1177.56	2.74273	16.3903	0
	High	VAcQLImR	1	48	2	P47100;Q03434	C3(Carbamidomethyl); M7(Oxidation)	0	0	0.008316	1.36022	2	1006.52	4.27483	16.7512	0
	High	SPSIDASPPENNSSHNIVPIK	1	24	2	P47100;Q03434		0	0.001	0.01754	2.29349	3	2203.1	-1.3612	21.5234	0
	High	TLLDDcR	1	33	2	Q03434;P47100	C6(Carbamidomethyl)	0	0.001	0.01532	1.23563	2	892.419	-0.041699	16.1861	0
	High	VTNIIDR	2	46	2	P47100;Q03434		0	0.002	0.04585	1.53838	2	830.474	0.647915	15.7949	0
P38631	1,3-beta-glucan synthase component FKS1 OS=Saccharomyces cerevisiae (strain ATCC 204508 / S288c) OX=559292 GN=FKS1 PE=1 SV=2 - [FKS1_YEAST]	148.361	22.12	3	37	37	65	1876	214.712	7.2251
	A2	Sequence	# PSMs	# Proteins	# Protein Groups	Protein Group Accessions	Modifications	ΔCn	q-Value	PEP	XCorr	Charge	MH+ [Da]	ΔM [ppm]	RT [min]	# Missed Cleavages
	High	ILAEETAAYEGNENEAEKEDALK	2	1	1	P38631		0	0	1.531e-07	4.31525	3	2537.19	0.909694	22.4994	1
	High	IGAGMGEQMLSR	2	2	1	P38631		0	0	6.192e-07	3.75887	2	1249.61	1.94534	23.4746	0
	High	VENPEIVQMFGGNAEGLER	2	1	1	P38631		0	0	1.083e-06	3.62687	2	2089	0.584071	34.1484	0
	High	IYSALIDGHcEILDNGR	1	1	1	P38631	C10(Carbamidomethyl)	0	0	3.592e-08	3.48898	3	1945.95	5.51174	27.5813	0
	High	YEEQTTNHPVAIVGAR	2	1	1	P38631		0	0	2.556e-06	3.37985	3	1784.89	0.833022	17.792	0
	High	EYIFSENSGVLGDVAAGK	2	2	1	P38631		0	0	4.132e-07	3.3485	2	1855.91	1.88204	32.7163	0
	High	IEGDNSLEAADFR	2	1	1	P38631		0	0	1.999e-08	3.23501	2	1436.67	1.38698	23.4028	0
	High	EIIREDDQFSR	2	2	1	P38631		0	0	0.006032	3.08275	3	1407.69	-0.0702471	17.4507	1
	High	QEPMPEGDFLNR	3	1	1	P38631		0	0	6.242e-05	3.05941	2	1432.65	0.69155	25.9001	0
	High	EYYYLGTQLPVDR	2	1	1	P38631		0	0	0.0001616	3.03157	2	1616.8	2.89906	30.6408	0
	High	LIELPLEER	4	1	1	P38631		0	0	5.56e-05	2.76014	2	1111.64	0.0904582	29.1739	0
	High	MNQLSPLER	2	1	1	P38631		0	0	0.0001236	2.75205	2	1087.56	-1.07199	20.7952	0
	High	SDNQNHALIFYR	1	2	1	P38631		0	0	0.0004906	2.71578	3	1477.72	0.395478	22.7358	0
	High	VQLSGNPILGDGK	1	2	1	P38631		0	0	1.862e-06	2.70994	2	1297.71	1.50187	23.8572	0
	High	LLYHQVPSEIEGK	3	2	1	P38631		0	0	0.002353	2.70842	2	1512.81	1.60745	21.412	0
	High	FAGSAIYMGAR	1	1	1	P38631		0	0	0.0001018	2.70728	2	1143.56	0.61401	23.8703	0
	High	GMGYMAWTQPSR	2	1	1	P38631		0	0	4.46e-05	2.68919	2	1384.62	2.6259	27.1488	0
	High	EQTFGTLFAR	2	3	1	P38631		0	0	0.0008552	2.67819	2	1169.59	-2.2816	29.4076	0
	High	ILATTDMEIK	3	2	1	P38631		0	0	0.0005485	2.40428	2	1134.61	2.18723	22.8437	0
	High	NSWIGYVR	1	2	1	P38631		0	0	0.0002806	2.33306	2	994.512	1.0678	25.2593	0
	High	TTDDDRVNSVLR	2	1	1	P38631		0	0	0.00912	2.30831	3	1390.69	-3.76612	16.7755	1
	High	VITPIYHFIR	1	1	1	P38631		0	0	4.863e-05	2.27314	3	1258.73	0.359466	28.5366	0
	High	SAAPEYTLR	2	2	1	P38631		0	0	0.0006242	2.23379	2	1007.52	-0.42277	17.6513	0
	High	IVGYDDLNQLFWYPEGIAK	1	1	1	P38631		0	0	0.0005695	2.18682	2	2241.13	2.77652	42.6986	0
	High	TISGFMNYSR	1	2	1	P38631		0	0	0.0001998	2.11366	2	1175.55	-2.26077	25.1852	0
	High	IVLEDGTK	2	1	1	P38631		0	0	0.00152	2.05945	2	874.488	-0.124258	14.3822	0
	High	EDDQFSR	2	2	1	P38631		0	0	0.00425	2.05612	2	896.374	-0.400757	9.48762	0
	High	VTLLEYLK	2	2	1	P38631		0	0	0.000336	2.03278	2	978.589	1.72737	33.1901	0
	High	IPFSILYSR	2	2	1	P38631		0	0	0.0004011	1.98753	2	1095.62	0.27511	32.6779	0
	High	TLSQIGGK	2	1	1	P38631		0	0	0.003251	1.90203	2	803.462	-0.273365	11.4514	0
	High	AMEEANPEDTEETLNK	1	1	1	P38631		0	0	0.001758	1.90099	2	1820.79	1.34566	19.4965	0
	High	FLVSMQR	1	2	1	P38631		0	0	0.01003	1.6343	2	880.472	0.708616	22.0124	0
	High	LVGDESEK	2	2	1	P38631		0	0	0.0004967	1.19905	2	876.43	-0.551988	4.21087	0
	High	QIRPPIYSLK	1	2	1	P38631		0	0.002	0.03374	1.70459	3	1214.73	-0.0178869	22.6331	0
	High	ILSTTAMR	1	1	1	P38631		0	0.002	0.04337	1.50475	2	892.494	1.64323	16.5517	0
	High	KLVGDESEK	1	2	1	P38631		0	0.005	0.1102	1.13135	2	1004.53	2.98242	3.61663	1
	High	IKHcEYYQcGK	1	2	1	P38631	C4(Carbamidomethyl); C9(Carbamidomethyl)	0	0.005	0.1386	0.961165	3	1485.66	0.486781	11.0326	1
P00924	Enolase 1 OS=Saccharomyces cerevisiae (strain ATCC 204508 / S288c) OX=559292 GN=ENO1 PE=1 SV=3 - [ENO1_YEAST]	142.965	38.22	1	3	15	61	437	46.7873	6.62451
	A2	Sequence	# PSMs	# Proteins	# Protein Groups	Protein Group Accessions	Modifications	ΔCn	q-Value	PEP	XCorr	Charge	MH+ [Da]	ΔM [ppm]	RT [min]	# Missed Cleavages
	High	SIVPSGASTGVHEALEMR	3	2	2	P00925;P00924		0	0	3.981e-09	5.1839	3	1840.92	1.16262	26.7048	0
	High	SGETEDTFIADLVVGLR	4	2	2	P00925;P00924		0	0	7.324e-10	4.67591	2	1821.93	4.44395	43.0001	0
	High	TAGIQIVADDLTVTNPK	2	1	1	P00924		0	0	4.687e-08	3.87497	2	1755.95	2.56463	31.1701	0
	High	AVDDFLISLDGTANK	16	2	2	P00925;P00924		0	0	1.494e-07	3.81655	2	1578.8	0.62595	35.7029	0
	High	VNQIGTLSESIK	4	2	2	P00925;P00924		0	0	1.324e-05	3.36275	2	1288.71	1.40506	23.3667	0
	High	NVNDVIAPAFVK	2	1	1	P00924		0	0	9.798e-06	3.29958	2	1286.71	2.841	28.2715	0
	High	GNPTVEVELTTEK	2	2	2	P00925;P00924		0	0	7.741e-06	3.2629	2	1416.73	2.49591	22.2881	0
	High	IGLDcASSEFFK	3	2	2	P00925;P00924	C5(Carbamidomethyl)	0	0	5.53e-07	3.15451	2	1373.64	0.641937	31.0754	0
	High	IGSEVYHNLK	3	2	2	P00925;P00924		0	0	9.406e-05	3.08577	2	1159.61	1.69464	16.2828	0
	High	KAADALLLK	2	2	2	P00925;P00924		0	0	0.0005215	2.92848	2	942.597	-1.0871	18.4439	1
	High	ANIDVKDQK	5	2	2	P00925;P00924		0	0	0.001305	2.32909	2	1030.55	-0.0187533	4.2712	1
	High	AADALLLK	4	2	2	P00925;P00924		0	0	0.0006282	2.31799	2	814.504	0.989135	22.0577	0
	High	IATAIEKK	8	2	2	P00925;P00924		0	0	0.0005194	1.94904	2	873.541	0.851699	7.23928	1
	High	DGKYDLDFK	1	2	2	P00925;P00924		0	0.001	0.01703	2.43898	2	1100.53	1.89945	21.1051	1
	High	TFAEALR	2	1	1	P00924		0	0.001	0.01925	1.52215	2	807.434	-2.43208	18.3056	0
P07149	Fatty acid synthase subunit beta OS=Saccharomyces cerevisiae (strain ATCC 204508 / S288c) OX=559292 GN=FAS1 PE=1 SV=2 - [FAS1_YEAST]	135.893	21.36	1	38	38	63	2051	228.547	5.92236
	A2	Sequence	# PSMs	# Proteins	# Protein Groups	Protein Group Accessions	Modifications	ΔCn	q-Value	PEP	XCorr	Charge	MH+ [Da]	ΔM [ppm]	RT [min]	# Missed Cleavages
	High	VAASFSQEALQYVVER	1	1	1	P07149		0	0	5.326e-11	3.88114	2	1796.92	2.1521	34.6781	0
	High	ALIENWAADSVSSR	1	1	1	P07149		0	0	3.408e-08	3.51878	2	1518.76	3.40014	28.2198	0
	High	TVVTLSEPVQGELKPTVILK	1	1	1	P07149		0	0	0.0001096	3.46048	3	2151.27	1.46727	30.5784	0
	High	ILPEPTEGFAADDEPTTPAELVGK	3	1	1	P07149		0	0	1.818e-07	3.42795	2	2497.24	0.523035	33.1417	0
	High	SNYGMIAINPGR	2	1	1	P07149		0	0	1.463e-05	3.08136	2	1292.64	-1.88262	25.2585	0
	High	VSGDLNPIHVSR	1	1	1	P07149		0	0	1.074e-06	3.0128	2	1293.69	-0.333885	18.5458	0
	High	DLATMTYEEVAK	1	1	1	P07149		0	0	3.818e-05	2.90901	2	1370.65	1.99959	29.9558	0
	High	QVEISLVNGAK	1	1	1	P07149		0	0	0.0001603	2.90767	2	1157.65	0.0986387	22.2216	0
	High	DIQIPVYDTFDGSDLR	4	1	1	P07149		0	0	5.52e-05	2.90636	2	1853.9	2.95649	36.0534	0
	High	EFDETIFNLPK	2	1	1	P07149		0	0	5.271e-05	2.81216	2	1352.67	0.59036	34.3784	0
	High	AIFPNTVDGDLLK	2	1	1	P07149		0	0	6.331e-06	2.80474	2	1402.76	2.61544	32.5516	0
	High	ATSSTDEESWFK	2	1	1	P07149		0	0	2.913e-05	2.72899	2	1387.6	0.771994	23.8594	0
	High	GNYTDFENTFQK	2	1	1	P07149		0	0	1.344e-05	2.72727	2	1463.64	-0.796353	25.255	0
	High	FLGYVSSLVEPSK	1	1	1	P07149		0	0	5.673e-05	2.59076	2	1425.77	2.93727	32.4165	0
	High	FSAETLSELIR	1	1	1	P07149		0	0	0.0002054	2.54002	2	1265.67	-1.75163	35.172	0
	High	NANIFSSVK	1	1	1	P07149		0	0	0.003168	2.52034	2	979.516	-4.94587	21.2758	0
	High	LLQENDTTLVK	2	1	1	P07149		0	0	1.609e-05	2.51536	2	1273.7	0.491287	20.4134	0
	High	VFNAYPAAR	2	1	1	P07149		0	0	0.007591	2.51216	2	1008.53	0.110474	17.9843	0
	High	IDIIELQK	2	1	1	P07149		0	0	0.001323	2.48403	2	971.576	-1.03114	26.3604	0
	High	KPTGGIVTVR	1	1	1	P07149		0	0	2.306e-06	2.47407	2	1027.63	-0.00896149	13.4089	0
	High	EINEHSTSYTFR	2	1	1	P07149		0	0	0.002397	2.47328	3	1483.68	1.61531	17.1818	0
	High	IVDVVGTLSR	2	1	1	P07149		0	0	8.711e-05	2.43406	2	1058.62	1.1906	24.8638	0
	High	ALAGSEINWR	2	1	1	P07149		0	0	0.0004868	2.39349	2	1116.58	0.935692	23.5188	0
	High	TSIQHVGMINGR	1	1	1	P07149		0	0	0.0003225	2.33562	3	1312.67	-3.7975	17.2218	0
	High	TVEPVYQMHIK	2	1	1	P07149		0	0	0.0003855	2.31647	3	1344.7	-0.490409	21.4242	0
	High	AAQDVWNR	2	1	1	P07149		0	0	0.0004655	2.2868	2	959.468	-1.39257	16.0413	0
	High	GMTMQVAVPR	1	1	1	P07149		0	0	0.0004013	2.21883	2	1089.55	-0.0481042	22.5239	0
	High	LLGFTPGELR	1	1	1	P07149		0	0	0.0007367	2.20575	2	1102.63	-0.373319	31.1889	0
	High	YIPNLTAKPFQVTK	2	1	1	P07149		0	0	0.002884	2.16362	3	1619.92	0.421391	26.7178	0
	High	VLSGSISER	2	1	1	P07149		0	0	0.0008941	2.15512	2	947.515	-1.16867	14.7059	0
	High	APSGLDQSR	1	1	1	P07149		0	0	2.503e-05	1.78766	2	930.464	0.387691	8.98175	0
	High	MFVSNPIR	2	1	1	P07149		0	0	0.008832	1.74805	2	963.509	0.636518	22.391	0
	High	YLGLKPGSIDAISQVINIAK	1	1	1	P07149		0	0	0.001045	1.54423	3	2100.21	0.834553	42.0001	0
	High	AKAPSGLDQSR	1	1	1	P07149		0	0	0.005129	1.5075	2	1129.59	-2.01285	8.49304	1
	High	NNVSFNAK	2	1	1	P07149		0	0.001	0.02278	1.82837	2	893.449	1.19167	12.3729	0
	High	ALDTVTNVLNFIK	2	1	1	P07149		0	0.001	0.0156	1.62076	2	1447.81	-1.58258	41.6616	0
	High	VIDEPIK	2	1	1	P07149		0	0.001	0.02127	1.40456	2	813.47	-2.28171	15.8023	0
	High	SEMGEPIHK	2	1	1	P07149		0	0.004	0.06967	1.72966	2	1027.49	2.57204	10.3987	0
P0CX36	40S ribosomal protein S4-B OS=Saccharomyces cerevisiae (strain ATCC 204508 / S288c) OX=559292 GN=RPS4B PE=1 SV=1 - [RS4B_YEAST]	132.988	45.59	1	12	12	60	261	29.392	10.0815
	A2	Sequence	# PSMs	# Proteins	# Protein Groups	Protein Group Accessions	Modifications	ΔCn	q-Value	PEP	XCorr	Charge	MH+ [Da]	ΔM [ppm]	RT [min]	# Missed Cleavages
	High	LNNVFVIGEQGKPYISLPK	18	1	1	P0CX36		0	0	0.006478	3.84855	3	2116.18	1.07596	33.0029	0
	High	KGVPYVVTHDGR	2	1	1	P0CX36		0	0	1.122e-06	3.72747	3	1327.71	2.11749	14.5885	1
	High	TDTTYPAGFMDVITLDATNENFR	6	1	1	P0CX36		0	0	5.162e-08	3.66633	2	2592.19	0.682085	42.024	0
	High	GVPYVVTHDGR	6	1	1	P0CX36		0	0	1.296e-05	2.64752	3	1199.62	0.0280288	17.311	0
	High	DSLDNTFVTR	3	1	1	P0CX36		0	0	0.0006672	2.64131	2	1167.56	0.350665	22.2129	0
	High	ITDEEASYK	3	1	1	P0CX36		0	0	0.002048	2.50658	2	1055.49	0.811503	12.4119	0
	High	ESLPLIVFLR	8	1	1	P0CX36		0	0	0.0001298	2.37846	2	1186.72	0.7611	42.3476	0
	High	TIRYPDPNIK	4	1	1	P0CX36		0	0	0.009095	2.34122	3	1216.67	-0.7275	18.5859	1
	High	ITDFIKFDAGK	2	1	1	P0CX36		0	0	7.577e-05	2.26627	3	1254.67	-0.32821	25.9321	1
	High	TDTTYPAGFmDVITLDATNENFR	1	1	1	P0CX36	M10(Oxidation)	0	0	0.004029	1.67657	3	2608.2	6.22615	36.8951	0
	High	LVYVTGGR	3	1	1	P0CX36		0	0	0.0009387	1.54368	2	864.494	0.153596	17.0521	0
	High	LSIAEER	2	1	1	P0CX36		0	0.001	0.01232	2.02702	2	817.441	-0.146214	14.7097	0
	High	YPDPNIK	2	1	1	P0CX36		0	0.003	0.06602	1.55479	2	846.435	-1.18543	15.4306	0
P19097	Fatty acid synthase subunit alpha OS=Saccharomyces cerevisiae (strain ATCC 204508 / S288c) OX=559292 GN=FAS2 PE=1 SV=2 - [FAS2_YEAST]	126.483	24.43	1	41	41	65	1887	206.818	5.43994
	A2	Sequence	# PSMs	# Proteins	# Protein Groups	Protein Group Accessions	Modifications	ΔCn	q-Value	PEP	XCorr	Charge	MH+ [Da]	ΔM [ppm]	RT [min]	# Missed Cleavages
	High	AISAQADKQDISSSTR	3	1	1	P19097		0	0	6.521e-07	3.81794	3	1677.84	1.17232	13.1339	1
	High	GTGLMSANNIIAEGIEK	2	1	1	P19097		0	0	2.977e-07	3.77048	2	1717.88	2.02726	31.1217	0
	High	YVHVSEVGNcSGSGMGGVSALR	2	1	1	P19097	C10(Carbamidomethyl)	0	0	3.653e-06	3.70562	3	2223.04	4.18096	23.5567	0
	High	QDGVLLVALSNEPAAR	2	1	1	P19097		0	0	3.215e-05	3.39873	2	1652.9	2.48238	31.0773	0
	High	EVVSEAINIMNR	1	1	1	P19097		0	0	6.893e-06	3.30757	2	1374.7	-0.0988778	28.5255	0
	High	ATSNTLEEFEHGR	2	1	1	P19097		0	0	2.833e-06	3.16505	3	1490.69	1.02702	20.1755	0
	High	VVEIGPSPTLAGMAQR	2	1	1	P19097		0	0	1.532e-05	3.08688	2	1625.87	1.45007	27.619	0
	High	AVSITSFGFGQK	1	1	1	P19097		0	0	1.272e-05	3.03774	2	1241.65	-1.38273	29.2971	0
	High	ESQPTIEEDLTR	1	1	1	P19097		0	0	4.501e-05	2.92867	2	1417.68	0.773745	23.4405	0
	High	TLGEQLIENcK	1	1	1	P19097	C10(Carbamidomethyl)	0	0	8.189e-05	2.82366	2	1304.65	0.936847	23.0008	0
	High	GSTLIVVPFNQGSK	1	1	1	P19097		0	0	0.0002273	2.79799	2	1446.8	2.89792	28.934	0
	High	LVAGQIPTGWNAK	1	1	1	P19097		0	0	3.455e-05	2.74265	2	1354.75	1.54584	25.4523	0
	High	DSYINANTIETAK	2	1	1	P19097		0	0	2.241e-05	2.73045	2	1439.7	1.5472	22.411	0
	High	EIYYTPDPSELAAK	2	1	1	P19097		0	0	7.124e-05	2.71592	2	1596.79	3.9697	27.1322	0
	High	AAQQQWGNDFYK	2	1	1	P19097		0	0	0.002197	2.71177	2	1455.67	1.09527	23.3774	0
	High	EIHNEAESQLR	2	1	1	P19097		0	0	0.006737	2.65673	3	1325.64	-0.481517	12.6404	0
	High	ANDKNESATINEMMK	1	1	1	P19097		0	0	0.001153	2.60763	3	1695.77	0.427812	18.7887	1
	High	ELVETSEVRK	2	1	1	P19097		0	0	0.0008663	2.59867	2	1189.64	0.743732	13.5213	1
	High	QVTDYYQSIYAK	1	1	1	P19097		0	0	7.395e-06	2.55926	2	1478.72	5.63567	24.3346	0
	High	SEGNPVIGVFQK	1	1	1	P19097		0	0	0.0005995	2.49	2	1274.68	0.866987	25.9911	0
	High	QQLQVLAR	1	1	1	P19097		0	0	0.003717	2.43165	2	955.567	-1.18672	18.6945	0
	High	EVASLPNK	2	1	1	P19097		0	0	0.01045	2.28612	2	857.472	-0.767142	12.9744	0
	High	NAPAVELHGNAK	1	1	1	P19097		0	0	0.0004157	2.2042	3	1220.64	-0.618905	11.7076	0
	High	ELVETSEVR	2	1	1	P19097		0	0	0.0009998	2.15164	2	1061.55	0.372843	16.865	0
	High	MDLDNGER	2	1	1	P19097		0	0	0.002783	2.0411	2	949.405	0.487137	13.0524	0
	High	QSSSLLSR	1	1	1	P19097		0	0	0.005161	2.02698	2	877.474	-0.207327	14.3157	0
	High	YASPNLNMK	2	1	1	P19097		0	0	0.0007554	1.89596	2	1037.51	-0.245772	18.6332	0
	High	WIETQDVFLK	2	1	1	P19097		0	0	4.07e-05	1.8888	2	1278.68	2.56027	31.5384	0
	High	MGVPIYGIVAMAATATDK	2	1	1	P19097		0	0	0.0002454	1.87674	3	1808.93	0.984968	42.6682	0
	High	TKEPVDDKDVK	1	1	1	P19097		0	0	0.007192	1.77598	3	1273.67	1.28994	3.84328	2
	High	KYLQTR	4	1	1	P19097		0	0	0.00661	1.51206	2	808.467	-0.458417	7.88811	1
	High	AFLDSMAQK	2	1	1	P19097		0	0.001	0.01326	2.33843	2	1010.5	5.38051	21.8068	0
	High	TPAEMSRPATTTR	2	1	1	P19097		0	0.001	0.02481	2.02518	3	1418.7	-0.830939	11.8434	0
	High	SLDSIPMSK	1	1	1	P19097		0	0.001	0.01737	1.93864	2	977.496	-0.833533	20.4631	0
	High	MIENMTK	1	1	1	P19097		0	0.001	0.01175	1.60009	2	866.41	-0.742501	13.6923	0
	High	LYSDLMK	1	1	1	P19097		0	0.001	0.0268	1.54515	2	869.444	0.586772	20.8019	0
	High	GATLYIPK	2	1	1	P19097		0	0.001	0.03352	1.12589	2	862.504	0.532686	20.8373	0
	High	TFDSSWNWAK	1	1	1	P19097		0	0.001	0.01375	1.09708	2	1241.56	-1.05732	29.1009	0
	High	ETAEQFK	1	1	1	P19097		0	0.002	0.05018	1.3937	2	852.409	-1.25796	9.46226	0
	High	TVSSTIPR	1	1	1	P19097		0	0.003	0.05124	1.3058	2	860.484	-0.0141296	13.6134	0
	High	KAAEEAGVTDVK	1	1	1	P19097		0	0.004	0.09689	1.17154	2	1217.64	2.98564	9.62862	1
P0CX38	40S ribosomal protein S6-B OS=Saccharomyces cerevisiae (strain ATCC 204508 / S288c) OX=559292 GN=RPS6B PE=1 SV=1 - [RS6B_YEAST]	123.646	54.24	1	14	14	49	236	26.9799	10.4478
	A2	Sequence	# PSMs	# Proteins	# Protein Groups	Protein Group Accessions	Modifications	ΔCn	q-Value	PEP	XCorr	Charge	MH+ [Da]	ΔM [ppm]	RT [min]	# Missed Cleavages
	High	KGEQELEGLTDTTVPK	7	1	1	P0CX38		0	0	4.234e-07	5.3718	2	1744.9	1.25272	21.9532	1
	High	IGQEVDGEAVGDEFK	5	1	1	P0CX38		0	0	1.551e-06	3.92233	2	1592.75	2.60127	23.5549	0
	High	KGEQELEGLTDTTVPKR	3	1	1	P0CX38		0	0	1.227e-05	3.77173	3	1901	0.15549	19.3356	2
	High	GEQELEGLTDTTVPK	2	1	1	P0CX38		0	0	1.171e-06	3.49329	2	1616.8	1.95554	24.8868	0
	High	EAAAEYAQLLAK	4	1	1	P0CX38		0	0	0.0002922	3.22186	2	1277.68	1.13106	26.4474	0
	High	GAIVGPDLAVLALVIVK	2	1	1	P0CX38		0	0	8.419e-06	2.86772	2	1648.04	0.789152	44.2893	0
	High	LNISYPVNGSQK	3	1	1	P0CX38		0	0	8.213e-05	2.8565	2	1319.7	3.1835	22.1493	0
	High	QGVLLPTR	4	1	1	P0CX38		0	0	0.004726	2.75165	2	883.536	-0.0962376	18.9471	0
	High	TFEIDDEHR	6	1	1	P0CX38		0	0	5.484e-05	2.67353	2	1161.52	-0.633895	15.9001	0
	High	ISGGNDKQGFPMK	4	1	1	P0CX38		0	0	0.002945	2.01038	3	1378.68	-0.687203	14.2968	1
	High	EDDVRDFVIR	3	1	1	P0CX38		0	0.004	0.09679	3.14657	2	1263.64	2.31751	24.0731	1
	High	KFFGLSK	3	1	1	P0CX38		0	0.004	0.1023	1.90286	2	826.481	-1.06656	20.8552	1
	High	MKLNISYPVNGSQK	1	1	1	P0CX38		0	0.004	0.1021	1.59091	3	1578.83	1.51049	23.0703	1
	High	VFFDKR	2	1	1	P0CX38		0	0.006	0.1607	1.32241	2	811.446	0.240757	14.7116	1
Q00955	Acetyl-CoA carboxylase OS=Saccharomyces cerevisiae (strain ATCC 204508 / S288c) OX=559292 GN=ACC1 PE=1 SV=2 - [ACAC_YEAST]	122.877	19.66	6	37	37	56	2233	250.197	6.27783
	A2	Sequence	# PSMs	# Proteins	# Protein Groups	Protein Group Accessions	Modifications	ΔCn	q-Value	PEP	XCorr	Charge	MH+ [Da]	ΔM [ppm]	RT [min]	# Missed Cleavages
	High	AIQVEGQPIILTGAPAINK	4	1	1	Q00955		0	0	3.027e-06	4.09659	2	1933.11	-3.1829	30.6451	0
	High	MTAEKPDPTLAVIcGAATK	1	1	1	Q00955	C14(Carbamidomethyl)	0	0	1.122e-06	4.01747	3	1974	0.308633	24.3813	0
	High	YYTFNGPNYNENETIR	1	1	1	Q00955		0	0	6.481e-08	4.00249	2	1994.88	-3.39879	25.7947	0
	High	IIIKDPQTGAPVPLR	2	1	1	Q00955		0	0	2.118e-07	3.56332	3	1617.97	-0.313025	23.359	1
	High	DTWDRPVDFTPTNDETYDVR	1	1	1	Q00955		0	0	3.447e-05	3.26789	3	2442.08	-0.880692	29.2989	0
	High	TGLVSVDDDIYQK	2	1	1	Q00955		0	0	3.892e-06	3.15106	2	1452.72	1.51663	25.0731	0
	High	TIIGSEDGLGVEcLR	2	1	1	Q00955	C13(Carbamidomethyl)	0	0	2.066e-08	3.11383	2	1618.81	-1.42708	28.8022	0
	High	ALINNVSGYVIK	2	1	1	Q00955		0	0	1.149e-05	2.95179	2	1290.74	0.633697	28.8166	0
	High	MEYEITNYSER	2	1	1	Q00955		0	0	1.075e-05	2.84408	2	1434.62	1.56071	23.1535	0
	High	AGVLEPQGMVGIK	2	1	1	Q00955		0	0	1.874e-05	2.76226	2	1298.72	1.42639	26.8968	0
	High	VIFIGPPGNAMR	2	1	1	Q00955		0	0	0.007215	2.74201	2	1271.69	0.342593	28.9528	0
	High	LGGIPLGVIGVETR	2	1	1	Q00955		0	0	0.0002407	2.71538	2	1380.82	2.26892	33.9624	0
	High	VPcIPWSGTGVDTVHVDEK	1	1	1	Q00955	C3(Carbamidomethyl)	0	0	8.217e-06	2.68992	3	2096.01	0.144948	28.9361	0
	High	EILIQGALPSVK	1	1	1	Q00955		0	0	0.002055	2.61812	2	1267.77	3.50679	29.0106	0
	High	ILIANNGIAAVK	1	6	1	Q00955		0	0	2.568e-05	2.56776	2	1196.74	2.1858	23.9221	0
	High	EPGANAIGMVAFK	1	1	1	Q00955		0	0	0.0003025	2.53719	2	1304.67	2.22588	27.9688	0
	High	IGSFGPQEDEFFNK	2	1	1	Q00955		0	0	5.986e-05	2.49686	2	1614.74	0.55183	30.4264	0
	High	IIEEAPVTIAK	2	1	1	Q00955		0	0	0.003829	2.48483	2	1183.69	0.785816	22.1424	0
	High	ETESGFEYGLFDK	1	1	1	Q00955		0	0	8.223e-05	2.47286	2	1521.67	-0.933228	30.8784	0
	High	GSGLIAGATSR	2	1	1	Q00955		0	0	0.0001166	2.43745	2	989.537	-0.2145	16.234	0
	High	AFLASEEAR	1	1	1	Q00955		0	0	9.143e-05	2.29545	2	993.501	0.989291	17.9849	0
	High	SVGIGAYLVR	2	1	1	Q00955		0	0	0.0001429	2.29169	2	1034.6	0.767403	28.6292	0
	High	AETFHEMEK	2	1	1	Q00955		0	0	0.005238	2.28426	2	1121.49	-0.570659	13.0921	0
	High	VSAIFSTPLQHIVELESK	1	1	1	Q00955		0	0	0.002389	2.26723	3	1998.09	0.59595	41.9338	0
	High	LSNFNIKPIFTDNR	2	1	1	Q00955		0	0	9.789e-05	2.21531	3	1678.89	-0.068439	29.1048	0
	High	NMPVPILETK	1	1	1	Q00955		0	0	0.001584	1.97361	2	1141.63	0.932851	26.8618	0
	High	AYTIGDIR	1	1	1	Q00955		0	0	0.00447	1.95944	2	908.484	-0.013383	21.1568	0
	High	NNLILAILK	1	1	1	Q00955		0	0	0.0005755	1.91024	2	1011.66	0.0338341	37.1825	0
	High	IVEWMSYVPAK	1	1	1	Q00955		0	0	0.00214	1.74367	2	1322.69	5.49255	32.4454	0
	High	IGFPVMIK	1	1	1	Q00955		0	0	0.0009679	1.63659	2	904.532	-1.094	30.1052	0
	High	TTVEYLIK	2	1	1	Q00955		0	0	0.0004562	1.63035	2	966.552	0.941461	22.64	0
	High	LDDKYR	2	1	1	Q00955		0	0	0.004217	0.98578	2	809.415	-0.543373	5.51098	1
	High	DMFNEVLK	1	1	1	Q00955		0	0.001	0.02882	1.13052	2	995.486	-0.510988	28.7801	0
	High	TSPLDKR	1	1	1	Q00955		0	0.001	0.01923	1.04683	2	816.457	-0.282171	1.65832	1
	High	LPYSEWK	1	1	1	Q00955		0	0.003	0.05583	1.36836	2	922.466	-0.943431	21.8302	0
	High	TLDDKLK	1	1	1	Q00955		0	0.004	0.08745	1.55938	2	832.478	0.0292213	11.2827	1
	High	EWLQPK	1	1	1	Q00955		0	0.008	0.2338	1.17168	2	800.429	-1.05374	18.514	0
P0CX46	60S ribosomal protein L2-B OS=Saccharomyces cerevisiae (strain ATCC 204508 / S288c) OX=559292 GN=RPL2B PE=1 SV=1 - [RL2B_YEAST]	122.745	40.55	1	11	11	43	254	27.3919	11.1069
	A2	Sequence	# PSMs	# Proteins	# Protein Groups	Protein Group Accessions	Modifications	ΔCn	q-Value	PEP	XCorr	Charge	MH+ [Da]	ΔM [ppm]	RT [min]	# Missed Cleavages
	High	ASLNVGNVLPLGSVPEGTIVSNVEEKPGDR	14	1	1	P0CX46		0	0	2.744e-08	4.86189	3	3047.61	1.70034	37.1266	0
	High	ASGNYVIIIGHNPDENK	5	1	1	P0CX46		0	0	3.492e-06	4.06118	2	1840.92	1.7901	22.8203	0
	High	KGAGSIFTSHTR	2	1	1	P0CX46		0	0	4.925e-07	3.63229	3	1261.66	-0.251984	14.0752	1
	High	ASGNYVIIIGHNPDENKTR	1	1	1	P0CX46		0	0	9.918e-05	3.26014	3	2098.07	0.0824144	19.7453	1
	High	GAGSIFTSHTR	3	1	1	P0CX46		0	0	0.0004111	2.97139	2	1133.57	-4.17287	15.2521	0
	High	GVIGVIAGGGR	4	1	1	P0CX46		0	0	0.001112	2.74283	2	955.569	0.314838	22.5395	0
	High	VRLPSGAK	4	1	1	P0CX46		0	0	0.009125	2.38324	2	827.51	0.518628	10.205	1
	High	KASLNVGNVLPLGSVPEGTIVSNVEEKPGDR	2	1	1	P0CX46		0	0	0.0009653	2.23639	4	3175.69	-2.83118	39.9261	1
	High	TLDYAER	4	1	1	P0CX46		0	0	0.007949	1.63326	2	867.421	-0.210405	14.0265	0
	High	VDKPLLK	3	1	1	P0CX46		0	0	0.01058	1.59761	2	812.525	1.09368	10.3922	0
	High	VVFRDPYK	1	1	1	P0CX46		0	0.003	0.06138	2.33062	2	1023.57	3.40977	17.7508	1
P29453	60S ribosomal protein L8-B OS=Saccharomyces cerevisiae (strain ATCC 204508 / S288c) OX=559292 GN=RPL8B PE=1 SV=3 - [RL8B_YEAST]	122.662	60.55	1	2	18	66	256	28.0944	10.0229
	A2	Sequence	# PSMs	# Proteins	# Protein Groups	Protein Group Accessions	Modifications	ΔCn	q-Value	PEP	XCorr	Charge	MH+ [Da]	ΔM [ppm]	RT [min]	# Missed Cleavages
	High	TSAVAALTEVRAEDEAALAK	2	2	2	P17076;P29453		0	0	0.002784	4.07788	3	2016.06	1.3901	28.408	1
	High	LVSTIDANFADKYDEVKK	3	2	2	P17076;P29453		0	0	1.173e-07	3.81593	4	2056.06	1.50074	23.6111	2
	High	LVSTIDANFADKYDEVK	2	2	2	P17076;P29453		0	0	2.469e-06	3.31827	3	1927.96	-0.165775	26.3868	1
	High	TSAVAALTEVR	4	2	2	P17076;P29453		0	0	1.388e-05	3.1131	2	1117.62	1.56681	24.2541	0
	High	QDASPKPYAVK	1	2	2	P17076;P29453		0	0	2.6e-05	3.02237	2	1203.64	1.03671	11.3281	0
	High	YRPETAAEK	8	2	2	P17076;P29453		0	0	0.001441	2.9216	2	1064.54	0.588072	5.34906	0
	High	NPLTHSTPK	4	2	2	P17076;P29453		0	0	0.000484	2.68235	2	994.532	0.810398	9.94523	0
	High	EAAAIAEGK	8	1	1	P29453		0	0	6.185e-05	2.62379	2	859.452	-0.234422	5.17096	0
	High	SKQDASPKPYAVK	3	2	2	P17076;P29453		0	0	0.0002463	2.49992	3	1418.76	0.0626376	8.94259	1
	High	NFGIGQAVQPK	3	2	2	P17076;P29453		0	0	9.895e-05	2.45763	2	1158.63	2.10129	21.8781	0
	High	AEDEAALAK	2	2	2	P17076;P29453		0	0	0.0003011	2.445	2	917.458	0.393485	11.045	0
	High	HWGGGILGNK	1	2	2	P17076;P29453		0	0	0.002528	2.12581	2	1038.55	0.616517	19.4256	0
	High	VAPAPFGAK	6	2	2	P17076;P29453		0	0	0.0002132	2.08054	2	857.488	-0.139591	15.9891	0
	High	LKVPPTIAQFQYTLDR	7	2	2	P17076;P29453		0	0	0.002349	2.0765	3	1890.05	2.64999	39.7714	1
	High	NTAAETFK	1	2	2	P17076;P29453		0	0	0.008612	2.01355	2	881.438	2.24605	11.0002	0
	High	LGTLVNQK	1	2	2	P17076;P29453		0	0	0.003065	1.93031	2	872.519	-0.868321	14.2509	0
	High	mGVPYAIIK	2	1	1	P29453	M1(Oxidation)	0	0	0.007353	1.71678	2	1007.56	0.635091	23.7012	0
	High	MGVPYAIIK	3	1	1	P29453		0	0	0.004534	1.645	2	991.565	0.133657	27.1357	0
	High	WPEYVR	5	2	2	P17076;P29453		0	0.001	0.02903	1.46081	2	849.424	-1.35311	21.588	0
A6ZP47	ATP-dependent RNA helicase DED1 OS=Saccharomyces cerevisiae (strain YJM789) OX=307796 GN=DED1 PE=3 SV=1 - [DED1_YEAS7]	119.418	51.99	4	22	23	59	604	65.5125	7.82568
	A2	Sequence	# PSMs	# Proteins	# Protein Groups	Protein Group Accessions	Modifications	ΔCn	q-Value	PEP	XCorr	Charge	MH+ [Da]	ΔM [ppm]	RT [min]	# Missed Cleavages
	High	AGNTGLATAFFNSENSNIVK	1	2	1	A6ZP47		0	0	2.02e-08	3.69033	2	2055.02	2.11725	32.1721	0
	High	SGAATLLVATAVAAR	4	2	1	A6ZP47		0	0	1.138e-06	3.59113	2	1371.8	2.53426	30.5034	0
	High	KAYPTAVIMAPTR	2	2	1	A6ZP47		0	0	6.115e-06	3.57135	2	1418.79	3.19541	21.325	1
	High	AcVVYGGSPIGNQLR	1	2	1	A6ZP47	C2(Carbamidomethyl)	0	0	1.931e-05	3.35501	2	1590.81	0.509712	24.4278	0
	High	VGSTSENITQK	4	2	1	A6ZP47		0	0	3.924e-07	3.34068	2	1163.59	1.01149	11.2572	0
	High	AGGASAGGWGSSR	2	2	1	A6ZP47		0	0	2.724e-08	3.24492	2	1120.51	-0.301995	12.8676	0
	High	TGPSPQPESQGSFYQR	2	2	1	A6ZP47		0	0	4.66e-07	3.1644	2	1765.82	2.32274	18.6546	0
	High	ELATQIFDEAK	2	2	1	A6ZP47		0	0	0.0001063	2.94172	2	1264.64	1.53972	27.6255	0
	High	TGGFLFPVLSESFK	4	2	1	A6ZP47		0	0	2.462e-06	2.92297	2	1528.81	1.23289	42.6551	0
	High	MLDMGFEPQIR	3	6	2	A6ZP47;A6ZRX0		0	0	3.627e-05	2.89584	2	1336.64	1.7893	30.6008	0
	High	DVPEPITEFTSPPLDGLLLENIK	6	2	1	A6ZP47		0	0	6.076e-05	2.88932	2	2537.34	-0.469531	43.4689	0
	High	DLMAcAQTGSGK	2	4	1	A6ZP47	C5(Carbamidomethyl)	0	0	2.142e-05	2.8816	2	1238.55	0.991514	16.8327	0
	High	AYPTAVIMAPTR	2	2	1	A6ZP47		0	0	0.0005616	2.56082	2	1290.69	1.24214	24.8076	0
	High	HIVEDcDMTPVGER	1	2	1	A6ZP47	C6(Carbamidomethyl)	0	0	0.006224	2.53741	3	1657.73	0.942108	18.3622	0
	High	mLDMGFEPQIR	4	6	2	A6ZP47;A6ZRX0	M1(Oxidation)	0	0	0.002345	2.46774	2	1352.63	-1.96298	29.0558	0
	High	VLYVENQDKK	4	2	1	A6ZP47		0	0	0.001329	2.41917	2	1235.67	2.02615	12.2664	1
	High	YLVLDEADR	1	4	1	A6ZP47		0	0	0.0001661	2.40614	2	1093.56	3.08391	23.5127	0
	High	MADQLTDFLIMQNFR	1	2	1	A6ZP47		0	0	4.473e-07	2.36925	2	1842.89	-0.0979219	42.3607	0
	High	GcDLLVATPGR	1	4	1	A6ZP47	C2(Carbamidomethyl)	0	0	0.005232	2.20895	2	1158.59	-5.76015	22.1857	0
	High	DAMMSAPGSR	2	2	1	A6ZP47		0	0	0.002359	2.1947	2	1022.44	1.24225	15.1748	0
	High	AEIALFGVPEDPNFQSSGINFDNYDDIPVDASGK	1	2	1	A6ZP47		0	0	0.001763	1.70315	3	3641.71	4.72315	42.1713	0
	High	GLHEILTEANQEVPSFLK	1	2	1	A6ZP47		0	0	0.000757	1.65411	3	2025.06	-0.12135	41.6887	0
	High	FTKPTPVQK	4	2	1	A6ZP47		0	0.002	0.03429	1.30227	2	1045.6	-0.397862	11.5293	0
	High	GGSGWGSDSK	4	2	1	A6ZP47		0	0.004	0.09329	0.86059	2	937.401	0.257537	3.86267	0
P0CX40	40S ribosomal protein S8-B OS=Saccharomyces cerevisiae (strain ATCC 204508 / S288c) OX=559292 GN=RPS8B PE=1 SV=1 - [RS8B_YEAST]	113.86	46.5	1	8	8	41	200	22.476	10.6675
	A2	Sequence	# PSMs	# Proteins	# Protein Groups	Protein Group Accessions	Modifications	ΔCn	q-Value	PEP	XCorr	Charge	MH+ [Da]	ΔM [ppm]	RT [min]	# Missed Cleavages
	High	IETGNFSWASEGISK	4	1	1	P0CX40		0	0	8.054e-08	4.13846	2	1625.78	1.37362	28.5868	0
	High	IETGNFSWASEGISKK	3	1	1	P0CX40		0	0	4.093e-06	3.55353	3	1753.87	-0.578373	25.556	1
	High	IAGVVYHPSNNELVR	8	1	1	P0CX40		0	0	6.61e-05	3.37537	3	1667.89	0.772333	20.7687	0
	High	IESSVESQFSAGR	6	1	1	P0CX40		0	0	6.319e-07	3.32582	2	1396.67	1.11787	19.7793	0
	High	AAIVQIDATPFR	4	1	1	P0CX40		0	0	7.045e-06	3.20722	2	1301.72	1.74925	29.5344	0
	High	NVKEEETVAK	13	1	1	P0CX40		0	0	0.003823	2.80213	2	1146.6	0.84643	5.92697	1
	High	QWFEAHYGQTLGK	2	1	1	P0CX40		0	0	6.219e-05	2.45537	2	1564.75	-1.11214	25.2607	0
	High	LYAcISSRPGQSGR	1	1	1	P0CX40	C4(Carbamidomethyl)	0	0.001	0.02417	2.67826	2	1551.78	5.03817	16.3989	0
P17255	V-type proton ATPase catalytic subunit A OS=Saccharomyces cerevisiae (strain ATCC 204508 / S288c) OX=559292 GN=VMA1 PE=1 SV=3 - [VATA_YEAST]	113.651	24.93	1	26	26	56	1071	118.562	6.16357
	A2	Sequence	# PSMs	# Proteins	# Protein Groups	Protein Group Accessions	Modifications	ΔCn	q-Value	PEP	XCorr	Charge	MH+ [Da]	ΔM [ppm]	RT [min]	# Missed Cleavages
	High	LGEMPADQGFPAYLGAK	4	1	1	P17255		0	0	3.626e-06	3.58227	2	1764.87	1.77858	31.2346	0
	High	TTLVANTSNMPVAAR	2	1	1	P17255		0	0	1.922e-07	3.51731	2	1545.81	2.8663	21.9825	0
	High	LSADYPLLTGQR	3	1	1	P17255		0	0	1.398e-06	3.43451	2	1333.71	2.02548	27.4842	0
	High	AIKEESQSIYIPR	3	1	1	P17255		0	0	1.335e-06	3.35641	2	1533.82	-1.66821	20.1172	1
	High	AFISYHDEAQK	3	1	1	P17255		0	0	0.0004211	2.92271	3	1308.62	-0.870452	16.3536	0
	High	GTITWIAPAGEYTLDEK	4	1	1	P17255		0	0	5.869e-05	2.80278	2	1864.94	2.47956	33.156	0
	High	FYDSNYPEFPVLR	3	1	1	P17255		0	0	9.293e-05	2.72894	2	1646.79	1.17291	34.2562	0
	High	VGHDNLVGEVIR	2	1	1	P17255		0	0	0.005395	2.64567	3	1307.71	0.0293713	21.782	0
	High	DLSLLGSHVR	1	1	1	P17255		0	0	6.128e-05	2.56188	2	1096.61	1.36152	24.1533	0
	High	NIPSFLSTDNIGTR	1	1	1	P17255		0	0	3.035e-05	2.55658	2	1534.79	1.82739	30.0525	0
	High	NVSMIADSSSR	2	1	1	P17255		0	0	9.186e-06	2.44649	2	1166.55	1.12824	16.3946	0
	High	GIDTPALDR	2	1	1	P17255		0	0	0.002243	2.32083	2	957.501	0.898998	18.0253	0
	High	AVANGANWSK	1	1	1	P17255		0	0	0.0003168	2.15509	2	1017.51	-0.473227	13.6902	0
	High	EESQSIYIPR	1	1	1	P17255		0	0	0.001385	2.13203	2	1221.61	0.182017	21.5969	0
	High	ILEVEFDGK	2	1	1	P17255		0	0	0.0002427	2.12267	2	1049.55	1.18965	25.8116	0
	High	SYPISEGPER	2	1	1	P17255		0	0	0.005854	1.93604	2	1134.54	-0.835337	17.0129	0
	High	TVISQSLSK	3	1	1	P17255		0	0	0.003684	1.9208	2	962.552	0.214203	16.633	0
	High	LADSTGDVK	3	1	1	P17255		0	0	0.0004691	1.88712	2	905.458	0.140112	8.17747	0
	High	LLSTMQER	2	1	1	P17255		0	0	0.00159	1.81994	2	977.508	-0.146208	16.3231	0
	High	ATFSVDSR	2	1	1	P17255		0	0	0.008634	1.80569	2	882.429	-2.74868	15.8407	0
	High	EILSNAEELEQVVQLVGK	3	1	1	P17255		0	0	0.0002487	1.78482	2	1998.08	1.78461	42.319	0
	High	YTNVLNK	2	1	1	P17255		0	0	0.004897	1.57573	2	851.463	0.840775	14.2745	0
	High	MKEILSNAEELEQVVQLVGK	1	1	1	P17255		0	0	0.001018	1.33874	3	2257.21	0.0449172	42.2186	1
	High	AVALGSPDR	1	1	1	P17255		0	0.001	0.01647	2.36326	2	885.479	-0.255236	13.7263	0
	High	TFDMMR	2	1	1	P17255		0	0.001	0.02306	1.54848	2	800.343	-0.313989	21.0589	0
	High	VPRPVTEK	1	1	1	P17255		0	0.002	0.03401	1.74144	2	925.546	-0.697171	8.45395	0
P05317	60S acidic ribosomal protein P0 OS=Saccharomyces cerevisiae (strain ATCC 204508 / S288c) OX=559292 GN=RPP0 PE=1 SV=2 - [RLA0_YEAST]	112.357	36.22	1	10	10	51	312	33.6963	4.83057
	A2	Sequence	# PSMs	# Proteins	# Protein Groups	Protein Group Accessions	Modifications	ΔCn	q-Value	PEP	XCorr	Charge	MH+ [Da]	ΔM [ppm]	RT [min]	# Missed Cleavages
	High	SLFVVGVDNVSSQQMHEVR	2	1	1	P05317		0	0	2.453e-08	4.60665	3	2131.06	1.19938	28.8766	0
	High	GNVGFVFTNEPLTEIK	12	1	1	P05317		0	0	2.114e-05	3.82381	2	1764.91	-3.2313	35.0741	0
	High	TSFFQALGVPTK	7	1	1	P05317		0	0	1.333e-05	2.88364	2	1295.7	1.16079	33.3904	0
	High	AGAVAPEDIWVR	4	1	1	P05317		0	0	9.912e-05	2.83559	2	1283.68	0.778443	28.3278	0
	High	KAEYFAK	4	1	1	P05317		0	0	0.01068	2.74367	2	856.456	0.125164	8.41829	1
	High	GTIEIVSDVK	2	1	1	P05317		0	0	0.001248	2.72964	2	1060.59	0.94649	21.7977	0
	High	GFLSDLPDFEK	7	1	1	P05317		0	0	3.599e-06	2.66164	2	1267.62	-1.75729	35.7902	0
	High	SLFVVGVDNVSSQQmHEVR	1	1	1	P05317	M15(Oxidation)	0	0	1.39e-05	2.34865	3	2147.05	-0.819009	26.6275	0
	High	AVNTGMEPGK	3	1	1	P05317		0	0	0.0009064	2.32214	2	1003.49	-0.174265	11.3808	0
	High	LREYLEEYK	3	1	1	P05317		0	0	0.01055	2.16478	3	1242.64	0.243545	19.9748	1
	High	NVIVSNR	4	1	1	P05317		0	0	0.01043	1.93015	2	801.458	0.823901	9.47403	0
	High	AVNTGmEPGK	2	1	1	P05317	M6(Oxidation)	0	0.004	0.08344	0.598445	2	1019.48	-0.272551	2.0656	0
P16861	ATP-dependent 6-phosphofructokinase subunit alpha OS=Saccharomyces cerevisiae (strain ATCC 204508 / S288c) OX=559292 GN=PFK1 PE=1 SV=1 - [PFKA1_YEAST]	111.723	35.87	1	29	30	48	987	107.903	6.39209
	A2	Sequence	# PSMs	# Proteins	# Protein Groups	Protein Group Accessions	Modifications	ΔCn	q-Value	PEP	XCorr	Charge	MH+ [Da]	ΔM [ppm]	RT [min]	# Missed Cleavages
	High	IAVMTSGGDSPGMNAAVR	2	1	1	P16861		0	0	6.279e-09	4.56317	2	1733.83	0.815396	22.479	0
	High	HGENSLLSSGTSQDSLR	1	1	1	P16861		0	0	2.571e-06	4.21657	3	1787.85	-0.0394367	19.5357	0
	High	AVLEFTPETPSPLIGILENK	2	1	1	P16861		0	0	8.003e-06	3.97468	2	2168.19	2.62898	42.4223	0
	High	NEQASSVYSTQLLADIISEASK	2	1	1	P16861		0	0	1.137e-10	3.8256	2	2354.18	4.00433	42.9645	0
	High	DAFLEATSEDEIISR	2	1	1	P16861		0	0	4.783e-08	3.56279	2	1695.81	-0.991687	31.029	0
	High	SVATAIENKDFDK	4	1	1	P16861		0	0	7.812e-07	3.34689	2	1437.73	4.85502	20.2042	1
	High	ASSDASDLLR	2	1	1	P16861		0	0	7.956e-05	3.33749	2	1034.51	2.4265	18.1266	0
	High	IcEMVDYIDATAK	1	1	1	P16861	C2(Carbamidomethyl)	0	0	1.968e-06	3.21573	2	1528.7	-2.92	28.9562	0
	High	WLATLQGVDAVK	1	1	1	P16861		0	0	9.092e-07	3.03377	2	1300.73	-0.775041	29.3869	0
	High	LNIGIVHVGAPSAALNAATR	1	1	1	P16861		0	0	3.489e-07	3.01053	3	1945.1	0.377682	30.8579	0
	High	AEVAALAAENK	1	1	1	P16861		0	0	8.149e-05	2.93615	2	1086.58	0.220814	16.654	0
	High	DALIELGLDTK	2	1	1	P16861		0	0	2.249e-06	2.76935	2	1187.65	0.0351681	31.1787	0
	High	GWLSEGGTLIGTAR	1	1	1	P16861		0	0	6.114e-07	2.69038	2	1417.74	-0.792902	32.0034	0
	High	LSEVDASGFR	2	1	1	P16861		0	0	0.0002411	2.66725	2	1080.53	-0.151175	20.3623	0
	High	QAAGNLISQGIDALVVcGGDGSLTGADLFR	1	1	1	P16861	C17(Carbamidomethyl)	0	0	0.0002538	2.64944	3	2975.5	4.37478	43.5883	0
	High	KIDLASIR	1	1	1	P16861		0	0	0.001653	2.45003	2	915.561	-1.79871	20.2263	1
	High	AFVVEVMGR	2	2	2	P16861;P16862		0	0	0.002766	2.35409	2	1007.53	-4.64666	26.6051	0
	High	IGDILSGR	1	1	1	P16861		0	0	0.0007467	2.33604	2	830.473	-0.172565	20.1477	0
	High	FTKEEVAPYK	2	1	1	P16861		0	0	0.007103	2.30313	3	1211.63	-0.806716	14.1595	1
	High	LSDTLVFLK	1	1	1	P16861		0	0	4.688e-05	2.20557	2	1035.61	0.870308	30.5169	0
	High	TAIPGHVQQGGVPSSK	3	1	1	P16861		0	0	0.0002993	2.17965	3	1562.83	1.51358	13.8927	0
	High	DDGSELLPVSDR	1	1	1	P16861		0	0	0.005445	2.09241	2	1302.62	-0.308926	24.3685	0
	High	SVATAIENK	1	1	1	P16861		0	0	0.0009345	1.9733	2	932.506	1.53441	13.9274	0
	High	MPLVESVK	2	1	1	P16861		0	0	0.002334	1.79631	2	902.502	0.893815	20.1721	0
	High	IPQQEATNK	1	1	1	P16861		0	0	0.003867	1.28048	2	1028.54	0.371289	0.66682	0
	High	MAWEDVR	2	1	1	P16861		0	0.001	0.01234	2.01424	2	906.415	1.13883	21.6706	0
	High	EVWLESFK	2	1	1	P16861		0	0.001	0.01957	1.28047	2	1037.53	-0.540337	30.738	0
	High	FIEQWNK	1	1	1	P16861		0	0.002	0.03762	1.24501	2	964.489	-0.227422	20.2564	0
	High	IVEKFPK	1	1	1	P16861		0	0.002	0.03573	1.01262	2	860.524	-0.0312424	14.0561	1
	High	EEVAPYK	2	1	1	P16861		0	0.003	0.05726	1.65974	2	835.42	0.758121	12.1407	0
P22202	Heat shock protein SSA4 OS=Saccharomyces cerevisiae (strain ATCC 204508 / S288c) OX=559292 GN=SSA4 PE=1 SV=3 - [HSP74_YEAST]	108.005	20.87	1	4	13	42	642	69.6086	5.13525
	A2	Sequence	# PSMs	# Proteins	# Protein Groups	Protein Group Accessions	Modifications	ΔCn	q-Value	PEP	XCorr	Charge	MH+ [Da]	ΔM [ppm]	RT [min]	# Missed Cleavages
	High	IINEPTAAAIAYGLDKK	6	4	3	P10591;P10592;P22202		0	0	7.476e-09	4.78538	3	1787.99	2.46184	27.4346	1
	High	IINEPTAAAIAYGLDK	7	4	3	P10591;P10592;P22202		0	0	1.44e-09	4.15133	2	1659.9	1.55639	31.4854	0
	High	FELSGIPPAPR	10	4	3	P10591;P10592;P22202		0	0	2.316e-06	2.88104	2	1183.65	1.00508	26.6754	0
	High	DAGTIAGLNVLR	2	4	4	P10591;P10592;P16474;P22202		0	0	5.405e-05	2.81489	2	1199.68	1.55355	29.6324	0
	High	TTPSYVAFTDTER	2	2	1	P22202		0	0	4.601e-05	2.67855	2	1487.71	5.18964	24.0178	0
	High	TKDNNLLGK	4	4	3	P10591;P10592;P22202		0	0	0.002424	2.52833	2	1002.56	0.210195	8.72502	1
	High	FEELcADLFR	2	4	3	P10591;P10592;P22202	C5(Carbamidomethyl)	0	0	1.336e-05	2.37814	2	1299.6	0.331136	33.0073	0
	High	ITITNDKGR	2	4	3	P10591;P10592;P22202		0	0	0.001936	2.23107	2	1017.57	0.0520062	8.72892	1
	High	SEVFSTYADNQPGVLIQVFEGER	1	2	2	P10592;P22202		0	0	0.0002173	2.17856	3	2585.25	0.30496	42.0686	0
	High	ITITNDK	3	4	3	P10591;P10592;P22202		0	0	0.004596	1.78762	2	804.447	1.09116	10.6041	0
	High	VEIIANDQGNR	1	2	1	P22202		0	0	0.003711	1.70782	2	1228.63	-1.2932	15.4414	0
	High	STLEPVEK	1	2	1	P22202		0	0.001	0.01619	1.58258	2	902.481	-2.12263	13.2726	0
	High	FKAEDEQEAQR	1	1	1	P22202		0	0.004	0.08058	1.24477	3	1350.63	1.88417	9.74257	1
P25694	Cell division control protein 48 OS=Saccharomyces cerevisiae (strain ATCC 204508 / S288c) OX=559292 GN=CDC48 PE=1 SV=3 - [CDC48_YEAST]	105.789	33.89	1	25	25	53	835	91.9387	4.94482
	A2	Sequence	# PSMs	# Proteins	# Protein Groups	Protein Group Accessions	Modifications	ΔCn	q-Value	PEP	XCorr	Charge	MH+ [Da]	ΔM [ppm]	RT [min]	# Missed Cleavages
	High	NAPAIIFIDEIDSIAPK	5	1	1	P25694		0	0	2.13e-06	3.78578	2	1826.99	1.65639	43.4748	0
	High	AVATEVSANFISVK	1	1	1	P25694		0	0	1.414e-07	3.628	2	1435.78	0.531784	27.9194	0
	High	AAAPTVVFLDELDSIAK	5	1	1	P25694		0	0	8.049e-09	3.5582	2	1759.95	3.50221	42.951	0
	High	LDQLIYVPLPDENAR	3	1	1	P25694		0	0	3.439e-05	3.21093	2	1755.93	3.27228	34.4494	0
	High	TPLEPGLELTAIAK	3	1	1	P25694		0	0	2.294e-06	3.19077	2	1452.83	1.73476	31.3851	0
	High	VVNQLLTEMDGMNAK	2	1	1	P25694		0	0	2.561e-07	3.14335	2	1662.82	2.03509	30.3198	0
	High	FALGNSNPSALR	1	1	1	P25694		0	0	5.42e-06	3.06195	2	1246.66	1.7103	23.6525	0
	High	MAGESESNLR	2	1	1	P25694		0	0	2.022e-05	2.85164	2	1093.5	1.11541	12.8725	0
	High	LSILNAQLR	2	1	1	P25694		0	0	7.166e-05	2.81991	2	1027.63	0.713501	27.7401	0
	High	GGSLGDAGGASDR	3	1	1	P25694		0	0	5.436e-05	2.73242	2	1119.5	1.33507	9.47838	0
	High	EHFAEAMK	1	1	1	P25694		0	0	0.003679	2.69501	2	962.44	-0.222731	13.078	0
	High	LGDLVTIHPcPDIK	1	1	1	P25694	C10(Carbamidomethyl)	0	0	0.0001419	2.69098	3	1577.84	0.851767	25.1782	0
	High	EVDIGIPDATGR	2	1	1	P25694		0	0	3.239e-05	2.59498	2	1242.63	1.83636	24.6015	0
	High	GVLFYGPPGTGK	3	1	1	P25694		0	0	4.182e-05	2.50834	2	1192.64	2.05939	26.7069	0
	High	AEQEPEVDPVPYITK	2	1	1	P25694		0	0	0.001915	2.47895	2	1714.86	1.89856	27.0958	0
	High	GVLMYGPPGTGK	3	1	1	P25694		0	0	9.889e-05	2.47205	2	1176.61	3.30342	22.826	0
	High	VEGEDVEMTDEGAK	1	1	1	P25694		0	0	2.772e-06	2.22508	2	1508.64	-1.49215	16.5548	0
	High	EMVELPLR	2	1	1	P25694		0	0	0.0004302	2.00241	2	986.533	-1.06003	26.4814	0
	High	SVSDAELR	2	1	1	P25694		0	0	0.009919	1.803	2	876.44	-2.43172	12.7015	0
	High	MAGESESNLRK	2	1	1	P25694		0	0	0.002118	1.62643	3	1221.59	0.4634	10.0212	1
	High	EEDKTATAILR	2	1	1	P25694		0	0.001	0.01664	2.00133	2	1246.65	-7.11221	15.2651	1
	High	AFEEAEK	1	1	1	P25694		0	0.001	0.01382	1.5034	2	823.383	0.167741	8.6016	0
	High	RYEAYSQQMK	2	1	1	P25694		0	0.002	0.03529	2.86486	2	1303.61	0.507822	13.146	1
	High	AIGIKPPR	1	1	1	P25694		0	0.005	0.1092	1.60687	2	851.547	0.990396	14.0865	0
	High	KQMAQIR	1	1	1	P25694		0	0.006	0.1639	0.953253	2	874.491	-1.67152	4.66332	1
P41805	60S ribosomal protein L10 OS=Saccharomyces cerevisiae (strain ATCC 204508 / S288c) OX=559292 GN=RPL10 PE=1 SV=1 - [RL10_YEAST]	103.986	46.15	1	13	13	54	221	25.3454	10.0229
	A2	Sequence	# PSMs	# Proteins	# Protein Groups	Protein Group Accessions	Modifications	ΔCn	q-Value	PEP	XCorr	Charge	MH+ [Da]	ΔM [ppm]	RT [min]	# Missed Cleavages
	High	EAGEVKDDGAFVK	7	1	1	P41805		0	0	0.0003221	3.56675	2	1364.67	3.78462	14.7124	1
	High	DSNKDVVVEGLR	2	1	1	P41805		0	0	2.957e-05	3.45544	2	1330.7	1.21005	18.5118	1
	High	KGSLENNIR	4	1	1	P41805		0	0	0.0004428	3.36819	2	1030.57	1.1662	11.1171	1
	High	VDIGQIIFSVR	18	1	1	P41805		0	0	8.124e-07	3.26513	2	1246.72	1.59902	41.6779	0
	High	TKDSNKDVVVEGLR	1	1	1	P41805		0	0	0.005307	2.91781	3	1559.84	-0.3528	15.356	2
	High	MLScAGADR	2	1	1	P41805	C4(Carbamidomethyl)	0	0	0.001901	2.27137	2	980.43	0.690201	12.5575	0
	High	YKFPGQQK	1	1	1	P41805		0	0	0.006744	2.11156	2	995.533	2.03333	14.2493	1
	High	mLScAGADR	7	1	1	P41805	M1(Oxidation); C4(Carbamidomethyl)	0	0	0.000581	2.10227	2	996.424	0.330747	8.66716	0
	High	YMTTVSGR	2	1	1	P41805		0	0	0.002189	1.89657	2	914.441	0.788637	13.323	0
	High	YmTTVSGR	3	1	1	P41805	M2(Oxidation)	0	0	0.002985	1.54214	2	930.437	2.36995	9.45524	0
	High	DVVVEGLR	2	1	1	P41805		0	0.001	0.01602	1.99257	2	886.499	-0.133326	21.0342	0
	High	ATVDEFPLcVHLVSNELEQLSSEALEAAR	1	1	1	P41805	C9(Carbamidomethyl)	0	0.001	0.02793	1.2491	3	3227.61	5.57487	44.283	0
	High	GSLENNIR	2	1	1	P41805		0	0.002	0.04125	1.3647	2	902.469	-0.156937	13.7944	0
	High	DVVVEGLRR	1	1	1	P41805		0	0.007	0.21	2.21756	2	1042.6	0.54522	16.9863	1
	High	DSNKDVVVEGLRR	1	1	1	P41805		0	0.008	0.2449	1.90681	3	1486.8	0.078458	15.8676	2
P14540	Fructose-bisphosphate aldolase OS=Saccharomyces cerevisiae (strain ATCC 204508 / S288c) OX=559292 GN=FBA1 PE=1 SV=3 - [ALF_YEAST]	102.612	39	1	10	10	35	359	39.5957	5.78271
	A2	Sequence	# PSMs	# Proteins	# Protein Groups	Protein Group Accessions	Modifications	ΔCn	q-Value	PEP	XCorr	Charge	MH+ [Da]	ΔM [ppm]	RT [min]	# Missed Cleavages
	High	VNLDTDcQYAYLTGIR	5	1	1	P14540	C7(Carbamidomethyl)	0	0	2.005e-08	4.44548	2	1901.92	5.03376	31.1195	0
	High	SPIILQTSNGGAAYFAGK	4	1	1	P14540		0	0	1.368e-10	4.41738	2	1794.94	0.800977	28.7257	0
	High	DYIMSPVGNPEGPEKPNKK	4	1	1	P14540		0	0	0.001877	4.15744	3	2100.04	0.641151	19.8638	1
	High	SIAPAYGIPVVLHSDHcAK	3	1	1	P14540	C17(Carbamidomethyl)	0	0	0.0002338	3.58583	4	2035.05	1.11717	24.6927	0
	High	FAIPAINVTSSSTAVAALEAAR	7	1	1	P14540		0	0	9.45e-09	3.37979	2	2160.17	3.07092	40.176	0
	High	GISNEGQNASIK	2	1	1	P14540		0	0	0.0001351	3.06184	2	1217.61	-3.01022	13.0661	0
	High	GAIAAAHYIR	2	1	1	P14540		0	0	0.0003802	3.02143	2	1042.58	1.04411	17.4993	0
	High	DYIMSPVGNPEGPEKPNK	3	1	1	P14540		0	0	7.542e-05	3.0164	3	1971.93	-7.17934	21.9056	0
	High	TGVIVGEDVHNLFTYAK	3	1	1	P14540		0	0	6.265e-05	2.4152	3	1862.96	-0.265034	31.9318	0
	High	DYVLNKK	2	1	1	P14540		0	0.005	0.1369	1.30453	2	879.494	0.0517764	10.7785	1
P17076	60S ribosomal protein L8-A OS=Saccharomyces cerevisiae (strain ATCC 204508 / S288c) OX=559292 GN=RPL8A PE=1 SV=4 - [RL8A_YEAST]	102.112	60.94	1	3	19	58	256	28.1074	10.0376
	A2	Sequence	# PSMs	# Proteins	# Protein Groups	Protein Group Accessions	Modifications	ΔCn	q-Value	PEP	XCorr	Charge	MH+ [Da]	ΔM [ppm]	RT [min]	# Missed Cleavages
	High	TSAVAALTEVRAEDEAALAK	2	2	2	P17076;P29453		0	0	0.002784	4.07788	3	2016.06	1.3901	28.408	1
	High	LVSTIDANFADKYDEVKK	3	2	2	P17076;P29453		0	0	1.173e-07	3.81593	4	2056.06	1.50074	23.6111	2
	High	LVSTIDANFADKYDEVK	2	2	2	P17076;P29453		0	0	2.469e-06	3.31827	3	1927.96	-0.165775	26.3868	1
	High	TSAVAALTEVR	4	2	2	P17076;P29453		0	0	1.388e-05	3.1131	2	1117.62	1.56681	24.2541	0
	High	QDASPKPYAVK	1	2	2	P17076;P29453		0	0	2.6e-05	3.02237	2	1203.64	1.03671	11.3281	0
	High	YRPETAAEK	8	2	2	P17076;P29453		0	0	0.001441	2.9216	2	1064.54	0.588072	5.34906	0
	High	NPLTHSTPK	4	2	2	P17076;P29453		0	0	0.000484	2.68235	2	994.532	0.810398	9.94523	0
	High	SKQDASPKPYAVK	3	2	2	P17076;P29453		0	0	0.0002463	2.49992	3	1418.76	0.0626376	8.94259	1
	High	NFGIGQAVQPK	3	2	2	P17076;P29453		0	0	9.895e-05	2.45763	2	1158.63	2.10129	21.8781	0
	High	AEDEAALAK	2	2	2	P17076;P29453		0	0	0.0003011	2.445	2	917.458	0.393485	11.045	0
	High	HWGGGILGNK	1	2	2	P17076;P29453		0	0	0.002528	2.12581	2	1038.55	0.616517	19.4256	0
	High	VAPAPFGAK	6	2	2	P17076;P29453		0	0	0.0002132	2.08054	2	857.488	-0.139591	15.9891	0
	High	LKVPPTIAQFQYTLDR	7	2	2	P17076;P29453		0	0	0.002349	2.0765	3	1890.05	2.64999	39.7714	1
	High	NTAAETFK	1	2	2	P17076;P29453		0	0	0.008612	2.01355	2	881.438	2.24605	11.0002	0
	High	LGTLVNQK	1	2	2	P17076;P29453		0	0	0.003065	1.93031	2	872.519	-0.868321	14.2509	0
	High	MGVPYAIVK	2	1	1	P17076		0	0	0.007739	1.5439	2	977.549	-0.0261637	24.9531	0
	High	WPEYVR	5	2	2	P17076;P29453		0	0.001	0.02903	1.46081	2	849.424	-1.35311	21.588	0
	High	KMGVPYAIVK	1	1	1	P17076		0	0.003	0.05134	2.50835	2	1105.65	1.19197	21.7841	1
	High	mGVPYAIVK	1	1	1	P17076	M1(Oxidation)	0	0.003	0.0599	1.5575	2	993.546	2.205	22.1874	0
	High	EAAAVAEGK	1	1	1	P17076		0	0.008	0.2293	0.901692	2	845.437	0.874166	6.96912	0
P05737	60S ribosomal protein L7-A OS=Saccharomyces cerevisiae (strain ATCC 204508 / S288c) OX=559292 GN=RPL7A PE=1 SV=3 - [RL7A_YEAST]	98.6736	45.08	1	1	12	41	244	27.6212	10.1548
	A2	Sequence	# PSMs	# Proteins	# Protein Groups	Protein Group Accessions	Modifications	ΔCn	q-Value	PEP	XCorr	Charge	MH+ [Da]	ΔM [ppm]	RT [min]	# Missed Cleavages
	High	VPLSDNAIIEANLGK	4	2	2	P05737;Q12213		0	0	1.794e-09	4.68136	2	1553.85	0.556259	29.1309	0
	High	QRVPLSDNAIIEANLGK	2	2	2	P05737;Q12213		0	0	8.212e-05	4.24765	3	1838.01	-0.0525891	25.8642	1
	High	LSNPSGGWGVPR	2	2	2	P05737;Q12213		0	0	2.539e-07	3.6279	2	1226.63	1.41105	23.0215	0
	High	LIEPYVAYGYPSYSTIR	8	2	2	P05737;Q12213		0	0	2.428e-06	3.60305	3	1992.02	2.1063	33.3379	0
	High	AAGSYYVEAQHK	4	2	2	P05737;Q12213		0	0	1.405e-05	3.09715	2	1323.63	-0.431806	12.9062	0
	High	TAEQVAAER	4	1	1	P05737		0	0	0.0002842	2.93223	2	974.491	0.583849	8.77284	0
	High	ILTPESQLK	2	2	2	P05737;Q12213		0	0	0.002497	2.36349	2	1028.6	1.89795	19.1691	0
	High	KVLQLLR	1	2	2	P05737;Q12213		0	0	0.008478	2.32944	2	869.592	-0.859609	20.995	1
	High	NAAYQKEYETAER	2	2	2	P05737;Q12213		0	0	0.0001067	2.12157	2	1572.72	-5.50566	13.8154	1
	High	EYETAER	5	2	2	P05737;Q12213		0	0	0.0009166	1.72501	2	897.395	-0.201005	2.44787	0
	High	INSGTFVK	4	2	2	P05737;Q12213		0	0.001	0.02781	2.15432	2	865.477	-1.12893	15.8817	0
	High	QLVYKR	3	2	2	P05737;Q12213		0	0.004	0.07183	1.45905	2	806.488	-0.0663201	7.82657	1
P0CX42	60S ribosomal protein L23-B OS=Saccharomyces cerevisiae (strain ATCC 204508 / S288c) OX=559292 GN=RPL23B PE=1 SV=1 - [RL23B_YEAST]	95.4784	45.99	1	7	7	45	137	14.4636	10.3306
	A2	Sequence	# PSMs	# Proteins	# Protein Groups	Protein Group Accessions	Modifications	ΔCn	q-Value	PEP	XCorr	Charge	MH+ [Da]	ΔM [ppm]	RT [min]	# Missed Cleavages
	High	ISLGLPVGAIMNcADNSGAR	15	1	1	P0CX42	C13(Carbamidomethyl)	0	0	3.538e-08	3.78684	2	2016.01	3.06048	36.82	0
	High	LPAASLGDMVMATVK	8	1	1	P0CX42		0	0	1.258e-07	3.25035	2	1503.79	1.22555	35.9704	0
	High	LNRLPAASLGDMVMATVK	3	1	1	P0CX42		0	0	4.125e-05	2.91616	3	1887.02	2.3436	41.1183	1
	High	KVMPAIVVR	1	1	1	P0CX42		0	0	0.0006585	2.39279	2	1012.63	0.183049	18.0239	1
	High	EcADLWPR	7	1	1	P0CX42	C2(Carbamidomethyl)	0	0	0.0008861	2.31867	2	1046.47	0.830313	23.3497	0
	High	VMPAIVVR	4	1	1	P0CX42		0	0	0.005478	1.80976	2	884.539	0.00175533	22.1191	0
	High	ISLGLPVGAImNcADNSGAR	2	1	1	P0CX42	M11(Oxidation); C13(Carbamidomethyl)	0	0	0.001372	1.43503	2	2032	1.7542	31.1532	0
	High	NLYIIAVK	4	1	1	P0CX42		0	0.001	0.01486	2.005	2	933.577	-0.17629	26.8808	0
	High	VmPAIVVR	1	1	1	P0CX42	M2(Oxidation)	0	0.004	0.091	1.48346	2	900.532	-2.01039	17.5969	0
P09436	Isoleucine--tRNA ligase, cytoplasmic OS=Saccharomyces cerevisiae (strain ATCC 204508 / S288c) OX=559292 GN=ILS1 PE=1 SV=1 - [SYIC_YEAST]	94.6459	27.43	1	24	25	44	1072	122.906	6.06201
	A2	Sequence	# PSMs	# Proteins	# Protein Groups	Protein Group Accessions	Modifications	ΔCn	q-Value	PEP	XCorr	Charge	MH+ [Da]	ΔM [ppm]	RT [min]	# Missed Cleavages
	High	DVIDKLTIPSK	4	1	1	P09436		0	0	1.222e-05	3.65559	2	1228.72	1.86969	24.3118	1
	High	NGVISEDSVLPNAIDDLGR	1	1	1	P09436		0	0	5.732e-10	3.58044	2	1984	0.213471	34.6531	0
	High	VPANFISEGLDQTR	2	1	1	P09436		0	0	1.195e-08	3.54246	2	1546.79	1.49107	28.9274	0
	High	YLTNTGNLLLASQIR	2	1	1	P09436		0	0	2.24e-09	3.29555	2	1676.94	2.82684	32.3154	0
	High	YGLENYNNEcR	2	1	1	P09436	C10(Carbamidomethyl)	0	0	1.868e-06	3.20397	2	1431.6	3.21605	18.5845	0
	High	DALPSVTSEQVR	1	1	1	P09436		0	0	0.004952	2.69712	2	1301.67	0.916258	21.4947	0
	High	GLPESAVQAGQETR	3	1	1	P09436		0	0	0.0001048	2.48531	2	1442.73	2.59866	18.4381	0
	High	TDPIGDEEQSINDTIFK	2	1	1	P09436		0	0	1.849e-05	2.47123	2	1921.91	1.78061	32.8899	0
	High	DVPDFEGVYVK	1	1	1	P09436		0	0	0.0002778	2.34357	2	1267.62	1.04327	28.6181	0
	High	NYIIEELNVR	2	1	1	P09436		0	0	0.0001847	2.33879	2	1262.67	-0.559074	30.4198	0
	High	SVPAWFVR	3	1	1	P09436		0	0	0.006425	2.30438	2	961.526	0.547297	29.4688	0
	High	VISDDYVTSDSGTGIVHNAPAFGEEDNAAcLK	1	1	1	P09436	C30(Carbamidomethyl)	0	0	4.7e-05	2.29297	3	3352.53	2.14997	29.1584	0
	High	MQSVIDLGR	2	1	1	P09436		0	0	0.0005206	2.17781	2	1018.53	-0.509397	24.415	0
	High	ELEELTGVR	2	1	1	P09436		0	0	0.003072	2.17503	2	1045.55	1.58141	21.3133	0
	High	DADKLIIK	3	1	1	P09436		0	0	0.008551	2.15681	2	915.551	-0.265945	16.2585	1
	High	DVVITSDEAK	2	1	1	P09436		0	0	0.00322	2.11115	2	1076.54	-4.5418	15.493	0
	High	LYLINSPVLK	2	1	1	P09436		0	0	0.0006091	2.05212	2	1159.71	1.35319	30.2912	0
	High	NIVPQMLDSVMK	1	1	1	P09436		0	0	8.133e-05	1.97104	2	1374.71	-0.953176	34.5597	0
	High	NYPDPSIVLNK	1	1	1	P09436		0	0	0.002326	1.96745	2	1259.66	-1.50111	25.6074	0
	High	SHWVPNTIK	1	1	1	P09436		0	0	0.00517	1.85689	2	1081.59	6.62533	18.0858	0
	High	NITDLHR	2	1	1	P09436		0	0	0.008496	1.78514	2	868.463	-0.658682	12.504	0
	High	FLDGQIALLK	1	1	1	P09436		0	0	0.006159	1.31771	2	1117.66	2.32706	32.693	0
	High	SDTPLLYR	1	1	1	P09436		0	0.001	0.01811	2.06193	2	964.511	1.54255	21.3661	0
	High	AVADWPVLGK	1	1	1	P09436		0	0.001	0.01682	1.06258	2	1055.59	3.88938	28.6968	0
	High	FKEEGVK	1	1	1	P09436		0	0.004	0.105	1.19063	2	836.451	0.0600681	4.33161	1
Q12213	60S ribosomal protein L7-B OS=Saccharomyces cerevisiae (strain ATCC 204508 / S288c) OX=559292 GN=RPL7B PE=1 SV=3 - [RL7B_YEAST]	93.8666	45.49	1	2	13	40	244	27.6792	10.1548
	A2	Sequence	# PSMs	# Proteins	# Protein Groups	Protein Group Accessions	Modifications	ΔCn	q-Value	PEP	XCorr	Charge	MH+ [Da]	ΔM [ppm]	RT [min]	# Missed Cleavages
	High	VPLSDNAIIEANLGK	4	2	2	P05737;Q12213		0	0	1.794e-09	4.68136	2	1553.85	0.556259	29.1309	0
	High	QRVPLSDNAIIEANLGK	2	2	2	P05737;Q12213		0	0	8.212e-05	4.24765	3	1838.01	-0.0525891	25.8642	1
	High	LSNPSGGWGVPR	2	2	2	P05737;Q12213		0	0	2.539e-07	3.6279	2	1226.63	1.41105	23.0215	0
	High	LIEPYVAYGYPSYSTIR	8	2	2	P05737;Q12213		0	0	2.428e-06	3.60305	3	1992.02	2.1063	33.3379	0
	High	AAGSYYVEAQHK	4	2	2	P05737;Q12213		0	0	1.405e-05	3.09715	2	1323.63	-0.431806	12.9062	0
	High	TAEQIAAER	1	1	1	Q12213		0	0	5.527e-05	2.67106	2	988.507	1.35296	12.6214	0
	High	ILTPESQLK	2	2	2	P05737;Q12213		0	0	0.002497	2.36349	2	1028.6	1.89795	19.1691	0
	High	KVLQLLR	1	2	2	P05737;Q12213		0	0	0.008478	2.32944	2	869.592	-0.859609	20.995	1
	High	NAAYQKEYETAER	2	2	2	P05737;Q12213		0	0	0.0001067	2.12157	2	1572.72	-5.50566	13.8154	1
	High	EYETAER	5	2	2	P05737;Q12213		0	0	0.0009166	1.72501	2	897.395	-0.201005	2.44787	0
	High	INSGTFVK	4	2	2	P05737;Q12213		0	0.001	0.02781	2.15432	2	865.477	-1.12893	15.8817	0
	High	ILTPESQLKK	2	1	1	Q12213		0	0.002	0.03965	1.97093	2	1156.7	1.26624	16.4287	1
	High	QLVYKR	3	2	2	P05737;Q12213		0	0.004	0.07183	1.45905	2	806.488	-0.0663201	7.82657	1
P0CX56	40S ribosomal protein S18-B OS=Saccharomyces cerevisiae (strain ATCC 204508 / S288c) OX=559292 GN=RPS18B PE=1 SV=1 - [RS18B_YEAST]	93.8629	59.59	1	11	11	42	146	17.0271	10.272
	A2	Sequence	# PSMs	# Proteins	# Protein Groups	Protein Group Accessions	Modifications	ΔCn	q-Value	PEP	XCorr	Charge	MH+ [Da]	ΔM [ppm]	RT [min]	# Missed Cleavages
	High	RAGELTQEELER	4	1	1	P0CX56		0	0	7.59e-05	3.55779	2	1430.73	1.17	16.6785	1
	High	AGELTQEELER	4	1	1	P0CX56		0	0	9.604e-06	3.36416	2	1274.62	-4.20545	18.5578	0
	High	QNDITDGKDYHTLANNVESK	3	1	1	P0CX56		0	0	0.0004151	3.0388	3	2262.07	2.24717	20.3784	1
	High	IVQIMQNPTHYK	7	1	1	P0CX56		0	0	0.0001103	3.01194	2	1471.78	2.5639	21.113	0
	High	LLNTNVDGNIK	6	1	1	P0CX56		0	0	0.0004215	2.91296	2	1200.66	0.847915	19.0948	0
	High	IPAWFLNR	6	1	1	P0CX56		0	0	0.001299	2.17434	2	1016.57	0.493359	32.1018	0
	High	IVQImQNPTHYK	2	1	1	P0CX56	M5(Oxidation)	0	0	0.001123	2.032	2	1487.77	2.34404	17.0216	0
	High	IVYALTTIK	4	1	1	P0CX56		0	0	0.002712	2.00672	2	1021.63	0.495293	25.2252	0
	High	YSNLVcKK	1	1	1	P0CX56	C6(Carbamidomethyl)	0	0	0.002906	0.992694	2	1011.53	0.559964	10.3491	1
	High	DYHTLANNVESK	2	1	1	P0CX56		0	0.001	0.01389	1.7484	3	1390.66	0.696373	17.7638	0
	High	YSNLVcK	2	1	1	P0CX56	C6(Carbamidomethyl)	0	0.001	0.01959	1.72459	2	883.434	0.294918	13.7731	0
	High	LRDDLER	1	1	1	P0CX56		0	0.009	0.2594	2.4366	2	916.484	-0.259324	11.1445	1
P0CX24	60S ribosomal protein L20-B OS=Saccharomyces cerevisiae (strain ATCC 204508 / S288c) OX=559292 GN=RPL20B PE=1 SV=1 - [RL20B_YEAST]	91.8189	43.6	1	9	9	35	172	20.4239	10.3013
	A2	Sequence	# PSMs	# Proteins	# Protein Groups	Protein Group Accessions	Modifications	ΔCn	q-Value	PEP	XCorr	Charge	MH+ [Da]	ΔM [ppm]	RT [min]	# Missed Cleavages
	High	ASGEIVSINQINEAHPTK	6	1	1	P0CX24		0	0	2.535e-08	4.12495	3	1907.98	1.24789	21.3692	0
	High	VAAVETLYQDMAAR	8	1	1	P0CX24		0	0	6.477e-08	3.83324	2	1537.77	0.80073	31.4206	0
	High	KASGEIVSINQINEAHPTK	1	1	1	P0CX24		0	0	1.732e-05	3.63572	3	2036.08	1.40954	18.8661	1
	High	RLPTESVPEPK	7	1	1	P0CX24		0	0	0.0008067	2.80731	2	1252.69	0.764799	16.1839	1
	High	VAAVETLYQDmAAR	2	1	1	P0CX24	M11(Oxidation)	0	0	1.896e-05	2.6553	2	1553.77	1.70826	23.8246	0
	High	IFASNEVIAK	4	1	1	P0CX24		0	0	0.0008094	2.01197	2	1091.61	-0.378196	21.0368	0
	High	LPTESVPEPK	2	1	1	P0CX24		0	0	0.001646	1.86512	2	1096.59	0.136191	18.2879	0
	High	NFGVWVR	2	1	1	P0CX24		0	0.001	0.01162	1.69307	2	877.467	-0.693524	26.2744	0
	High	EYQVIGR	2	1	1	P0CX24		0	0.001	0.02407	1.6683	2	864.457	-0.678567	15.6401	0
	High	YWYFLQK	1	1	1	P0CX24		0	0.006	0.1587	0.803472	2	1047.53	2.08941	32.603	0
P03965	Carbamoyl-phosphate synthase arginine-specific large chain OS=Saccharomyces cerevisiae (strain ATCC 204508 / S288c) OX=559292 GN=CPA2 PE=1 SV=1 - [CARB_YEAST]	89.9922	27.37	1	23	25	52	1118	123.838	5.31299
	A2	Sequence	# PSMs	# Proteins	# Protein Groups	Protein Group Accessions	Modifications	ΔCn	q-Value	PEP	XCorr	Charge	MH+ [Da]	ΔM [ppm]	RT [min]	# Missed Cleavages
	High	SAYALGGLGSGFANNASEMK	3	1	1	P03965		0	0	8.929e-11	4.26575	2	1944.92	5.99116	30.5617	0
	High	LTLASDVSPDHPVVMSK	3	1	1	P03965		0	0	2.605e-06	3.66931	3	1795.93	-0.245597	23.4239	0
	High	ILESHDVIVPPEVR	2	1	1	P03965		0	0	3.107e-06	3.33479	3	1602.88	-1.11512	23.9818	0
	High	TTVANFEPSLDYIVAK	3	1	1	P03965		0	0	3.913e-05	3.07477	2	1767.92	1.59835	34.1187	0
	High	AESTDDVDYIMR	2	1	1	P03965		0	0	8.717e-06	3.03021	2	1414.62	-0.276681	24.0222	0
	High	LYDNGcNIMGTNPNDIDR	2	1	1	P03965	C6(Carbamidomethyl)	0	0	1.634e-07	3.02732	2	2081.9	0.963902	25.4886	0
	High	DINIPIAESFAcETVDEALEAAER	2	1	1	P03965	C12(Carbamidomethyl)	0	0	6.569e-08	2.72549	3	2663.25	0.228876	44.4333	0
	High	HASTNINELEIR	1	1	1	P03965		0	0	0.002084	2.67543	3	1396.72	-0.13906	19.9568	0
	High	ITGPFNMQIIK	1	1	1	P03965		0	0	0.0001207	2.46264	2	1261.69	-4.49659	32.4602	0
	High	ELAAQSLSLAPQILVEK	2	1	1	P03965		0	0	0.002638	2.37478	2	1810.04	3.99049	35.0649	0
	High	ATGYPLAYTAAK	3	2	2	P03965;P07259		0	0	0.0002026	2.34231	2	1226.64	-2.34937	21.6879	0
	High	ELFQEYDIK	2	1	1	P03965		0	0	0.006375	2.30028	2	1184.58	0.927713	27.6682	0
	High	KYDYVATK	2	1	1	P03965		0	0	0.003161	2.27268	2	987.515	0.10606	10.9	1
	High	EVEYEVVR	1	2	2	P03965;P07259		0	0	0.0008115	2.27046	2	1022.52	0.264312	17.9676	0
	High	VPQFSFTR	1	1	1	P03965		0	0	0.0008809	2.06438	2	981.515	-0.160994	24.757	0
	High	TYLQEHIK	2	1	1	P03965		0	0	0.0003952	2.05734	2	1031.55	0.244673	14.4867	0
	High	TLGIIPFVK	2	1	1	P03965		0	0	0.005701	1.83872	2	987.624	-0.262833	33.1186	0
	High	VIEVNAR	2	1	1	P03965		0	0	0.01092	1.79179	2	800.463	0.215854	13.1205	0
	High	IGLGYTLPELPNPITK	6	1	1	P03965		0	0	0.002584	1.69619	2	1725.98	2.44173	37.7425	0
	High	IYTTNETTK	2	1	1	P03965		0	0	0.0002689	1.3761	2	1070.54	0.54515	9.41567	0
	High	AVFNLASK	2	1	1	P03965		0	0.001	0.02936	1.77521	2	849.485	2.1984	20.5025	0
	High	VIEcNIR	2	1	1	P03965	C4(Carbamidomethyl)	0	0.001	0.02742	1.66762	2	903.471	-1.12412	13.4805	0
	High	SFPFVSK	2	1	1	P03965		0	0.001	0.02053	1.354	2	811.434	-1.25187	25.1513	0
	High	NYEEAFQK	1	1	1	P03965		0	0.004	0.08164	1.37743	2	1028.47	0.998231	16.9698	0
	High	NAIDFAIPLFNEPQTALLFAK	1	1	1	P03965		0	0.006	0.1544	1.12103	3	2333.26	0.894631	43.8936	0
P16862	ATP-dependent 6-phosphofructokinase subunit beta OS=Saccharomyces cerevisiae (strain ATCC 204508 / S288c) OX=559292 GN=PFK2 PE=1 SV=4 - [PFKA2_YEAST]	88.9498	29.3	1	20	21	38	959	104.552	6.66846
	A2	Sequence	# PSMs	# Proteins	# Protein Groups	Protein Group Accessions	Modifications	ΔCn	q-Value	PEP	XCorr	Charge	MH+ [Da]	ΔM [ppm]	RT [min]	# Missed Cleavages
	High	NAVSTKPTPPPAPEASAESGLSSK	2	1	1	P16862		0	0	9.963e-11	5.31941	3	2323.18	0.471262	18.0275	0
	High	AIAVMTSGGDAPGMNSNVR	2	1	1	P16862		0	0	1.706e-09	4.35002	2	1847.88	2.63571	23.2725	0
	High	SSPDENSTLLSNDSISLK	1	1	1	P16862		0	0	8.549e-10	3.56554	2	1906.93	1.94065	27.6258	0
	High	GWSAEGGTNIGTAR	2	1	1	P16862		0	0	1.168e-06	3.48477	2	1376.66	4.38252	19.1743	0
	High	ILATLQGLEAVNAVLESTPDTPSPLIAVNENK	4	1	1	P16862		0	0	1.378e-05	3.46947	3	3317.81	7.02418	43.4874	0
	High	AIDYVEATANSHSR	3	1	1	P16862		0	0	2.774e-09	3.22123	2	1533.73	2.17133	16.5483	0
	High	AAEENFNADDK	2	1	1	P16862		0	0	1.515e-05	3.0806	2	1223.52	0.0608277	12.533	0
	High	KPLMESVK	2	1	1	P16862		0	0	0.0002753	2.74181	2	931.527	-0.968325	13.2499	0
	High	AFVVEVMGR	2	2	2	P16861;P16862		0	0	0.002766	2.35409	2	1007.53	-4.64666	26.6051	0
	High	ITTLGHVQR	2	1	1	P16862		0	0	0.000423	2.19571	2	1024.59	-1.49998	12.7075	0
	High	TISDTAAVVGVK	1	1	1	P16862		0	0	0.005829	2.07085	2	1160.65	-0.143163	20.1107	0
	High	ISNEQYER	2	1	1	P16862		0	0	0.001624	2.06948	2	1038.49	-0.0561873	9.55404	0
	High	DMLGWQSR	1	1	1	P16862		0	0	0.008808	1.93591	2	992.461	-0.84151	24.5358	0
	High	AIAVmTSGGDAPGMNSNVR	1	1	1	P16862	M5(Oxidation)	0	0	0.0002383	1.93125	2	1863.87	2.85256	19.4503	0
	High	LIADHLVGR	1	1	1	P16862		0	0	0.005337	1.77237	2	993.583	-0.665143	18.4173	0
	High	AVAEAIQAK	2	1	1	P16862		0	0	0.004032	1.76257	2	900.518	3.02655	12.7299	0
	High	FLSLENR	2	1	1	P16862		0	0	0.006143	1.73247	2	878.473	0.195641	21.4532	0
	High	AAIDFYTK	2	1	1	P16862		0	0	0.003424	1.68468	2	928.477	-0.225977	21.6355	0
	High	ESYPAFR	1	1	1	P16862		0	0.001	0.01432	1.58072	2	869.415	-0.646279	18.0435	0
	High	DTLNAMNAPLQGYPTELFPMQLYTLDPLGNVVGVTSTK	1	1	1	P16862		0	0.002	0.0357	1.30376	3	4109.06	0.853986	44.7461	0
	High	GSHVVYNSIR	1	1	1	P16862		0	0.003	0.05639	1.61105	2	1131.59	0.594581	13.2913	0
	High	ELNSITK	1	1	1	P16862		0	0.005	0.121	1.63283	2	804.443	-3.84055	11.0246	0
B3LLJ2	40S ribosomal protein S1-B OS=Saccharomyces cerevisiae (strain RM11-1a) OX=285006 GN=RPS1B PE=3 SV=1 - [RS3A2_YEAS1]	88.0172	55.69	2	4	18	45	255	28.7947	10.0229
	A2	Sequence	# PSMs	# Proteins	# Protein Groups	Protein Group Accessions	Modifications	ΔCn	q-Value	PEP	XCorr	Charge	MH+ [Da]	ΔM [ppm]	RT [min]	# Missed Cleavages
	High	VVEVcLADLQGSEDHSFR	1	3	2	C7GSL4;B3LLJ2	C5(Carbamidomethyl)	0	0	1.867e-07	4.17537	3	2060.97	0.977743	28.8306	0
	High	EVQNSTLAQLTSK	4	2	1	B3LLJ2		0	0	4.566e-06	3.40004	2	1418.75	0.417133	22.0519	0
	High	FDVGALMALHGEGSGEEK	1	2	2	C7GSL4;B3LLJ2		0	0	2.393e-05	2.9088	3	1846.86	0.0371411	30.9144	0
	High	KVISEILTR	2	2	1	B3LLJ2		0	0	0.0004709	2.73649	2	1058.66	-0.311301	20.7467	1
	High	FDVGALmALHGEGSGEEK	2	2	2	C7GSL4;B3LLJ2	M7(Oxidation)	0	0	8.274e-06	2.72929	3	1862.86	-0.509927	25.7453	0
	High	TSDDYVLR	3	3	2	C7GSL4;B3LLJ2		0	0	0.002362	2.55024	2	968.468	-0.0743261	17.6903	0
	High	LIPEVINKEIENATK	1	3	2	C7GSL4;B3LLJ2		0	0	7.443e-06	2.41849	3	1710.97	0.824531	30.6539	1
	High	DIFPLQNIHVR	3	3	2	C7GSL4;B3LLJ2		0	0	0.0001029	2.38612	3	1351.75	-0.59382	30.4564	0
	High	KEWFDIK	2	3	2	C7GSL4;B3LLJ2		0	0	0.005784	2.38228	2	965.51	0.695926	23.6154	1
	High	APSTFENR	5	3	2	C7GSL4;B3LLJ2		0	0	0.001272	2.08821	2	921.443	0.375886	10.2746	0
	High	IFAIAFTR	4	3	2	C7GSL4;B3LLJ2		0	0	0.0007152	1.99731	2	938.546	-0.234874	31.0776	0
	High	HSYAQSSHIR	1	3	2	C7GSL4;B3LLJ2		0	0	0.0005742	1.67119	2	1185.57	-1.63557	8.15581	0
	High	VISEILTR	3	2	1	B3LLJ2		0	0	0.007512	1.63254	2	930.562	0.628935	21.713	0
	High	VVDPFTR	3	3	2	C7GSL4;B3LLJ2		0	0	0.006409	1.61115	2	833.45	-2.23969	21.2714	0
	High	LIPEVINK	4	3	2	C7GSL4;B3LLJ2		0	0.001	0.02234	1.8694	2	925.574	1.93677	21.1406	0
	High	VVDPFTRK	2	3	2	C7GSL4;B3LLJ2		0	0.001	0.01866	1.40722	2	961.547	0.852355	16.8018	1
	High	LRVDEVQGK	2	3	2	C7GSL4;B3LLJ2		0	0.002	0.03827	2.65967	2	1043.58	-0.158287	12.944	1
	High	KVVDPFTR	1	2	1	B3LLJ2		0	0.003	0.05306	1.88172	2	961.546	-0.544117	18.3468	1
	High	EWFDIK	1	3	2	C7GSL4;B3LLJ2		0	0.007	0.1875	1.17086	2	837.413	-1.16636	28.645	0
P60010	Actin OS=Saccharomyces cerevisiae (strain ATCC 204508 / S288c) OX=559292 GN=ACT1 PE=1 SV=1 - [ACT_YEAST]	87.347	28.53	1	10	10	37	375	41.6629	5.68115
	A2	Sequence	# PSMs	# Proteins	# Protein Groups	Protein Group Accessions	Modifications	ΔCn	q-Value	PEP	XCorr	Charge	MH+ [Da]	ΔM [ppm]	RT [min]	# Missed Cleavages
	High	VAPEEHPVLLTEAPMNPK	3	1	1	P60010		0	0	8.593e-08	4.14294	2	1972.02	0.4284	24.5904	0
	High	DSYVGDEAQSKR	4	1	1	P60010		0	0	8.475e-06	3.5861	3	1354.62	0.461953	11.795	1
	High	SYELPDGQVITIGNER	7	1	1	P60010		0	0	7.323e-07	3.48052	2	1790.9	1.92197	31.4654	0
	High	HQGIMVGMGQK	3	1	1	P60010		0	0	0.005529	2.82296	2	1185.59	1.28471	16.5086	0
	High	AVFPSIVGRPR	4	1	1	P60010		0	0	0.008253	2.77508	3	1198.71	-0.128344	23.6732	0
	High	EITALAPSSMK	3	1	1	P60010		0	0	5.382e-05	2.62869	2	1147.61	2.47221	21.966	0
	High	AGFAGDDAPR	3	1	1	P60010		0	0	4.813e-05	2.54178	2	976.449	0.812104	14.1448	0
	High	GYSFSTTAER	2	1	1	P60010		0	0	0.0004641	2.36532	2	1118.51	-0.68453	18.3089	0
	High	DSYVGDEAQSK	2	1	1	P60010		0	0	6.517e-05	2.21899	2	1198.52	2.22661	12.6322	0
	High	DLTDYLMK	4	1	1	P60010		0	0	0.002958	1.53058	2	998.486	0.0244608	30.8643	0
	High	DLTDYLmK	2	1	1	P60010	M7(Oxidation)	0	0.001	0.02702	1.88257	2	1014.48	0.464032	26.7983	0
P05756	40S ribosomal protein S13 OS=Saccharomyces cerevisiae (strain ATCC 204508 / S288c) OX=559292 GN=RPS13 PE=1 SV=3 - [RS13_YEAST]	84.8091	50.99	1	8	8	35	151	17.0183	10.4331
	A2	Sequence	# PSMs	# Proteins	# Protein Groups	Protein Group Accessions	Modifications	ΔCn	q-Value	PEP	XCorr	Charge	MH+ [Da]	ΔM [ppm]	RT [min]	# Missed Cleavages
	High	KGLTPSQIGVLLR	4	1	1	P05756		0	0	1.148e-07	3.68197	2	1381.86	1.73446	28.7889	1
	High	LSSESVIEQIVK	5	1	1	P05756		0	0	4.331e-05	3.13899	2	1331.74	1.38658	31.873	0
	High	TVAVLPPNWK	11	1	1	P05756		0	0	0.0002349	2.76545	2	1124.65	1.71579	25.7185	0
	High	SNGLAPEIPEDLYYLIK	1	1	1	P05756		0	0	0.0002848	2.70036	2	1935.02	4.34904	42.1735	0
	High	GLTPSQIGVLLR	5	1	1	P05756		0	0	4.291e-07	2.6646	2	1253.76	0.64538	31.9922	0
	High	GISSSAIPYSR	3	1	1	P05756		0	0	0.001224	2.54228	2	1137.6	7.50262	19.666	0
	High	LILIESR	3	1	1	P05756		0	0	0.009013	2.1497	2	843.53	0.243732	23.3085	0
	High	NAPAWFK	3	1	1	P05756		0	0	0.007584	1.88494	2	833.431	1.06997	22.2806	0
P14126	60S ribosomal protein L3 OS=Saccharomyces cerevisiae (strain ATCC 204508 / S288c) OX=559292 GN=RPL3 PE=1 SV=4 - [RL3_YEAST]	81.6915	34.11	1	16	16	51	387	43.7304	10.2866
	A2	Sequence	# PSMs	# Proteins	# Protein Groups	Protein Group Accessions	Modifications	ΔCn	q-Value	PEP	XCorr	Charge	MH+ [Da]	ΔM [ppm]	RT [min]	# Missed Cleavages
	High	VGKGDDEANGATSFDR	4	1	1	P14126		0	0	1.694e-10	3.99158	2	1638.74	0.974437	13.4435	1
	High	KALEEVSLK	4	1	1	P14126		0	0	0.0008101	3.53022	2	1016.6	1.79044	16.1555	1
	High	AHLAEIQLNGGSISEK	4	1	1	P14126		0	0	7.335e-06	3.46098	3	1666.88	-0.367137	22.9504	0
	High	SKPVALTSFLGYK	4	1	1	P14126		0	0	2.115e-06	3.33354	2	1410.8	2.03306	29.4644	0
	High	GDDEANGATSFDR	2	1	1	P14126		0	0	4.408e-06	3.25112	2	1354.55	1.84333	14.6924	0
	High	HAFMGTLK	2	1	1	P14126		0	0	0.0008708	2.88349	2	904.471	0.284923	16.7011	0
	High	YAQDGAGIER	4	1	1	P14126		0	0	2.394e-05	2.44451	2	1079.51	1.68042	12.9236	0
	High	VLVHTQIR	3	1	1	P14126		0	0	0.0001902	2.0209	2	965.59	0.744637	14.6086	0
	High	AGmTTIVR	4	1	1	P14126	M3(Oxidation)	0	0	0.003506	1.95488	2	864.461	0.195265	9.69389	0
	High	SLYTNTSR	2	1	1	P14126		0	0	0.009248	1.74736	2	941.47	1.72303	12.2173	0
	High	KSLYTNTSR	4	1	1	P14126		0	0	0.0007073	1.57632	2	1069.56	0.547216	8.15364	1
	High	AFPKDDR	5	1	1	P14126		0	0	0.003687	1.39742	2	848.425	-1.23154	3.93517	1
	High	WIDTASK	2	1	1	P14126		0	0.001	0.01961	1.96136	2	820.42	0.0599801	13.793	0
	High	NDFIMVK	1	1	1	P14126		0	0.001	0.01959	1.52694	2	866.444	0.184854	23.2381	0
	High	FQTPAEK	4	1	1	P14126		0	0.002	0.04319	1.5184	2	820.42	-0.53518	11.7177	0
	High	KYASVVR	2	1	1	P14126		0	0.002	0.04318	1.48648	2	822.483	-0.641577	9.72163	1
C7GSL4	40S ribosomal protein S1-A OS=Saccharomyces cerevisiae (strain JAY291) OX=574961 GN=RPS1A PE=3 SV=1 - [RS3A1_YEAS2]	81.5737	55.69	1	4	18	43	255	28.7256	9.99365
	A2	Sequence	# PSMs	# Proteins	# Protein Groups	Protein Group Accessions	Modifications	ΔCn	q-Value	PEP	XCorr	Charge	MH+ [Da]	ΔM [ppm]	RT [min]	# Missed Cleavages
	High	VVEVcLADLQGSEDHSFR	1	3	2	C7GSL4;B3LLJ2	C5(Carbamidomethyl)	0	0	1.867e-07	4.17537	3	2060.97	0.977743	28.8306	0
	High	EVQGSTLAQLTSK	2	1	1	C7GSL4		0	0	1.675e-06	3.62827	2	1361.73	1.22349	21.7391	0
	High	FDVGALMALHGEGSGEEK	1	2	2	C7GSL4;B3LLJ2		0	0	2.393e-05	2.9088	3	1846.86	0.0371411	30.9144	0
	High	KVISEILTK	3	1	1	C7GSL4		0	0	5.858e-05	2.75454	2	1030.65	0.435982	19.2745	1
	High	FDVGALmALHGEGSGEEK	2	2	2	C7GSL4;B3LLJ2	M7(Oxidation)	0	0	8.274e-06	2.72929	3	1862.86	-0.509927	25.7453	0
	High	TSDDYVLR	3	3	2	C7GSL4;B3LLJ2		0	0	0.002362	2.55024	2	968.468	-0.0743261	17.6903	0
	High	LIPEVINKEIENATK	1	3	2	C7GSL4;B3LLJ2		0	0	7.443e-06	2.41849	3	1710.97	0.824531	30.6539	1
	High	DIFPLQNIHVR	3	3	2	C7GSL4;B3LLJ2		0	0	0.0001029	2.38612	3	1351.75	-0.59382	30.4564	0
	High	KEWFDIK	2	3	2	C7GSL4;B3LLJ2		0	0	0.005784	2.38228	2	965.51	0.695926	23.6154	1
	High	APSTFENR	5	3	2	C7GSL4;B3LLJ2		0	0	0.001272	2.08821	2	921.443	0.375886	10.2746	0
	High	IFAIAFTR	4	3	2	C7GSL4;B3LLJ2		0	0	0.0007152	1.99731	2	938.546	-0.234874	31.0776	0
	High	HSYAQSSHIR	1	3	2	C7GSL4;B3LLJ2		0	0	0.0005742	1.67119	2	1185.57	-1.63557	8.15581	0
	High	VVDPFTR	3	3	2	C7GSL4;B3LLJ2		0	0	0.006409	1.61115	2	833.45	-2.23969	21.2714	0
	High	VISEILTK	2	1	1	C7GSL4		0	0	0.006481	1.27503	2	902.557	1.03808	21.4334	0
	High	RVVDPFTR	1	1	1	C7GSL4		0	0.001	0.02509	2.26046	2	989.553	0.226142	17.8893	1
	High	LIPEVINK	4	3	2	C7GSL4;B3LLJ2		0	0.001	0.02234	1.8694	2	925.574	1.93677	21.1406	0
	High	VVDPFTRK	2	3	2	C7GSL4;B3LLJ2		0	0.001	0.01866	1.40722	2	961.547	0.852355	16.8018	1
	High	LRVDEVQGK	2	3	2	C7GSL4;B3LLJ2		0	0.002	0.03827	2.65967	2	1043.58	-0.158287	12.944	1
	High	EWFDIK	1	3	2	C7GSL4;B3LLJ2		0	0.007	0.1875	1.17086	2	837.413	-1.16636	28.645	0
P39954	Adenosylhomocysteinase OS=Saccharomyces cerevisiae (strain ATCC 204508 / S288c) OX=559292 GN=SAH1 PE=1 SV=1 - [SAHH_YEAST]	81.5528	27.17	1	14	14	34	449	49.094	6.23975
	A2	Sequence	# PSMs	# Proteins	# Protein Groups	Protein Group Accessions	Modifications	ΔCn	q-Value	PEP	XCorr	Charge	MH+ [Da]	ΔM [ppm]	RT [min]	# Missed Cleavages
	High	VQSEYLGIPEEGPFK	4	1	1	P39954		0	0	5.471e-07	3.49751	2	1692.85	2.34811	31.5297	0
	High	VPAINVNDSVTK	2	1	1	P39954		0	0	1.834e-07	3.39901	2	1256.68	-0.918363	19.8601	0
	High	TGPFEVGVHVLPK	5	1	1	P39954		0	0	1.975e-05	3.34074	2	1379.77	1.15359	27.1124	0
	High	IADISLAAFGR	2	1	1	P39954		0	0	7.448e-07	3.0061	2	1133.63	-0.543737	31.5987	0
	High	EcINIKPQVDR	2	1	1	P39954	C2(Carbamidomethyl)	0	0	0.002608	2.85562	3	1371.71	0.366834	16.8341	0
	High	VAVVAGYGDVGK	2	1	1	P39954		0	0	5.548e-06	2.75082	2	1134.62	1.06948	20.437	0
	High	ESLVDGIKR	2	1	1	P39954		0	0	0.0001903	2.58772	2	1016.57	0.953387	17.224	1
	High	KAYGDVQPLK	2	1	1	P39954		0	0	0.002512	2.50896	2	1118.62	2.77256	13.8592	1
	High	LKVPAINVNDSVTK	3	1	1	P39954		0	0	9.447e-06	2.39775	2	1497.87	1.37321	23.6956	1
	High	SKFDNLYGcR	2	1	1	P39954	C9(Carbamidomethyl)	0	0	0.002786	2.38704	2	1259.58	-1.24992	18.3241	1
	High	ATDVMLAGK	2	1	1	P39954		0	0	0.0002681	2.32018	2	905.477	0.45033	16.2785	0
	High	FDNLYGcR	2	1	1	P39954	C7(Carbamidomethyl)	0	0	0.002276	2.12971	2	1044.46	-1.57937	19.049	0
	High	AYGDVQPLK	2	1	1	P39954		0	0	0.0001006	2.07329	2	990.527	1.4667	17.3506	0
	High	ILDEAVAK	2	1	1	P39954		0	0	0.007073	1.63797	2	858.493	0.129758	14.9653	0
P00950	Phosphoglycerate mutase 1 OS=Saccharomyces cerevisiae (strain ATCC 204508 / S288c) OX=559292 GN=GPM1 PE=1 SV=3 - [PMG1_YEAST]	80.595	53.04	1	13	13	44	247	27.5916	8.83643
	A2	Sequence	# PSMs	# Proteins	# Protein Groups	Protein Group Accessions	Modifications	ΔCn	q-Value	PEP	XCorr	Charge	MH+ [Da]	ΔM [ppm]	RT [min]	# Missed Cleavages
	High	SFDVPPPPIDASSPFSQK	6	1	1	P00950		0	0	9.849e-07	3.84447	3	1915.95	2.44637	31.6695	0
	High	KVYPDVLYTSK	3	1	1	P00950		0	0	1.029e-05	3.14881	2	1312.71	-0.0869129	20.7668	1
	High	HGQSEWNEK	3	1	1	P00950		0	0	6.685e-05	3.04362	2	1114.49	0.663673	4.39557	0
	High	TVMIAAHGNSLR	3	1	1	P00950		0	0	2.743e-05	2.91818	2	1269.67	0.46817	16.9899	0
	High	AIQTANIALEK	3	1	1	P00950		0	0	0.001218	2.89568	2	1171.67	1.01379	20.0434	0
	High	HLEGISDADIAK	2	1	1	P00950		0	0	0.000116	2.64066	2	1268.65	2.46042	18.8309	0
	High	YVDPNVLPETESLALVIDR	7	1	1	P00950		0	0	0.002592	2.22863	2	2143.13	-1.13912	41.1584	0
	High	LLPYWQDVIAK	6	1	1	P00950		0	0	0.0001408	2.10131	2	1345.75	-2.16871	35.0784	0
	High	VYPDVLYTSK	2	1	1	P00950		0	0	0.003345	1.99715	2	1184.62	0.521371	24.2577	0
	High	LWIPVNR	4	1	1	P00950		0	0	0.005153	1.9511	2	897.53	-0.585428	26.8609	0
	High	NLFTGWVDVK	1	1	1	P00950		0	0	0.000827	1.83881	2	1178.62	-0.380601	35.629	0
	High	HYGDLQGK	2	1	1	P00950		0	0	0.002496	1.72614	2	917.448	0.306546	4.32907	0
	High	ADRLWIPVNR	2	1	1	P00950		0	0.001	0.01281	2.35899	3	1239.7	0.255915	23.872	1
P06367	40S ribosomal protein S14-A OS=Saccharomyces cerevisiae (strain ATCC 204508 / S288c) OX=559292 GN=RPS14A PE=1 SV=5 - [RS14A_YEAST]	78.4028	49.64	2	8	8	25	137	14.5277	10.7261
	A2	Sequence	# PSMs	# Proteins	# Protein Groups	Protein Group Accessions	Modifications	ΔCn	q-Value	PEP	XCorr	Charge	MH+ [Da]	ΔM [ppm]	RT [min]	# Missed Cleavages
	High	ADRDESSPYAAMLAAQDVAAK	2	2	1	P06367		0	0	4.962e-06	5.71457	3	2180.03	2.19458	28.4161	1
	High	DESSPYAAMLAAQDVAAK	3	2	1	P06367		0	0	1.823e-07	4.13334	2	1837.87	2.0284	31.453	0
	High	TKTPGPGGQAALR	6	2	1	P06367		0	0	4.686e-07	3.78756	3	1253.7	0.639921	12.3807	1
	High	IEDVTPVPSDSTR	4	2	1	P06367		0	0	3.692e-07	3.39771	2	1415.7	0.955722	18.7084	0
	High	DNSQVFGVAR	4	2	1	P06367		0	0	0.000315	3.10123	2	1092.54	0.297837	19.8204	0
	High	IEDVTPVPSDSTRK	1	2	1	P06367		0	0	0.0007089	2.9337	2	1543.8	0.560591	16.1026	1
	High	TPGPGGQAALR	3	2	1	P06367		0	0	7.043e-06	2.78826	2	1024.55	-0.205987	13.216	0
	High	EVGITAVHVK	2	2	1	P06367		0	0	0.001145	2.00257	2	1052.61	-0.0098992	17.4749	0
Q08972	[NU+] prion formation protein 1 OS=Saccharomyces cerevisiae (strain ATCC 204508 / S288c) OX=559292 GN=NEW1 PE=1 SV=1 - [NEW1_YEAST]	78.036	21.4	1	21	21	35	1196	134.247	5.85889
	A2	Sequence	# PSMs	# Proteins	# Protein Groups	Protein Group Accessions	Modifications	ΔCn	q-Value	PEP	XCorr	Charge	MH+ [Da]	ΔM [ppm]	RT [min]	# Missed Cleavages
	High	ASNLAKPSVDDDDSPANIK	2	1	1	Q08972		0	0	3.08e-07	4.40593	3	1956.94	-3.07155	17.6485	0
	High	GNLAAFVEQKPEAK	2	1	1	Q08972		0	0	5.561e-06	3.63163	2	1501.8	0.860561	21.3567	0
	High	SLNLSSSSQEQLR	2	1	1	Q08972		0	0	1.515e-06	3.6036	2	1448.73	0.0311222	20.5072	0
	High	SYYTLTDSNAQMR	2	1	1	Q08972		0	0	5.145e-06	3.5162	2	1549.68	-7.12511	22.9268	0
	High	ILTVDSNVNDWK	2	1	1	Q08972		0	0	2.289e-05	3.24832	2	1403.72	1.40495	27.7654	0
	High	LIVDTLQDPSKVPESVK	1	1	1	Q08972		0	0	0.001694	3.15045	3	1868.04	0.762467	25.7656	1
	High	VVDTASLPEVR	2	1	1	Q08972		0	0	0.0001724	2.86041	2	1185.65	1.29219	22.1231	0
	High	GSAQVDQSKFEDGGNADAVGLK	2	1	1	Q08972		0	0	7.287e-06	2.85948	3	2193.05	1.39795	20.6738	1
	High	QTVIVVENLTR	2	1	1	Q08972		0	0	2.121e-05	2.8479	2	1271.73	0.981751	25.3656	0
	High	MAALSVVDR	2	1	1	Q08972		0	0	0.0001598	2.69567	2	961.514	0.768086	21.9761	0
	High	DSLGALAVAIR	2	1	1	Q08972		0	0	8.227e-05	2.60186	2	1085.64	8.87725	31.1137	0
	High	DVLVEHGFEK	1	1	1	Q08972		0	0	0.001749	2.47145	2	1172.6	1.44105	19.2003	0
	High	FEDGGNADAVGLK	1	1	1	Q08972		0	0	2.65e-06	2.34802	2	1292.61	0.615132	19.5523	0
	High	KISEDEKEMMTK	1	1	1	Q08972		0	0	0.0004197	2.23152	3	1468.7	1.13795	13.622	2
	High	LLTGELVPNEGKVEK	1	1	1	Q08972		0	0	0.004564	2.11309	3	1625.91	0.920962	22.998	1
	High	TLLDYVSILDNLDLSPR	1	1	1	Q08972		0	0	0.0001205	2.00149	2	1947.05	0.925666	44.0704	0
	High	LIIEEFGK	2	1	1	Q08972		0	0	0.001336	1.82286	2	948.54	-0.0259754	26.6345	0
	High	ELIPSVITK	2	1	1	Q08972		0	0	0.001958	1.57875	2	999.611	2.91659	26.4335	0
	High	YIEWLSSPK	1	1	1	Q08972		0	0	0.0004413	1.53169	2	1122.58	-1.38324	27.8371	0
	High	EIDIDDGR	2	1	1	Q08972		0	0	0.003234	1.52621	2	932.432	-0.226296	15.8127	0
	High	NEIESFIPLLLPGIQK	2	1	1	Q08972		0	0.001	0.02297	1.42508	2	1811.03	0.279758	43.3633	0
P16140	V-type proton ATPase subunit B OS=Saccharomyces cerevisiae (strain ATCC 204508 / S288c) OX=559292 GN=VMA2 PE=1 SV=2 - [VATB_YEAST]	75.7773	41.01	1	18	18	32	517	57.7134	5.07178
	A2	Sequence	# PSMs	# Proteins	# Protein Groups	Protein Group Accessions	Modifications	ΔCn	q-Value	PEP	XCorr	Charge	MH+ [Da]	ΔM [ppm]	RT [min]	# Missed Cleavages
	High	YNEIVNLTLPDGTVR	2	1	1	P16140		0	0	1.087e-05	3.50627	2	1703.9	2.47608	32.4537	0
	High	AIVQVFEGTSGIDVK	1	1	1	P16140		0	0	1.476e-07	3.45045	2	1562.84	1.04458	31.3295	0
	High	ARDDADEDEEDPDTR	2	1	1	P16140		0	0	9.094e-06	3.33074	3	1748.69	1.16782	9.27458	1
	High	TSLFLNLANDPTIER	3	1	1	P16140		0	0	1.62e-05	3.32348	2	1703.9	1.53887	34.4661	0
	High	TFITQGAYEDR	2	1	1	P16140		0	0	8.731e-05	3.06376	2	1300.62	0.388945	21.5357	0
	High	TTVEFTGESLR	2	1	1	P16140		0	0	2.757e-06	3.00139	2	1239.62	1.88579	22.4291	0
	High	VFAEDYLDINGSPINPYAR	1	1	1	P16140		0	0	3.418e-06	2.79082	2	2154.05	-1.11053	36.4174	0
	High	AIVQVFEGTSGIDVKK	1	1	1	P16140		0	0	0.0003659	2.76113	3	1690.94	2.11296	27.151	1
	High	AVEQGFNVKPR	2	1	1	P16140		0	0	0.001348	2.74616	3	1244.68	0.46138	15.4269	0
	High	IFDGSGRPIDNGPK	3	1	1	P16140		0	0	1.558e-05	2.74201	2	1472.75	-0.239236	17.4311	0
	High	IPVSEDMLGR	2	1	1	P16140		0	0	3.241e-05	2.58428	2	1116.57	0.53198	23.0678	0
	High	IYPEEMISTGVSAIDTMNSIAR	2	1	1	P16140		0	0	2.322e-05	2.5675	3	2398.17	3.08234	42.5703	0
	High	QAGLVRPTK	2	1	1	P16140		0	0	0.0003694	2.36486	2	969.585	1.37528	9.80581	0
	High	DDADEDEEDPDTR	2	1	1	P16140		0	0	2.431e-07	2.25982	2	1521.55	2.59147	11.3455	0
	High	SAIGEGMTR	2	1	1	P16140		0	0	0.002781	2.17685	2	921.443	-2.83945	14.1405	0
	High	DHGDVSNQLYAK	1	1	1	P16140		0	0	0.006174	2.16999	2	1346.63	-2.78693	14.5586	0
	High	LALTTAEYLAYQTER	1	1	1	P16140		0	0	3.055e-06	2.1407	2	1742.9	-0.460211	31.8208	0
	High	ILDEFYDR	1	1	1	P16140		0	0	0.001136	1.945	2	1070.52	0.423505	25.8539	0
P0CX52	40S ribosomal protein S16-B OS=Saccharomyces cerevisiae (strain ATCC 204508 / S288c) OX=559292 GN=RPS16B PE=1 SV=1 - [RS16B_YEAST]	74.7813	58.04	1	10	10	37	143	15.8377	10.2573
	A2	Sequence	# PSMs	# Proteins	# Protein Groups	Protein Group Accessions	Modifications	ΔCn	q-Value	PEP	XCorr	Charge	MH+ [Da]	ΔM [ppm]	RT [min]	# Missed Cleavages
	High	VTGGGHVSQVYAIR	5	1	1	P0CX52		0	0	3.852e-09	4.2886	2	1443.77	0.571048	17.8738	0
	High	VNGSPITLVEPEILR	5	1	1	P0CX52		0	0	1.361e-06	3.27912	2	1636.93	0.519677	35.3738	0
	High	VYEPLLLVGLDK	9	1	1	P0CX52		0	0	1.067e-05	2.86115	2	1358.79	0.700335	37.5867	0
	High	YVDEQSKNELK	3	1	1	P0CX52		0	0	8.451e-05	2.75174	2	1352.67	0.418508	11.8917	1
	High	KAFTSYDR	1	1	1	P0CX52		0	0	0.001543	2.41262	2	987.49	0.470347	12.4039	1
	High	YVDEQSKNELKK	4	1	1	P0CX52		0	0	0.001461	2.39523	2	1480.77	1.70177	9.60211	2
	High	TLLIADSR	2	1	1	P0CX52		0	0	0.00179	1.99748	2	888.515	0.330948	20.3257	0
	High	GLVAYHQK	3	1	1	P0CX52		0	0	0.008763	1.73655	2	915.505	0.316925	10.7215	0
	High	AFTSYDR	3	1	1	P0CX52		0	0	0.008255	1.68491	2	859.395	0.255551	14.0703	0
	High	FSNIDIR	2	1	1	P0CX52		0	0.001	0.01882	1.96978	2	864.457	-0.407714	19.557	0
P38088	Glycine--tRNA ligase 1, mitochondrial OS=Saccharomyces cerevisiae (strain ATCC 204508 / S288c) OX=559292 GN=GRS1 PE=1 SV=3 - [SYG_YEAST]	74.7265	31.01	1	19	19	32	690	78.1353	6.52197
	A2	Sequence	# PSMs	# Proteins	# Protein Groups	Protein Group Accessions	Modifications	ΔCn	q-Value	PEP	XCorr	Charge	MH+ [Da]	ΔM [ppm]	RT [min]	# Missed Cleavages
	High	YDIGNPVTGETLESPR	2	1	1	P38088		0	0	5.604e-08	3.9177	2	1747.85	-1.47366	26.8749	0
	High	VDGVDGEVELDDKLVK	2	1	1	P38088		0	0	9.604e-07	3.78025	3	1729.88	-0.710917	24.6301	1
	High	MVDNETLGYFIAR	3	1	1	P38088		0	0	3.261e-08	3.55325	2	1528.75	1.8341	32.8322	0
	High	DVQEAGSTEPIVK	1	1	1	P38088		0	0	4.312e-05	3.34104	2	1372.7	1.48326	17.092	0
	High	GYLRPETAQGQFLNFNK	1	1	1	P38088		0	0	8.331e-06	3.34084	3	1983.01	1.12553	28.1305	0
	High	DITYNGASWEEGTK	1	1	1	P38088		0	0	3.799e-07	2.66145	2	1570.7	0.0921475	24.1088	0
	High	GLVEDANAAAK	1	1	1	P38088		0	0	8.534e-05	2.39251	2	1058.55	-0.418017	17.522	0
	High	SAYDLTVHSK	2	1	1	P38088		0	0	0.000716	2.34914	2	1120.56	0.0542503	15.1429	0
	High	SVLSFPPLVAPTK	3	1	1	P38088		0	0	0.0001426	2.3289	2	1355.79	0.991325	34.393	0
	High	IDDSGVSIGKR	1	1	1	P38088		0	0	0.000142	2.3207	2	1146.61	1.37042	13.857	1
	High	GLVEDANAAAKDDAEK	2	1	1	P38088		0	0	2.978e-05	2.30618	3	1616.78	1.40855	19.4645	1
	High	EYVPSVIEPSFGIGR	1	1	1	P38088		0	0	0.0004029	2.19069	2	1649.86	6.74495	32.9138	0
	High	DLVPVTTEVAK	2	1	1	P38088		0	0	0.0001673	2.0229	2	1171.66	1.22177	23.0893	0
	High	TPFASASIGK	2	1	1	P38088		0	0	5.565e-05	2.01004	2	978.526	0.226974	19.3732	0
	High	IYQFLMK	2	1	1	P38088		0	0	0.008407	1.94808	2	942.511	-0.393801	27.2583	0
	High	DHSVTLR	2	1	1	P38088		0	0	0.009979	1.82281	2	827.438	1.29993	9.29253	0
	High	TVGEAVASR	1	1	1	P38088		0	0	0.001227	1.52893	2	889.474	-0.0897762	10.8143	0
	High	LLEFNNSK	1	1	1	P38088		0	0	0.003338	1.4926	2	964.51	0.0767167	19.1486	0
	High	EQLESVLR	2	1	1	P38088		0	0.001	0.01534	2.2017	2	973.532	0.216161	21.0338	0
P40024	ABC transporter ATP-binding protein ARB1 OS=Saccharomyces cerevisiae (strain ATCC 204508 / S288c) OX=559292 GN=ARB1 PE=1 SV=1 - [ARB1_YEAST]	74.0471	33.93	1	18	18	32	610	68.3346	6.50732
	A2	Sequence	# PSMs	# Proteins	# Protein Groups	Protein Group Accessions	Modifications	ΔCn	q-Value	PEP	XCorr	Charge	MH+ [Da]	ΔM [ppm]	RT [min]	# Missed Cleavages
	High	YGLTGEGQTVQMATLSEGQR	3	1	1	P40024		0	0	4.008e-10	4.96408	2	2126.02	2.07024	27.1379	0
	High	VVTGVLSSLETSR	2	1	1	P40024		0	0	1.803e-08	3.71167	2	1347.75	1.69792	27.2064	0
	High	EAAAEESEVDAAAR	2	1	1	P40024		0	0	2.812e-07	3.48681	2	1418.64	1.95836	14.852	0
	High	MDSLDPDTFESR	2	1	1	P40024		0	0	1.997e-06	3.12059	2	1412.6	0.0792048	24.7484	0
	High	VLIQDSGLELNYGR	1	1	1	P40024		0	0	6.499e-06	3.02749	2	1576.84	1.42144	29.7835	0
	High	LGVYSQHSQDQLDLTK	3	1	1	P40024		0	0	0.001074	3.00815	3	1831.92	-0.482887	21.4781	0
	High	IAQDIFVVENK	2	1	1	P40024		0	0	1.537e-06	2.95305	2	1275.69	-0.101775	25.786	0
	High	YGLLGENGcGK	2	1	1	P40024	C9(Carbamidomethyl)	0	0	2.112e-06	2.53752	2	1167.55	0.0848082	19.8517	0
	High	IMTGELTPQSGR	2	1	1	P40024		0	0	6.212e-05	2.40652	2	1289.65	2.09926	18.5415	0
	High	LTAYGGNYDSYHK	3	1	1	P40024		0	0	3.558e-07	2.39602	2	1488.68	0.0412029	16.7273	0
	High	FIASAGTYANLVK	1	1	1	P40024		0	0	0.001151	2.24401	2	1354.74	3.72281	28.0364	0
	High	SELETNQMK	1	1	1	P40024		0	0	0.00261	2.12722	2	1079.5	-0.537167	12.5892	0
	High	ImTGELTPQSGR	1	1	1	P40024	M2(Oxidation)	0	0	0.001199	1.89773	2	1305.65	0.358516	16.8088	0
	High	LQQDKDGLSDR	1	1	1	P40024		0	0	0.005296	1.5832	2	1274.64	3.93531	10.1648	1
	High	IEDLVEK	2	1	1	P40024		0	0.001	0.02504	1.94637	2	845.462	0.520853	15.5921	0
	High	QQEEIQHIKK	1	1	1	P40024		0	0.001	0.01566	1.92342	3	1280.7	0.19266	8.97959	1
	High	SALEFVR	1	1	1	P40024		0	0.001	0.02933	1.75239	2	821.452	0.996865	22.7095	0
	High	MEADGLVQPVVPDK	1	1	1	P40024		0	0.002	0.03601	1.54692	2	1497.77	6.95239	24.9698	0
	High	QQEEIQHIK	1	1	1	P40024		0	0.006	0.1487	1.30962	2	1152.6	3.0317	11.1744	0
P0CS90	Heat shock protein SSC1, mitochondrial OS=Saccharomyces cerevisiae (strain ATCC 204508 / S288c) OX=559292 GN=SSC1 PE=1 SV=1 - [HSP77_YEAST]	73.8302	31.04	3	18	18	32	654	70.5849	5.59229
	A2	Sequence	# PSMs	# Proteins	# Protein Groups	Protein Group Accessions	Modifications	ΔCn	q-Value	PEP	XCorr	Charge	MH+ [Da]	ΔM [ppm]	RT [min]	# Missed Cleavages
	High	VQGGEEVNAEELK	2	2	1	P0CS90		0	0	1.199e-06	3.67053	2	1401.69	0.279274	17.4146	0
	High	VVNEPTAAALAYGLEK	2	2	1	P0CS90		0	0	2.912e-08	3.41649	2	1645.88	1.659	29.8972	0
	High	RFEDAEVQR	2	3	1	P0CS90		0	0	0.0002021	3.39299	2	1149.56	-3.95198	12.5222	1
	High	GQTYSPAQIGGFVLNK	2	2	1	P0CS90		0	0	2.027e-06	3.15741	2	1679.88	2.95453	30.7986	0
	High	TEELQTSSMK	2	2	1	P0CS90		0	0	4.256e-05	3.022	2	1153.54	0.100311	13.8243	0
	High	NAVVTVPAYFNDSQR	4	2	1	P0CS90		0	0	2.2e-05	2.76404	2	1680.84	5.27819	27.4534	0
	High	AQFETLTAPLVK	2	2	1	P0CS90		0	0	4.537e-05	2.68735	2	1317.74	0.585645	29.2282	0
	High	DAGQIVGLNVLR	2	2	1	P0CS90		0	0	0.0005639	2.53245	2	1254.72	-1.01516	30.6863	0
	High	TTPSVVAFTK	2	3	1	P0CS90		0	0	0.0001337	2.48106	2	1050.58	-0.441822	22.0445	0
	High	LIGNFTLAGIPPAPK	1	3	1	P0CS90		0	0	0.0001946	2.0614	2	1508.89	2.65728	33.5115	0
	High	DAGLSTSDISEVLLVGGMSR	1	2	1	P0CS90		0	0	0.0007736	2.06086	2	2007.01	3.64132	40.3279	0
	High	IIENAEGSR	3	3	1	P0CS90		0	0	0.006222	1.8741	2	988.505	-0.993343	9.46826	0
	High	SLFGKDPSK	1	2	1	P0CS90		0	0	0.003091	1.86573	2	978.526	0.0398498	15.1022	1
	High	LFEQLYK	2	3	1	P0CS90		0	0	0.009866	1.84226	2	940.514	0.487526	25.4422	0
	High	TKTEELQTSSMK	1	2	1	P0CS90		0	0	0.0004513	1.68685	2	1382.69	1.44426	12.3473	1
	High	FKTETGIDLENDR	1	2	1	P0CS90		0	0.001	0.0166	2.32111	3	1537.75	1.19819	20.7101	1
	High	DQITSLK	1	2	1	P0CS90		0	0.002	0.03386	1.37292	2	804.448	1.77401	15.2964	0
	High	LVGIPAKR	1	2	1	P0CS90		0	0.006	0.1628	1.48253	2	853.563	0.815756	14.531	1
P26783	40S ribosomal protein S5 OS=Saccharomyces cerevisiae (strain ATCC 204508 / S288c) OX=559292 GN=RPS5 PE=1 SV=3 - [RS5_YEAST]	73.8154	44	1	14	14	35	225	25.0233	8.5874
	A2	Sequence	# PSMs	# Proteins	# Protein Groups	Protein Group Accessions	Modifications	ΔCn	q-Value	PEP	XCorr	Charge	MH+ [Da]	ΔM [ppm]	RT [min]	# Missed Cleavages
	High	RVNQAIALLTIGAR	1	1	1	P26783		0	0	2.013e-05	3.89897	3	1495.91	1.49035	30.1232	1
	High	TIAETLAEELINAAK	6	1	1	P26783		0	0	1.027e-06	3.88287	2	1586.87	2.32903	43.234	0
	High	VNQAIALLTIGAR	5	1	1	P26783		0	0	8.647e-07	3.43591	2	1339.81	1.11599	32.4487	0
	High	LTNSLMMNGR	1	1	1	P26783		0	0	8.742e-06	3.3471	2	1136.56	0.931448	19.6325	0
	High	QPIFVAHTAGR	1	1	1	P26783		0	0	5.356e-06	2.90856	2	1196.66	1.50397	16.8151	0
	High	KAQcPIIER	1	1	1	P26783	C4(Carbamidomethyl)	0	0	8.816e-05	2.85032	2	1114.6	0.558419	12.4221	1
	High	RQAVDVSPLR	1	1	1	P26783		0	0	0.001222	2.77613	2	1140.65	0.0383981	16.7501	1
	High	DASLVDYVQVR	1	1	1	P26783		0	0	4.699e-05	2.67631	2	1264.66	2.12713	28.8846	0
	High	QAVDVSPLR	4	1	1	P26783		0	0	5.729e-05	2.62528	2	984.548	1.14487	18.3481	0
	High	AQcPIIER	2	1	1	P26783	C3(Carbamidomethyl)	0	0	0.004242	2.31992	2	986.509	0.444605	15.4436	0
	High	LTNSLmMNGR	4	1	1	P26783	M6(Oxidation)	0	0	0.0006892	2.30454	2	1152.55	-0.177011	17.2395	0
	High	WSFEEVEVK	2	1	1	P26783		0	0	0.001616	2.1686	2	1152.56	1.12617	29.8312	0
	High	GSSTSYAIK	2	1	1	P26783		0	0	0.009475	1.75683	2	913.462	-0.589629	12.4682	0
	High	GSSTSYAIKK	2	1	1	P26783		0	0	0.006533	1.42213	2	1041.56	-1.39544	8.60376	1
	High	QAVDVSPLRR	2	1	1	P26783		0	0.004	0.1051	1.9198	2	1140.65	2.60683	16.5022	1
P00360	Glyceraldehyde-3-phosphate dehydrogenase 1 OS=Saccharomyces cerevisiae (strain ATCC 204508 / S288c) OX=559292 GN=TDH1 PE=1 SV=3 - [G3P1_YEAST]	73.6153	45.48	1	6	13	30	332	35.7276	8.27979
	A2	Sequence	# PSMs	# Proteins	# Protein Groups	Protein Group Accessions	Modifications	ΔCn	q-Value	PEP	XCorr	Charge	MH+ [Da]	ΔM [ppm]	RT [min]	# Missed Cleavages
	High	VINDAFGIEEGLMTTVHSMTATQK	1	2	2	P00358;P00360		0	0	2.421e-07	4.73895	3	2593.29	9.66773	42.3292	0
	High	TASGNIIPSSTGAAK	7	3	3	P00358;P00359;P00360		0	0	2.493e-08	3.87425	2	1374.72	1.10804	16.695	0
	High	IVSNAScTTNcLAPLAK	4	3	3	P00358;P00359;P00360	C7(Carbamidomethyl); C11(Carbamidomethyl)	0	0	1.67e-06	3.82165	2	1819.91	1.71155	22.9196	0
	High	LISWYDNEYGYSAR	2	1	1	P00360		0	0	6.735e-05	3.10935	2	1736.79	-1.45284	30.5972	0
	High	DPANLPWGSLK	1	1	1	P00360		0	0	8.503e-07	3.10428	2	1197.63	-1.05517	29.8289	0
	High	IDVAVDSTGVFK	2	1	1	P00360		0	0	5.096e-07	2.99681	2	1250.66	1.66409	26.6181	0
	High	TVDGPSHKDWR	2	3	3	P00358;P00359;P00360		0	0	9.305e-05	2.88	3	1297.63	-0.924674	12.0249	1
	High	IATYQER	3	2	2	P00359;P00360		0	0	0.008591	2.23598	2	880.455	2.54994	10.2239	0
	High	VVDLIEYVAK	1	1	1	P00360		0	0	0.0001053	2.18983	2	1148.66	1.89046	31.4315	0
	High	EATYDQIK	2	1	1	P00360		0	0	0.002244	2.06197	2	967.473	-0.252561	13.7085	0
	High	VPTVDVSVVDLTVK	1	3	3	P00358;P00359;P00360		0	0	0.0003725	1.90306	3	1470.84	0.479603	32.4857	0
	High	LTGmAFR	3	3	3	P00358;P00359;P00360	M4(Oxidation)	0	0.001	0.02538	1.64595	2	811.413	-0.0786269	14.5435	0
	High	EATYDQIKK	1	1	1	P00360		0	0.004	0.09871	1.12972	2	1095.57	1.95033	10.5125	1
P07264	3-isopropylmalate dehydratase OS=Saccharomyces cerevisiae (strain ATCC 204508 / S288c) OX=559292 GN=LEU1 PE=1 SV=3 - [LEUC_YEAST]	73.5959	22.21	1	16	16	37	779	85.7406	5.89697
	A2	Sequence	# PSMs	# Proteins	# Protein Groups	Protein Group Accessions	Modifications	ΔCn	q-Value	PEP	XCorr	Charge	MH+ [Da]	ΔM [ppm]	RT [min]	# Missed Cleavages
	High	EAEILVVTGDNFGcGSSR	2	1	1	P07264	C14(Carbamidomethyl)	0	0	4.412e-07	4.19672	2	1910.9	3.78977	30.4673	0
	High	AGMIKPDETTFQYTK	3	1	1	P07264		0	0	1.952e-05	3.91826	3	1729.85	1.35899	21.695	0
	High	MSMcNMAIEAGAR	2	1	1	P07264	C4(Carbamidomethyl)	0	0	2.167e-07	3.60196	2	1441.61	1.48328	24.2634	0
	High	ALAYMGLEPNTPLK	4	1	1	P07264		0	0	1.133e-06	3.52755	2	1517.8	0.864227	29.4674	0
	High	LDQQIIIDK	2	1	1	P07264		0	0	0.0002358	3.44918	2	1085.62	-0.887122	21.3062	0
	High	EFEYKDQDQSSPK	2	1	1	P07264		0	0	1.152e-07	3.26572	2	1600.71	0.661796	13.5489	1
	High	LAMVVPGSGLVK	2	1	1	P07264		0	0	8.68e-06	2.82726	2	1170.69	1.46375	28.2669	0
	High	ALAYmGLEPNTPLK	2	1	1	P07264	M5(Oxidation)	0	0	0.0001412	2.58024	2	1533.8	0.429928	26.3436	0
	High	LcVDLPNQK	2	1	1	P07264	C2(Carbamidomethyl)	0	0	0.0004061	2.34046	2	1086.56	1.077	20.4322	0
	High	IFQEAGFEWR	1	1	1	P07264		0	0	7.084e-05	2.17967	2	1282.62	-0.0418988	31.0522	0
	High	VFIGScTNGR	2	1	1	P07264	C6(Carbamidomethyl)	0	0	0.0004152	2.1431	2	1110.54	1.38668	16.607	0
	High	ANVDTDAIIPK	1	1	1	P07264		0	0	0.0003016	2.1017	2	1156.62	-1.0503	21.577	0
	High	LSPGITSK	2	1	1	P07264		0	0	0.006086	1.63323	2	802.468	1.26087	12.3465	0
	High	AVTTTFDK	1	1	1	P07264		0	0	0.002122	1.34943	2	882.456	-0.331804	13.6249	0
	High	TLENNVK	5	1	1	P07264		0	0	0.002498	1.13226	2	817.441	-0.955309	0.661088	0
	High	SLDTFIK	2	1	1	P07264		0	0.001	0.02429	1.45482	2	823.456	-0.284398	23.0537	0
	High	QAEAEGLDK	2	1	1	P07264		0	0.004	0.106	1.06621	2	960.463	-0.780132	6.72772	0
Q12109	Tryptophan--tRNA ligase, cytoplasmic OS=Saccharomyces cerevisiae (strain ATCC 204508 / S288c) OX=559292 GN=WRS1 PE=1 SV=1 - [SYWC_YEAST]	73.1606	36.57	1	15	15	32	432	49.3191	6.81494
	A2	Sequence	# PSMs	# Proteins	# Protein Groups	Protein Group Accessions	Modifications	ΔCn	q-Value	PEP	XCorr	Charge	MH+ [Da]	ΔM [ppm]	RT [min]	# Missed Cleavages
	High	MSASDDTTAIFMTDTPK	2	1	1	Q12109		0	0	1.008e-08	4.45883	2	1831.8	-6.49451	29.182	0
	High	EQVVTPWDVEGGVDEQGR	1	1	1	Q12109		0	0	3.515e-06	4.03652	2	1999.95	5.87715	29.7632	0
	High	QFGTKPVNEETLKR	2	1	1	Q12109		0	0	2.221e-05	3.26405	4	1646.89	0.152983	14.5161	1
	High	AVFGFNDSDcIGK	2	1	1	Q12109	C10(Carbamidomethyl)	0	0	6.446e-08	3.26038	2	1429.64	-0.0462625	27.3057	0
	High	YAFSGGQVSADLHR	4	1	1	Q12109		0	0	5.017e-08	3.21852	2	1507.73	-0.933	22.4267	0
	High	VTQQVSELK	2	1	1	Q12109		0	0	0.002103	2.7102	2	1031.57	0.33214	13.7058	0
	High	SGELLSGEMK	3	1	1	Q12109		0	0	0.0002274	2.50957	2	1050.52	1.6917	19.3729	0
	High	DIIAVGFDPK	2	1	1	Q12109		0	0	0.000195	2.17961	2	1074.59	2.50297	29.0947	0
	High	FFPALQGSTTK	4	1	1	Q12109		0	0	0.0008387	2.12245	2	1196.63	-0.630669	24.5775	0
	High	AQNIDYDK	2	1	1	Q12109		0	0	0.0003927	2.10008	2	966.453	0.0776942	10.865	0
	High	AQNIDYDKLIK	1	1	1	Q12109		0	0	0.0002378	2.09477	3	1320.71	-0.706345	22.0868	1
	High	mSASDDTTAIFMTDTPK	1	1	1	Q12109	M1(Oxidation)	0	0	0.009144	1.55159	2	1847.81	2.39139	27.1826	0
	High	LTINDVK	2	1	1	Q12109		0	0.001	0.01988	2.06869	2	802.468	1.03269	17.0324	0
	High	GLFFSER	2	1	1	Q12109		0	0.001	0.01508	1.42927	2	855.434	-1.86751	26.1641	0
	High	RAQVDEETLDK	1	1	1	Q12109		0	0.004	0.08924	2.71784	2	1303.65	2.48986	12.7913	1
	High	AQVDEETLDKFMVPHK	1	1	1	Q12109		0	0.004	0.07	1.4628	4	1886.93	0.00641319	26.6253	1
P38249	Eukaryotic translation initiation factor 3 subunit A OS=Saccharomyces cerevisiae (strain ATCC 204508 / S288c) OX=559292 GN=RPG1 PE=1 SV=1 - [EIF3A_YEAST]	72.9863	25.41	1	27	27	39	964	110.276	6.30322
	A2	Sequence	# PSMs	# Proteins	# Protein Groups	Protein Group Accessions	Modifications	ΔCn	q-Value	PEP	XCorr	Charge	MH+ [Da]	ΔM [ppm]	RT [min]	# Missed Cleavages
	High	SGNNLVDLSDADTLQR	2	1	1	P38249		0	0	1.029e-06	3.95492	2	1717.84	2.08484	26.8662	0
	High	EVDKLQETDTANYEAMK	2	1	1	P38249		0	0	0.0001563	3.57053	3	1984.91	-1.38223	20.1113	1
	High	AGNREPPSTPSTLPK	1	1	1	P38249		0	0	2.761e-05	3.51185	3	1551.82	2.34306	13.9013	1
	High	RADELISVGEK	2	1	1	P38249		0	0	0.005753	3.18673	2	1216.65	0.288292	18.2145	1
	High	LATLPAPLDLSAWDIEK	3	1	1	P38249		0	0	3.729e-06	3.10762	2	1853.01	1.61965	42.3016	0
	High	WATPSTVEPVVFK	1	1	1	P38249		0	0	0.0001553	2.92223	2	1460.78	4.44857	30.2212	0
	High	DPFDIFASTASK	3	1	1	P38249		0	0	5.122e-07	2.64705	2	1298.63	-0.0793131	34.1231	0
	High	GHVYIDPNEAK	1	1	1	P38249		0	0	0.0004455	2.63385	2	1242.61	-0.782336	14.7479	0
	High	FTTVSQSELYK	1	1	1	P38249		0	0	0.0001376	2.47338	2	1302.66	0.842665	21.3112	0
	High	AVLDLLR	1	1	1	P38249		0	0	0.0003586	2.37601	2	799.504	0.82396	28.8087	0
	High	QVIIAEVSK	1	1	1	P38249		0	0	0.002028	2.18022	2	986.588	0.371219	19.7614	0
	High	EMEEAIEQR	1	1	1	P38249		0	0	0.003384	2.16117	2	1134.52	5.325	15.6463	0
	High	AQELAEATR	1	1	1	P38249		0	0	0.002622	2.10495	2	988.507	0.735514	11.3411	0
	High	ESELAAIR	2	1	1	P38249		0	0	0.003757	1.85818	2	888.477	-1.38302	18.2865	0
	High	LDMIAQK	1	1	1	P38249		0	0	0.003946	1.77667	2	818.443	-1.2958	16.6351	0
	High	SLDLDTIK	1	1	1	P38249		0	0	0.004339	1.74079	2	904.498	-0.391068	22.5415	0
	High	FTWESYR	2	1	1	P38249		0	0	0.003451	1.67273	2	988.453	0.295393	24.9218	0
	High	MITEVNAK	1	1	1	P38249		0	0	0.003421	1.66915	2	905.475	-0.751947	13.33	0
	High	VFVAASQK	1	1	1	P38249		0	0	0.0009808	1.57735	2	849.483	0.545862	12.4483	0
	High	LYSTNPR	3	1	1	P38249		0	0	0.008608	1.43191	2	850.439	-2.9452	10.8251	0
	High	RYEEAIAR	1	1	1	P38249		0	0.001	0.01835	2.323	2	1007.53	-0.674542	11.2092	1
	High	QQLENLLVK	1	1	1	P38249		0	0.001	0.01206	2.00975	2	1084.64	1.48585	24.9488	0
	High	YEEAIAR	1	1	1	P38249		0	0.001	0.01277	1.51966	2	851.424	-2.53659	12.7161	0
	High	STPYSFR	2	1	1	P38249		0	0.001	0.02759	1.5076	2	857.415	-0.0741806	17.8456	0
	High	KVELPLLQK	1	1	1	P38249		0	0.002	0.03643	2.49653	2	1067.68	0.512912	24.6823	1
	High	AQELAEATRK	1	1	1	P38249		0	0.003	0.06261	1.57009	2	1116.6	1.0344	7.86108	1
	High	KSTPYSFR	1	1	1	P38249		0	0.008	0.2417	1.35943	2	985.512	1.67028	14.2766	1
P47005	F-box protein DAS1 OS=Saccharomyces cerevisiae (strain ATCC 204508 / S288c) OX=559292 GN=DAS1 PE=1 SV=1 - [DAS1_YEAST]	71.6715	31.67	2	19	19	36	663	77.3176	6.7124
	A2	Sequence	# PSMs	# Proteins	# Protein Groups	Protein Group Accessions	Modifications	ΔCn	q-Value	PEP	XCorr	Charge	MH+ [Da]	ΔM [ppm]	RT [min]	# Missed Cleavages
	High	NLENDSNNNNNNSDTIAR	2	1	1	P47005		0	0	2.099e-09	3.82828	2	2018.87	-0.967041	13.9581	0
	High	LENVTDPAcNDIISNGHFSR	2	1	1	P47005	C9(Carbamidomethyl)	0	0	4.446e-08	3.79778	3	2259.05	2.74136	25.5548	0
	High	ESNKNLENDSNNNNNNSDTIAR	2	1	1	P47005		0	0	1.111e-05	3.26092	3	2477.09	-0.352322	12.4242	1
	High	DINDININFAAK	2	1	1	P47005		0	0	5.273e-05	3.12941	2	1347.69	-0.555399	29.3194	0
	High	INWDLDSTLQR	2	1	1	P47005		0	0	1.986e-06	3.05931	2	1360.68	-1.98604	29.9665	0
	High	TQPMNLTNFVTK	2	1	1	P47005		0	0	5.977e-05	2.96405	2	1393.72	2.66621	28.0044	0
	High	SNADASALR	1	1	1	P47005		0	0	9.93e-05	2.61981	2	904.448	-0.180866	8.46747	0
	High	SILSILcNQGK	2	1	1	P47005	C7(Carbamidomethyl)	0	0	7.642e-05	2.49872	2	1232.67	0.00839288	31.9879	0
	High	EFYNNDYFVK	2	1	1	P47005		0	0	0.0002214	2.34217	2	1338.6	0.838627	26.8366	0
	High	AcDAYPSVR	3	1	1	P47005	C2(Carbamidomethyl)	0	0	0.003339	2.19493	2	1038.47	1.04586	14.465	0
	High	LSEVFDKR	1	1	1	P47005		0	0	0.0003626	2.19387	2	993.537	0.126137	15.3063	1
	High	YLSLLPYSK	2	1	1	P47005		0	0	0.002045	1.96119	2	1083.61	-2.74542	29.5901	0
	High	SNLYGWSK	2	1	1	P47005		0	0	0.007787	1.91041	2	954.468	0.471559	20.6748	0
	High	IYLNDSNVVK	2	1	1	P47005		0	0	0.0007369	1.90988	2	1164.63	2.15886	20.4794	0
	High	NYVFPLTK	2	1	1	P47005		0	0	0.00814	1.89131	2	981.541	0.52963	25.9	0
	High	LQIIDLK	2	2	1	P47005		0	0	0.003795	1.48658	2	842.534	-0.250326	26.1178	0
	High	LQLcLVNK	2	1	1	P47005	C4(Carbamidomethyl)	0	0.001	0.01167	1.73293	2	987.565	-0.253233	24.3405	0
	High	LQFIDLR	2	1	1	P47005		0	0.001	0.015	1.48904	2	904.525	-0.661788	29.9691	0
	High	SNVSSFDMAPPNSLPEMVVPENYIPNLTK	1	1	1	P47005		0	0.003	0.06598	1.59065	3	3190.55	1.68751	41.9598	0
P0CX31	40S ribosomal protein S24-A OS=Saccharomyces cerevisiae (strain ATCC 204508 / S288c) OX=559292 GN=RPS24A PE=1 SV=1 - [RS24A_YEAST]	70.5285	60.74	1	12	12	31	135	15.3194	10.5063
	A2	Sequence	# PSMs	# Proteins	# Protein Groups	Protein Group Accessions	Modifications	ΔCn	q-Value	PEP	XCorr	Charge	MH+ [Da]	ΔM [ppm]	RT [min]	# Missed Cleavages
	High	SVGFGLVYNSVAEAK	5	1	1	P0CX31		0	0	2.819e-06	3.40624	2	1540.8	1.93741	32.0829	0
	High	KQFVVDVLHPNR	2	1	1	P0CX31		0	0	1.075e-05	3.30622	3	1451.81	-0.118581	22.1658	1
	High	KVISNPLLAR	2	1	1	P0CX31		0	0	2.992e-05	3.24637	2	1110.7	0.309111	21.043	1
	High	AEKDAVSVFGFR	2	1	1	P0CX31		0	0	0.008142	3.02741	3	1325.69	0.167433	25.8812	1
	High	ANVSKDELR	3	1	1	P0CX31		0	0	0.00155	2.69145	2	1031.55	-0.147486	8.58232	1
	High	DAVSVFGFR	4	1	1	P0CX31		0	0	0.0005191	2.6727	2	997.511	0.33518	31.8519	0
	High	VISNPLLAR	4	1	1	P0CX31		0	0	0.0009794	2.23386	2	982.604	-0.272464	24.7902	0
	High	LAEVYKAEK	2	1	1	P0CX31		0	0	0.003357	2.14878	2	1050.59	3.27634	12.1384	1
	High	QFVVDVLHPNR	2	1	1	P0CX31		0	0	0.003856	1.96626	3	1323.71	-1.95189	25.9946	0
	High	YGLAEKVEK	1	1	1	P0CX31		0	0	0.0008504	1.69031	2	1036.57	-0.305913	14.2077	1
	High	KFEPTYR	2	1	1	P0CX31		0	0.001	0.03206	2.1537	2	940.488	-1.19605	13.2935	1
	High	EKLAEVYK	2	1	1	P0CX31		0	0.001	0.02072	2.00165	2	979.547	0.970105	13.2956	1
P46655	Glutamate--tRNA ligase, cytoplasmic OS=Saccharomyces cerevisiae (strain ATCC 204508 / S288c) OX=559292 GN=GUS1 PE=1 SV=3 - [SYEC_YEAST]	69.7381	31.21	1	22	22	38	708	80.7918	7.53271
	A2	Sequence	# PSMs	# Proteins	# Protein Groups	Protein Group Accessions	Modifications	ΔCn	q-Value	PEP	XCorr	Charge	MH+ [Da]	ΔM [ppm]	RT [min]	# Missed Cleavages
	High	LSQSLETLDSQLNLR	2	1	1	P46655		0	0	9.849e-07	3.49209	2	1716.92	1.80427	31.4939	0
	High	LDDATEDVFNK	2	1	1	P46655		0	0	4.362e-06	3.49118	2	1266.59	1.04844	21.5191	0
	High	FAAIFDNGDKEQVAK	2	1	1	P46655		0	0	5.771e-05	3.33563	3	1652.83	-1.2775	22.44	1
	High	YSAADVAcWGALR	1	1	1	P46655	C8(Carbamidomethyl)	0	0	3.368e-07	3.00532	2	1439.67	0.478376	30.4428	0
	High	HTAIVNPVK	2	1	1	P46655		0	0	0.0001133	2.98	2	978.574	0.536186	13.3472	0
	High	IVNALAPNSIAIK	1	1	1	P46655		0	0	3.224e-05	2.92231	2	1323.8	1.44123	25.9207	0
	High	IHLEGSEAPQEPK	4	1	1	P46655		0	0	0.0007314	2.84789	2	1434.72	-1.49078	15.2195	0
	High	ANFEIDLPDAK	2	1	1	P46655		0	0	0.0002438	2.4658	2	1232.62	1.25414	28.8998	0
	High	MDGVASAR	2	1	1	P46655		0	0	0.002188	2.37363	2	806.382	-0.62583	9.33678	0
	High	NFVLSQGPSR	2	1	1	P46655		0	0	0.0002084	2.339	2	1104.58	4.71233	20.5827	0
	High	IGDIIQFER	1	1	1	P46655		0	0	8.178e-05	2.32097	2	1090.59	1.53734	27.9476	0
	High	LNLEGDFKK	2	1	1	P46655		0	0	0.0006035	2.31991	2	1063.58	3.44635	19.6792	1
	High	AYcDDTPTEK	2	1	1	P46655	C3(Carbamidomethyl)	0	0	0.0002644	1.83977	2	1199.49	0.336727	11.3346	0
	High	LTWLADTK	1	1	1	P46655		0	0	0.002073	1.83526	2	947.517	-3.28561	25.1809	0
	High	VIDPIAPR	2	1	1	P46655		0	0	0.006255	1.80465	2	880.525	-0.136648	19.535	0
	High	FDDTNPSK	2	1	1	P46655		0	0	0.002134	1.7506	2	923.41	-0.10105	9.40894	0
	High	TFILGGLK	2	1	1	P46655		0	0	0.001726	1.70393	2	848.523	-0.750994	29.0186	0
	High	KVIYYK	2	1	1	P46655		0	0.003	0.05602	1.3972	2	813.487	0.0168904	11.0479	1
	High	IFTEEMK	1	1	1	P46655		0	0.005	0.1224	1.46524	2	897.438	-0.243107	18.631	0
	High	DVVPVDLVDFDHLITK	1	1	1	P46655		0	0.005	0.1374	0.608501	3	1824.98	0.499483	42.0023	0
	High	SLLELKK	1	1	1	P46655		0	0.006	0.173	1.01779	2	830.534	-0.621388	17.9057	1
	High	SVEENLR	1	1	1	P46655		0	0.007	0.1972	1.20871	2	846.432	0.379315	11.9069	0
P26637	Leucine--tRNA ligase, cytoplasmic OS=Saccharomyces cerevisiae (strain ATCC 204508 / S288c) OX=559292 GN=CDC60 PE=1 SV=1 - [SYLC_YEAST]	69.5588	21.56	1	18	18	28	1090	124.063	5.84619
	A2	Sequence	# PSMs	# Proteins	# Protein Groups	Protein Group Accessions	Modifications	ΔCn	q-Value	PEP	XCorr	Charge	MH+ [Da]	ΔM [ppm]	RT [min]	# Missed Cleavages
	High	GTGVVTcVPSNSPDDYITTK	2	1	1	P26637	C7(Carbamidomethyl)	0	0	1.749e-07	4.80441	2	2111	2.39839	24.7977	0
	High	QSGEGVTPQEYIGVK	1	1	1	P26637		0	0	6.415e-07	3.46893	2	1591.8	1.62359	23.9101	0
	High	STGNFMTLEQTVEK	2	1	1	P26637		0	0	1.105e-05	3.33927	2	1584.76	1.86292	27.9169	0
	High	IAFADAGDTVEDANFDESNANAAILR	1	1	1	P26637		0	0	2.194e-07	3.31866	3	2710.26	0.18354	33.804	0
	High	EVLGNQTSVQNAK	2	1	1	P26637		0	0	6.809e-06	2.98007	2	1387.72	1.1851	14.0042	0
	High	IAEFSAISFPYGAK	1	1	1	P26637		0	0	3.355e-07	2.93067	2	1500.78	1.70259	33.5877	0
	High	ELQFSEIDTVK	2	1	1	P26637		0	0	4.039e-05	2.9185	2	1308.67	0.861808	27.0802	0
	High	IEALEFADDAAK	2	1	1	P26637		0	0	1.043e-06	2.90827	2	1292.64	1.17901	26.6818	0
	High	NTNIPLPALQK	3	1	1	P26637		0	0	0.0001827	2.59681	2	1208.7	0.769332	25.5203	0
	High	YGLFDFQAAR	2	1	1	P26637		0	0	1.18e-05	2.50352	2	1187.59	1.82231	33.351	0
	High	TYEQYALTNYK	1	1	1	P26637		0	0	0.0001649	2.42367	2	1393.66	-0.213655	23.6374	0
	High	SAEIDASKPVK	2	1	1	P26637		0	0	3.52e-05	2.41342	2	1144.62	0.75169	9.92619	0
	High	LANEKPEDVFER	1	1	1	P26637		0	0	6.044e-05	2.4022	3	1446.72	0.6359	20.1091	0
	High	ILPMETVIATK	1	1	1	P26637		0	0	0.001038	2.11335	2	1215.7	1.0358	28.086	0
	High	GFYKPIVTVPGK	1	1	1	P26637		0	0.001	0.02155	1.83253	3	1305.76	0.961398	23.7293	0
	High	EWAEEITK	1	1	1	P26637		0	0.001	0.02136	1.67052	2	1005.49	-0.469872	20.2766	0
	High	YTIYSEK	2	1	1	P26637		0	0.001	0.01206	1.62816	2	903.446	-0.0486528	16.4756	0
	High	IVENAVPGNPGVVFQNI	1	1	1	P26637		0	0.008	0.2337	2.15518	2	1766.94	-4.28343	36.6158	0
P54115	Magnesium-activated aldehyde dehydrogenase, cytosolic OS=Saccharomyces cerevisiae (strain ATCC 204508 / S288c) OX=559292 GN=ALD6 PE=1 SV=4 - [ALDH6_YEAST]	67.5551	28	1	16	16	30	500	54.3798	5.43994
	A2	Sequence	# PSMs	# Proteins	# Protein Groups	Protein Group Accessions	Modifications	ΔCn	q-Value	PEP	XCorr	Charge	MH+ [Da]	ΔM [ppm]	RT [min]	# Missed Cleavages
	High	KLAFTGSTEVGK	2	1	1	P54115		0	0	5.803e-08	3.43626	2	1237.68	3.36728	17.7617	1
	High	IVKEEIFGPVVTVAK	2	1	1	P54115		0	0	1.08e-05	3.43493	3	1628.96	-0.229668	27.8605	1
	High	DAAAYADKVNGR	2	1	1	P54115		0	0	2.195e-06	3.12349	2	1250.61	0.311261	14.0896	1
	High	SVAVDSSESNLKK	2	1	1	P54115		0	0	4.5e-05	3.01311	2	1363.71	1.02659	12.4925	1
	High	ANFQGAITNR	2	1	1	P54115		0	0	0.0003228	2.92388	2	1091.56	0.7557	17.4954	0
	High	AFHDTEWATQDPR	2	1	1	P54115		0	0	9.488e-05	2.73973	2	1573.71	2.86319	19.6108	0
	High	EEIFGPVVTVAK	2	1	1	P54115		0	0	2.885e-06	2.73936	2	1288.72	0.827654	28.4357	0
	High	TVGAALTNDPR	3	1	1	P54115		0	0	0.006294	2.67821	2	1114.59	0.839656	15.4823	0
	High	VGIPAGVVNIVPGPGR	1	1	1	P54115		0	0	1.602e-05	2.63589	2	1501.89	2.13724	31.5318	0
	High	GDVTIAINcLR	1	1	1	P54115	C9(Carbamidomethyl)	0	0	0.0005134	2.46612	2	1231.65	2.48964	27.3895	0
	High	SVAVDSSESNLK	1	1	1	P54115		0	0	0.001038	2.38377	2	1235.61	-5.09156	14.6404	0
	High	LAFTGSTEVGK	2	1	1	P54115		0	0	5.28e-05	2.3742	2	1109.59	1.66512	19.7113	0
	High	KITLELGGK	1	1	1	P54115		0	0	0.0002087	2.36422	2	958.598	4.8776	18.868	1
	High	ITLELGGK	2	1	1	P54115		0	0	0.006389	1.73732	2	830.498	-0.838224	21.7596	0
	High	NAGQIcSSGSR	4	1	1	P54115	C6(Carbamidomethyl)	0	0	0.001415	1.60085	2	1136.51	0.58529	3.84544	0
	High	AYLETEIK	1	1	1	P54115		0	0	0.007314	1.50312	2	966.515	0.881499	20.3536	0
P26784	60S ribosomal protein L16-A OS=Saccharomyces cerevisiae (strain ATCC 204508 / S288c) OX=559292 GN=RPL16A PE=1 SV=3 - [RL16A_YEAST]	67.3125	43.22	1	6	12	29	199	22.1874	10.4771
	A2	Sequence	# PSMs	# Proteins	# Protein Groups	Protein Group Accessions	Modifications	ΔCn	q-Value	PEP	XCorr	Charge	MH+ [Da]	ΔM [ppm]	RT [min]	# Missed Cleavages
	High	KVASANATAAESDVAK	4	1	1	P26784		0	0	1.159e-12	5.2024	2	1532.79	-0.0860295	12.5243	1
	High	VASANATAAESDVAK	2	1	1	P26784		0	0	2.994e-07	3.90312	2	1404.7	0.600837	14.2954	0
	High	RVVVPQALR	2	2	2	P26784;P26785		0	0	0.001415	3.09116	2	1037.66	-0.349825	18.2246	1
	High	KVSSAEYYAK	2	1	1	P26784		0	0	3.459e-05	2.8633	2	1145.58	0.679963	11.6583	1
	High	AEELNISGEFFR	1	1	1	P26784		0	0	0.0001362	2.8094	2	1411.69	2.89536	32.7271	0
	High	VFEGIPPPYDK	3	1	1	P26784		0	0	0.003376	2.76098	2	1261.65	0.320862	24.7181	0
	High	VSSAEYYAK	1	1	1	P26784		0	0	0.002368	2.01111	2	1017.49	1.00482	13.0826	0
	High	VVVPQALR	3	2	2	P26784;P26785		0	0	0.002001	1.9764	2	881.557	-0.0828946	20.7704	0
	High	KYTTLGK	5	2	2	P26784;P26785		0	0	0.006655	1.48231	2	810.472	-0.112167	8.1024	1
	High	YEDVVAK	2	2	2	P26784;P26785		0	0.001	0.0161	2.03518	2	823.42	0.324426	11.9283	0
	High	LSTSVGWK	2	2	2	P26784;P26785		0	0.001	0.01163	1.95684	2	877.477	-1.18305	19.0872	0
	High	YHDFLR	2	2	2	P26784;P26785		0	0.001	0.02283	1.5283	2	850.42	-1.06532	17.8043	0
A6ZRX0	ATP-dependent RNA helicase DBP2 OS=Saccharomyces cerevisiae (strain YJM789) OX=307796 GN=DBP2 PE=3 SV=1 - [DBP2_YEAS7]	67.2841	28.39	2	13	14	30	546	60.9475	8.66064
	A2	Sequence	# PSMs	# Proteins	# Protein Groups	Protein Group Accessions	Modifications	ΔCn	q-Value	PEP	XCorr	Charge	MH+ [Da]	ΔM [ppm]	RT [min]	# Missed Cleavages
	High	AGATGTAISFFTEQNK	3	2	1	A6ZRX0		0	0	3.403e-08	3.85775	2	1642.81	0.950883	29.5944	0
	High	GSEIVIATPGR	2	2	1	A6ZRX0		0	0	0.003675	3.02545	2	1099.61	0.538694	20.754	0
	High	VTYLVLDEADR	2	2	1	A6ZRX0		0	0	3.582e-06	3.00014	2	1293.67	1.46595	27.7877	0
	High	DMVGIAATGSGK	2	2	1	A6ZRX0		0	0	1.579e-06	2.90871	2	1106.55	0.18601	18.6946	0
	High	MLDMGFEPQIR	3	6	2	A6ZP47;A6ZRX0		0	0	3.627e-05	2.89584	2	1336.64	1.7893	30.6008	0
	High	SPIMVATDVAAR	2	2	1	A6ZRX0		0	0	1.54e-05	2.84106	2	1230.66	4.17363	22.9096	0
	High	NSYNDRPQGGNYR	1	2	1	A6ZRX0		0	0	7.057e-06	2.83905	3	1540.69	0.458222	11.8305	0
	High	YLETASQDNEYK	2	2	1	A6ZRX0		0	0	4.068e-06	2.73625	2	1460.66	0.980249	16.4321	0
	High	DRSDSEIAQFR	2	2	1	A6ZRX0		0	0	7.841e-05	2.69686	2	1323.63	-1.29078	18.042	1
	High	mLDMGFEPQIR	4	6	2	A6ZP47;A6ZRX0	M1(Oxidation)	0	0	0.002345	2.46774	2	1352.63	-1.96298	29.0558	0
	High	NFYVEHESVR	2	2	1	A6ZRX0		0	0	0.0003065	2.39512	3	1279.61	1.16098	16.7939	0
	High	EANQNIPPELLK	1	2	1	A6ZRX0		0	0	0.009594	2.28656	2	1365.74	4.0448	23.1817	0
	High	LIDMLEIGK	2	2	1	A6ZRX0		0	0	0.003427	1.8348	2	1031.58	-4.84907	31.5004	0
	High	McDDITK	1	2	1	A6ZRX0	C2(Carbamidomethyl)	0	0	0.01097	1.17509	2	882.37	0.138536	12.2703	0
	High	TLIFASTK	1	2	1	A6ZRX0		0	0.001	0.02651	1.65677	2	880.512	-1.98605	21.2298	0
P09440	C-1-tetrahydrofolate synthase, mitochondrial OS=Saccharomyces cerevisiae (strain ATCC 204508 / S288c) OX=559292 GN=MIS1 PE=1 SV=1 - [C1TM_YEAST]	67.0237	26.46	1	20	24	33	975	106.151	8.66064
	A2	Sequence	# PSMs	# Proteins	# Protein Groups	Protein Group Accessions	Modifications	ΔCn	q-Value	PEP	XCorr	Charge	MH+ [Da]	ΔM [ppm]	RT [min]	# Missed Cleavages
	High	GAVELAHAVVDATK	1	1	1	P09440		0	0	9.739e-09	3.75081	2	1380.75	2.9068	26.5061	0
	High	YVLVAGITPTPLGEGK	2	1	1	P09440		0	0	5.006e-07	3.73718	2	1614.92	4.0772	31.6052	0
	High	TQYSLSHDPSLK	1	1	1	P09440		0	0	2.475e-06	3.20885	3	1375.69	0.616802	16.9763	0
	High	LNINPDTITIR	2	1	1	P09440		0	0	4.864e-06	3.12737	2	1269.72	0.71458	27.4782	0
	High	RVVDINDR	1	2	2	P07245;P09440		0	0	0.0001549	3.00688	2	986.539	1.67759	12.0944	1
	High	QGFGNLPIcIAK	2	1	1	P09440	C9(Carbamidomethyl)	0	0	6.365e-05	2.87692	2	1317.7	0.630682	31.1406	0
	High	EYTEENIDFVAK	2	1	1	P09440		0	0	3.726e-05	2.7068	2	1457.68	1.40281	24.8385	0
	High	LVGDVDFDSVK	2	1	1	P09440		0	0	1.833e-05	2.67311	2	1193.61	0.302368	25.7091	0
	High	QITIGEAATEK	2	1	1	P09440		0	0	0.0002816	2.63063	2	1160.62	0.0784285	17.6847	0
	High	IEVSPEAQK	2	1	1	P09440		0	0	0.0001063	2.23949	2	1000.53	-0.313886	12.9437	0
	High	HLDETTITNAVDFKK	1	1	1	P09440		0	0	0.0006378	2.1079	3	1731.89	1.83731	23.9513	1
	High	EKANDEIQAIK	1	1	1	P09440		0	0	0.002806	2.0916	2	1258.66	0.908336	14.3387	1
	High	TFGIPVVVAINR	1	1	1	P09440		0	0	0.003567	1.88758	2	1285.76	-0.101464	34.2486	0
	High	SSIVGNPIASLLK	1	1	1	P09440		0	0	5.239e-05	1.79402	2	1298.77	0.735409	34.9951	0
	High	LLEEAHVK	1	1	1	P09440		0	0	0.002408	1.77407	2	938.531	0.221642	12.8863	0
	High	ISPNIFK	1	1	1	P09440		0	0	0.003327	1.54731	2	818.478	0.667576	22.0209	0
	High	AALNAGASHAVTSNHWMEGGK	1	1	1	P09440		0	0	0.0007726	1.4494	4	2109	1.34713	19.4003	0
	High	IIQVGARPDSSTYVR	1	1	1	P09440		0	0.001	0.02981	2.50934	3	1661.9	1.35616	19.9764	0
	High	QPSLGPTLGVK	1	2	2	P07245;P09440		0	0.001	0.01639	1.7797	2	1096.64	2.79623	22.3835	0
	High	VVDINDR	1	2	2	P07245;P09440		0	0.001	0.01439	1.68707	2	830.436	-0.891839	13.0736	0
	High	GFTFPIR	1	1	1	P09440		0	0.001	0.02278	1.40659	2	837.462	0.49495	28.2285	0
	High	DVDGFHR	2	1	1	P09440		0	0.001	0.01697	1.29537	2	845.39	-0.166933	12.3365	0
	High	KLAQSIR	1	1	1	P09440		0	0.002	0.04711	1.00365	2	815.51	-0.284751	8.15353	1
	High	KFTPSMQR	2	2	2	P07245;P09440		0	0.006	0.157	1.83169	2	994.514	-0.00876889	13.2791	1
P0CX48	40S ribosomal protein S11-B OS=Saccharomyces cerevisiae (strain ATCC 204508 / S288c) OX=559292 GN=RPS11B PE=1 SV=1 - [RS11B_YEAST]	66.7878	48.72	1	8	8	28	156	17.7377	10.7847
	A2	Sequence	# PSMs	# Proteins	# Protein Groups	Protein Group Accessions	Modifications	ΔCn	q-Value	PEP	XCorr	Charge	MH+ [Da]	ΔM [ppm]	RT [min]	# Missed Cleavages
	High	VQVGDIVTVGQcRPISK	4	1	1	P0CX48	C12(Carbamidomethyl)	0	0	1.498e-09	4.62764	2	1856.01	0.839753	24.1788	0
	High	TAIEGSYIDKK	7	1	1	P0CX48		0	0	4.581e-06	2.95381	2	1224.65	0.340699	15.0924	1
	High	NVPVHVSPAFR	4	1	1	P0CX48		0	0	4.231e-05	2.70353	3	1222.67	0.666774	19.9268	0
	High	cPFTGLVSIR	2	1	1	P0CX48	C1(Carbamidomethyl)	0	0	6.949e-05	2.69811	2	1149.61	1.50642	29.6234	0
	High	QPHIFNNPK	2	1	1	P0CX48		0	0	0.01004	2.50109	2	1094.58	0.960748	13.7542	0
	High	TAIEGSYIDK	2	1	1	P0CX48		0	0	0.001689	2.25042	2	1096.55	-1.51262	17.6419	0
	High	ILTGTVVSTK	4	1	1	P0CX48		0	0	0.0002146	2.15044	2	1018.61	-0.744454	17.5929	0
	High	AYLHYIPK	3	1	1	P0CX48		0	0.002	0.04006	2.00986	2	1004.56	1.51074	18.4316	0
P41940	Mannose-1-phosphate guanyltransferase OS=Saccharomyces cerevisiae (strain ATCC 204508 / S288c) OX=559292 GN=PSA1 PE=1 SV=2 - [MPG1_YEAST]	66.429	38.5	1	11	11	24	361	39.541	6.34131
	A2	Sequence	# PSMs	# Proteins	# Protein Groups	Protein Group Accessions	Modifications	ΔCn	q-Value	PEP	XCorr	Charge	MH+ [Da]	ΔM [ppm]	RT [min]	# Missed Cleavages
	High	KLATGANIVGNALIDPTAK	2	1	1	P41940		0	0	8.963e-07	4.73549	3	1867.07	1.31414	26.6094	1
	High	LATGANIVGNALIDPTAK	2	1	1	P41940		0	0	2.49e-08	3.89196	2	1738.97	-0.0558599	29.8223	0
	High	IGPDVVIGPNVTIGDGVR	6	1	1	P41940		0	0	6.026e-06	3.5676	2	1777.99	2.59724	31.4886	0
	High	YGVIVHDIATPNLIDR	1	1	1	P41940		0	0	1.53e-06	3.44074	3	1795.97	0.309569	29.6677	0
	High	STIVGWNSTVGQWcR	3	1	1	P41940	C14(Carbamidomethyl)	0	0	3.553e-07	3.33424	2	1750.84	1.82424	30.8305	0
	High	DFLSGTVLYLNSLAK	2	1	1	P41940		0	0	3.758e-08	3.32054	2	1640.9	3.86268	43.4324	0
	High	GLILVGGYGTR	2	1	1	P41940		0	0	0.0001244	2.7597	2	1105.64	0.377266	26.953	0
	High	ETFPILVEEK	3	1	1	P41940		0	0	0.001556	2.2486	2	1204.65	1.31931	28.6099	0
	High	DNSPFFVLNSDVIcEYPFK	1	1	1	P41940	C14(Carbamidomethyl)	0	0	0.007033	2.20448	2	2291.08	4.86252	42.6946	0
	High	LAEDVLKK	1	1	1	P41940		0	0	0.008427	2.09262	2	915.551	-0.532605	14.3669	1
	High	SISDNVPK	1	1	1	P41940		0	0.001	0.03014	1.44517	2	859.453	0.925109	13.9203	0
P46990	60S ribosomal protein L17-B OS=Saccharomyces cerevisiae (strain ATCC 204508 / S288c) OX=559292 GN=RPL17B PE=1 SV=2 - [RL17B_YEAST]	66.1571	38.04	1	1	6	24	184	20.539	10.9165
	A2	Sequence	# PSMs	# Proteins	# Protein Groups	Protein Group Accessions	Modifications	ΔCn	q-Value	PEP	XCorr	Charge	MH+ [Da]	ΔM [ppm]	RT [min]	# Missed Cleavages
	High	LYVSHIQVNQAPK	6	2	2	P46990;P05740		0	0	2.089e-06	4.65656	2	1496.82	1.8194	19.3753	0
	High	FVQGLLQNAAANAEAK	6	2	2	P46990;P05740		0	0	6.266e-07	4.25838	2	1644.87	2.25659	28.0299	0
	High	ETAQAINGWELTK	3	2	2	P46990;P05740		0	0	0.002124	3.3498	2	1460.74	3.5327	25.7324	0
	High	YGATSTNPAK	4	2	2	P46990;P05740		0	0	8.886e-05	2.63435	2	1009.5	0.533595	9.23677	0
	High	YLDQVLDHQR	4	1	1	P46990		0	0	3.812e-05	2.49917	2	1286.65	0.410594	19.5885	0
	High	RFNSSIGR	1	2	2	P46990;P05740		0	0.004	0.07528	2.63942	2	936.501	0.253072	12.0666	1
P26785	60S ribosomal protein L16-B OS=Saccharomyces cerevisiae (strain ATCC 204508 / S288c) OX=559292 GN=RPL16B PE=1 SV=3 - [RL16B_YEAST]	65.2729	41.92	1	5	11	36	198	22.2354	10.5503
	A2	Sequence	# PSMs	# Proteins	# Protein Groups	Protein Group Accessions	Modifications	ΔCn	q-Value	PEP	XCorr	Charge	MH+ [Da]	ΔM [ppm]	RT [min]	# Missed Cleavages
	High	KVSSASAAASESDVAK	3	1	1	P26785		0	0	1.073e-10	5.39073	2	1507.76	0.899856	12.0435	1
	High	VSSASAAASESDVAK	2	1	1	P26785		0	0	5.756e-08	4.18158	2	1379.67	1.24833	12.9726	0
	High	AEALNISGEFFR	4	1	1	P26785		0	0	1.355e-06	3.44875	2	1353.68	2.19812	32.7119	0
	High	RVVVPQALR	2	2	2	P26784;P26785		0	0	0.001415	3.09116	2	1037.66	-0.349825	18.2246	1
	High	IFEGIPPPYDK	3	1	1	P26785		0	0	0.0003774	2.21614	2	1275.67	2.78572	26.9523	0
	High	VVVPQALR	3	2	2	P26784;P26785		0	0	0.002001	1.9764	2	881.557	-0.0828946	20.7704	0
	High	SAEYYAK	8	1	1	P26785		0	0	0.004096	1.54506	2	831.388	-0.47545	6.60515	0
	High	KYTTLGK	5	2	2	P26784;P26785		0	0	0.006655	1.48231	2	810.472	-0.112167	8.1024	1
	High	YEDVVAK	2	2	2	P26784;P26785		0	0.001	0.0161	2.03518	2	823.42	0.324426	11.9283	0
	High	LSTSVGWK	2	2	2	P26784;P26785		0	0.001	0.01163	1.95684	2	877.477	-1.18305	19.0872	0
	High	YHDFLR	2	2	2	P26784;P26785		0	0.001	0.02283	1.5283	2	850.42	-1.06532	17.8043	0
P05759	Ubiquitin-40S ribosomal protein S31 OS=Saccharomyces cerevisiae (strain ATCC 204508 / S288c) OX=559292 GN=RPS31 PE=1 SV=3 - [RS31_YEAST]	64.7466	42.76	3	8	8	38	152	17.2054	9.86182
	A2	Sequence	# PSMs	# Proteins	# Protein Groups	Protein Group Accessions	Modifications	ΔCn	q-Value	PEP	XCorr	Charge	MH+ [Da]	ΔM [ppm]	RT [min]	# Missed Cleavages
	High	EcSNPTcGAGVFLANHK	1	1	1	P05759	C2(Carbamidomethyl); C7(Carbamidomethyl)	0	0	7.69e-06	3.1102	3	1861.83	-0.750716	21.1741	0
	High	IQDKEGIPPDQQR	14	3	1	P05759		0	0	1.962e-06	3.00759	2	1523.79	3.10873	12.4383	1
	High	EcSNPTcGAGVFLANHKDR	1	1	1	P05759	C2(Carbamidomethyl); C7(Carbamidomethyl)	0	0	6.607e-07	2.923	4	2132.96	0.331387	19.0512	1
	High	ESTLHLVLR	3	3	1	P05759		0	0	0.0001671	2.64843	2	1067.62	0.880837	22.672	0
	High	LAVLSYYK	3	1	1	P05759		0	0	0.0007492	2.27395	2	956.545	-0.0729249	25.0421	0
	High	TLSDYNIQK	3	3	1	P05759		0	0	0.00843	2.14364	2	1081.55	1.78224	17.7956	0
	High	EGIPPDQQR	10	3	1	P05759		0	0	0.004192	1.69075	2	1039.51	-1.85971	9.882	0
	High	KVYTTPK	3	1	1	P05759		0	0.001	0.01497	1.09933	2	836.487	-0.576362	0.898689	1
P40069	Importin subunit beta-4 OS=Saccharomyces cerevisiae (strain ATCC 204508 / S288c) OX=559292 GN=KAP123 PE=1 SV=1 - [IMB4_YEAST]	64.0773	17.61	1	17	17	28	1113	122.525	4.62744
	A2	Sequence	# PSMs	# Proteins	# Protein Groups	Protein Group Accessions	Modifications	ΔCn	q-Value	PEP	XCorr	Charge	MH+ [Da]	ΔM [ppm]	RT [min]	# Missed Cleavages
	High	EVASAALSELALGTK	2	1	1	P40069		0	0	3.627e-09	4.29717	2	1459.81	5.10722	31.4328	0
	High	LYQENSPVITNETPR	2	1	1	P40069		0	0	8.746e-08	4.01701	2	1760.88	0.0602115	21.3914	0
	High	VLNEQVDESYGLR	2	1	1	P40069		0	0	8.441e-06	3.59542	2	1521.76	1.21694	23.0721	0
	High	ANTFENISTMAR	2	1	1	P40069		0	0	9.324e-07	3.07655	2	1354.64	1.42266	25.1535	0
	High	LGPEITVAALK	2	1	1	P40069		0	0	1.548e-06	2.941	2	1111.67	0.627758	28.384	0
	High	TSLLQTAFSEPK	1	1	1	P40069		0	0	3.088e-05	2.72822	2	1321.7	-2.48204	29.9757	0
	High	LFYMLESNESSK	1	1	1	P40069		0	0	0.0001081	2.66845	2	1447.68	1.01494	28.4444	0
	High	ALAAEDDEATR	1	1	1	P40069		0	0	8.579e-05	2.62959	2	1161.54	2.80679	12.691	0
	High	QLAGVEAR	1	1	1	P40069		0	0	0.000406	2.36005	2	843.47	1.98822	12.8184	0
	High	AYANASGcVAR	2	1	1	P40069	C8(Carbamidomethyl)	0	0	0.0001584	2.2649	2	1139.53	-0.297312	12.1839	0
	High	ALYELLSAADQK	2	1	1	P40069		0	0	7.335e-05	2.25281	2	1321.71	3.98305	30.7107	0
	High	VYGENFAPFLK	2	1	1	P40069		0	0	0.0004496	2.14563	2	1284.66	1.08401	32.7016	0
	High	ESGYAFIANLAK	2	1	1	P40069		0	0	0.000236	1.78987	2	1283.67	2.32297	33.2511	0
	High	FAASIPSVVNVLDAVIK	2	1	1	P40069		0	0	0.001555	1.60781	2	1743.01	1.74125	43.8497	0
	High	TILPEIFK	1	1	1	P40069		0	0.001	0.01154	1.51792	2	960.577	0.0347182	32.015	0
	High	VEPESYPK	2	1	1	P40069		0	0.002	0.0366	1.79594	2	948.469	1.49216	12.3913	0
	High	YLDPLMNK	1	1	1	P40069		0	0.002	0.0407	1.09574	2	993.508	0.380232	24.9282	0
P07342	Acetolactate synthase catalytic subunit, mitochondrial OS=Saccharomyces cerevisiae (strain ATCC 204508 / S288c) OX=559292 GN=ILV2 PE=1 SV=1 - [ILVB_YEAST]	64.0646	24.45	1	14	14	30	687	74.8896	8.51416
	A2	Sequence	# PSMs	# Proteins	# Protein Groups	Protein Group Accessions	Modifications	ΔCn	q-Value	PEP	XCorr	Charge	MH+ [Da]	ΔM [ppm]	RT [min]	# Missed Cleavages
	High	RPEPAPSFNVDPLEQPAEPSK	2	1	1	P07342		0	0	1.393e-06	3.96255	3	2305.15	1.59255	26.6818	0
[truncated: 3,821 more rows]

## Sheet: Exp1 (control) 
List of hits from the wild type sample (experiment 1)
Accession	Description	Score	Coverage	# Proteins	# Unique Peptides	# Peptides	# PSMs	# AAs	MW [kDa]	calc. pI
P00549	Pyruvate kinase 1 OS=Saccharomyces cerevisiae (strain ATCC 204508 / S288c) OX=559292 GN=CDC19 PE=1 SV=2 - [KPYK1_YEAST]	351.919	54.4	2	21	21	120	500	54.5103	7.6792
	A2	Sequence	# PSMs	# Proteins	# Protein Groups	Protein Group Accessions	Modifications	ΔCn	q-Value	PEP	XCorr	Charge	MH+ [Da]	ΔM [ppm]	RT [min]	# Missed Cleavages
	High	NcTPKPTSTTETVAASAVAAVFEQK	1	1	1	P00549	C2(Carbamidomethyl)	0	0	4.35e-09	6.55337	3	2608.3	1.36807	43.9668	0
	High	AEVSDVGNAILDGADcVMLSGETAK	2	1	1	P00549	C16(Carbamidomethyl)	0	0	5.488e-11	5.87617	2	2522.18	1.76263	43.4056	0
	High	TGTTTNDVDYPIPPNHEMIFTTDDKYAK	1	1	1	P00549		0	0	1.69e-07	5.0864	4	3184.49	2.49061	43.6052	1
	High	IENQQGVNNFDEILK	24	1	1	P00549		0	0	1.877e-07	4.63563	2	1760.89	2.2672	39.3518	0
	High	GDLGIEIPAPEVLAVQKK	1	1	1	P00549		0	0	3.591e-08	3.90905	3	1877.08	0.695449	43.6627	1
	High	GVNLPGTDVDLPALSEK	10	1	1	P00549		0	0	4.725e-08	3.59643	2	1724.91	1.45162	35.4489	0
	High	LTSLNVVAGSDLRR	2	1	1	P00549		0	0	0.0004897	3.54037	3	1500.85	-0.0222981	42.8326	1
	High	YRPNcPIILVTR	1	1	1	P00549	C5(Carbamidomethyl)	0	0	0.0007719	3.49795	3	1501.83	1.83508	43.6259	0
	High	TGTTTNDVDYPIPPNHEMIFTTDDK	1	1	1	P00549		0	0	4.239e-05	3.42721	3	2822.29	3.02256	42.5132	0
	High	EPVSDWTDDVEAR	11	1	1	P00549		0	0	2.988e-06	3.42024	2	1518.67	0.758096	25.687	0
	High	GDLGIEIPAPEVLAVQK	9	1	1	P00549		0	0	0.0002387	3.38089	2	1748.98	1.6959	42.6211	0
	High	TNNPETLVALR	15	1	1	P00549		0	0	7.211e-06	3.08183	2	1227.67	2.58993	32.5566	0
	High	AGAGHSNTLQVSTV	2	1	1	P00549		0	0	0.001563	3.03411	2	1341.68	0.861744	18.6413	0
	High	AIIVLSTSGTTPR	10	1	1	P00549		0	0	2.653e-06	2.94554	2	1315.76	1.24632	34.6636	0
	High	EVLGEQGKDVK	4	1	1	P00549		0	0	0.001488	2.80006	2	1201.64	0.423224	12.1967	1
	High	KGDTYVSIQGFK	1	1	1	P00549		0	0	0.0006489	2.75801	3	1342.7	-0.267047	42.67	1
	High	TANDVLTIR	5	1	1	P00549		0	0	0.0004241	2.64645	2	1002.56	-0.3986	20.5819	0
	High	TSIIGTIGPK	12	2	1	P00549		0	0	2.29e-05	2.56946	2	986.588	-0.24743	22.8408	0
	High	VTDGVMVAR	5	1	1	P00549		0	0	8.853e-05	2.46659	2	947.498	-0.353676	15.4556	0
	High	KAGLNIVR	1	1	1	P00549		0	0	0.001932	2.43627	2	870.552	-0.446836	14.9755	1
	High	VTDGVmVAR	1	1	1	P00549	M6(Oxidation)	0	0	0.002824	2.26342	2	963.492	-0.518043	12.8085	0
	High	AKEFGILK	1	1	1	P00549		0	0	0.002201	2.05234	2	905.548	3.08665	18.2502	1
P02994	Elongation factor 1-alpha OS=Saccharomyces cerevisiae (strain ATCC 204508 / S288c) OX=559292 GN=TEF1 PE=1 SV=1 - [EF1A_YEAST]	235.286	34.06	1	12	12	86	458	50.0012	9.0415
	A2	Sequence	# PSMs	# Proteins	# Protein Groups	Protein Group Accessions	Modifications	ΔCn	q-Value	PEP	XCorr	Charge	MH+ [Da]	ΔM [ppm]	RT [min]	# Missed Cleavages
	High	VETGVIKPGMVVTFAPAGVTTEVK	7	1	1	P02994		0	0	1.115e-12	6.41167	2	2430.34	2.08699	43.6194	0
	High	SVEMHHEQLEQGVPGDNVGFNVK	2	1	1	P02994		0	0	0.0004446	5.34386	3	2550.2	-1.20589	43.6457	0
	High	VETGVIKPGmVVTFAPAGVTTEVK	7	1	1	P02994	M10(Oxidation)	0	0	0.003615	4.7706	3	2446.34	4.371	42.9057	0
	High	FVPSKPMcVEAFSEYPPLGR	1	1	1	P02994	C8(Carbamidomethyl)	0	0	2.929e-08	4.43594	3	2311.12	-2.90075	43.7967	0
	High	SVEmHHEQLEQGVPGDNVGFNVK	1	1	1	P02994	M4(Oxidation)	0	0	0.0003328	3.95058	4	2566.2	-1.07726	43.5264	0
	High	TVPFVPISGWNGDNMIEATTNAPWYK	1	1	1	P02994		0	0	2.528e-05	3.32784	3	2908.41	3.7932	44.2403	0
	High	YQVTVIDAPGHR	10	1	1	P02994		0	0	1.95e-06	3.01393	3	1355.7	-1.98286	40.0534	0
	High	IGGIGTVPVGR	43	1	1	P02994		0	0	7.819e-07	2.93494	2	1025.61	0.600757	25.71	0
	High	QTVAVGVIK	4	1	1	P02994		0	0	0.000159	2.50318	2	914.566	-0.587657	18.8462	0
	High	ETSNFIKK	3	1	1	P02994		0	0	0.002018	1.93973	2	966.525	-0.643949	10.6385	1
	High	LPLQDVYK	4	1	1	P02994		0	0	0.001255	1.90488	2	975.551	-0.041393	34.7638	0
	High	QLIVAVNK	1	1	1	P02994		0	0.005	0.06419	2.11118	2	884.556	-0.181246	18.1795	0
	High	ETSNFIK	1	1	1	P02994		0	0.009	0.1515	2.13401	2	838.431	0.421581	14.6474	0
	High	TIEKFEK	1	1	1	P02994		0	0.056	0.6715	1.90488	2	894.493	0.20395	11.8656	1
Q12109	Tryptophan--tRNA ligase, cytoplasmic OS=Saccharomyces cerevisiae (strain ATCC 204508 / S288c) OX=559292 GN=WRS1 PE=1 SV=1 - [SYWC_YEAST]	218.01	38.89	1	16	16	72	432	49.3191	6.81494
	A2	Sequence	# PSMs	# Proteins	# Protein Groups	Protein Group Accessions	Modifications	ΔCn	q-Value	PEP	XCorr	Charge	MH+ [Da]	ΔM [ppm]	RT [min]	# Missed Cleavages
	High	MSASDDTTAIFMTDTPK	12	1	1	Q12109		0	0	6.223e-11	4.32154	2	1831.82	3.96787	37.7517	0
	High	EQVVTPWDVEGGVDEQGR	19	1	1	Q12109		0	0	1.415e-07	4.20704	2	1999.94	3.55776	37.8576	0
	High	QFGTKPVNEETLKR	1	1	1	Q12109		0	0	1.591e-05	4.04978	4	1646.89	-0.514115	43.5856	1
	High	YAFSGGQVSADLHR	3	1	1	Q12109		0	0	7.866e-05	3.66737	2	1507.74	4.16766	42.2562	0
	High	ENAKDIIAVGFDPK	2	1	1	Q12109		0	0	9.476e-07	3.56233	2	1516.81	3.32301	43.1487	1
	High	AVFGFNDSDcIGK	4	1	1	Q12109	C10(Carbamidomethyl)	0	0	1.034e-06	3.53125	2	1429.64	1.23451	39.5137	0
	High	RAQVDEETLDK	2	1	1	Q12109		0	0	0.0007017	3.0365	2	1303.66	5.11169	12.917	1
	High	AQNIDYDKLIK	2	1	1	Q12109		0	0	2.887e-05	3.03024	3	1320.72	-0.429062	42.3769	1
	High	SGELLSGEMK	4	1	1	Q12109		0	0	5.295e-07	2.99659	2	1050.52	2.6213	19.4904	0
	High	ELGGNPDVDVAYQYLSFFK	1	1	1	Q12109		0	0	0.0004667	2.78568	2	2162.04	-3.79505	44.5207	0
	High	DIIAVGFDPK	6	1	1	Q12109		0	0	0.0004213	2.70794	2	1074.58	-0.109772	39.4624	0
	High	VTQQVSELK	4	1	1	Q12109		0	0	0.001786	2.67828	2	1031.57	1.27881	13.7991	0
	High	mSASDDTTAIFMTDTPK	3	1	1	Q12109	M1(Oxidation)	0	0	6.498e-07	2.53466	2	1847.8	-0.449283	27.7218	0
	High	AQVDEETLDK	2	1	1	Q12109		0	0	0.0003163	2.37644	2	1147.54	-5.00331	14.461	0
	High	FFPALQGSTTK	2	1	1	Q12109		0	0	0.0001972	2.02734	2	1196.63	1.20554	25.4728	0
	High	SGELLSGEmK	2	1	1	Q12109	M9(Oxidation)	0	0.001	0.008561	2.30657	2	1066.51	1.51254	14.4028	0
	High	FKQVTGR	1	1	1	Q12109		0	0.005	0.05056	1.966	2	835.478	-0.802533	4.77907	1
	High	AQNIDYDK	2	1	1	Q12109		0	0.009	0.1382	2.04793	2	966.453	0.646078	11.2851	0
P00925	Enolase 2 OS=Saccharomyces cerevisiae (strain ATCC 204508 / S288c) OX=559292 GN=ENO2 PE=1 SV=2 - [ENO2_YEAST]	203.91	40.27	2	15	15	73	437	46.885	5.99854
	A2	Sequence	# PSMs	# Proteins	# Protein Groups	Protein Group Accessions	Modifications	ΔCn	q-Value	PEP	XCorr	Charge	MH+ [Da]	ΔM [ppm]	RT [min]	# Missed Cleavages
	High	TAGIQIVADDLTVTNPAR	10	1	1	P00925		0	0	1.241e-08	4.58967	2	1855	3.77884	41.6778	0
	High	SGETEDTFIADLVVGLR	1	2	1	P00925		0	0	1.652e-09	4.4962	2	1821.93	2.09894	44.5507	0
	High	GVMNAVNNVNNVIAAAFVK	2	1	1	P00925		0	0	8.534e-07	3.96493	3	1945.04	1.50807	44.3318	0
	High	GVmNAVNNVNNVIAAAFVK	1	1	1	P00925	M3(Oxidation)	0	0	2.274e-06	3.87902	3	1961.02	-1.35792	43.7055	0
	High	LGANAILGVSMAAAR	2	1	1	P00925		0	0	1.342e-07	3.67969	2	1414.79	4.67732	42.8569	0
	High	AVDDFLLSLDGTANK	8	2	1	P00925		0	0	8.974e-09	3.50067	2	1578.8	1.94036	43.5328	0
	High	IGLDcASSEFFK	4	2	1	P00925	C5(Carbamidomethyl)	0	0	5.595e-05	3.21918	2	1373.64	2.77472	42.5871	0
	High	VNQIGTLSESIK	30	2	1	P00925		0	0	2.305e-06	3.12607	2	1288.71	1.68922	23.7827	0
	High	IGSEVYHNLK	3	2	1	P00925		0	0	5.039e-05	2.90947	2	1159.61	-0.200187	15.7348	0
	High	ANLDVKDQK	2	2	1	P00925		0	0	0.001338	2.62064	2	1030.55	-0.137205	4.30331	1
	High	NVPLYQHLADLSK	2	1	1	P00925		0	0	0.000187	2.45979	2	1497.81	4.09269	43.7014	0
	High	KAADALLLK	2	2	1	P00925		0	0	0.001861	2.33612	2	942.598	0.0784379	18.8107	1
	High	GNPTVEVELTTEK	1	2	1	P00925		0	0	1.667e-05	2.30599	2	1416.72	0.686478	22.5752	0
	High	AADALLLK	3	2	1	P00925		0	0	9.035e-05	2.27956	2	814.502	-1.10906	21.3796	0
	High	IATAIEKK	1	2	1	P00925		0	0.001	0.005903	2.32735	2	873.541	0.22286	8.04802	1
	High	TFAEAMR	1	1	1	P00925		0	0.004	0.04727	1.99357	2	825.392	-0.911251	16.8984	0
P05750	40S ribosomal protein S3 OS=Saccharomyces cerevisiae (strain ATCC 204508 / S288c) OX=559292 GN=RPS3 PE=1 SV=5 - [RS3_YEAST]	167.287	57.92	1	11	11	62	240	26.4862	9.40771
	A2	Sequence	# PSMs	# Proteins	# Protein Groups	Protein Group Accessions	Modifications	ΔCn	q-Value	PEP	XCorr	Charge	MH+ [Da]	ΔM [ppm]	RT [min]	# Missed Cleavages
	High	ALPDAVTIIEPKEEEPILAPSVK	4	1	1	P05750		0	0	1.041e-07	5.73909	3	2459.37	1.61466	43.638	1
	High	FADGFLIHSGQPVNDFIDTATR	1	1	1	P05750		0	0	0.001471	3.9001	3	2421.19	2.86698	44.145	0
	High	DYRPAEETEAQAEPVEA	9	1	1	P05750		0	0	0.0004516	3.48158	2	1904.85	0.676772	21.1039	0
	High	ELAEEGYSGVEVR	24	1	1	P05750		0	0	5.432e-08	3.34318	2	1437.69	1.97738	22.1309	0
	High	GLSAVAQAESmK	4	1	1	P05750	M11(Oxidation)	0	0	6.249e-08	3.18032	2	1207.6	0.923165	17.2102	0
	High	TQDVLGENGR	2	1	1	P05750		0	0	0.002784	2.77582	2	1088.53	-0.451	13.4363	0
	High	YAPGTIVLYAER	4	1	1	P05750		0	0	5.805e-05	2.68128	2	1352.72	0.956787	41.7168	0
	High	INELTLLVQK	1	1	1	P05750		0	0	0.0008181	2.36458	2	1170.71	1.95962	42.4105	0
	High	VTPTKTEVIIR	1	1	1	P05750		0	0	7.674e-06	2.35281	3	1256.76	-0.116199	16.02	1
	High	ALPDAVTIIEPK	5	1	1	P05750		0	0	9.313e-05	2.27031	2	1266.73	-0.430481	40.3206	0
	High	GLSAVAQAESMK	5	1	1	P05750		0	0	5.472e-05	2.23862	2	1191.61	6.09283	27.5563	0
	High	GcEVVVSGK	2	1	1	P05750	C2(Carbamidomethyl)	0	0	0.0004861	2.20634	2	934.466	-0.261415	12.1677	0
P00359	Glyceraldehyde-3-phosphate dehydrogenase 3 OS=Saccharomyces cerevisiae (strain ATCC 204508 / S288c) OX=559292 GN=TDH3 PE=1 SV=3 - [G3P3_YEAST]	152.373	42.17	1	1	12	49	332	35.7244	6.96143
	A2	Sequence	# PSMs	# Proteins	# Protein Groups	Protein Group Accessions	Modifications	ΔCn	q-Value	PEP	XCorr	Charge	MH+ [Da]	ΔM [ppm]	RT [min]	# Missed Cleavages
	High	VINDAFGIEEGLmTTVHSLTATQK	1	1	1	P00359	M13(Oxidation)	0	0	1.37e-08	6.1131	3	2591.31	3.77398	44.1705	0
	High	KVVITAPSSTAPMFVMGVNEEK	1	2	2	P00358;P00359		0	0	1.286e-06	5.25753	3	2335.21	3.11809	43.6151	1
	High	VINDAFGIEEGLMTTVHSLTATQK	1	1	1	P00359		0	0	5.447e-08	5.07641	3	2575.31	-0.428597	44.5076	0
	High	KVVITAPSSTAPmFVMGVNEEK	2	2	2	P00358;P00359	M13(Oxidation)	0	0	0.002747	4.71177	3	2351.2	1.96279	42.6959	1
	High	VPTVDVSVVDLTVK	2	3	2	P00358;P00359		0	0	2.672e-07	4.50946	2	1470.84	1.92038	42.1007	0
	High	VVITAPSSTAPmFVMGVNEEKYTSDLK	2	2	2	P00358;P00359	M12(Oxidation)	0	0	0.001925	4.50891	3	2930.46	2.29639	43.3122	1
	High	IVSNAScTTNcLAPLAK	18	3	2	P00358;P00359	C7(Carbamidomethyl); C11(Carbamidomethyl)	0	0	5.767e-07	4.24517	2	1819.91	1.10787	23.0605	0
	High	VVITAPSSTAPMFVMGVNEEK	1	2	2	P00358;P00359		0	0	2.163e-11	4.08198	2	2207.11	-0.483749	42.3007	0
	High	LVSWYDNEYGYSTR	6	2	2	P00358;P00359		0	0	6.269e-09	3.79926	2	1752.79	1.74294	41.044	0
	High	TASGNIIPSSTGAAK	6	3	2	P00358;P00359		0	0	1.428e-06	3.75917	2	1374.72	0.22008	16.8361	0
	High	VVDLVEHVAK	3	2	2	P00358;P00359		0	0	7.752e-05	2.98562	2	1108.64	0.673908	18.2923	0
	High	VVDLVEHVAKA	2	2	2	P00358;P00359		0	0	0.0003548	2.97244	2	1179.67	1.03823	43.0106	1
	High	ETTYDEIKK	2	2	2	P00358;P00359		0	0	0.0001302	2.52567	2	1126.56	0.423101	12.549	1
	High	VAINGFGR	2	2	2	P00358;P00359		0	0	0.001895	2.12581	2	833.463	-0.27386	19.4674	0
P00358	Glyceraldehyde-3-phosphate dehydrogenase 2 OS=Saccharomyces cerevisiae (strain ATCC 204508 / S288c) OX=559292 GN=TDH2 PE=1 SV=3 - [G3P2_YEAST]	145.247	42.17	2	1	12	48	332	35.8244	6.96143
	A2	Sequence	# PSMs	# Proteins	# Protein Groups	Protein Group Accessions	Modifications	ΔCn	q-Value	PEP	XCorr	Charge	MH+ [Da]	ΔM [ppm]	RT [min]	# Missed Cleavages
	High	KVVITAPSSTAPMFVMGVNEEK	1	2	2	P00358;P00359		0	0	1.286e-06	5.25753	3	2335.21	3.11809	43.6151	1
	High	KVVITAPSSTAPmFVMGVNEEK	2	2	2	P00358;P00359	M13(Oxidation)	0	0	0.002747	4.71177	3	2351.2	1.96279	42.6959	1
	High	VPTVDVSVVDLTVK	2	3	2	P00358;P00359		0	0	2.672e-07	4.50946	2	1470.84	1.92038	42.1007	0
	High	VVITAPSSTAPmFVMGVNEEKYTSDLK	2	2	2	P00358;P00359	M12(Oxidation)	0	0	0.001925	4.50891	3	2930.46	2.29639	43.3122	1
	High	IVSNAScTTNcLAPLAK	18	3	2	P00358;P00359	C7(Carbamidomethyl); C11(Carbamidomethyl)	0	0	5.767e-07	4.24517	2	1819.91	1.10787	23.0605	0
	High	VVITAPSSTAPMFVMGVNEEK	1	2	2	P00358;P00359		0	0	2.163e-11	4.08198	2	2207.11	-0.483749	42.3007	0
	High	VINDAFGIEEGLMTTVHSMTATQK	1	2	1	P00358		0	0	7.865e-08	4.0636	3	2593.28	4.58402	44.3644	0
	High	LVSWYDNEYGYSTR	6	2	2	P00358;P00359		0	0	6.269e-09	3.79926	2	1752.79	1.74294	41.044	0
	High	TASGNIIPSSTGAAK	6	3	2	P00358;P00359		0	0	1.428e-06	3.75917	2	1374.72	0.22008	16.8361	0
	High	VVDLVEHVAK	3	2	2	P00358;P00359		0	0	7.752e-05	2.98562	2	1108.64	0.673908	18.2923	0
	High	VVDLVEHVAKA	2	2	2	P00358;P00359		0	0	0.0003548	2.97244	2	1179.67	1.03823	43.0106	1
	High	ETTYDEIKK	2	2	2	P00358;P00359		0	0	0.0001302	2.52567	2	1126.56	0.423101	12.549	1
	High	VAINGFGR	2	2	2	P00358;P00359		0	0	0.001895	2.12581	2	833.463	-0.27386	19.4674	0
P06169	Pyruvate decarboxylase isozyme 1 OS=Saccharomyces cerevisiae (strain ATCC 204508 / S288c) OX=559292 GN=PDC1 PE=1 SV=7 - [PDC1_YEAST]	143.844	43.16	2	16	16	47	563	61.4566	6.18896
	A2	Sequence	# PSMs	# Proteins	# Protein Groups	Protein Group Accessions	Modifications	ΔCn	q-Value	PEP	XCorr	Charge	MH+ [Da]	ΔM [ppm]	RT [min]	# Missed Cleavages
	High	mSANISETTAMITDIATAPAEIDR	2	1	1	P06169	M1(Oxidation)	0	0	1.428e-15	6.70371	2	2538.21	3.27431	43.6559	0
	High	MSANISETTAMITDIATAPAEIDR	2	1	1	P06169		0	0	3.787e-07	5.83157	3	2522.21	0.983279	44.0603	0
	High	TTYVTQRPVYLGLPANLVDLNVPAK	1	1	1	P06169		0	0	9.34e-09	5.09483	3	2742.53	3.03937	44.0104	0
	High	VATTGEWDKLTQDK	3	1	1	P06169		0	0	1.668e-07	4.6747	3	1591.8	0.765301	42.1495	1
	High	MIEIMLPVFDAPQNLVEQAK	2	1	1	P06169		0	0	1.936e-05	4.4626	2	2286.19	3.28079	44.4842	0
	High	LLQTPIDMSLKPNDAESEK	1	1	1	P06169		0	0	3.524e-11	4.36016	3	2129.08	2.37547	43.1443	0
	High	MIEImLPVFDAPQNLVEQAK	4	1	1	P06169	M5(Oxidation)	0	0	3.96e-07	4.34688	3	2302.19	4.69207	44.1746	0
	High	TPANAAVPASTPLK	2	1	1	P06169		0	0	4.949e-10	4.15632	2	1337.74	0.872045	18.6245	0
	High	LIDLTQFPAFVTPMGK	2	1	1	P06169		0	0	1.281e-06	3.74257	2	1777.96	3.12156	44.2192	0
	High	YGGVYVGTLSKPEVK	4	1	1	P06169		0	0	2.388e-06	3.54136	2	1596.87	1.12504	42.6317	0
	High	QVNVNTVFGLPGDFNLSLLDK	1	1	1	P06169		0	0	4.853e-05	3.39903	2	2290.21	2.74107	44.4438	0
	High	AQYNEIQGWDHLSLLPTFGAK	1	1	1	P06169		0	0	6.716e-05	3.20917	3	2388.2	-0.342259	44.2322	0
	High	NPVILADAccSR	3	1	1	P06169	C9(Carbamidomethyl); C10(Carbamidomethyl)	0	0	4.392e-06	3.08026	2	1375.64	-1.11705	21.2448	0
	High	LIDLTQFPAFVTPmGK	1	1	1	P06169	M14(Oxidation)	0	0	1.953e-06	2.94211	2	1793.96	2.59402	43.7478	0
	High	KLIDLTQFPAFVTPmGK	1	1	1	P06169	M15(Oxidation)	0	0	0.0001223	2.9205	3	1922.05	2.35101	44.1327	1
	High	LLTTIADAAK	10	1	1	P06169		0	0	0.001291	2.66408	2	1016.6	-0.250865	21.8598	0
	High	NATFPGVQMK	4	2	1	P06169		0	0	0.0001233	2.28128	2	1092.55	-1.22401	22.4459	0
	High	EVIDTILALVK	1	1	1	P06169		0	0	0.0001371	2.16881	2	1213.74	0.000555102	44.5163	0
	High	NATFPGVQmK	1	2	1	P06169	M9(Oxidation)	0	0	0.0008248	2.00745	2	1108.55	0.958154	17.1386	0
	High	GYKPVAVPAR	1	1	1	P06169		0	0.005	0.04934	2.0183	2	1057.62	0.867268	13.8749	0
P11484	Ribosome-associated molecular chaperone SSB1 OS=Saccharomyces cerevisiae (strain ATCC 204508 / S288c) OX=559292 GN=SSB1 PE=1 SV=3 - [SSB1_YEAST]	130.131	28.38	1	1	15	50	613	66.5606	5.43994
	A2	Sequence	# PSMs	# Proteins	# Protein Groups	Protein Group Accessions	Modifications	ΔCn	q-Value	PEP	XCorr	Charge	MH+ [Da]	ΔM [ppm]	RT [min]	# Missed Cleavages
	High	VIDVDGNPVIEVQYLEETK	1	2	2	P11484;P40150		0	0	2.609e-09	5.28751	2	2160.12	6.70255	43.1083	0
	High	IINEPTAAAIAYGLGAGK	9	2	2	P11484;P40150		0	0	7.228e-11	4.81015	2	1729.95	1.13511	42.5017	0
	High	AVITVPAYFNDAQR	4	2	2	P11484;P40150		0	0	4.005e-07	3.30323	2	1564.81	1.90798	40.6203	0
	High	TGLDISDDAR	3	2	2	P11484;P40150		0	0	0.0001723	3.19323	2	1062.51	0.939709	19.0264	0
	High	VTPSFVAFTPEER	8	1	1	P11484		0	0	4.3e-06	2.90809	2	1479.75	3.76702	40.695	0
	High	ENTLLGEFDLK	1	2	2	P11484;P40150		0	0	4.999e-05	2.59587	2	1278.66	0.548617	43.5383	0
	High	SSNITISNAVGR	2	2	2	P11484;P40150		0	0	4.314e-06	2.44735	2	1218.64	0.58711	19.3579	0
	High	NQAALNPR	3	2	2	P11484;P40150		0	0	0.0003533	2.28516	2	883.475	0.198844	7.87351	0
	High	MVNQAEEFK	2	2	2	P11484;P40150		0	0	0.0002046	2.15374	2	1095.51	0.318139	16.0611	0
	High	mVNQAEEFK	2	2	2	P11484;P40150	M1(Oxidation)	0	0	0.002738	2.14975	2	1111.51	-0.16348	13.5074	0
	High	STLEPVEQVLK	2	2	2	P11484;P40150		0	0	0.0005549	2.10124	2	1242.69	-0.518492	35.0137	0
	High	SQIDEVVLVGGSTR	8	2	2	P11484;P40150		0	0	9.164e-05	2.00136	2	1459.78	2.6079	27.4324	0
	High	FEDLNAALFK	1	2	2	P11484;P40150		0	0	0.0004729	1.98975	2	1167.6	-0.184698	42.8653	0
	High	AADEAFAK	1	2	2	P11484;P40150		0	0	0.0005936	1.98087	2	822.4	0.392062	11.5544	0
	High	LSSEEIEK	2	2	2	P11484;P40150		0	0	0.0006887	1.91756	2	934.472	-0.702822	13.2346	0
	High	RFDDESVQK	1	2	2	P11484;P40150		0	0.109	0.9734	2.37604	2	1123.54	0.115854	11.1588	1
P10592	Heat shock protein SSA2 OS=Saccharomyces cerevisiae (strain ATCC 204508 / S288c) OX=559292 GN=SSA2 PE=1 SV=3 - [HSP72_YEAST]	129.848	32.71	3	4	16	48	639	69.4275	5.05908
	A2	Sequence	# PSMs	# Proteins	# Protein Groups	Protein Group Accessions	Modifications	ΔCn	q-Value	PEP	XCorr	Charge	MH+ [Da]	ΔM [ppm]	RT [min]	# Missed Cleavages
	High	SINPDEAVAYGAAVQAAILTGDESSK	2	2	2	P10591;P10592		0	0	1.75e-09	5.47371	3	2577.28	2.86056	43.8847	0
	High	IINEPTAAAIAYGLDKK	1	4	2	P10591;P10592		0	0	5.983e-07	4.56872	3	1787.99	2.25702	43.4528	1
	High	TQDLLLLDVAPLSLGIETAGGVmTK	1	2	2	P10591;P10592	M23(Oxidation)	0	0	1.408e-09	4.27584	3	2571.41	3.84075	44.4672	0
	High	IINEPTAAAIAYGLDK	2	4	2	P10591;P10592		0	0	1.51e-06	4.21268	2	1659.9	2.6595	41.9762	0
	High	TQDLLLLDVAPLSLGIETAGGVMTK	1	2	2	P10591;P10592		0	0	1.362e-07	3.81267	3	2555.4	-1.8989	44.9419	0
	High	NQAAMNPANTVFDAKR	2	1	1	P10592		0	0	9.901e-05	3.55074	3	1747.86	3.006	41.9173	1
	High	VNDAVVTVPAYFNDSQR	13	2	2	P10591;P10592		0	0	1.149e-05	3.01371	2	1894.93	0.0262058	38.238	0
	High	ATAGDTHLGGEDFDNR	2	3	2	P10591;P10592		0	0	7.056e-05	2.96877	3	1675.73	-0.803847	17.4309	0
	High	SQVDEIVLVGGSTR	7	2	2	P10591;P10592		0	0	0.0001152	2.6535	2	1459.78	3.27688	26.6955	0
	High	MKETAESYLGAK	1	2	2	P10591;P10592		0	0	6.236e-05	2.57241	2	1327.66	-0.0872	17.4794	1
	High	NFNDPEVQGDMK	4	1	1	P10592		0	0	9.673e-07	2.44294	2	1393.61	1.00871	19.0562	0
	High	ELQEVANPIMSK	1	1	1	P10592		0	0	0.0001723	2.41121	2	1358.7	2.98884	23.9032	0
	High	ETAESYLGAK	2	2	2	P10591;P10592		0	0	8.298e-05	2.34087	2	1068.52	2.72146	18.0289	0
	High	TTPSFVGFTDTER	6	1	1	P10592		0	0	2.096e-05	2.28209	2	1457.69	-0.362323	37.4536	0
	High	ITITNDKGR	1	4	2	P10591;P10592		0	0	0.002045	2.21217	2	1017.57	1.73148	9.86005	1
	High	DAGTIAGLNVLR	1	4	3	P10591;P10592;P16474		0	0	0.000539	2.17429	2	1199.68	3.89386	33.0162	0
	High	LSKEDIEK	1	2	2	P10591;P10592		0	0.001	0.01005	2.01819	2	961.52	-0.162493	10.0331	1
P40150	Ribosome-associated molecular chaperone SSB2 OS=Saccharomyces cerevisiae (strain ATCC 204508 / S288c) OX=559292 GN=SSB2 PE=1 SV=2 - [SSB2_YEAST]	119.588	28.38	1	1	15	46	613	66.5537	5.49072
	A2	Sequence	# PSMs	# Proteins	# Protein Groups	Protein Group Accessions	Modifications	ΔCn	q-Value	PEP	XCorr	Charge	MH+ [Da]	ΔM [ppm]	RT [min]	# Missed Cleavages
	High	VIDVDGNPVIEVQYLEETK	1	2	2	P11484;P40150		0	0	2.609e-09	5.28751	2	2160.12	6.70255	43.1083	0
	High	IINEPTAAAIAYGLGAGK	9	2	2	P11484;P40150		0	0	7.228e-11	4.81015	2	1729.95	1.13511	42.5017	0
	High	AVITVPAYFNDAQR	4	2	2	P11484;P40150		0	0	4.005e-07	3.30323	2	1564.81	1.90798	40.6203	0
	High	TGLDISDDAR	3	2	2	P11484;P40150		0	0	0.0001723	3.19323	2	1062.51	0.939709	19.0264	0
	High	VTPSFVAFTPQER	4	1	1	P40150		0	0	1.54e-05	2.86311	2	1478.76	-0.845612	40.469	0
	High	ENTLLGEFDLK	1	2	2	P11484;P40150		0	0	4.999e-05	2.59587	2	1278.66	0.548617	43.5383	0
	High	SSNITISNAVGR	2	2	2	P11484;P40150		0	0	4.314e-06	2.44735	2	1218.64	0.58711	19.3579	0
	High	NQAALNPR	3	2	2	P11484;P40150		0	0	0.0003533	2.28516	2	883.475	0.198844	7.87351	0
	High	MVNQAEEFK	2	2	2	P11484;P40150		0	0	0.0002046	2.15374	2	1095.51	0.318139	16.0611	0
	High	mVNQAEEFK	2	2	2	P11484;P40150	M1(Oxidation)	0	0	0.002738	2.14975	2	1111.51	-0.16348	13.5074	0
	High	STLEPVEQVLK	2	2	2	P11484;P40150		0	0	0.0005549	2.10124	2	1242.69	-0.518492	35.0137	0
	High	SQIDEVVLVGGSTR	8	2	2	P11484;P40150		0	0	9.164e-05	2.00136	2	1459.78	2.6079	27.4324	0
	High	FEDLNAALFK	1	2	2	P11484;P40150		0	0	0.0004729	1.98975	2	1167.6	-0.184698	42.8653	0
	High	AADEAFAK	1	2	2	P11484;P40150		0	0	0.0005936	1.98087	2	822.4	0.392062	11.5544	0
	High	LSSEEIEK	2	2	2	P11484;P40150		0	0	0.0006887	1.91756	2	934.472	-0.702822	13.2346	0
	High	RFDDESVQK	1	2	2	P11484;P40150		0	0.109	0.9734	2.37604	2	1123.54	0.115854	11.1588	1
P10664	60S ribosomal protein L4-A OS=Saccharomyces cerevisiae (strain ATCC 204508 / S288c) OX=559292 GN=RPL4A PE=1 SV=4 - [RL4A_YEAST]	115.417	47.24	2	11	11	35	362	39.0682	10.6382
	A2	Sequence	# PSMs	# Proteins	# Protein Groups	Protein Group Accessions	Modifications	ΔCn	q-Value	PEP	XCorr	Charge	MH+ [Da]	ΔM [ppm]	RT [min]	# Missed Cleavages
	High	IINSSEIQSAIRPAGQATQK	10	2	1	P10664		0	0	3.504e-08	5.68245	3	2112.14	0.920432	40.5701	0
	High	YATASAIAATAVASLVLAR	2	2	1	P10664		0	0	1.144e-08	5.48755	2	1820.03	3.58014	44.8685	0
	High	NVPGVETANVASLNLLQLAPGAHLGR	1	2	1	P10664		0	0	1.038e-10	5.26956	3	2611.44	2.6964	44.106	0
	High	IPEIPLVVSTDLESIQK	5	2	1	P10664		0	0	5.159e-07	3.82552	2	1881.06	2.73603	44.0793	0
	High	VGYTLPSHIISTSDVTR	2	2	1	P10664		0	0	3.184e-08	3.64672	3	1845.97	0.525162	42.935	0
	High	AGHQTSAESWGTGR	4	2	1	P10664		0	0	1.586e-05	3.64342	3	1444.66	0.31371	12.554	0
	High	AVGAHSDLLK	3	2	1	P10664		0	0	4.194e-05	2.66041	2	1010.56	-0.358875	13.6987	0
	High	LDQVWGSETVASSK	2	2	1	P10664		0	0	1.36e-05	2.56023	2	1506.74	-2.23754	23.336	0
	High	SGQGAFGNMcR	2	2	1	P10664	C10(Carbamidomethyl)	0	0	6.154e-05	2.35613	2	1184.5	1.62575	17.3372	0
	High	QAYAVSEK	2	2	1	P10664		0	0	0.0001335	2.0186	2	895.452	-0.123334	10.4519	0
	High	SGQGAFGNmcR	1	2	1	P10664	M9(Oxidation); C10(Carbamidomethyl)	0	0	0.0001849	1.92323	2	1200.49	0.959044	12.0793	0
	High	RGPLVVYAEDNGIVK	1	2	1	P10664		0	0.003	0.03457	2.59204	3	1629.9	0.0797482	43.6536	1
P10591	Heat shock protein SSA1 OS=Saccharomyces cerevisiae (strain ATCC 204508 / S288c) OX=559292 GN=SSA1 PE=1 SV=4 - [HSP71_YEAST]	109.609	32.4	3	3	16	40	642	69.6146	5.10986
	A2	Sequence	# PSMs	# Proteins	# Protein Groups	Protein Group Accessions	Modifications	ΔCn	q-Value	PEP	XCorr	Charge	MH+ [Da]	ΔM [ppm]	RT [min]	# Missed Cleavages
	High	SINPDEAVAYGAAVQAAILTGDESSK	2	2	2	P10591;P10592		0	0	1.75e-09	5.47371	3	2577.28	2.86056	43.8847	0
	High	IINEPTAAAIAYGLDKK	1	4	2	P10591;P10592		0	0	5.983e-07	4.56872	3	1787.99	2.25702	43.4528	1
	High	TQDLLLLDVAPLSLGIETAGGVmTK	1	2	2	P10591;P10592	M23(Oxidation)	0	0	1.408e-09	4.27584	3	2571.41	3.84075	44.4672	0
	High	IINEPTAAAIAYGLDK	2	4	2	P10591;P10592		0	0	1.51e-06	4.21268	2	1659.9	2.6595	41.9762	0
	High	TQDLLLLDVAPLSLGIETAGGVMTK	1	2	2	P10591;P10592		0	0	1.362e-07	3.81267	3	2555.4	-1.8989	44.9419	0
	High	VNDAVVTVPAYFNDSQR	13	2	2	P10591;P10592		0	0	1.149e-05	3.01371	2	1894.93	0.0262058	38.238	0
	High	ATAGDTHLGGEDFDNR	2	3	2	P10591;P10592		0	0	7.056e-05	2.96877	3	1675.73	-0.803847	17.4309	0
	High	TTPSFVAFTDTER	1	1	1	P10591		0	0	5.519e-07	2.6927	2	1471.71	2.77603	39.8186	0
	High	SQVDEIVLVGGSTR	7	2	2	P10591;P10592		0	0	0.0001152	2.6535	2	1459.78	3.27688	26.6955	0
	High	MKETAESYLGAK	1	2	2	P10591;P10592		0	0	6.236e-05	2.57241	2	1327.66	-0.0872	17.4794	1
	High	ETAESYLGAK	2	2	2	P10591;P10592		0	0	8.298e-05	2.34087	2	1068.52	2.72146	18.0289	0
	High	NFNDPEVQADMK	1	1	1	P10591		0	0	0.0002944	2.3081	2	1407.63	5.05677	21.0686	0
	High	ITITNDKGR	1	4	2	P10591;P10592		0	0	0.002045	2.21217	2	1017.57	1.73148	9.86005	1
	High	DAGTIAGLNVLR	1	4	3	P10591;P10592;P16474		0	0	0.000539	2.17429	2	1199.68	3.89386	33.0162	0
	High	NQAAmNPSNTVFDAK	1	1	1	P10591	M5(Oxidation)	0	0	2.974e-05	2.17228	2	1623.74	-2.56509	18.3666	0
	High	NQAAMNPSNTVFDAK	1	1	1	P10591		0	0	0.0001417	2.15321	2	1607.75	0.168842	22.5265	0
	High	LSKEDIEK	1	2	2	P10591;P10592		0	0.001	0.01005	2.01819	2	961.52	-0.162493	10.0331	1
	High	ELQDIANPIMSK	1	1	1	P10591		0.2033			1.91957	2	1358.7	2.98884	23.9032	0
P0CX38	40S ribosomal protein S6-B OS=Saccharomyces cerevisiae (strain ATCC 204508 / S288c) OX=559292 GN=RPS6B PE=1 SV=1 - [RS6B_YEAST]	102.463	27.54	1	6	6	39	236	26.9799	10.4478
	A2	Sequence	# PSMs	# Proteins	# Protein Groups	Protein Group Accessions	Modifications	ΔCn	q-Value	PEP	XCorr	Charge	MH+ [Da]	ΔM [ppm]	RT [min]	# Missed Cleavages
	High	IGQEVDGEAVGDEFKGYVFK	1	1	1	P0CX38		0	0	2.086e-06	3.64037	3	2187.07	5.70667	43.636	1
	High	IGQEVDGEAVGDEFK	3	1	1	P0CX38		0	0	2.922e-06	3.3487	2	1592.75	0.685242	24.2982	0
	High	EAAAEYAQLLAK	30	1	1	P0CX38		0	0	7.782e-06	3.29564	2	1277.67	0.748896	37.3329	0
	High	TFEIDDEHR	2	1	1	P0CX38		0	0	6.111e-05	2.51727	2	1161.52	0.942538	16.7364	0
	High	QGVLLPTR	2	1	1	P0CX38		0	0	0.0006779	2.41408	2	883.536	-0.441641	19.9982	0
	High	KGEQELEGLTDTTVPK	1	1	1	P0CX38		0	0	0.001502	2.28645	2	1744.9	3.07163	40.5124	1
P00330	Alcohol dehydrogenase 1 OS=Saccharomyces cerevisiae (strain ATCC 204508 / S288c) OX=559292 GN=ADH1 PE=1 SV=5 - [ADH1_YEAST]	92.3154	38.51	3	12	12	37	348	36.8257	6.68311
	A2	Sequence	# PSMs	# Proteins	# Protein Groups	Protein Group Accessions	Modifications	ΔCn	q-Value	PEP	XCorr	Charge	MH+ [Da]	ΔM [ppm]	RT [min]	# Missed Cleavages
	High	LPLVGGHEGAGVVVGMGENVK	1	2	1	P00330		0	0	3.04e-14	5.02161	3	2019.07	2.48264	43.5422	0
	High	LPLVGGHEGAGVVVGmGENVK	1	2	1	P00330	M16(Oxidation)	0	0	5.034e-11	4.88789	3	2035.07	0.613022	42.6381	0
	High	VLGIDGGEGKEELFR	1	1	1	P00330		0	0	8.18e-08	4.34755	3	1618.84	0.370696	43.7119	1
	High	ANGTTVLVGMPAGAK	3	1	1	P00330		0	0	2.764e-06	3.15212	2	1386.75	2.96629	23.2973	0
	High	ANGTTVLVGmPAGAK	2	1	1	P00330	M10(Oxidation)	0	0	1.825e-05	3.00293	2	1402.74	2.46744	17.9362	0
	High	VVGLSTLPEIYEK	8	1	1	P00330		0	0	0.0001895	2.84545	2	1447.81	2.13381	42.3552	0
	High	ccSDVFNQVVK	1	1	1	P00330	C1(Carbamidomethyl); C2(Carbamidomethyl)	0	0	2.156e-05	2.58076	2	1355.61	-0.784864	24.0886	0
	High	VLGIDGGEGK	2	1	1	P00330		0	0	0.0004229	2.46635	2	944.505	-0.315652	17.4705	0
	High	EKDIVGAVLK	2	1	1	P00330		0	0	0.003729	2.3588	2	1071.64	0.242227	42.874	1
	High	ANELLINVK	9	1	1	P00330		0	0	0.002221	2.33894	2	1013.6	0.0249825	24.9356	0
	High	SISIVGSYVGNR	1	2	1	P00330		0	0	4.123e-05	2.30703	2	1251.67	-0.572572	34.8398	0
	High	EALDFFAR	3	3	1	P00330		0	0	0.001201	2.30515	2	968.485	1.35326	43.0418	0
	High	SIGGEVFIDFTK	1	1	1	P00330		0	0	0.0003688	2.05414	2	1312.68	3.79826	43.761	0
	High	IGDYAGIK	2	2	1	P00330		0	0	0.000701	1.97001	2	836.451	-0.0739149	17.7891	0
P16521	Elongation factor 3A OS=Saccharomyces cerevisiae (strain ATCC 204508 / S288c) OX=559292 GN=YEF3 PE=1 SV=4 - [EF3A_YEAST]	74.9669	18.3	2	14	14	29	1044	115.872	6.04932
	A2	Sequence	# PSMs	# Proteins	# Protein Groups	Protein Group Accessions	Modifications	ΔCn	q-Value	PEP	XCorr	Charge	MH+ [Da]	ΔM [ppm]	RT [min]	# Missed Cleavages
	High	LVEDPQVIAPFLGK	4	1	1	P16521		0	0	2.085e-06	4.00278	2	1525.87	2.51615	43.1733	0
	High	ATETVDNKDIER	4	2	1	P16521		0	0	0.0004923	3.52813	3	1390.68	-1.22093	11.8926	1
	High	SNFATIADPEAR	4	1	1	P16521		0	0	2.635e-05	3.06175	2	1291.63	3.84531	22.8111	0
	High	LSVATADNR	2	1	1	P16521		0	0	0.002026	2.8026	2	946.494	-1.09038	13.4406	0
	High	VGNVGEDDAIPEVSHAGDVSTTLQVVNELLK	1	1	1	P16521		0	0	0.0001212	2.66802	3	3205.64	3.94732	44.3666	0
	High	IAVIGPNGAGK	2	2	1	P16521		0	0	9.881e-06	2.59419	2	996.584	0.311739	16.9995	0
	High	EIQSVASETLISIVNAVNPVAIK	1	1	1	P16521		0	0	1.111e-05	2.45581	3	2395.35	2.42618	45.2163	0
	High	SAVIIDNMcK	2	1	1	P16521	C9(Carbamidomethyl)	0	0	0.0001243	2.36137	2	1150.56	-1.43093	20.3831	0
	High	NLTEEVWAVK	2	1	1	P16521		0	0	0.0004634	2.35397	2	1188.63	-0.674419	42.2804	0
	High	QINENDAEAMNK	1	2	1	P16521		0	0	5.906e-05	2.25449	2	1376.61	1.94378	13.8069	0
	High	AIANGQVDGFPTQEEcR	1	1	1	P16521	C16(Carbamidomethyl)	0	0	0.001134	2.25333	2	1891.86	-1.03034	23.1733	0
	High	AAATAAMTK	2	1	1	P16521		0	0	3.484e-06	1.99034	2	835.434	-0.461809	3.68402	0
	High	MVAEVDMK	1	1	1	P16521		0	0	0.002697	1.94119	2	922.437	-0.482513	17.7337	0
	High	mVAEVDMK	1	1	1	P16521	M1(Oxidation)	0	0	0.0001805	1.91239	2	938.432	-0.193797	13.6468	0
	High	EALASGQFRPLTR	1	1	1	P16521		0	0.003	0.03195	2.45673	3	1445.79	-0.377815	42.7068	0
P00560	Phosphoglycerate kinase OS=Saccharomyces cerevisiae (strain ATCC 204508 / S288c) OX=559292 GN=PGK1 PE=1 SV=2 - [PGK_YEAST]	64.0731	38.7	1	13	13	25	416	44.7108	7.60596
	A2	Sequence	# PSMs	# Proteins	# Protein Groups	Protein Group Accessions	Modifications	ΔCn	q-Value	PEP	XCorr	Charge	MH+ [Da]	ΔM [ppm]	RT [min]	# Missed Cleavages
	High	TVTDKEGIPAGWQGLDNGPESR	1	1	1	P00560		0	0	5.903e-08	4.37009	3	2327.13	0.876525	42.2317	1
	High	TIVWNGPPGVFEFEK	1	1	1	P00560		0	0	5.723e-05	3.6558	2	1719.88	1.64513	43.7522	0
	High	SSAAGNTVIIGGGDTATVAK	6	1	1	P00560		0	0	2.614e-09	3.39505	2	1789.93	-1.09484	21.3167	0
	High	ASAPGSVILLENLR	3	1	1	P00560		0	0	3.118e-05	3.22962	2	1439.82	1.25198	43.2285	0
	High	VLENTEIGDSIFDK	3	1	1	P00560		0	0	2.986e-06	3.19596	2	1579.79	2.402	41.2065	0
	High	AHSSMVGFDLPQR	1	1	1	P00560		0	0	0.0005541	2.97142	3	1444.7	-1.03634	43.2168	0
	High	ALENPTRPFLAILGGAK	1	1	1	P00560		0	0	5.277e-07	2.43027	3	1768.01	0.385718	44.3047	0
	High	ELPGVAFLSEKK	1	1	1	P00560		0	0	0.0001048	2.37272	3	1317.74	0.0120359	43.9333	1
	High	ELPGVAFLSEK	1	1	1	P00560		0	0	3.121e-05	2.26994	2	1189.65	0.639707	43.2526	0
	High	YHIEEEGSR	1	1	1	P00560		0	0	0.0001389	2.12985	2	1119.51	0.833034	12.3001	0
	High	ALLDEVVK	2	1	1	P00560		0	0	0.000433	2.05386	2	886.524	0.00040749	25.5219	0
	High	IVAALPTIK	1	1	1	P00560		0	0	0.002008	2.04839	2	925.608	-0.187493	25.7293	0
	High	AAGFLLEK	3	1	1	P00560		0	0	6.48e-05	1.90317	2	848.488	-0.100029	39.664	0
P05030	Plasma membrane ATPase 1 OS=Saccharomyces cerevisiae (strain ATCC 204508 / S288c) OX=559292 GN=PMA1 PE=1 SV=2 - [PMA1_YEAST]	63.7726	11.33	2	11	11	25	918	99.5562	5.10986
	A2	Sequence	# PSMs	# Proteins	# Protein Groups	Protein Group Accessions	Modifications	ΔCn	q-Value	PEP	XCorr	Charge	MH+ [Da]	ΔM [ppm]	RT [min]	# Missed Cleavages
	High	ADTGIAVEGATDAAR	2	2	1	P05030		0	0	2.037e-10	3.88601	2	1417.69	0.150174	18.6704	0
	High	KADTGIAVEGATDAAR	1	2	1	P05030		0	0	3.25e-08	3.67225	2	1545.79	2.4283	16.5969	1
	High	KVTAVVESPEGER	2	2	1	P05030		0	0	4.055e-06	3.21586	3	1400.74	0.116046	14.3101	1
	High	LSAIESLAGVEILcSDK	1	2	1	P05030	C14(Carbamidomethyl)	0	0	1.46e-08	3.12375	2	1804.94	3.18948	43.7357	0
	High	VTAVVESPEGER	4	2	1	P05030		0	0	3.893e-07	2.92941	2	1272.64	0.401516	16.177	0
	High	DDTAQTVSEAR	2	1	1	P05030		0	0	1.592e-05	2.885	2	1192.54	-0.389587	12.6051	0
	High	TLANTAVVIR	3	1	1	P05030		0	0	4.192e-07	2.58041	2	1057.64	1.08689	21.6009	0
	High	YGLNQMADEK	1	1	1	P05030		0	0	5.584e-05	2.56582	2	1168.53	2.16786	19.5551	0
	High	MLTGDAVGIAK	4	2	1	P05030		0	0	5.127e-05	2.36513	2	1075.58	-0.992297	21.6407	0
	High	VVEILQNR	2	2	1	P05030		0	0	0.001955	2.17412	2	970.568	0.177801	20.3486	0
	High	mLTGDAVGIAK	2	2	1	P05030	M1(Oxidation)	0	0	2.429e-07	2.15236	2	1091.58	-1.23985	18.6312	0
	High	GAPLFVLK	1	2	1	P05030		0	0.003	0.03061	1.90121	2	844.53	0.51782	43.0013	0
P0CX56	40S ribosomal protein S18-B OS=Saccharomyces cerevisiae (strain ATCC 204508 / S288c) OX=559292 GN=RPS18B PE=1 SV=1 - [RS18B_YEAST]	61.1594	45.21	1	7	7	24	146	17.0271	10.272
	A2	Sequence	# PSMs	# Proteins	# Protein Groups	Protein Group Accessions	Modifications	ΔCn	q-Value	PEP	XCorr	Charge	MH+ [Da]	ΔM [ppm]	RT [min]	# Missed Cleavages
	High	AGELTQEELER	8	1	1	P0CX56		0	0	8.29e-07	3.47375	2	1274.62	-0.374644	18.4803	0
	High	LLNTNVDGNIK	7	1	1	P0CX56		0	0	1.899e-05	3.09368	2	1200.66	1.05125	19.3141	0
	High	IVQIMQNPTHYK	3	1	1	P0CX56		0	0	2.215e-05	2.72589	2	1471.78	2.39802	42.5512	0
	High	IVYALTTIK	2	1	1	P0CX56		0	0	0.001678	2.48551	2	1021.63	0.555036	39.6301	0
	High	IPAWFLNR	1	1	1	P0CX56		0	0	0.00332	1.9538	2	1016.57	0.553399	43.7456	0
	High	LRDDLER	2	1	1	P0CX56		0	0.007	0.09136	2.56523	2	916.484	-1.12509	12.3138	1
	High	RYSNLVcK	1	1	1	P0CX56	C7(Carbamidomethyl)	0	0.008	0.1246	2.21158	2	1039.54	0.441447	13.3053	1
P04456	60S ribosomal protein L25 OS=Saccharomyces cerevisiae (strain ATCC 204508 / S288c) OX=559292 GN=RPL25 PE=1 SV=4 - [RL25_YEAST]	55.6264	24.65	1	3	3	23	142	15.7478	10.1108
	A2	Sequence	# PSMs	# Proteins	# Protein Groups	Protein Group Accessions	Modifications	ΔCn	q-Value	PEP	XCorr	Charge	MH+ [Da]	ΔM [ppm]	RT [min]	# Missed Cleavages
	High	LTADYDALDIANR	15	1	1	P04456		0	0	1.512e-07	3.24765	2	1450.72	0.687947	29.798	0
	High	VIEQPITSETAmK	2	1	1	P04456	M12(Oxidation)	0	0	6.993e-06	2.34103	2	1462.75	1.53695	17.8244	0
	High	VIEQPITSETAMK	5	1	1	P04456		0	0	3.975e-05	2.19087	2	1446.75	1.83607	21.285	0
	High	ELYEVDVLK	1	1	1	P04456		0	0	0.00394	1.90238	2	1107.6	2.3578	39.8411	0
P0C0W9	60S ribosomal protein L11-A OS=Saccharomyces cerevisiae (strain ATCC 204508 / S288c) OX=559292 GN=RPL11A PE=1 SV=2 - [RL11A_YEAST]	49.7444	24.14	2	5	5	19	174	19.7074	9.92041
	A2	Sequence	# PSMs	# Proteins	# Protein Groups	Protein Group Accessions	Modifications	ΔCn	q-Value	PEP	XCorr	Charge	MH+ [Da]	ΔM [ppm]	RT [min]	# Missed Cleavages
	High	VLEQLSGQTPVQSK	12	2	1	P0C0W9		0	0	7.314e-08	3.67114	2	1513.83	2.39122	20.1526	0
	High	TTKEDTVSWFK	1	2	1	P0C0W9		0	0	1.632e-05	2.66916	3	1341.67	0.698357	43.5914	1
	High	QKYDADVLDK	2	2	1	P0C0W9		0	0	0.0007222	2.40595	2	1194.6	0.922976	16.0244	1
	High	YDADVLDK	2	2	1	P0C0W9		0	0	0.0004161	1.92618	2	938.446	-0.141264	18.2524	0
	High	AEEILER	2	2	1	P0C0W9		0	0	0.001878	1.90979	2	859.452	-0.00973785	15.7841	0
P02407	40S ribosomal protein S17-A OS=Saccharomyces cerevisiae (strain ATCC 204508 / S288c) OX=559292 GN=RPS17A PE=1 SV=1 - [RS17A_YEAST]	47.728	39.71	2	5	5	19	136	15.7787	10.5063
	A2	Sequence	# PSMs	# Proteins	# Protein Groups	Protein Group Accessions	Modifications	ΔCn	q-Value	PEP	XCorr	Charge	MH+ [Da]	ΔM [ppm]	RT [min]	# Missed Cleavages
	High	KDQYVPEVSALDLSR	1	2	1	P02407		0	0	0.0002401	3.40063	3	1719.89	1.42428	43.0649	1
	High	LPLSVINVSAQR	4	2	1	P02407		0	0	2.163e-08	3.13698	2	1296.76	-0.467563	40.1219	0
	High	LcDEIATIQSK	3	2	1	P02407	C2(Carbamidomethyl)	0	0	4.595e-06	2.89155	2	1277.64	-0.544068	21.4407	0
	High	SNGVLNVDNQTSDLVK	6	2	1	P02407		0	0	1.378e-06	2.83127	2	1702.86	-0.314929	30.1279	0
	High	DQYVPEVSALDLSR	5	2	1	P02407		0	0	5.978e-05	2.24015	2	1591.8	4.00087	38.9791	0
P60010	Actin OS=Saccharomyces cerevisiae (strain ATCC 204508 / S288c) OX=559292 GN=ACT1 PE=1 SV=1 - [ACT_YEAST]	47.4	23.47	1	8	8	18	375	41.6629	5.68115
	A2	Sequence	# PSMs	# Proteins	# Protein Groups	Protein Group Accessions	Modifications	ΔCn	q-Value	PEP	XCorr	Charge	MH+ [Da]	ΔM [ppm]	RT [min]	# Missed Cleavages
	High	VAPEEHPVLLTEAPMNPK	2	1	1	P60010		0	0	2.822e-07	3.81221	3	1972.03	2.15481	42.6519	0
	High	SYELPDGQVITIGNER	2	1	1	P60010		0	0	9.784e-08	3.77043	2	1790.89	0.0816032	41.2043	0
	High	DSYVGDEAQSKR	2	1	1	P60010		0	0	9.065e-05	3.30732	3	1354.62	-0.416657	11.4149	1
	High	EITALAPSSMK	2	1	1	P60010		0	0	0.001083	2.84736	2	1147.6	-1.88895	21.3981	0
	High	GYSFSTTAER	2	1	1	P60010		0	0	0.001355	2.55603	2	1118.51	-0.575394	18.088	0
	High	DSYVGDEAQSK	1	1	1	P60010		0	0	4.56e-05	2.28672	2	1198.52	1.0044	12.5499	0
	High	AGFAGDDAPR	4	1	1	P60010		0	0	1.79e-06	2.21423	2	976.447	-0.875593	14.3122	0
	High	EITALAPSSmK	2	1	1	P60010	M10(Oxidation)	0	0	4.097e-05	1.99744	2	1163.6	1.3531	16.9576	0
	High	AVFPSIVGRPR	1	1	1	P60010		0	0.001	0.008471	2.66533	3	1198.71	0.253537	43.6943	0
A6ZP47	ATP-dependent RNA helicase DED1 OS=Saccharomyces cerevisiae (strain YJM789) OX=307796 GN=DED1 PE=3 SV=1 - [DED1_YEAS7]	46.7141	24.5	4	10	11	17	604	65.5125	7.82568
	A2	Sequence	# PSMs	# Proteins	# Protein Groups	Protein Group Accessions	Modifications	ΔCn	q-Value	PEP	XCorr	Charge	MH+ [Da]	ΔM [ppm]	RT [min]	# Missed Cleavages
	High	DVPEPITEFTSPPLDGLLLENIK	2	2	1	A6ZP47		0	0	1.448e-05	3.95258	3	2537.35	3.51825	44.5786	0
	High	SGAATLLVATAVAAR	1	2	1	A6ZP47		0	0	5.409e-08	3.68479	2	1371.8	1.73339	43.0728	0
	High	TGPSPQPESQGSFYQR	1	2	1	A6ZP47		0	0	2.922e-08	3.26669	2	1765.82	1.07841	18.8484	0
	High	TGGFLFPVLSESFK	1	2	1	A6ZP47		0	0	4.721e-06	3.19553	2	1528.8	-3.1587	44.4607	0
	High	VGSTSENITQK	3	2	1	A6ZP47		0	0	1.029e-05	2.87331	2	1163.59	1.1164	11.3863	0
	High	AGGASAGGWGSSR	2	2	1	A6ZP47		0	0	1.168e-05	2.59248	2	1120.51	0.787419	13.4744	0
	High	MLDMGFEPQIR	1	6	2	A6ZP47;A6ZRX0		0	0	4.528e-05	2.58813	2	1336.64	0.967364	43.0255	0
	High	DLMAcAQTGSGK	2	4	1	A6ZP47	C5(Carbamidomethyl)	0	0	3.817e-06	2.42621	2	1238.55	-0.191194	16.9555	0
	High	DAMMSAPGSR	2	2	1	A6ZP47		0	0	0.0005473	2.13337	2	1022.44	0.824381	15.3942	0
	High	ELATQIFDEAK	1	2	1	A6ZP47		0	0	2.612e-05	2.07022	2	1264.64	-0.776893	40.3995	0
	High	AYPTAVIMAPTR	1	2	1	A6ZP47		0	0	4.886e-05	1.95534	2	1290.68	-4.43255	25.7488	0
P29453	60S ribosomal protein L8-B OS=Saccharomyces cerevisiae (strain ATCC 204508 / S288c) OX=559292 GN=RPL8B PE=1 SV=3 - [RL8B_YEAST]	46.4876	29.3	2	9	9	20	256	28.0944	10.0229
	A2	Sequence	# PSMs	# Proteins	# Protein Groups	Protein Group Accessions	Modifications	ΔCn	q-Value	PEP	XCorr	Charge	MH+ [Da]	ΔM [ppm]	RT [min]	# Missed Cleavages
	High	TSAVAALTEVR	4	2	1	P29453		0	0	7.677e-06	3.13021	2	1117.62	0.14691	24.3514	0
	High	EAAAIAEGK	5	1	1	P29453		0	0	7.79e-05	2.60702	2	859.452	-0.163406	8.55956	0
	High	AEDEAALAK	2	2	1	P29453		0	0	0.0003624	2.37882	2	917.458	0.193906	11.3086	0
	High	NFGIGQAVQPK	3	2	1	P29453		0	0	0.0004442	2.37353	2	1158.63	5.15665	22.0256	0
	High	LGTLVNQK	2	2	1	P29453		0	0	0.002169	2.31517	2	872.521	0.740592	14.6951	0
	High	VAPAPFGAK	1	2	1	P29453		0	0	0.0002121	2.16043	2	857.488	0.0739464	16.2819	0
	High	NPLTHSTPK	1	2	1	P29453		0	0	0.002319	1.91627	2	994.533	1.05588	10.2828	0
	High	TSAVAALTEVRAEDEAALAK	1	2	1	P29453		0	0.007	0.08554	3.25192	3	2016.07	2.11668	43.7097	1
	High	YRPETAAEK	1	2	1	P29453		0	0.02	0.3408	1.96287	2	1064.54	0.358733	6.3485	0
P05317	60S acidic ribosomal protein P0 OS=Saccharomyces cerevisiae (strain ATCC 204508 / S288c) OX=559292 GN=RPP0 PE=1 SV=2 - [RLA0_YEAST]	45.5186	25	1	7	7	18	312	33.6963	4.83057
	A2	Sequence	# PSMs	# Proteins	# Protein Groups	Protein Group Accessions	Modifications	ΔCn	q-Value	PEP	XCorr	Charge	MH+ [Da]	ΔM [ppm]	RT [min]	# Missed Cleavages
	High	GNVGFVFTNEPLTEIK	1	1	1	P05317		0	0	9.498e-08	3.92886	2	1764.92	2.64772	43.189	0
	High	TSFFQALGVPTK	1	1	1	P05317		0	0	7.411e-06	3.00535	2	1295.7	2.19711	43.575	0
	High	AGAVAPEDIWVR	10	1	1	P05317		0	0	7.023e-06	2.95561	2	1283.68	1.5392	40.703	0
	High	GFLSDLPDFEK	1	1	1	P05317		0	0	1.421e-05	2.52441	2	1267.62	1.90207	43.9765	0
	High	GTIEIVSDVK	2	1	1	P05317		0	0	0.000264	2.50125	2	1060.59	3.01822	22.5643	0
	High	AVNTGMEPGK	2	1	1	P05317		0	0	0.00204	2.38557	2	1003.49	0.859725	12.2688	0
	High	NVIVSNR	1	1	1	P05317		0	0	0.002225	1.99678	2	801.457	-0.470737	9.48759	0
P26783	40S ribosomal protein S5 OS=Saccharomyces cerevisiae (strain ATCC 204508 / S288c) OX=559292 GN=RPS5 PE=1 SV=3 - [RS5_YEAST]	45.1773	42.67	1	10	10	20	225	25.0233	8.5874
	A2	Sequence	# PSMs	# Proteins	# Protein Groups	Protein Group Accessions	Modifications	ΔCn	q-Value	PEP	XCorr	Charge	MH+ [Da]	ΔM [ppm]	RT [min]	# Missed Cleavages
	High	VNQAIALLTIGAR	2	1	1	P26783		0	0	3.855e-06	3.38549	2	1339.81	1.02487	43.455	0
	High	LTNSLMMNGR	1	1	1	P26783		0	0	7.11e-05	3.35683	2	1136.56	1.14625	20.6809	0
	High	TIAETLAEELINAAK	1	1	1	P26783		0	0	1.79e-10	3.04514	2	1586.87	0.94438	44.6608	0
	High	QPIFVAHTAGR	1	1	1	P26783		0	0	3.434e-06	2.74711	2	1196.65	1.09593	17.1353	0
	High	QAVDVSPLR	4	1	1	P26783		0	0	0.002702	2.44783	2	984.549	1.64081	19.1404	0
	High	LTNSLmMNGR	2	1	1	P26783	M6(Oxidation)	0	0	0.0009014	2.39622	2	1152.55	0.0348157	16.7728	0
	High	WSFEEVEVK	1	1	1	P26783		0	0	0.0002016	2.23828	2	1152.56	0.702522	42.2848	0
	High	DASLVDYVQVR	4	1	1	P26783		0	0	0.0003354	2.14797	2	1264.66	1.64451	29.5212	0
	High	GSSTSYAIK	2	1	1	P26783		0	0	0.002941	1.95641	2	913.463	0.412632	12.6647	0
	High	AQcPIIER	1	1	1	P26783	C3(Carbamidomethyl)	0	0.001	0.004221	2.04939	2	986.507	-1.96832	15.7631	0
	High	RQAVDVSPLR	1	1	1	P26783		0	0.093	0.9176	2.14481	2	1140.65	-1.6739	17.0477	1
P05740	60S ribosomal protein L17-A OS=Saccharomyces cerevisiae (strain ATCC 204508 / S288c) OX=559292 GN=RPL17A PE=1 SV=4 - [RL17A_YEAST]	44.8418	25.54	2	4	4	16	184	20.5371	10.9165
	A2	Sequence	# PSMs	# Proteins	# Protein Groups	Protein Group Accessions	Modifications	ΔCn	q-Value	PEP	XCorr	Charge	MH+ [Da]	ΔM [ppm]	RT [min]	# Missed Cleavages
	High	FVQGLLQNAAANAEAK	11	2	1	P05740		0	0	4.077e-09	4.33138	2	1644.87	1.7371	39.5115	0
	High	YGATSTNPAK	3	2	1	P05740		0	0	0.0001164	2.56874	2	1009.49	-0.31286	9.19087	0
	High	ETAQAINGWELTK	1	2	1	P05740		0	0.001	0.004943	2.03286	2	1460.73	-5.32548	26.5059	0
	High	RFNSSIGR	1	2	1	P05740		0	0.066	0.7553	2.07792	2	936.502	0.77446	12.3884	1
P0CX40	40S ribosomal protein S8-B OS=Saccharomyces cerevisiae (strain ATCC 204508 / S288c) OX=559292 GN=RPS8B PE=1 SV=1 - [RS8B_YEAST]	42.7958	32.5	1	5	5	16	200	22.476	10.6675
	A2	Sequence	# PSMs	# Proteins	# Protein Groups	Protein Group Accessions	Modifications	ΔCn	q-Value	PEP	XCorr	Charge	MH+ [Da]	ΔM [ppm]	RT [min]	# Missed Cleavages
	High	IAGVVYHPSNNELVR	3	1	1	P0CX40		0	0	0.0002834	3.18493	2	1667.89	3.8543	42.6853	0
	High	AAIVQIDATPFR	5	1	1	P0CX40		0	0	3.064e-05	3.13808	2	1301.72	2.40568	41.2763	0
	High	IETGNFSWASEGISK	6	1	1	P0CX40		0	0	2.487e-06	2.98641	2	1625.78	-0.278226	38.9944	0
	High	NVKEEETVAK	1	1	1	P0CX40		0	0	0.0001142	2.66483	2	1146.6	1.05936	6.66868	1
	High	IESSVESQFSAGR	1	1	1	P0CX40		0	0	1.519e-07	2.55806	2	1396.67	0.943069	20.5436	0
P32324	Elongation factor 2 OS=Saccharomyces cerevisiae (strain ATCC 204508 / S288c) OX=559292 GN=EFT1 PE=1 SV=1 - [EF2_YEAST]	40.288	14.37	1	10	10	15	842	93.2302	6.31592
	A2	Sequence	# PSMs	# Proteins	# Protein Groups	Protein Group Accessions	Modifications	ΔCn	q-Value	PEP	XCorr	Charge	MH+ [Da]	ΔM [ppm]	RT [min]	# Missed Cleavages
	High	TGTLTTSETAHNMK	1	1	1	P32324		0	0	6.381e-07	3.64756	3	1491.71	1.008	12.3184	0
	High	ETVESESSQTALSK	3	1	1	P32324		0	0	5.945e-06	3.33884	2	1495.71	1.25534	15.1207	0
	High	AGEIVLAAR	2	1	1	P32324		0	0	0.0008179	2.89891	2	899.532	1.33491	18.3934	0
	High	STLTDSLVQR	2	1	1	P32324		0	0	0.0004028	2.73375	2	1119.6	0.581026	21.2433	0
	High	DTDAEGKPLER	2	1	1	P32324		0	0	2.566e-05	2.73224	2	1230.6	1.36894	10.2165	0
	High	GGGQIIPTMR	1	1	1	P32324		0	0	0.0004267	2.37112	2	1029.55	1.09788	22.2071	0
	High	ATYAGFLLADPK	1	1	1	P32324		0	0	4.673e-05	2.29887	2	1266.67	1.0426	42.7552	0
	High	ISPPVVAYR	1	1	1	P32324		0	0	0.00097	2.09773	2	1001.58	0.108023	22.2715	0
	High	IMADDYGWDVTDAR	1	1	1	P32324		0	0	6.228e-06	1.96321	2	1627.71	0.647173	39.9817	0
	High	GQVVSEEQRPGTPLFTVK	1	1	1	P32324		0	0.005	0.05194	3.02158	3	1972.05	1.01556	43.0853	0
P00950	Phosphoglycerate mutase 1 OS=Saccharomyces cerevisiae (strain ATCC 204508 / S288c) OX=559292 GN=GPM1 PE=1 SV=3 - [PMG1_YEAST]	38.9206	39.68	1	9	9	14	247	27.5916	8.83643
	A2	Sequence	# PSMs	# Proteins	# Protein Groups	Protein Group Accessions	Modifications	ΔCn	q-Value	PEP	XCorr	Charge	MH+ [Da]	ΔM [ppm]	RT [min]	# Missed Cleavages
	High	YVDPNVLPETESLALVIDR	2	1	1	P00950		0	0	8.658e-11	4.45283	2	2143.13	-0.113859	44.0169	0
	High	SFDVPPPPIDASSPFSQKGDER	1	1	1	P00950		0	0	9.186e-06	4.08494	3	2373.15	4.62357	43.044	1
	High	HLEGISDADIAK	2	1	1	P00950		0	0	1.294e-05	3.2257	2	1268.65	3.99994	19.1228	0
	High	AIQTANIALEK	2	1	1	P00950		0	0	0.0003	2.70357	2	1171.67	1.63889	20.9362	0
	High	SFDVPPPPIDASSPFSQK	2	1	1	P00950		0	0	4.721e-07	2.62896	2	1915.95	3.28165	39.973	0
	High	KVYPDVLYTSK	1	1	1	P00950		0	0	1.942e-05	2.55628	2	1312.71	-0.83084	21.118	1
	High	TVMIAAHGNSLR	1	1	1	P00950		0	0	0.0001076	2.0574	2	1269.68	1.62189	17.3129	0
	High	VYPDVLYTSK	1	1	1	P00950		0	0	0.0005135	1.97068	2	1184.62	-0.0969045	23.925	0
	High	TVmIAAHGNSLR	1	1	1	P00950	M3(Oxidation)	0	0	6.764e-05	1.92107	2	1285.67	1.28424	15.0536	0
	High	LLPYWQDVIAK	1	1	1	P00950		0	0.001	0.005086	2.04419	2	1345.75	1.91314	43.8295	0
C7GSL4	40S ribosomal protein S1-A OS=Saccharomyces cerevisiae (strain JAY291) OX=574961 GN=RPS1A PE=3 SV=1 - [RS3A1_YEAS2]	35.8757	36.08	1	3	8	15	255	28.7256	9.99365
	A2	Sequence	# PSMs	# Proteins	# Protein Groups	Protein Group Accessions	Modifications	ΔCn	q-Value	PEP	XCorr	Charge	MH+ [Da]	ΔM [ppm]	RT [min]	# Missed Cleavages
	High	LIPEVINKEIENATK	1	3	2	C7GSL4;B3LLJ2		0	0	5.729e-05	3.30757	3	1710.96	0.610493	43.8331	1
	High	EVQGSTLAQLTSK	3	1	1	C7GSL4		0	0	1.852e-06	2.94004	2	1361.73	5.25743	22.679	0
	High	FDVGALmALHGEGSGEEK	1	2	2	C7GSL4;B3LLJ2	M7(Oxidation)	0	0	0.000543	2.44831	3	1862.87	4.50298	43.1249	0
	High	TSDDYVLR	4	3	2	C7GSL4;B3LLJ2		0	0	3.765e-05	2.426	2	968.469	0.303808	18.1382	0
	High	APSTFENR	3	3	2	C7GSL4;B3LLJ2		0	0	0.001057	2.11713	2	921.442	-0.0877849	10.774	0
	High	LRVDEVQGK	1	3	2	C7GSL4;B3LLJ2		0	0.001	0.009205	2.70526	2	1043.59	0.543546	13.1623	1
	High	KVISEILTK	1	1	1	C7GSL4		0	0.003	0.02846	1.98256	2	1030.65	1.9757	43.2015	1
	High	VTGFKDEVLETV	1	1	1	C7GSL4		0	0.687	1	2.23564	2	1336.71	6.36946	41.8118	1
P06367	40S ribosomal protein S14-A OS=Saccharomyces cerevisiae (strain ATCC 204508 / S288c) OX=559292 GN=RPS14A PE=1 SV=5 - [RS14A_YEAST]	34.2633	27.01	2	5	5	12	137	14.5277	10.7261
	A2	Sequence	# PSMs	# Proteins	# Protein Groups	Protein Group Accessions	Modifications	ΔCn	q-Value	PEP	XCorr	Charge	MH+ [Da]	ΔM [ppm]	RT [min]	# Missed Cleavages
	High	TKTPGPGGQAALR	2	2	1	P06367		0	0	4.556e-05	3.86311	3	1253.7	-0.455473	12.6437	1
	High	DNSQVFGVAR	3	2	1	P06367		0	0	7.707e-06	3.08767	2	1092.54	0.968219	20.1781	0
	High	IEDVTPVPSDSTR	3	2	1	P06367		0	0	1.016e-05	2.89859	2	1415.7	0.610818	18.7769	0
	High	TPGPGGQAALR	3	2	1	P06367		0	0	1.945e-06	2.65733	2	1024.55	0.628027	13.4529	0
	High	IEDVTPVPSDSTRK	1	2	1	P06367		0	0.003	0.02866	1.96178	2	1543.8	0.165234	16.3704	1
B3LLJ2	40S ribosomal protein S1-B OS=Saccharomyces cerevisiae (strain RM11-1a) OX=285006 GN=RPS1B PE=3 SV=1 - [RS3A2_YEAS1]	34.1722	32.55	2	2	7	14	255	28.7947	10.0229
	A2	Sequence	# PSMs	# Proteins	# Protein Groups	Protein Group Accessions	Modifications	ΔCn	q-Value	PEP	XCorr	Charge	MH+ [Da]	ΔM [ppm]	RT [min]	# Missed Cleavages
	High	EVQNSTLAQLTSK	3	2	1	B3LLJ2		0	0	2.91e-05	3.35244	2	1418.75	-0.0130714	22.8817	0
	High	LIPEVINKEIENATK	1	3	2	C7GSL4;B3LLJ2		0	0	5.729e-05	3.30757	3	1710.96	0.610493	43.8331	1
	High	FDVGALmALHGEGSGEEK	1	2	2	C7GSL4;B3LLJ2	M7(Oxidation)	0	0	0.000543	2.44831	3	1862.87	4.50298	43.1249	0
	High	TSDDYVLR	4	3	2	C7GSL4;B3LLJ2		0	0	3.765e-05	2.426	2	968.469	0.303808	18.1382	0
	High	APSTFENR	3	3	2	C7GSL4;B3LLJ2		0	0	0.001057	2.11713	2	921.442	-0.0877849	10.774	0
	High	LRVDEVQGK	1	3	2	C7GSL4;B3LLJ2		0	0.001	0.009205	2.70526	2	1043.59	0.543546	13.1623	1
	High	VSGFKDEVLETV	1	2	1	B3LLJ2		0	0.015	0.2367	2.41715	2	1322.68	-0.835003	41.7889	1
P05737	60S ribosomal protein L7-A OS=Saccharomyces cerevisiae (strain ATCC 204508 / S288c) OX=559292 GN=RPL7A PE=1 SV=3 - [RL7A_YEAST]	31.5089	33.61	1	1	7	12	244	27.6212	10.1548
	A2	Sequence	# PSMs	# Proteins	# Protein Groups	Protein Group Accessions	Modifications	ΔCn	q-Value	PEP	XCorr	Charge	MH+ [Da]	ΔM [ppm]	RT [min]	# Missed Cleavages
	High	LSNPSGGWGVPR	1	2	2	P05737;Q12213		0	0	2.903e-08	2.94598	2	1226.63	1.21201	23.317	0
	High	VPLSDNAIIEANLGK	3	2	2	P05737;Q12213		0	0	1.74e-06	2.94424	2	1553.86	2.52025	38.607	0
	High	LIEPYVAYGYPSYSTIR	1	2	2	P05737;Q12213		0	0	3.626e-06	2.93968	2	1992.02	2.05177	42.8841	0
	High	TAEQVAAER	4	1	1	P05737		0	0	0.0004976	2.8798	2	974.49	0.0827856	8.83512	0
	High	AAGSYYVEAQHK	1	2	2	P05737;Q12213		0	0	0.0001353	2.27164	2	1323.63	-1.81516	13.5413	0
	High	ILTPESQLK	1	2	2	P05737;Q12213		0	0	0.0002407	1.96277	2	1028.6	0.711193	20.0025	0
	High	INSGTFVK	1	2	2	P05737;Q12213		0	0	0.001567	1.92228	2	865.478	-0.0710975	16.5481	0
Q02753	60S ribosomal protein L21-A OS=Saccharomyces cerevisiae (strain ATCC 204508 / S288c) OX=559292 GN=RPL21A PE=1 SV=1 - [RL21A_YEAST]	31.355	35.63	2	6	6	13	160	18.2308	10.3892
	A2	Sequence	# PSMs	# Proteins	# Protein Groups	Protein Group Accessions	Modifications	ΔCn	q-Value	PEP	XCorr	Charge	MH+ [Da]	ΔM [ppm]	RT [min]	# Missed Cleavages
	High	AQGVAVQLK	3	2	1	Q02753		0	0	0.001029	2.68945	2	913.547	0.429462	16.0116	0
	High	AQGVAVQLKR	1	2	1	Q02753		0	0	5.973e-05	2.59681	2	1069.65	-0.760172	14.1398	1
	High	TGVVYNVTK	3	2	1	Q02753		0	0	0.0002286	2.33141	2	980.542	0.843871	16.766	0
	High	VGDIVDIK	3	2	1	Q02753		0	0	0.0004262	2.16439	2	858.493	-0.510103	21.5484	0
	High	IVSTEGNVPQTLAPVPYETFI	2	2	1	Q02753		0	0.003	0.025	3.05032	2	2275.19	2.19328	42.7233	0
	High	SSVGVIINK	1	2	1	Q02753		0	0.004	0.04537	2.35753	2	916.546	0.199682	17.4432	0
P18239	ADP,ATP carrier protein 2 OS=Saccharomyces cerevisiae (strain ATCC 204508 / S288c) OX=559292 GN=PET9 PE=1 SV=2 - [ADT2_YEAST]	30.4063	24.84	3	8	8	13	318	34.404	9.78857
	A2	Sequence	# PSMs	# Proteins	# Protein Groups	Protein Group Accessions	Modifications	ΔCn	q-Value	PEP	XCorr	Charge	MH+ [Da]	ΔM [ppm]	RT [min]	# Missed Cleavages
	High	TATQEGVISFWR	1	1	1	P18239		0	0	3.401e-05	3.12704	2	1394.71	-0.266066	43.39	0
	High	IVAAEGVGSLFK	1	1	1	P18239		0	0	9.209e-05	2.68137	2	1190.68	2.77212	42.6583	0
	High	TAASPIER	2	2	1	P18239		0	0	0.0002117	2.59948	2	844.452	-0.183863	9.88186	0
	High	SDGVAGLYR	2	1	1	P18239		0	0	0.0008279	2.57373	2	937.473	-0.855785	18.5566	0
	High	GNTANVIR	2	3	1	P18239		0	0	0.001304	2.24993	2	844.463	-0.111029	8.96228	0
	High	TPLPPAPAPK	3	1	1	P18239		0	0	0.0005425	2.10431	2	988.583	0.408778	16.4471	0
	High	YFPTQALNFAFK	1	3	1	P18239		0	0	0.0001083	2.08989	2	1446.75	5.20602	44.069	0
	High	GcGANILR	1	2	1	P18239	C2(Carbamidomethyl)	0	0.001	0.006153	1.92141	2	860.441	-0.09868	14.9247	0
P02406	60S ribosomal protein L28 OS=Saccharomyces cerevisiae (strain ATCC 204508 / S288c) OX=559292 GN=RPL28 PE=1 SV=3 - [RL28_YEAST]	27.6109	10.07	1	1	1	11	149	16.7111	10.6235
	A2	Sequence	# PSMs	# Proteins	# Protein Groups	Protein Group Accessions	Modifications	ΔCn	q-Value	PEP	XCorr	Charge	MH+ [Da]	ΔM [ppm]	RT [min]	# Missed Cleavages
	High	ETAPVIDTLAAGYGK	11	1	1	P02406		0	0	1.101e-06	3.02184	2	1505.78	-0.132737	39.1064	0
P41805	60S ribosomal protein L10 OS=Saccharomyces cerevisiae (strain ATCC 204508 / S288c) OX=559292 GN=RPL10 PE=1 SV=1 - [RL10_YEAST]	26.9859	24.43	1	6	6	10	221	25.3454	10.0229
	A2	Sequence	# PSMs	# Proteins	# Protein Groups	Protein Group Accessions	Modifications	ΔCn	q-Value	PEP	XCorr	Charge	MH+ [Da]	ΔM [ppm]	RT [min]	# Missed Cleavages
	High	EAGEVKDDGAFVK	3	1	1	P41805		0	0	3.138e-06	4.42194	2	1364.67	0.922219	15.59	1
	High	VDIGQIIFSVR	1	1	1	P41805		0	0	8.527e-05	3.33835	2	1246.72	0.913626	44.2683	0
	High	KGSLENNIR	2	1	1	P41805		0	0	4.039e-06	2.90168	2	1030.56	0.218602	11.6255	1
	High	DSNKDVVVEGLR	1	1	1	P41805		0	0	7.935e-05	2.08505	2	1330.7	5.98019	18.8172	1
	High	mLScAGADR	1	1	1	P41805	M1(Oxidation); C4(Carbamidomethyl)	0	0	0.0005485	1.93667	2	996.424	0.453255	8.9566	0
	High	MLScAGADR	1	1	1	P41805	C4(Carbamidomethyl)	0	0.001	0.01228	2.34857	2	980.429	-0.305855	12.6501	0
	High	DVVVEGLR	1	1	1	P41805		0	0.001	0.005874	1.95414	2	886.499	-0.890673	21.2404	0
P0CX36	40S ribosomal protein S4-B OS=Saccharomyces cerevisiae (strain ATCC 204508 / S288c) OX=559292 GN=RPS4B PE=1 SV=1 - [RS4B_YEAST]	26.4277	30.27	1	6	6	10	261	29.392	10.0815
	A2	Sequence	# PSMs	# Proteins	# Protein Groups	Protein Group Accessions	Modifications	ΔCn	q-Value	PEP	XCorr	Charge	MH+ [Da]	ΔM [ppm]	RT [min]	# Missed Cleavages
	High	LNNVFVIGEQGKPYISLPK	1	1	1	P0CX36		0	0	1.869e-07	4.56278	3	2116.18	1.42207	43.9355	0
	High	TDTTYPAGFMDVITLDATNENFR	1	1	1	P0CX36		0	0	0.001207	3.33265	3	2592.18	-4.43255	44.156	0
	High	GVPYVVTHDGR	3	1	1	P0CX36		0	0	7.236e-07	2.64891	3	1199.62	-0.0482895	17.3857	0
	High	DSLDNTFVTR	2	1	1	P0CX36		0	0	7.564e-06	2.58108	2	1167.56	-0.903951	22.384	0
	High	ITDEEASYK	2	1	1	P0CX36		0	0	0.001397	2.37003	2	1055.49	0.464545	12.4832	0
	High	LSIAEER	1	1	1	P0CX36		0	0.005	0.04873	1.90893	2	817.441	-0.295546	15.0961	0
B3LI22	40S ribosomal protein S0-A OS=Saccharomyces cerevisiae (strain RM11-1a) OX=285006 GN=RPS0A PE=3 SV=1 - [RSSA1_YEAS1]	26.3965	16.67	2	3	3	9	252	28.0072	4.71631
	A2	Sequence	# PSMs	# Proteins	# Protein Groups	Protein Group Accessions	Modifications	ΔCn	q-Value	PEP	XCorr	Charge	MH+ [Da]	ΔM [ppm]	RT [min]	# Missed Cleavages
	High	IIAAIPNPEDVVAISSR	5	2	1	B3LI22		0	0	2.399e-07	3.7867	2	1764.99	1.45237	42.7386	0
	High	FTPGSFTNYITR	1	2	1	B3LI22		0	0	3.702e-06	3.19342	2	1403.7	3.34084	42.2359	0
	High	FAAHTGATPIAGR	3	2	1	B3LI22		0	0	4.472e-06	3.06454	3	1269.67	-1.98379	14.1203	0
P15108	ATP-dependent molecular chaperone HSC82 OS=Saccharomyces cerevisiae (strain ATCC 204508 / S288c) OX=559292 GN=HSC82 PE=1 SV=4 - [HSC82_YEAST]	24.5164	14.61	2	9	9	10	705	80.8497	4.83057
	A2	Sequence	# PSMs	# Proteins	# Protein Groups	Protein Group Accessions	Modifications	ΔCn	q-Value	PEP	XCorr	Charge	MH+ [Da]	ΔM [ppm]	RT [min]	# Missed Cleavages
	High	QLETEPDLFIR	1	2	1	P15108		0	0	7.577e-07	3.23985	2	1360.71	1.05423	42.3865	0
	High	SVDELTSLTDYVTR	1	2	1	P15108		0	0	2.216e-05	3.19552	2	1598.79	0.584407	42.5754	0
	High	ELISNASDALDK	1	2	1	P15108		0	0	2.883e-05	2.68919	2	1275.64	-3.06494	22.3958	0
	High	LEEVDEEEEEKKPK	1	1	1	P15108		0	0	0.0001658	2.46833	3	1730.83	0.636322	12.5721	1
	High	LLDAPAAIR	2	2	1	P15108		0	0	0.0001685	2.35325	2	939.563	0.705125	22.4552	0
	High	SISNDWEDPLYVK	1	2	1	P15108		0	0	0.0004698	2.30056	2	1565.75	2.30391	42.4199	0
	High	DFELEETDEEK	1	2	1	P15108		0	0	1.724e-05	2.28587	2	1383.57	-3.61715	22.713	0
	High	SPFLDALK	1	2	1	P15108		0	0	0.002603	2.06732	2	890.497	-0.987367	42.6124	0
	High	NIYYITGESLK	1	2	1	P15108		0	0	0.00283	1.98437	2	1300.68	-1.48546	39.3647	0
P26321	60S ribosomal protein L5 OS=Saccharomyces cerevisiae (strain ATCC 204508 / S288c) OX=559292 GN=RPL5 PE=1 SV=4 - [RL5_YEAST]	23.6037	27.95	1	6	6	9	297	33.6942	6.82959
	A2	Sequence	# PSMs	# Proteins	# Protein Groups	Protein Group Accessions	Modifications	ΔCn	q-Value	PEP	XCorr	Charge	MH+ [Da]	ΔM [ppm]	RT [min]	# Missed Cleavages
	High	GYLADDIDADSLEDIYTSAHEAIR	1	1	1	P26321		0	0	2.59e-07	4.37294	3	2653.24	6.66108	44.1897	0
	High	FPGWDFETEEIDPELLR	1	1	1	P26321		0	0	1.602e-08	3.82578	2	2092.99	0.959178	44.3428	0
	High	GASDGGLYVPHSENR	2	1	1	P26321		0	0	6.817e-05	2.62434	3	1558.73	0.783242	17.0852	0
	High	ADPAFKPTEK	2	1	1	P26321		0	0	1.113e-05	2.29266	2	1103.57	0.845415	11.5026	0
	High	VFLDIGLQR	1	1	1	P26321		0	0	7.865e-05	1.98308	2	1060.62	1.40614	43.2814	0
	High	LGLDETYK	2	1	1	P26321		0	0	0.00292	1.93265	2	938.485	1.93664	20.0749	0
P05755	40S ribosomal protein S9-B OS=Saccharomyces cerevisiae (strain ATCC 204508 / S288c) OX=559292 GN=RPS9B PE=1 SV=4 - [RS9B_YEAST]	23.4333	26.67	1	1	5	9	195	22.2851	10.0962
	A2	Sequence	# PSMs	# Proteins	# Protein Groups	Protein Group Accessions	Modifications	ΔCn	q-Value	PEP	XCorr	Charge	MH+ [Da]	ΔM [ppm]	RT [min]	# Missed Cleavages
	High	KAEASGEAAEEAEDEE	3	1	1	P05755		0	0	0.0001326	4.05285	2	1664.68	0.872899	13.5307	1
	High	QIVNIPSFMVR	1	2	2	P05755;O13516		0	0	8.671e-07	3.04554	2	1303.72	2.80322	43.5794	0
	High	VGVLSEDKK	2	2	2	P05755;O13516		0	0	0.0003234	2.18834	2	974.551	-0.811021	9.9008	1
	High	LAGEFGLK	1	2	2	P05755;O13516		0	0	0.001988	2.02596	2	834.471	-1.16888	22.4276	0
	High	RLQTQVYK	2	2	2	P05755;O13516		0	0.028	0.4292	2.0999	2	1035.59	0.186232	11.7282	1
Q12213	60S ribosomal protein L7-B OS=Saccharomyces cerevisiae (strain ATCC 204508 / S288c) OX=559292 GN=RPL7B PE=1 SV=3 - [RL7B_YEAST]	22.7482	33.61	1	1	7	9	244	27.6792	10.1548
	A2	Sequence	# PSMs	# Proteins	# Protein Groups	Protein Group Accessions	Modifications	ΔCn	q-Value	PEP	XCorr	Charge	MH+ [Da]	ΔM [ppm]	RT [min]	# Missed Cleavages
	High	LSNPSGGWGVPR	1	2	2	P05737;Q12213		0	0	2.903e-08	2.94598	2	1226.63	1.21201	23.317	0
	High	VPLSDNAIIEANLGK	3	2	2	P05737;Q12213		0	0	1.74e-06	2.94424	2	1553.86	2.52025	38.607	0
	High	LIEPYVAYGYPSYSTIR	1	2	2	P05737;Q12213		0	0	3.626e-06	2.93968	2	1992.02	2.05177	42.8841	0
	High	TAEQIAAER	1	1	1	Q12213		0	0	0.0002428	2.34839	2	988.505	-0.561128	12.2308	0
	High	AAGSYYVEAQHK	1	2	2	P05737;Q12213		0	0	0.0001353	2.27164	2	1323.63	-1.81516	13.5413	0
	High	ILTPESQLK	1	2	2	P05737;Q12213		0	0	0.0002407	1.96277	2	1028.6	0.711193	20.0025	0
	High	INSGTFVK	1	2	2	P05737;Q12213		0	0	0.001567	1.92228	2	865.478	-0.0710975	16.5481	0
Q12514	General negative regulator of transcription subunit 5 OS=Saccharomyces cerevisiae (strain ATCC 204508 / S288c) OX=559292 GN=NOT5 PE=1 SV=1 - [NOT5_YEAST]	21.8563	7.86	1	5	5	9	560	65.8135	5.33838
	A2	Sequence	# PSMs	# Proteins	# Protein Groups	Protein Group Accessions	Modifications	ΔCn	q-Value	PEP	XCorr	Charge	MH+ [Da]	ΔM [ppm]	RT [min]	# Missed Cleavages
	High	QLEQYEAQENEEQTER	1	1	1	Q12514		0	0	2.235e-08	3.54255	2	2023.89	1.84872	17.5257	0
	High	EGNNQTSLSSIR	4	1	1	Q12514		0	0	0.0004574	2.88721	2	1305.64	2.39143	16.3849	0
	High	KLQQDIDK	1	1	1	Q12514		0	0	8.323e-05	2.83361	2	987.548	0.620411	9.5004	1
	High	KDDDIYSR	1	1	1	Q12514		0	0	1.13e-05	1.97538	2	1011.47	-0.213266	9.55368	1
	High	DDDIYSR	2	1	1	Q12514		0	0.001	0.009033	2.03313	2	883.379	-0.521358	13.4491	0
P14540	Fructose-bisphosphate aldolase OS=Saccharomyces cerevisiae (strain ATCC 204508 / S288c) OX=559292 GN=FBA1 PE=1 SV=3 - [ALF_YEAST]	21.3091	16.99	1	4	4	6	359	39.5957	5.78271
	A2	Sequence	# PSMs	# Proteins	# Protein Groups	Protein Group Accessions	Modifications	ΔCn	q-Value	PEP	XCorr	Charge	MH+ [Da]	ΔM [ppm]	RT [min]	# Missed Cleavages
	High	FAIPAINVTSSSTAVAALEAAR	2	1	1	P14540		0	0	1.61e-12	4.99032	2	2160.17	0.810543	43.7077	0
	High	TGVIVGEDVHNLFTYAK	1	1	1	P14540		0	0	6.598e-07	3.65632	3	1862.97	2.19214	43.9894	0
	High	GAIAAAHYIR	2	1	1	P14540		0	0	6.972e-06	2.87195	2	1042.58	-0.477997	17.7826	0
	High	GISNEGQNASIK	1	1	1	P14540		0	0	0.0001381	2.87186	2	1217.61	0.899693	13.2113	0
P39938	40S ribosomal protein S26-A OS=Saccharomyces cerevisiae (strain ATCC 204508 / S288c) OX=559292 GN=RPS26A PE=1 SV=1 - [RS26A_YEAST]	21.0935	20.17	2	2	2	10	119	13.4963	10.7554
	A2	Sequence	# PSMs	# Proteins	# Protein Groups	Protein Group Accessions	Modifications	ΔCn	q-Value	PEP	XCorr	Charge	MH+ [Da]	ΔM [ppm]	RT [min]	# Missed Cleavages
	High	DLSEASVYPEYALPK	8	2	1	P39938		0	0	1.627e-05	2.32303	2	1681.84	3.09453	37.1674	0
	High	NIVEAAAVR	2	2	1	P39938		0	0	0.002378	2.19091	2	942.537	-0.0334972	18.3924	0
A6ZQJ1	ATP-dependent RNA helicase eIF4A OS=Saccharomyces cerevisiae (strain YJM789) OX=307796 GN=TIF1 PE=3 SV=1 - [IF4A_YEAS7]	20.9099	17.47	1	5	5	7	395	44.669	5.12256
	A2	Sequence	# PSMs	# Proteins	# Protein Groups	Protein Group Accessions	Modifications	ΔCn	q-Value	PEP	XCorr	Charge	MH+ [Da]	ΔM [ppm]	RT [min]	# Missed Cleavages
	High	AIMPIIEGHDVLAQAQSGTGK	1	1	1	A6ZQJ1		0	0	5.037e-09	5.05435	3	2136.12	1.95714	43.6479	0
	High	GVFGYGFEEPSAIQQR	1	1	1	A6ZQJ1		0	0	1.075e-09	3.6433	2	1784.86	0.807141	42.5982	0
	High	APQALMLAPTR	2	1	1	A6ZQJ1		0	0	4.134e-05	2.57716	2	1168.66	4.73732	24.0951	0
	High	ILISTDLLAR	1	1	1	A6ZQJ1		0	0	0.0003364	2.56649	2	1114.68	1.15052	43.1799	0
	High	DAQIVVGTPGR	2	1	1	A6ZQJ1		0	0	0.0009309	2.51994	2	1112.6	-1.23271	18.1146	0
P0CX52	40S ribosomal protein S16-B OS=Saccharomyces cerevisiae (strain ATCC 204508 / S288c) OX=559292 GN=RPS16B PE=1 SV=1 - [RS16B_YEAST]	20.573	46.85	1	6	6	8	143	15.8377	10.2573
	A2	Sequence	# PSMs	# Proteins	# Protein Groups	Protein Group Accessions	Modifications	ΔCn	q-Value	PEP	XCorr	Charge	MH+ [Da]	ΔM [ppm]	RT [min]	# Missed Cleavages
	High	VNGSPITLVEPEILR	2	1	1	P0CX52		0	0	4.372e-05	3.90352	2	1636.93	1.2654	43.423	0
	High	VTGGGHVSQVYAIR	2	1	1	P0CX52		0	0	4.971e-06	3.00983	3	1443.77	-0.220349	42.0566	0
	High	VYEPLLLVGLDK	1	1	1	P0CX52		0	0	0.0002219	2.5386	2	1358.8	2.3174	44.1724	0
	High	YVDEQSKNELK	1	1	1	P0CX52		0	0	0.0004011	2.19938	2	1352.67	1.32095	12.1321	1
	High	GLVAYHQK	1	1	1	P0CX52		0	0.001	0.009799	1.97335	2	915.504	-0.349758	12.3819	0
	High	FSNIDIR	1	1	1	P0CX52		0	0.003	0.01689	1.96365	2	864.457	-0.125293	19.788	0
A6ZRX0	ATP-dependent RNA helicase DBP2 OS=Saccharomyces cerevisiae (strain YJM789) OX=307796 GN=DBP2 PE=3 SV=1 - [DBP2_YEAS7]	20.2923	12.64	2	5	6	9	546	60.9475	8.66064
	A2	Sequence	# PSMs	# Proteins	# Protein Groups	Protein Group Accessions	Modifications	ΔCn	q-Value	PEP	XCorr	Charge	MH+ [Da]	ΔM [ppm]	RT [min]	# Missed Cleavages
	High	YLETASQDNEYK	2	2	1	A6ZRX0		0	0	1.569e-05	2.81237	2	1460.66	1.14739	16.1937	0
	High	MLDMGFEPQIR	1	6	2	A6ZP47;A6ZRX0		0	0	4.528e-05	2.58813	2	1336.64	0.967364	43.0255	0
	High	DMVGIAATGSGK	2	2	1	A6ZRX0		0	0	8.975e-06	2.22382	2	1106.55	1.95106	18.7568	0
	High	VTYLVLDEADR	1	2	1	A6ZRX0		0	0	0.0003561	2.05288	2	1293.67	1.56031	39.4646	0
	High	SPIMVATDVAAR	1	2	1	A6ZRX0		0	0	0.001412	1.96446	2	1230.66	4.27282	23.8355	0
	High	GSEIVIATPGR	2	2	1	A6ZRX0		0	0	0.0006598	1.90782	2	1099.61	1.09375	20.2653	0
P38631	1,3-beta-glucan synthase component FKS1 OS=Saccharomyces cerevisiae (strain ATCC 204508 / S288c) OX=559292 GN=FKS1 PE=1 SV=2 - [FKS1_YEAST]	19.8637	4.1	3	8	8	9	1876	214.712	7.2251
	A2	Sequence	# PSMs	# Proteins	# Protein Groups	Protein Group Accessions	Modifications	ΔCn	q-Value	PEP	XCorr	Charge	MH+ [Da]	ΔM [ppm]	RT [min]	# Missed Cleavages
	High	EQTFGTLFAR	1	3	1	P38631		0	0	3.684e-05	2.4635	2	1169.6	0.536385	42.6402	0
	High	MNQLSPLER	2	1	1	P38631		0	0	1.726e-05	2.33276	2	1087.55	-3.99032	21.0454	0
	High	NQVYEIVDGR	1	1	1	P38631		0	0	2.955e-06	2.3074	2	1192.6	0.024672	22.6212	0
	High	ILATTDMEIK	1	2	1	P38631		0	0	3.53e-05	2.28616	2	1134.61	0.896174	23.7849	0
	High	VQLSGNPILGDGK	1	2	1	P38631		0	0	0.0004312	2.2038	2	1297.71	1.9722	24.689	0
	High	TLSQIGGK	1	1	1	P38631		0	0.001	0.006343	2.0027	2	803.462	-0.425296	11.6168	0
	High	VTLLEYLK	1	2	1	P38631		0	0.003	0.01683	1.95114	2	978.588	1.29077	43.8445	0
	High	SAAPEYTLR	1	2	1	P38631		0	0.004	0.04119	2.06027	2	1007.52	2.061	17.3359	0
O13516	40S ribosomal protein S9-A OS=Saccharomyces cerevisiae (strain ATCC 204508 / S288c) OX=559292 GN=RPS9A PE=1 SV=3 - [RS9A_YEAST]	19.6659	27.41	1	1	5	8	197	22.4291	9.979
	A2	Sequence	# PSMs	# Proteins	# Protein Groups	Protein Group Accessions	Modifications	ΔCn	q-Value	PEP	XCorr	Charge	MH+ [Da]	ΔM [ppm]	RT [min]	# Missed Cleavages
	High	KAEASGEAADEADEADEE	2	1	1	O13516		0	0	0.0006854	3.24677	2	1836.73	1.01334	13.4046	1
	High	QIVNIPSFMVR	1	2	2	P05755;O13516		0	0	8.671e-07	3.04554	2	1303.72	2.80322	43.5794	0
	High	VGVLSEDKK	2	2	2	P05755;O13516		0	0	0.0003234	2.18834	2	974.551	-0.811021	9.9008	1
	High	LAGEFGLK	1	2	2	P05755;O13516		0	0	0.001988	2.02596	2	834.471	-1.16888	22.4276	0
	High	RLQTQVYK	2	2	2	P05755;O13516		0	0.028	0.4292	2.0999	2	1035.59	0.186232	11.7282	1
P36008	Elongation factor 1-gamma 2 OS=Saccharomyces cerevisiae (strain ATCC 204508 / S288c) OX=559292 GN=TEF4 PE=1 SV=1 - [EF1G2_YEAST]	19.3198	19.9	1	6	6	6	412	46.4909	7.86963
	A2	Sequence	# PSMs	# Proteins	# Protein Groups	Protein Group Accessions	Modifications	ΔCn	q-Value	PEP	XCorr	Charge	MH+ [Da]	ΔM [ppm]	RT [min]	# Missed Cleavages
	High	IVDLEQSSEFASLFPLK	1	1	1	P36008		0	0	1.249e-08	4.3928	2	1923.02	2.14404	44.2916	0
	High	GQDFAPAFDVAPDWESYEYTK	1	1	1	P36008		0	0	5.286e-06	3.6685	2	2436.08	5.09337	43.3414	0
	High	IDNLAAVFDAR	1	1	1	P36008		0	0	1.186e-05	3.66118	2	1204.63	1.01033	42.9992	0
	High	NYASEALISYFK	1	1	1	P36008		0	0	0.0007847	3.03564	2	1405.7	0.112023	43.9844	0
	High	WFNTVAASPIVK	1	1	1	P36008		0	0	2.866e-07	2.62721	2	1332.73	2.57618	42.4937	0
	High	QAPAFLGPK	1	1	1	P36008		0	0	6.486e-05	1.93446	2	928.526	0.462016	19.5153	0
P07259	Protein URA2 OS=Saccharomyces cerevisiae (strain ATCC 204508 / S288c) OX=559292 GN=URA2 PE=1 SV=5 - [PYR1_YEAST]	18.966	3.03	2	7	7	9	2214	244.887	5.8335
	A2	Sequence	# PSMs	# Proteins	# Protein Groups	Protein Group Accessions	Modifications	ΔCn	q-Value	PEP	XCorr	Charge	MH+ [Da]	ΔM [ppm]	RT [min]	# Missed Cleavages
	High	ELVAPGAIQNLIR	1	1	1	P07259		0	0	2.699e-06	2.66292	2	1393.82	1.98449	43.2592	0
	High	VTALFLPLR	1	1	1	P07259		0	0	0.001758	2.37929	2	1029.64	-0.617922	44.0749	0
	High	IVNVNPLVSSVK	1	1	1	P07259		0	0	3.155e-05	2.12313	2	1268.76	-0.345034	26.7852	0
	High	TTAVNVIR	2	1	1	P07259		0	0	0.001879	2.04891	2	873.516	0.657577	15.2619	0
	High	FNSPEEYAR	2	1	1	P07259		0	0	5.179e-05	1.99598	2	1112.5	1.01335	18.4498	0
	High	EVEYEVVR	1	2	1	P07259		0	0	0.002138	1.90421	2	1022.52	0.741841	18.1926	0
	High	LSNVLEAK	1	1	1	P07259		0	0	0.00394	1.90189	2	873.505	1.35579	17.7148	0
P16140	V-type proton ATPase subunit B OS=Saccharomyces cerevisiae (strain ATCC 204508 / S288c) OX=559292 GN=VMA2 PE=1 SV=2 - [VATB_YEAST]	18.1403	15.28	1	7	7	7	517	57.7134	5.07178
	A2	Sequence	# PSMs	# Proteins	# Protein Groups	Protein Group Accessions	Modifications	ΔCn	q-Value	PEP	XCorr	Charge	MH+ [Da]	ΔM [ppm]	RT [min]	# Missed Cleavages
	High	TSLFLNLANDPTIER	1	1	1	P16140		0	0	9.882e-05	3.65331	2	1703.91	5.76571	43.4122	0
	High	YNEIVNLTLPDGTVR	1	1	1	P16140		0	0	2.052e-05	3.12588	2	1703.9	4.62532	42.1147	0
	High	ARDDADEDEEDPDTR	1	1	1	P16140		0	0	0.00034	2.58195	3	1748.69	1.79608	9.82669	1
	High	TFITQGAYEDR	1	1	1	P16140		0	0	7.258e-05	2.42486	2	1300.62	0.576657	21.8814	0
	High	GIYPPINVLPSLSR	1	1	1	P16140		0	0	4.479e-06	2.26086	2	1525.88	2.04955	43.6132	0
	High	DDADEDEEDPDTR	1	1	1	P16140		0	0	1.057e-06	2.13081	2	1521.55	-0.617633	11.5771	0
	High	SAIGEGMTR	1	1	1	P16140		0	0	0.002701	1.96265	2	921.444	-1.64716	14.3615	0
P09368	Proline dehydrogenase, mitochondrial OS=Saccharomyces cerevisiae (strain ATCC 204508 / S288c) OX=559292 GN=PUT1 PE=1 SV=2 - [PUT1_YEAST]	18.0465	3.78	1	1	1	16	476	53.238	8.93896
	A2	Sequence	# PSMs	# Proteins	# Protein Groups	Protein Group Accessions	Modifications	ΔCn	q-Value	PEP	XCorr	Charge	MH+ [Da]	ΔM [ppm]	RT [min]	# Missed Cleavages
	High	GISNmMLSLTIENSEGTK	16	1	1	P09368	M5(Oxidation)	0.0325	0.247	1	2.38358	2	1940.94	4.21957	34.2508	0
Q01855	40S ribosomal protein S15 OS=Saccharomyces cerevisiae (strain ATCC 204508 / S288c) OX=559292 GN=RPS15 PE=1 SV=1 - [RS15_YEAST]	17.4374	24.65	1	3	3	7	142	15.9915	10.6968
	A2	Sequence	# PSMs	# Proteins	# Protein Groups	Protein Group Accessions	Modifications	ΔCn	q-Value	PEP	XCorr	Charge	MH+ [Da]	ΔM [ppm]	RT [min]	# Missed Cleavages
	High	LAAPENEKPAPVR	5	1	1	Q01855		0	0	1.403e-06	2.78257	3	1391.76	-0.457939	14.0425	0
	High	GmTSKPAGFMK	1	1	1	Q01855	M2(Oxidation)	0	0	0.002516	2.08221	2	1170.57	0.909925	13.2867	0
	High	LLEmSTEDFVK	1	1	1	Q01855	M4(Oxidation)	0	0	2.326e-06	1.96104	2	1327.65	1.28785	24.3301	0
P05743	60S ribosomal protein L26-A OS=Saccharomyces cerevisiae (strain ATCC 204508 / S288c) OX=559292 GN=RPL26A PE=1 SV=3 - [RL26A_YEAST]	17.1603	22.05	2	4	4	7	127	14.2251	10.5796
	A2	Sequence	# PSMs	# Proteins	# Protein Groups	Protein Group Accessions	Modifications	ΔCn	q-Value	PEP	XCorr	Charge	MH+ [Da]	ΔM [ppm]	RT [min]	# Missed Cleavages
	High	RDDEVLVVR	1	2	1	P05743		0	0	1.807e-05	3.05647	2	1100.61	-0.469761	17.7562	1
	High	DDEVLVVR	3	2	1	P05743		0	0	0.0001199	2.67007	2	944.503	-2.11447	21.3622	0
	High	QSLDVSSDR	2	2	1	P05743		0	0	0.0001763	2.5036	2	1006.48	0.370577	12.8796	0
	High	RVLLSAPLSK	1	2	1	P05743		0	0.074	0.8046	2.14713	2	1083.69	1.02566	43.4312	1
P54115	Magnesium-activated aldehyde dehydrogenase, cytosolic OS=Saccharomyces cerevisiae (strain ATCC 204508 / S288c) OX=559292 GN=ALD6 PE=1 SV=4 - [ALDH6_YEAST]	16.9824	9.2	1	5	5	7	500	54.3798	5.43994
	A2	Sequence	# PSMs	# Proteins	# Protein Groups	Protein Group Accessions	Modifications	ΔCn	q-Value	PEP	XCorr	Charge	MH+ [Da]	ΔM [ppm]	RT [min]	# Missed Cleavages
	High	SVAVDSSESNLK	1	1	1	P54115		0	0	3.751e-05	2.95721	2	1235.61	-2.91809	14.3377	0
	High	ANFQGAITNR	2	1	1	P54115		0	0	0.0001504	2.70476	2	1091.56	2.43316	17.7083	0
	High	SVAVDSSESNLKK	2	1	1	P54115		0	0	4.082e-06	2.4189	2	1363.71	-0.137085	12.123	1
	High	TVGAALTNDPR	1	1	1	P54115		0	0	0.0003707	2.07961	2	1114.58	-0.365073	15.8268	0
	High	DAAAYADKVNGR	1	1	1	P54115		0	0	0.0002247	2.03024	2	1250.61	1.28734	14.223	1
P0CX48	40S ribosomal protein S11-B OS=Saccharomyces cerevisiae (strain ATCC 204508 / S288c) OX=559292 GN=RPS11B PE=1 SV=1 - [RS11B_YEAST]	16.3712	20.51	1	4	4	8	156	17.7377	10.7847
	A2	Sequence	# PSMs	# Proteins	# Protein Groups	Protein Group Accessions	Modifications	ΔCn	q-Value	PEP	XCorr	Charge	MH+ [Da]	ΔM [ppm]	RT [min]	# Missed Cleavages
	High	TAIEGSYIDKK	1	1	1	P0CX48		0	0	0.0001303	2.44325	2	1224.65	2.23458	15.1734	1
	High	ILTGTVVSTK	4	1	1	P0CX48		0	0	2.389e-05	2.07787	2	1018.61	0.573782	17.7036	0
	High	TAIEGSYIDK	2	1	1	P0CX48		0	0	0.0008407	2.03242	2	1096.55	0.713822	17.7847	0
	High	NVPVHVSPAFR	1	1	1	P0CX48		0	0	0.003171	1.94219	2	1222.67	0.453134	42.7407	0
P09436	Isoleucine--tRNA ligase, cytoplasmic OS=Saccharomyces cerevisiae (strain ATCC 204508 / S288c) OX=559292 GN=ILS1 PE=1 SV=1 - [SYIC_YEAST]	15.5302	6.06	1	6	6	7	1072	122.906	6.06201
	A2	Sequence	# PSMs	# Proteins	# Protein Groups	Protein Group Accessions	Modifications	ΔCn	q-Value	PEP	XCorr	Charge	MH+ [Da]	ΔM [ppm]	RT [min]	# Missed Cleavages
	High	VPANFISEGLDQTR	2	1	1	P09436		0	0	1.03e-05	2.80527	2	1546.79	3.38511	39.8828	0
	High	GLPESAVQAGQETR	1	1	1	P09436		0	0	9.165e-06	2.37238	2	1442.72	-1.63189	18.8329	0
	High	DVVITSDEAK	1	1	1	P09436		0	0	0.001269	2.0337	2	1076.54	-4.5418	15.3043	0
	High	ELEELTGVR	1	1	1	P09436		0	0	0.002743	1.91986	2	1045.55	2.04841	21.5898	0
	High	LYLINSPVLK	1	1	1	P09436		0	0.002	0.01589	2.20569	2	1159.7	-4.64662	43.2233	0
	High	DADKLIIK	1	1	1	P09436		0	0.057	0.6901	2.00007	2	915.551	-0.0659504	17.3394	1
P16861	ATP-dependent 6-phosphofructokinase subunit alpha OS=Saccharomyces cerevisiae (strain ATCC 204508 / S288c) OX=559292 GN=PFK1 PE=1 SV=1 - [PFKA1_YEAST]	14.9459	5.37	1	4	4	6	987	107.903	6.39209
	A2	Sequence	# PSMs	# Proteins	# Protein Groups	Protein Group Accessions	Modifications	ΔCn	q-Value	PEP	XCorr	Charge	MH+ [Da]	ΔM [ppm]	RT [min]	# Missed Cleavages
	High	NEQASSVYSTQLLADIISEASK	1	1	1	P16861		0	0	3.458e-06	2.75506	3	2354.17	-1.8348	44.4176	0
	High	ASSDASDLLR	2	1	1	P16861		0	0	1.695e-06	2.73897	2	1034.51	1.60051	18.9581	0
	High	LSEVDASGFR	2	1	1	P16861		0	0	0.0003587	2.3274	2	1080.53	0.526659	20.043	0
	High	AEVAALAAENK	1	1	1	P16861		0	0	2.312e-05	2.29432	2	1086.58	1.11956	16.8563	0
P19882	Heat shock protein 60, mitochondrial OS=Saccharomyces cerevisiae (strain ATCC 204508 / S288c) OX=559292 GN=HSP60 PE=1 SV=1 - [HSP60_YEAST]	14.8751	9.79	1	4	4	5	572	60.7139	5.31299
	A2	Sequence	# PSMs	# Proteins	# Protein Groups	Protein Group Accessions	Modifications	ΔCn	q-Value	PEP	XCorr	Charge	MH+ [Da]	ΔM [ppm]	RT [min]	# Missed Cleavages
	High	TNEAAGDGTTSATVLGR	2	1	1	P19882		0	0	4.715e-10	3.46388	2	1620.78	0.643864	17.667	0
	High	GVETLAEAVAATLGPK	1	1	1	P19882		0	0	8.09e-09	3.21466	2	1526.85	1.70225	44.4111	0
	High	VGGASEVEVGEK	1	1	1	P19882		0	0	6.342e-06	2.88367	2	1160.58	-0.663824	13.9487	0
	High	LIDEYGDDFAK	1	1	1	P19882		0	0	6.95e-05	1.93403	2	1285.6	0.318197	24.6846	0
P38701	40S ribosomal protein S20 OS=Saccharomyces cerevisiae (strain ATCC 204508 / S288c) OX=559292 GN=RPS20 PE=1 SV=3 - [RS20_YEAST]	14.7922	26.45	1	4	4	6	121	13.8985	9.5249
	A2	Sequence	# PSMs	# Proteins	# Protein Groups	Protein Group Accessions	Modifications	ΔCn	q-Value	PEP	XCorr	Charge	MH+ [Da]	ΔM [ppm]	RT [min]	# Missed Cleavages
	High	NAEQHNLVK	1	1	1	P38701		0	0	3.596e-05	2.59612	2	1052.55	0.595216	4.53615	0
	High	EKVEEQEQQQQQIIK	3	1	1	P38701		0	0	5.35e-06	2.5187	3	1884.97	1.16535	15.2604	1
	High	VEEQEQQQQQIIK	1	1	1	P38701		0	0	5.296e-06	2.20004	2	1627.83	0.680792	15.8331	0
	High	TWETYEMR	1	1	1	P38701		0	0.002	0.01453	2.11996	2	1115.48	0.484629	23.2995	0
P04147	Polyadenylate-binding protein, cytoplasmic and nuclear OS=Saccharomyces cerevisiae (strain ATCC 204508 / S288c) OX=559292 GN=PAB1 PE=1 SV=4 - [PABP_YEAST]	14.3588	9.19	1	4	4	6	577	64.304	5.97314
	A2	Sequence	# PSMs	# Proteins	# Protein Groups	Protein Group Accessions	Modifications	ΔCn	q-Value	PEP	XCorr	Charge	MH+ [Da]	ΔM [ppm]	RT [min]	# Missed Cleavages
	High	NINSETTDEQFQELFAK	1	1	1	P04147		0	0	9.961e-06	2.80884	2	2013.94	-0.222701	42.4519	0
	High	AVEALNDSELNGEK	2	1	1	P04147		0	0	1.185e-05	2.76349	2	1488.71	-2.31092	19.8493	0
	High	NANDNNQFYQQK	1	1	1	P04147		0	0	2.371e-06	2.32468	2	1483.66	2.61408	13.9929	0
	High	SQLAQQIQAR	2	1	1	P04147		0	0	0.0003385	2.03268	2	1142.62	-4.55722	16.1325	0
P32589	Heat shock protein homolog SSE1 OS=Saccharomyces cerevisiae (strain ATCC 204508 / S288c) OX=559292 GN=SSE1 PE=1 SV=4 - [HSP7F_YEAST]	14.2772	4.33	1	3	3	6	693	77.3185	5.22412
	A2	Sequence	# PSMs	# Proteins	# Protein Groups	Protein Group Accessions	Modifications	ΔCn	q-Value	PEP	XCorr	Charge	MH+ [Da]	ΔM [ppm]	RT [min]	# Missed Cleavages
	High	TDLPEGEEKPR	3	1	1	P32589		0	0	1.542e-05	3.16407	3	1270.63	0.555352	12.2085	0
	High	LVELDDKK	1	1	1	P32589		0	0	0.002717	2.23772	2	959.542	1.24902	12.9768	1
	High	STPSVVGFGPK	2	1	1	P32589		0	0	1.536e-05	2.19962	2	1075.58	0.457103	22.3446	0
P39015	Suppressor protein STM1 OS=Saccharomyces cerevisiae (strain ATCC 204508 / S288c) OX=559292 GN=STM1 PE=1 SV=3 - [STM1_YEAST]	13.8211	17.95	1	3	3	4	273	29.9773	9.65674
	A2	Sequence	# PSMs	# Proteins	# Protein Groups	Protein Group Accessions	Modifications	ΔCn	q-Value	PEP	XCorr	Charge	MH+ [Da]	ΔM [ppm]	RT [min]	# Missed Cleavages
	High	EAQADAAAEIAEDAAEAEDAGKPK	1	1	1	P39015		0	0	1.531e-11	6.4936	3	2371.1	2.51147	42.3152	0
	High	KGNNTANATNSANTVQK	2	1	1	P39015		0	0	1.89e-06	2.65368	3	1732.86	0.776423	5.15851	1
	High	KVELDAER	1	1	1	P39015		0	0.003	0.0196	2.17265	2	959.516	0.234951	11.9969	1
A6ZXM9	ATPase GET3 OS=Saccharomyces cerevisiae (strain YJM789) OX=307796 GN=GET3 PE=3 SV=1 - [GET3_YEAS7]	13.7222	5.37	1	1	1	7	354	39.3285	4.99561
	A2	Sequence	# PSMs	# Proteins	# Protein Groups	Protein Group Accessions	Modifications	ΔCn	q-Value	PEP	XCorr	Charge	MH+ [Da]	ΔM [ppm]	RT [min]	# Missed Cleavages
	High	VTGmNNLScmEIDPSAALK	7	1	1	A6ZXM9	M4(Oxidation); C9(Carbamidomethyl); M10(Oxidation)	0	0.587	1	1.95624	2	2082.97	8.40621	37.5427	0
P38011	Guanine nucleotide-binding protein subunit beta-like protein OS=Saccharomyces cerevisiae (strain ATCC 204508 / S288c) OX=559292 GN=ASC1 PE=1 SV=4 - [GBLP_YEAST]	13.6823	11.29	1	3	3	5	319	34.7836	6.23975
	A2	Sequence	# PSMs	# Proteins	# Protein Groups	Protein Group Accessions	Modifications	ΔCn	q-Value	PEP	XCorr	Charge	MH+ [Da]	ΔM [ppm]	RT [min]	# Missed Cleavages
	High	DGEIMLWNLAAK	1	1	1	P38011		0	0	1.213e-06	3.31547	2	1360.69	0.186378	43.7751	0
	High	ADDDSVTIISAGNDK	2	1	1	P38011		0	0	1.912e-08	2.61973	2	1520.7	-2.23721	21.1985	0
	High	ASMIISGSR	2	1	1	P38011		0	0	0.0009065	2.0227	2	921.482	-0.325679	16.7595	0
P12709	Glucose-6-phosphate isomerase OS=Saccharomyces cerevisiae (strain ATCC 204508 / S288c) OX=559292 GN=PGI1 PE=1 SV=3 - [G6PI_YEAST]	13.3951	6.32	1	3	3	6	554	61.2611	6.45557
	A2	Sequence	# PSMs	# Proteins	# Protein Groups	Protein Group Accessions	Modifications	ΔCn	q-Value	PEP	XCorr	Charge	MH+ [Da]	ΔM [ppm]	RT [min]	# Missed Cleavages
	High	TFTTAETITNANTAK	2	1	1	P12709		0	0	2.569e-06	2.52629	2	1583.8	4.53728	19.8174	0
	High	AEGATGGLVPHK	2	1	1	P12709		0	0	0.0001737	2.16393	2	1136.61	-0.240084	13.6839	0
	High	EANVTGLR	2	1	1	P12709		0	0	0.002253	2.03551	2	859.462	-1.92661	14.1137	0
P16474	Endoplasmic reticulum chaperone BiP OS=Saccharomyces cerevisiae (strain ATCC 204508 / S288c) OX=559292 GN=KAR2 PE=1 SV=1 - [BIP_YEAST]	13.2398	8.36	1	4	5	6	682	74.4223	4.93213
	A2	Sequence	# PSMs	# Proteins	# Protein Groups	Protein Group Accessions	Modifications	ΔCn	q-Value	PEP	XCorr	Charge	MH+ [Da]	ΔM [ppm]	RT [min]	# Missed Cleavages
	High	TEILANEQGNR	1	1	1	P16474		0	0	0.0001561	2.34194	2	1244.62	0.851451	14.3862	0
	High	QIAEDYLGTK	1	1	1	P16474		0	0	0.0001222	2.25848	2	1137.58	2.99543	20.446	0
	High	DAGTIAGLNVLR	1	4	3	P10591;P10592;P16474		0	0	0.000539	2.17429	2	1199.68	3.89386	33.0162	0
	High	IVNEPTAAAIAYGLDK	2	1	1	P16474		0	0	0.0007647	2.16735	2	1645.88	1.51067	40.374	0
	High	LTQEEIDR	1	1	1	P16474		0	0	0.0007072	2.14266	2	1003.51	-0.092284	13.1651	0
P32835	GTP-binding nuclear protein GSP1/CNR1 OS=Saccharomyces cerevisiae (strain ATCC 204508 / S288c) OX=559292 GN=GSP1 PE=1 SV=1 - [GSP1_YEAST]	13.2232	9.59	2	2	2	6	219	24.7947	6.55127
	A2	Sequence	# PSMs	# Proteins	# Protein Groups	Protein Group Accessions	Modifications	ΔCn	q-Value	PEP	XCorr	Charge	MH+ [Da]	ΔM [ppm]	RT [min]	# Missed Cleavages
	High	LVLVGDGGTGK	5	2	1	P32835		0	0	9.415e-07	2.42182	2	1015.58	0.0535697	19.5174	0
	High	NLQYYDISAK	1	2	1	P32835		0	0	5.161e-05	2.08069	2	1214.61	-0.0421225	23.2724	0
P05756	40S ribosomal protein S13 OS=Saccharomyces cerevisiae (strain ATCC 204508 / S288c) OX=559292 GN=RPS13 PE=1 SV=3 - [RS13_YEAST]	13.0975	23.84	1	3	3	5	151	17.0183	10.4331
	A2	Sequence	# PSMs	# Proteins	# Protein Groups	Protein Group Accessions	Modifications	ΔCn	q-Value	PEP	XCorr	Charge	MH+ [Da]	ΔM [ppm]	RT [min]	# Missed Cleavages
	High	LSSESVIEQIVK	1	1	1	P05756		0	0	1.003e-06	3.12736	2	1331.74	1.75323	42.7104	0
	High	KGLTPSQIGVLLR	2	1	1	P05756		0	0	0.002099	2.86587	3	1381.85	-1.05792	43.9744	1
	High	GISSSAIPYSR	2	1	1	P05756		0	0	0.0001404	2.41811	2	1137.59	0.31317	20.4666	0
P0C2H6	60S ribosomal protein L27-A OS=Saccharomyces cerevisiae (strain ATCC 204508 / S288c) OX=559292 GN=RPL27A PE=1 SV=1 - [RL27A_YEAST]	12.8063	10.29	2	1	1	5	136	15.5216	10.3599
	A2	Sequence	# PSMs	# Proteins	# Protein Groups	Protein Group Accessions	Modifications	ΔCn	q-Value	PEP	XCorr	Charge	MH+ [Da]	ΔM [ppm]	RT [min]	# Missed Cleavages
	High	SVVSTETFEQPSQR	5	2	1	P0C2H6		0	0	3.453e-07	2.98698	2	1594.77	-1.2258	21.1942	0
P29311	Protein BMH1 OS=Saccharomyces cerevisiae (strain ATCC 204508 / S288c) OX=559292 GN=BMH1 PE=1 SV=4 - [BMH1_YEAST]	12.6605	17.23	1	1	3	4	267	30.0728	4.88135
	A2	Sequence	# PSMs	# Proteins	# Protein Groups	Protein Group Accessions	Modifications	ΔCn	q-Value	PEP	XCorr	Charge	MH+ [Da]	ΔM [ppm]	RT [min]	# Missed Cleavages
	High	TVASSGQELSVEER	2	1	1	P29311		0	0	7.035e-08	3.72272	2	1491.73	0.45876	17.5196	0
	High	SKIETELTK	1	2	2	P29311;P34730		0	0.002	0.01478	2.38692	2	1048.59	-0.662936	14.028	1
	High	ISDDILSVLDSHLIPSATTGESK	1	2	2	P29311;P34730		0	0.006	0.07838	2.89226	3	2398.26	9.06686	44.3106	0
P0CS90	Heat shock protein SSC1, mitochondrial OS=Saccharomyces cerevisiae (strain ATCC 204508 / S288c) OX=559292 GN=SSC1 PE=1 SV=1 - [HSP77_YEAST]	12.5822	6.42	3	4	4	5	654	70.5849	5.59229
	A2	Sequence	# PSMs	# Proteins	# Protein Groups	Protein Group Accessions	Modifications	ΔCn	q-Value	PEP	XCorr	Charge	MH+ [Da]	ΔM [ppm]	RT [min]	# Missed Cleavages
	High	VQGGEEVNAEELK	2	2	1	P0CS90		0	0	6.026e-08	3.18696	2	1401.69	3.24026	17.5284	0
	High	TEELQTSSMK	1	2	1	P0CS90		0	0	5.335e-06	2.22157	2	1153.54	1.476	13.9826	0
	High	RFEDAEVQR	1	3	1	P0CS90		0	0	0.002617	2.15317	2	1149.56	-2.14677	13.241	1
	High	TTPSVVAFTK	1	3	1	P0CS90		0	0	0.00156	1.98095	2	1050.58	0.8363	22.3508	0
P34730	Protein BMH2 OS=Saccharomyces cerevisiae (strain ATCC 204508 / S288c) OX=559292 GN=BMH2 PE=1 SV=3 - [BMH2_YEAST]	12.4124	16.85	1	1	3	4	273	31.0423	4.88135
	A2	Sequence	# PSMs	# Proteins	# Protein Groups	Protein Group Accessions	Modifications	ΔCn	q-Value	PEP	XCorr	Charge	MH+ [Da]	ΔM [ppm]	RT [min]	# Missed Cleavages
	High	AVASSGQELSVEER	2	1	1	P34730		0	0	2.585e-07	3.76631	2	1461.72	3.85101	17.1275	0
	High	SKIETELTK	1	2	2	P29311;P34730		0	0.002	0.01478	2.38692	2	1048.59	-0.662936	14.028	1
	High	ISDDILSVLDSHLIPSATTGESK	1	2	2	P29311;P34730		0	0.006	0.07838	2.89226	3	2398.26	9.06686	44.3106	0
O14455	60S ribosomal protein L36-B OS=Saccharomyces cerevisiae (strain ATCC 204508 / S288c) OX=559292 GN=RPL36B PE=1 SV=3 - [RL36B_YEAST]	11.6028	31	2	3	3	5	100	11.1283	11.5903
	A2	Sequence	# PSMs	# Proteins	# Protein Groups	Protein Group Accessions	Modifications	ΔCn	q-Value	PEP	XCorr	Charge	MH+ [Da]	ΔM [ppm]	RT [min]	# Missed Cleavages
	High	TGIAIGLNK	2	2	1	O14455		0	0	7.537e-05	2.65636	2	886.535	-1.10061	20.8073	0
	High	EIAGLSPYER	2	2	1	O14455		0	0	8.313e-05	2.58148	2	1134.58	-0.093673	22.7242	0
	High	VEEmNNIIAASR	1	2	1	O14455	M4(Oxidation)	0	0	2.337e-05	2.06471	2	1362.67	1.1603	18.0354	0
P17255	V-type proton ATPase catalytic subunit A OS=Saccharomyces cerevisiae (strain ATCC 204508 / S288c) OX=559292 GN=VMA1 PE=1 SV=3 - [VATA_YEAST]	11.539	4.01	1	4	4	5	1071	118.562	6.16357
	A2	Sequence	# PSMs	# Proteins	# Protein Groups	Protein Group Accessions	Modifications	ΔCn	q-Value	PEP	XCorr	Charge	MH+ [Da]	ΔM [ppm]	RT [min]	# Missed Cleavages
	High	TTLVANTSNMPVAAR	1	1	1	P17255		0	0	1.068e-11	3.34679	2	1545.81	1.44487	22.1915	0
	High	GIDTPALDR	2	1	1	P17255		0	0	0.0009935	2.26137	2	957.5	-0.375888	18.8506	0
	High	NVSMIADSSSR	1	1	1	P17255		0	0	0.001733	2.04694	2	1166.55	1.65145	16.7119	0
	High	ATFSVDSR	1	1	1	P17255		0	0	0.0003045	1.93143	2	882.431	-1.15784	16.1553	0
P14126	60S ribosomal protein L3 OS=Saccharomyces cerevisiae (strain ATCC 204508 / S288c) OX=559292 GN=RPL3 PE=1 SV=4 - [RL3_YEAST]	11.3304	6.46	1	3	3	5	387	43.7304	10.2866
	A2	Sequence	# PSMs	# Proteins	# Protein Groups	Protein Group Accessions	Modifications	ΔCn	q-Value	PEP	XCorr	Charge	MH+ [Da]	ΔM [ppm]	RT [min]	# Missed Cleavages
	High	YAQDGAGIER	3	1	1	P14126		0	0	1.11e-05	2.43424	2	1079.51	0.662707	12.8736	0
	High	AGMTTIVR	1	1	1	P14126		0	0	0.0006831	2.3715	2	848.466	-0.327096	17.5424	0
	High	WIDTASK	1	1	1	P14126		0	0.005	0.07099	2.18472	2	820.42	-0.460785	13.8524	0
P40024	ABC transporter ATP-binding protein ARB1 OS=Saccharomyces cerevisiae (strain ATCC 204508 / S288c) OX=559292 GN=ARB1 PE=1 SV=1 - [ARB1_YEAST]	11.1027	4.26	1	2	2	4	610	68.3346	6.50732
	A2	Sequence	# PSMs	# Proteins	# Protein Groups	Protein Group Accessions	Modifications	ΔCn	q-Value	PEP	XCorr	Charge	MH+ [Da]	ΔM [ppm]	RT [min]	# Missed Cleavages
	High	EAAAEESEVDAAAR	2	1	1	P40024		0	0	9.658e-10	3.44753	2	1418.64	1.87231	15.569	0
	High	IMTGELTPQSGR	2	1	1	P40024		0	0	1.577e-06	2.18857	2	1289.65	0.774108	19.3321	0
P07280	40S ribosomal protein S19-A OS=Saccharomyces cerevisiae (strain ATCC 204508 / S288c) OX=559292 GN=RPS19A PE=1 SV=2 - [RS19A_YEAST]	10.9254	18.06	2	2	2	4	144	15.9073	9.61279
	A2	Sequence	# PSMs	# Proteins	# Protein Groups	Protein Group Accessions	Modifications	ΔCn	q-Value	PEP	XCorr	Charge	MH+ [Da]	ΔM [ppm]	RT [min]	# Missed Cleavages
	High	DVAAQDFINAYASFLQR	2	2	1	P07280		0	0	3.077e-13	4.13605	2	1928.95	1.17104	44.5382	0
	High	IGIVEISPK	2	2	1	P07280		0	0	4.661e-05	2.19603	2	955.582	0.0122327	23.3312	0
P26784	60S ribosomal protein L16-A OS=Saccharomyces cerevisiae (strain ATCC 204508 / S288c) OX=559292 GN=RPL16A PE=1 SV=3 - [RL16A_YEAST]	10.9073	8.04	1	2	2	4	199	22.1874	10.4771
	A2	Sequence	# PSMs	# Proteins	# Protein Groups	Protein Group Accessions	Modifications	ΔCn	q-Value	PEP	XCorr	Charge	MH+ [Da]	ΔM [ppm]	RT [min]	# Missed Cleavages
	High	VASANATAAESDVAK	2	1	1	P26784		0	0	9.447e-10	2.93623	2	1404.7	2.51267	14.0037	0
	High	KVASANATAAESDVAK	2	1	1	P26784		0	0	2.703e-07	2.76341	3	1532.79	-0.33372	13.0301	1
P0CX24	60S ribosomal protein L20-B OS=Saccharomyces cerevisiae (strain ATCC 204508 / S288c) OX=559292 GN=RPL20B PE=1 SV=1 - [RL20B_YEAST]	10.6066	29.07	1	4	4	4	172	20.4239	10.3013
	A2	Sequence	# PSMs	# Proteins	# Protein Groups	Protein Group Accessions	Modifications	ΔCn	q-Value	PEP	XCorr	Charge	MH+ [Da]	ΔM [ppm]	RT [min]	# Missed Cleavages
	High	VAAVETLYQDMAAR	1	1	1	P0CX24		0	0	7.055e-08	3.67543	2	1537.77	1.91207	42.7805	0
	High	ASGEIVSINQINEAHPTK	1	1	1	P0CX24		0	0	3.107e-07	2.75461	3	1907.99	2.30354	39.2738	0
	High	EYQVIGR	1	1	1	P0CX24		0	0	0.003683	1.97887	2	864.457	-0.113725	16.6674	0
	High	RLPTESVPEPK	1	1	1	P0CX24		0	0.001	0.009539	2.19769	2	1252.69	1.25203	17.3329	1
P0CX31	40S ribosomal protein S24-A OS=Saccharomyces cerevisiae (strain ATCC 204508 / S288c) OX=559292 GN=RPS24A PE=1 SV=1 - [RS24A_YEAST]	10.5039	25.19	1	4	4	5	135	15.3194	10.5063
	A2	Sequence	# PSMs	# Proteins	# Protein Groups	Protein Group Accessions	Modifications	ΔCn	q-Value	PEP	XCorr	Charge	MH+ [Da]	ΔM [ppm]	RT [min]	# Missed Cleavages
	High	ANVSKDELR	1	1	1	P0CX31		0	0	0.0008854	2.61086	2	1031.55	-0.502497	9.54936	1
	High	LAEVYKAEK	1	1	1	P0CX31		0	0	3.973e-05	2.07589	2	1050.58	0.8363	12.2493	1
	High	VISNPLLAR	1	1	1	P0CX31		0	0	0.0001142	1.97794	2	982.605	0.845617	25.135	0
	High	KFEPTYR	2	1	1	P0CX31		0	0.003	0.03128	1.93178	2	940.488	-0.936463	12.8214	1
P38788	Ribosome-associated complex subunit SSZ1 OS=Saccharomyces cerevisiae (strain ATCC 204508 / S288c) OX=559292 GN=SSZ1 PE=1 SV=2 - [SSZ1_YEAST]	10.3297	4.09	1	2	2	4	538	58.2022	5.04639
	A2	Sequence	# PSMs	# Proteins	# Protein Groups	Protein Group Accessions	Modifications	ΔCn	q-Value	PEP	XCorr	Charge	MH+ [Da]	ΔM [ppm]	RT [min]	# Missed Cleavages
	High	NDVDVIANPDGER	2	1	1	P38788		0	0	2.743e-06	2.94655	2	1413.66	0.365746	19.5604	0
	High	SDAAVIAVR	2	1	1	P38788		0	0	0.0002277	2.38133	2	901.508	-2.33726	16.8513	0
P40212	60S ribosomal protein L13-B OS=Saccharomyces cerevisiae (strain ATCC 204508 / S288c) OX=559292 GN=RPL13B PE=1 SV=1 - [RL13B_YEAST]	10.1474	10.55	2	2	2	4	199	22.5114	11.0776
	A2	Sequence	# PSMs	# Proteins	# Protein Groups	Protein Group Accessions	Modifications	ΔCn	q-Value	PEP	XCorr	Charge	MH+ [Da]	ΔM [ppm]	RT [min]	# Missed Cleavages
	High	AAGLTAAYAR	2	2	1	P40212		0	0	2.344e-05	2.8391	2	964.521	-0.439408	17.4331	0
	High	AVQDNGESAFR	2	2	1	P40212		0	0	2.868e-05	2.31666	2	1193.56	2.46441	14.5979	0
P0CX54	60S ribosomal protein L12-B OS=Saccharomyces cerevisiae (strain ATCC 204508 / S288c) OX=559292 GN=RPL12B PE=1 SV=1 - [RL12B_YEAST]	10.1199	21.82	1	3	3	4	165	17.8117	9.40771
	A2	Sequence	# PSMs	# Proteins	# Protein Groups	Protein Group Accessions	Modifications	ΔCn	q-Value	PEP	XCorr	Charge	MH+ [Da]	ΔM [ppm]	RT [min]	# Missed Cleavages
	High	EILGTAQSVGcR	2	1	1	P0CX54	C11(Carbamidomethyl)	0	0	0.0001526	2.70733	2	1290.65	1.52648	19.5508	0
	High	AVGGEVGASAALAPK	1	1	1	P0CX54		0	0	1.642e-05	2.59788	2	1297.71	1.11019	20.3754	0
	High	IGPLGLSPK	1	1	1	P0CX54		0	0	7.625e-06	2.25745	2	881.545	-0.63732	23.6988	0
Q08972	[NU+] prion formation protein 1 OS=Saccharomyces cerevisiae (strain ATCC 204508 / S288c) OX=559292 GN=NEW1 PE=1 SV=1 - [NEW1_YEAST]	9.61491	4.26	1	4	4	4	1196	134.247	5.85889
	A2	Sequence	# PSMs	# Proteins	# Protein Groups	Protein Group Accessions	Modifications	ΔCn	q-Value	PEP	XCorr	Charge	MH+ [Da]	ΔM [ppm]	RT [min]	# Missed Cleavages
	High	FEDGGNADAVGLK	1	1	1	Q08972		0	0	1.534e-05	2.75104	2	1292.61	0.520695	19.2292	0
	High	ADILLLDEPTNHLDVSNVK	1	1	1	Q08972		0	0	0.0009507	2.48488	3	2106.11	2.78252	43.7897	0
	High	VVDTASLPEVR	1	1	1	Q08972		0	0	5.965e-05	2.37135	2	1185.65	1.80697	22.3297	0
	High	EIDIDDGR	1	1	1	Q08972		0	0	0.0006367	2.00764	2	932.433	1.01741	16.0741	0
Q04898	Putative uncharacterized protein YMR321C OS=Saccharomyces cerevisiae (strain ATCC 204508 / S288c) OX=559292 GN=YMR321C PE=4 SV=1 - [YM99_YEAST]	9.35181	10.48	2	1	1	4	105	11.6148	6.01123
	A2	Sequence	# PSMs	# Proteins	# Protein Groups	Protein Group Accessions	Modifications	ΔCn	q-Value	PEP	XCorr	Charge	MH+ [Da]	ΔM [ppm]	RT [min]	# Missed Cleavages
	High	DIQEISAAVKK	4	2	1	Q04898		0	0.009	0.1554	2.50458	3	1201.69	7.7996	10.5179	1
P00830	ATP synthase subunit beta, mitochondrial OS=Saccharomyces cerevisiae (strain ATCC 204508 / S288c) OX=559292 GN=ATP2 PE=1 SV=2 - [ATPB_YEAST]	9.15594	10.57	1	4	4	4	511	54.7599	5.70654
	A2	Sequence	# PSMs	# Proteins	# Protein Groups	Protein Group Accessions	Modifications	ΔCn	q-Value	PEP	XCorr	Charge	MH+ [Da]	ΔM [ppm]	RT [min]	# Missed Cleavages
	High	GISELGIYPAVDPLDSK	1	1	1	P00830		0	0	5.144e-05	3.16023	2	1773.94	4.57451	42.8907	0
	High	TVFIQELINNIAK	1	1	1	P00830		0	0	5.497e-05	1.96042	2	1502.86	1.34245	44.6521	0
	High	VVDLLAPYAR	1	1	1	P00830		0	0.001	0.008285	1.96302	2	1116.64	-4.09894	42.895	0
	High	FTQAGSEVSALLGR	1	1	1	P00830		0	0.005	0.05493	2.07227	2	1435.75	-5.24726	42.3998	0
P41057	40S ribosomal protein S29-A OS=Saccharomyces cerevisiae (strain ATCC 204508 / S288c) OX=559292 GN=RPS29A PE=1 SV=3 - [RS29A_YEAST]	8.88329	17.86	1	2	2	4	56	6.6563	10.272
	A2	Sequence	# PSMs	# Proteins	# Protein Groups	Protein Group Accessions	Modifications	ΔCn	q-Value	PEP	XCorr	Charge	MH+ [Da]	ΔM [ppm]	RT [min]	# Missed Cleavages
	High	EKANDIGFNK	2	1	1	P41057		0	0	0.0005892	2.64578	2	1135.57	-1.07933	13.346	1
	High	ANDIGFNK	2	1	1	P41057		0	0.001	0.004653	2.3771	2	878.437	0.477043	15.0939	0
P05738	60S ribosomal protein L9-A OS=Saccharomyces cerevisiae (strain ATCC 204508 / S288c) OX=559292 GN=RPL9A PE=1 SV=2 - [RL9A_YEAST]	8.86816	9.95	2	2	2	4	191	21.5557	9.72998
	A2	Sequence	# PSMs	# Proteins	# Protein Groups	Protein Group Accessions	Modifications	ΔCn	q-Value	PEP	XCorr	Charge	MH+ [Da]	ΔM [ppm]	RT [min]	# Missed Cleavages
	High	SLVDNMITGVTK	2	2	1	P05738		0	0	1.811e-05	2.84282	2	1277.68	0.109826	42.3969	0
	High	SLVDNmITGVTK	1	2	1	P05738	M6(Oxidation)	0	0	1.31e-05	2.16254	2	1293.67	1.20835	22.2802	0
	High	VNNQLIK	1	2	1	P05738		0	0.003	0.03465	1.9585	2	828.494	0.74963	12.7167	0
P26785	60S ribosomal protein L16-B OS=Saccharomyces cerevisiae (strain ATCC 204508 / S288c) OX=559292 GN=RPL16B PE=1 SV=3 - [RL16B_YEAST]	8.80283	14.14	1	3	3	3	198	22.2354	10.5503
	A2	Sequence	# PSMs	# Proteins	# Protein Groups	Protein Group Accessions	Modifications	ΔCn	q-Value	PEP	XCorr	Charge	MH+ [Da]	ΔM [ppm]	RT [min]	# Missed Cleavages
	High	VSSASAAASESDVAK	1	1	1	P26785		0	0	3.423e-08	3.47388	2	1379.67	1.42528	13.0269	0
	High	KVSSASAAASESDVAK	1	1	1	P26785		0	0	0.000318	2.73452	3	1507.76	2.16608	12.2221	1
	High	AEALNISGEFFR	1	1	1	P26785		0	0	0.0001824	2.59443	2	1353.69	5.62481	43.1357	0
P35691	Translationally-controlled tumor protein homolog OS=Saccharomyces cerevisiae (strain ATCC 204508 / S288c) OX=559292 GN=TMA19 PE=1 SV=1 - [TCTP_YEAST]	8.51244	16.17	1	2	2	3	167	18.7291	4.56396
	A2	Sequence	# PSMs	# Proteins	# Protein Groups	Protein Group Accessions	Modifications	ΔCn	q-Value	PEP	XCorr	Charge	MH+ [Da]	ΔM [ppm]	RT [min]	# Missed Cleavages
	High	DIFSNDELLSDAYDAK	1	1	1	P35691		0	0	1.619e-08	4.29164	2	1815.83	0.484589	42.6482	0
	High	LQETNPEEVPK	2	1	1	P35691		0	0	1.415e-05	2.25567	2	1283.65	0.604425	16.1247	0
P38061	60S ribosomal protein L32 OS=Saccharomyces cerevisiae (strain ATCC 204508 / S288c) OX=559292 GN=RPL32 PE=1 SV=1 - [RL32_YEAST]	8.46531	16.15	1	2	2	3	130	14.7622	11.1655
	A2	Sequence	# PSMs	# Proteins	# Protein Groups	Protein Group Accessions	Modifications	ΔCn	q-Value	PEP	XCorr	Charge	MH+ [Da]	ΔM [ppm]	RT [min]	# Missed Cleavages
	High	TYAAEIAHNISAK	2	1	1	P38061		0	0	5.302e-08	3.58707	2	1388.72	-0.568329	42.7451	0
	High	TFLVANVK	1	1	1	P38061		0	0	0.001094	2.04486	2	891.53	0.641376	23.202	0
P41940	Mannose-1-phosphate guanyltransferase OS=Saccharomyces cerevisiae (strain ATCC 204508 / S288c) OX=559292 GN=PSA1 PE=1 SV=2 - [MPG1_YEAST]	8.43784	11.91	1	3	3	3	361	39.541	6.34131
	A2	Sequence	# PSMs	# Proteins	# Protein Groups	Protein Group Accessions	Modifications	ΔCn	q-Value	PEP	XCorr	Charge	MH+ [Da]	ΔM [ppm]	RT [min]	# Missed Cleavages
	High	IGPDVVIGPNVTIGDGVR	1	1	1	P41940		0	0	0.0003988	3.05654	2	1777.98	-1.11021	41.6207	0
	High	DFLSGTVLYLNSLAK	1	1	1	P41940		0	0	1.151e-06	3.00891	2	1640.89	3.34193	44.7294	0
	High	SVVLcNSTIK	1	1	1	P41940	C5(Carbamidomethyl)	0	0	0.0007484	2.37239	2	1120.6	0.290784	18.0228	0
P25582	27S pre-rRNA (guanosine(2922)-2'-O)-methyltransferase OS=Saccharomyces cerevisiae (strain ATCC 204508 / S288c) OX=559292 GN=SPB1 PE=1 SV=2 - [SPB1_YEAST]	8.18657	2.38	1	2	2	4	841	96.4246	8.03076
	A2	Sequence	# PSMs	# Proteins	# Protein Groups	Protein Group Accessions	Modifications	ΔCn	q-Value	PEP	XCorr	Charge	MH+ [Da]	ΔM [ppm]	RT [min]	# Missed Cleavages
	High	NVSAEIFVVcK	1	1	1	P25582	C10(Carbamidomethyl)	0	0.711	1	2.10245	2	1265.65	-5.46907	22.3362	0
	High	YKMVDGVMK	3	1	1	P25582		0	0.78	1	1.98234	2	1070.53	-9.54118	9.95208	1
P0CX46	60S ribosomal protein L2-B OS=Saccharomyces cerevisiae (strain ATCC 204508 / S288c) OX=559292 GN=RPL2B PE=1 SV=1 - [RL2B_YEAST]	8.15019	16.14	1	2	2	2	254	27.3919	11.1069
	A2	Sequence	# PSMs	# Proteins	# Protein Groups	Protein Group Accessions	Modifications	ΔCn	q-Value	PEP	XCorr	Charge	MH+ [Da]	ΔM [ppm]	RT [min]	# Missed Cleavages
	High	ASLNVGNVLPLGSVPEGTIVSNVEEKPGDR	1	1	1	P0CX46		0	0	4.839e-07	6.22586	3	3047.62	6.62701	43.5405	0
	High	GVIGVIAGGGR	1	1	1	P0CX46		0	0	0.0002626	1.92433	2	955.569	0.570331	22.8343	0
P36105	60S ribosomal protein L14-A OS=Saccharomyces cerevisiae (strain ATCC 204508 / S288c) OX=559292 GN=RPL14A PE=1 SV=1 - [RL14A_YEAST]	7.90289	19.57	2	2	2	3	138	15.1576	10.9312
	A2	Sequence	# PSMs	# Proteins	# Protein Groups	Protein Group Accessions	Modifications	ΔCn	q-Value	PEP	XCorr	Charge	MH+ [Da]	ΔM [ppm]	RT [min]	# Missed Cleavages
	High	QAINLGQVVLTPLTFALPR	2	2	1	P36105		0	0	9.18e-07	3.55619	2	2051.21	4.37857	44.7529	0
	High	AALTDFER	1	2	1	P36105		0	0	4.647e-05	2.0859	2	922.463	0.150677	20.7764	0
P07278	cAMP-dependent protein kinase regulatory subunit OS=Saccharomyces cerevisiae (strain ATCC 204508 / S288c) OX=559292 GN=BCY1 PE=1 SV=4 - [KAPR_YEAST]	7.72435	7.45	1	1	1	3	416	47.19	7.94287
	A2	Sequence	# PSMs	# Proteins	# Protein Groups	Protein Group Accessions	Modifications	ΔCn	q-Value	PEP	XCorr	Charge	MH+ [Da]	ΔM [ppm]	RT [min]	# Missed Cleavages
	High	NIVLFPEPEESFSRPQSAQSQSRSRSSVmFK	3	1	1	P07278	M29(Oxidation)	0	0.421	1	2.70809	3	3571.75	-1.63583	45.0815	2
P0CX42	60S ribosomal protein L23-B OS=Saccharomyces cerevisiae (strain ATCC 204508 / S288c) OX=559292 GN=RPL23B PE=1 SV=1 - [RL23B_YEAST]	7.62348	25.55	1	2	2	2	137	14.4636	10.3306
	A2	Sequence	# PSMs	# Proteins	# Protein Groups	Protein Group Accessions	Modifications	ΔCn	q-Value	PEP	XCorr	Charge	MH+ [Da]	ΔM [ppm]	RT [min]	# Missed Cleavages
	High	LPAASLGDMVMATVK	1	1	1	P0CX42		0	0	1.44e-08	4.10605	2	1503.79	1.3879	43.8186	0
	High	ISLGLPVGAIMNcADNSGAR	1	1	1	P0CX42	C13(Carbamidomethyl)	0	0	1.332e-08	3.51742	2	2016.02	9.17603	43.3158	0
P38088	Glycine--tRNA ligase 1, mitochondrial OS=Saccharomyces cerevisiae (strain ATCC 204508 / S288c) OX=559292 GN=GRS1 PE=1 SV=3 - [SYG_YEAST]	7.59243	5.65	1	3	3	3	690	78.1353	6.52197
	A2	Sequence	# PSMs	# Proteins	# Protein Groups	Protein Group Accessions	Modifications	ΔCn	q-Value	PEP	XCorr	Charge	MH+ [Da]	ΔM [ppm]	RT [min]	# Missed Cleavages
	High	DVQEAGSTEPIVK	1	1	1	P38088		0	0	0.0001167	3.25232	2	1372.7	1.83897	17.1988	0
	High	GLVEDANAAAK	1	1	1	P38088		0	0	3.795e-06	1.93214	2	1058.55	-0.994611	17.6227	0
	High	EYVPSVIEPSFGIGR	1	1	1	P38088		0	0.03	0.4506	2.40797	2	1649.87	8.00274	42.7003	0
P16862	ATP-dependent 6-phosphofructokinase subunit beta OS=Saccharomyces cerevisiae (strain ATCC 204508 / S288c) OX=559292 GN=PFK2 PE=1 SV=4 - [PFKA2_YEAST]	7.47227	4.28	1	2	2	3	959	104.552	6.66846
	A2	Sequence	# PSMs	# Proteins	# Protein Groups	Protein Group Accessions	Modifications	ΔCn	q-Value	PEP	XCorr	Charge	MH+ [Da]	ΔM [ppm]	RT [min]	# Missed Cleavages
	High	ILATLQGLEAVNAVLESTPDTPSPLIAVNENK	1	1	1	P16862		0	0	1.026e-06	3.49061	3	3317.8	5.81003	44.5808	0
	High	AVAEAIQAK	2	1	1	P16862		0	0	0.0002086	2.0169	2	900.515	0.247655	12.2208	0
O74302	Transposon Ty1-DR4 Gag polyprotein OS=Saccharomyces cerevisiae (strain ATCC 204508 / S288c) OX=559292 GN=TY1A-DR4 PE=2 SV=1 - [YD13A_YEAST]	7.42674	6.36	48	2	2	3	440	48.9788	7.62061
	A2	Sequence	# PSMs	# Proteins	# Protein Groups	Protein Group Accessions	Modifications	ΔCn	q-Value	PEP	XCorr	Charge	MH+ [Da]	ΔM [ppm]	RT [min]	# Missed Cleavages
	High	AHNVSTSNNSPSTDNDSISK	1	46	1	O74302		0	0	8.58e-07	3.22515	3	2074.92	-1.63814	11.4582	0
	High	VAcQLIMR	2	48	1	O74302	C3(Carbamidomethyl)	0	0	3.425e-05	2.25408	2	990.524	1.85984	20.2588	0
P00942	Triosephosphate isomerase OS=Saccharomyces cerevisiae (strain ATCC 204508 / S288c) OX=559292 GN=TPI1 PE=1 SV=2 - [TPIS_YEAST]	7.41689	15.32	1	3	3	3	248	26.779	6.01123
	A2	Sequence	# PSMs	# Proteins	# Protein Groups	Protein Group Accessions	Modifications	ΔCn	q-Value	PEP	XCorr	Charge	MH+ [Da]	ΔM [ppm]	RT [min]	# Missed Cleavages
	High	ASGAFTGENSVDQIK	1	1	1	P00942		0	0	9.667e-07	2.92625	2	1523.73	-0.0874126	21.4181	0
	High	KPQVTVGAQNAYLK	1	1	1	P00942		0	0	0.0001418	2.58082	3	1516.85	1.19292	39.2541	0
	High	TFFVGGNFK	1	1	1	P00942		0	0	0.002527	1.90982	2	1016.52	1.16623	42.5939	0
P25694	Cell division control protein 48 OS=Saccharomyces cerevisiae (strain ATCC 204508 / S288c) OX=559292 GN=CDC48 PE=1 SV=3 - [CDC48_YEAST]	7.35115	4.79	1	3	3	3	835	91.9387	4.94482
	A2	Sequence	# PSMs	# Proteins	# Protein Groups	Protein Group Accessions	Modifications	ΔCn	q-Value	PEP	XCorr	Charge	MH+ [Da]	ΔM [ppm]	RT [min]	# Missed Cleavages
	High	AAAPTVVFLDELDSIAK	1	1	1	P25694		0	0	2.191e-08	3.10773	2	1759.95	1.49077	44.5638	0
	High	MAGESESNLR	1	1	1	P25694		0	0	0.0002559	2.28562	2	1093.5	0.668879	12.6008	0
	High	GGSLGDAGGASDR	1	1	1	P25694		0	0	0.001986	1.95779	2	1119.5	-0.0824429	10.2746	0
P05744	60S ribosomal protein L33-A OS=Saccharomyces cerevisiae (strain ATCC 204508 / S288c) OX=559292 GN=RPL33A PE=1 SV=3 - [RL33A_YEAST]	7.26839	9.35	2	1	1	3	107	12.1466	11.0776
	A2	Sequence	# PSMs	# Proteins	# Protein Groups	Protein Group Accessions	Modifications	ΔCn	q-Value	PEP	XCorr	Charge	MH+ [Da]	ΔM [ppm]	RT [min]	# Missed Cleavages
	High	VNNPNVSLIK	3	2	1	P05744		0	0	0.0002582	2.6402	2	1097.63	0.457563	20.3943	0
P05739	60S ribosomal protein L6-B OS=Saccharomyces cerevisiae (strain ATCC 204508 / S288c) OX=559292 GN=RPL6B PE=1 SV=4 - [RL6B_YEAST]	7.26185	20.45	1	2	3	3	176	19.9742	10.0815
	A2	Sequence	# PSMs	# Proteins	# Protein Groups	Protein Group Accessions	Modifications	ΔCn	q-Value	PEP	XCorr	Charge	MH+ [Da]	ΔM [ppm]	RT [min]	# Missed Cleavages
	High	VSVEGVNVEK	1	1	1	P05739		0	0	8.449e-05	2.61004	2	1059.57	-0.0760095	18.9354	0
	High	ASLVPGTVLILLAGR	1	2	2	Q02326;P05739		0	0	6.024e-09	2.44233	2	1479.93	-0.15311	44.7103	0
	High	EANLFPEQQTK	1	1	1	P05739		0	0	0.0007239	2.20949	2	1304.65	0.996713	20.1591	0
Q04947	Reticulon-like protein 1 OS=Saccharomyces cerevisiae (strain ATCC 204508 / S288c) OX=559292 GN=RTN1 PE=1 SV=1 - [RTN1_YEAST]	7.22947	9.83	1	2	2	3	295	32.8952	8.98291
	A2	Sequence	# PSMs	# Proteins	# Protein Groups	Protein Group Accessions	Modifications	ΔCn	q-Value	PEP	XCorr	Charge	MH+ [Da]	ΔM [ppm]	RT [min]	# Missed Cleavages
	High	LAADVPLEPESK	2	1	1	Q04947		0	0	0.0001405	2.51043	2	1268.67	0.332909	21.5919	0
	High	TAPVSSTAGPQTASTSK	1	1	1	Q04947		0	0	1.343e-06	2.46583	2	1590.8	1.7796	12.258	0
P0CX84	60S ribosomal protein L35-A OS=Saccharomyces cerevisiae (strain ATCC 204508 / S288c) OX=559292 GN=RPL35A PE=1 SV=1 - [RL35A_YEAST]	7.10997	17.5	1	2	2	3	120	13.901	10.5796
	A2	Sequence	# PSMs	# Proteins	# Protein Groups	Protein Group Accessions	Modifications	ΔCn	q-Value	PEP	XCorr	Charge	MH+ [Da]	ΔM [ppm]	RT [min]	# Missed Cleavages
	High	SIAcVLTVINEQQR	1	1	1	P0CX84	C4(Carbamidomethyl)	0	0	7.462e-06	2.68767	3	1630.86	-1.3828	43.0918	0
	High	QIAFPQR	2	1	1	P0CX84		0	0.001	0.01237	2.26268	2	859.479	0.143062	18.3538	0
P40069	Importin subunit beta-4 OS=Saccharomyces cerevisiae (strain ATCC 204508 / S288c) OX=559292 GN=KAP123 PE=1 SV=1 - [IMB4_YEAST]	7.09458	1.98	1	2	2	3	1113	122.525	4.62744
	A2	Sequence	# PSMs	# Proteins	# Protein Groups	Protein Group Accessions	Modifications	ΔCn	q-Value	PEP	XCorr	Charge	MH+ [Da]	ΔM [ppm]	RT [min]	# Missed Cleavages
	High	ALAAEDDEATR	2	1	1	P40069		0	0	0.0003427	2.66803	2	1161.54	2.07114	12.4231	0
	High	AYANASGcVAR	1	1	1	P40069	C8(Carbamidomethyl)	0	0	6.154e-05	1.97827	2	1139.53	1.95228	12.703	0
P08964	Myosin-1 OS=Saccharomyces cerevisiae (strain ATCC 204508 / S288c) OX=559292 GN=MYO1 PE=1 SV=3 - [MYO1_YEAST]	7.02951	1.04	1	1	1	3	1928	223.498	6.40479
	A2	Sequence	# PSMs	# Proteins	# Protein Groups	Protein Group Accessions	Modifications	ΔCn	q-Value	PEP	XCorr	Charge	MH+ [Da]	ΔM [ppm]	RT [min]	# Missed Cleavages
	High	SSSAGVEANISNQEVKKSAR	3	1	1	P08964		0	0.916	1	2.30524	3	2062.05	-1.58282	35.9533	2
P04801	Threonine--tRNA ligase, cytoplasmic OS=Saccharomyces cerevisiae (strain ATCC 204508 / S288c) OX=559292 GN=THS1 PE=1 SV=2 - [SYTC_YEAST]	7.00602	4.09	1	3	3	3	734	84.4665	7.03467
	A2	Sequence	# PSMs	# Proteins	# Protein Groups	Protein Group Accessions	Modifications	ΔCn	q-Value	PEP	XCorr	Charge	MH+ [Da]	ΔM [ppm]	RT [min]	# Missed Cleavages
	High	IYNTLVDLLR	1	1	1	P04801		0	0	1.943e-05	2.60894	2	1219.71	0.479152	44.2301	0
	High	VPDGGATTVYR	1	1	1	P04801		0	0	8.563e-05	2.4379	2	1135.57	-0.210547	15.7115	0
	High	YQGYAEDVR	1	1	1	P04801		0	0.001	0.004469	1.95918	2	1100.5	-0.075738	15.7602	0
P35724	Manganese resistance protein MNR2 OS=Saccharomyces cerevisiae (strain ATCC 204508 / S288c) OX=559292 GN=MNR2 PE=1 SV=1 - [MNR2_YEAST]	6.51006	3.3	1	2	2	2	969	109.669	7.54736
	A2	Sequence	# PSMs	# Proteins	# Protein Groups	Protein Group Accessions	Modifications	ΔCn	q-Value	PEP	XCorr	Charge	MH+ [Da]	ΔM [ppm]	RT [min]	# Missed Cleavages
	High	VDLDSTVHSPTISGLLQPGQK	1	1	1	P35724		0	0	1.266e-06	3.6671	3	2192.16	0.512846	43.1712	0
	High	VNNDMNDVLGK	1	1	1	P35724		0	0	7.312e-05	2.84296	2	1218.58	0.529954	19.6112	0
P0CX29	40S ribosomal protein S23-A OS=Saccharomyces cerevisiae (strain ATCC 204508 / S288c) OX=559292 GN=RPS23A PE=1 SV=1 - [RS23A_YEAST]	6.46936	15.17	1	2	2	3	145	16.0279	10.7261
	A2	Sequence	# PSMs	# Proteins	# Protein Groups	Protein Group Accessions	Modifications	ΔCn	q-Value	PEP	XCorr	Charge	MH+ [Da]	ΔM [ppm]	RT [min]	# Missed Cleavages
	High	VSGVSLLALWK	1	1	1	P0CX29		0	0	0.0001093	2.35234	2	1172.7	0.895607	44.3216	0
	High	SSPFGGSSHAK	2	1	1	P0CX29		0	0	1.865e-06	2.0875	2	1061.5	0.396742	7.71319	0
Q12117	Protein MRH1 OS=Saccharomyces cerevisiae (strain ATCC 204508 / S288c) OX=559292 GN=MRH1 PE=1 SV=1 - [MRH1_YEAST]	6.46129	9.69	2	2	2	2	320	36.1665	9.18799
	A2	Sequence	# PSMs	# Proteins	# Protein Groups	Protein Group Accessions	Modifications	ΔCn	q-Value	PEP	XCorr	Charge	MH+ [Da]	ΔM [ppm]	RT [min]	# Missed Cleavages
	High	INPPTGADFHITSR	1	2	1	Q12117		0	0	3.962e-07	3.36765	3	1525.78	-0.186431	42.1103	0
	High	LGYHFGPSDAEAVMAPK	1	1	1	Q12117		0	0	0.0003475	3.09364	3	1789.86	0.961504	43.677	0
Q03195	Translation initiation factor RLI1 OS=Saccharomyces cerevisiae (strain ATCC 204508 / S288c) OX=559292 GN=RLI1 PE=1 SV=1 - [RLI1_YEAST]	6.34242	2.47	1	1	1	2	608	68.297	8.66064
	A2	Sequence	# PSMs	# Proteins	# Protein Groups	Protein Group Accessions	Modifications	ΔCn	q-Value	PEP	XCorr	Charge	MH+ [Da]	ΔM [ppm]	RT [min]	# Missed Cleavages
	High	IADATEDLQNDSASR	2	1	1	Q03195		0	0	2.458e-07	3.43772	2	1605.74	4.10123	17.5917	0
P39935	Eukaryotic initiation factor 4F subunit p150 OS=Saccharomyces cerevisiae (strain ATCC 204508 / S288c) OX=559292 GN=TIF4631 PE=1 SV=2 - [IF4F1_YEAST]	6.2185	2.73	1	2	2	3	952	107.036	6.03662
	A2	Sequence	# PSMs	# Proteins	# Protein Groups	Protein Group Accessions	Modifications	ΔCn	q-Value	PEP	XCorr	Charge	MH+ [Da]	ΔM [ppm]	RT [min]	# Missed Cleavages
	High	ASSEENISEAEK	2	1	1	P39935		0	0	3.458e-06	2.1691	2	1293.58	0.622401	12.181	0
	High	ELNPDITDETNEGK	1	1	1	P39935		0	0	1.512e-05	2.10395	2	1574.72	2.14123	19.1855	0
P40319	Elongation of fatty acids protein 3 OS=Saccharomyces cerevisiae (strain ATCC 204508 / S288c) OX=559292 GN=ELO3 PE=1 SV=1 - [ELO3_YEAST]	6.0857	4.93	1	1	1	2	345	39.4399	9.30518
	A2	Sequence	# PSMs	# Proteins	# Protein Groups	Protein Group Accessions	Modifications	ΔCn	q-Value	PEP	XCorr	Charge	MH+ [Da]	ΔM [ppm]	RT [min]	# Missed Cleavages
	High	ESEVSGSVASGSSTGVK	2	1	1	P40319		0	0	3.49e-11	3.3102	2	1567.75	0.944061	13.6281	0
P18480	SWI/SNF chromatin-remodeling complex subunit SNF5 OS=Saccharomyces cerevisiae (strain ATCC 204508 / S288c) OX=559292 GN=SNF5 PE=1 SV=3 - [SNF5_YEAST]	5.87467	1.44	1	1	1	2	905	102.48	8.27979
	A2	Sequence	# PSMs	# Proteins	# Protein Groups	Protein Group Accessions	Modifications	ΔCn	q-Value	PEP	XCorr	Charge	MH+ [Da]	ΔM [ppm]	RT [min]	# Missed Cleavages
	High	GQQTAQTQLEQQR	2	1	1	P18480		0	0	1.752e-08	3.42636	2	1515.75	2.06939	13.1191	0
P32582	Cystathionine beta-synthase OS=Saccharomyces cerevisiae (strain ATCC 204508 / S288c) OX=559292 GN=CYS4 PE=1 SV=1 - [CBS_YEAST]	5.73875	5.52	1	2	2	2	507	55.9874	6.69775
	A2	Sequence	# PSMs	# Proteins	# Protein Groups	Protein Group Accessions	Modifications	ΔCn	q-Value	PEP	XCorr	Charge	MH+ [Da]	ΔM [ppm]	RT [min]	# Missed Cleavages
	High	AVVAGAGTGGTISGISK	1	1	1	P32582		0	0	2.363e-09	3.0273	2	1445.8	0.776989	20.2345	0
	High	SMVEEAEASGR	1	1	1	P32582		0	0	0.0003972	2.71145	2	1165.51	-2.53325	16.2652	0
P38013	Peroxiredoxin AHP1 OS=Saccharomyces cerevisiae (strain ATCC 204508 / S288c) OX=559292 GN=AHP1 PE=1 SV=4 - [AHP1_YEAST]	5.42806	16.48	1	2	2	2	176	19.1026	5.16064
	A2	Sequence	# PSMs	# Proteins	# Protein Groups	Protein Group Accessions	Modifications	ΔCn	q-Value	PEP	XCorr	Charge	MH+ [Da]	ΔM [ppm]	RT [min]	# Missed Cleavages
	High	ETNPGTDVTVSSVESVLAHL	1	1	1	P38013		0	0	7.289e-07	3.22247	2	2055.03	1.93792	44.6308	0
	High	MPQTVEWSK	1	1	1	P38013		0	0	0.001887	2.20558	2	1105.53	-6.95249	21.0023	0
P05694	5-methyltetrahydropteroyltriglutamate--homocysteine methyltransferase OS=Saccharomyces cerevisiae (strain ATCC 204508 / S288c) OX=559292 GN=MET6 PE=1 SV=4 - [METE_YEAST]	5.41161	3.78	1	2	2	2	767	85.8067	6.46826
	A2	Sequence	# PSMs	# Proteins	# Protein Groups	Protein Group Accessions	Modifications	ΔCn	q-Value	PEP	XCorr	Charge	MH+ [Da]	ΔM [ppm]	RT [min]	# Missed Cleavages
	High	VFNLPLFPTTTIGSFPQTK	1	1	1	P05694		0	0	6.653e-06	3.18232	2	2108.15	3.30361	44.334	0
	High	VIQVDEPALR	1	1	1	P05694		0	0	0.0008094	2.22928	2	1139.64	0.583011	22.7805	0
P46655	Glutamate--tRNA ligase, cytoplasmic OS=Saccharomyces cerevisiae (strain ATCC 204508 / S288c) OX=559292 GN=GUS1 PE=1 SV=3 - [SYEC_YEAST]	5.304	1.55	1	1	1	2	708	80.7918	7.53271
	A2	Sequence	# PSMs	# Proteins	# Protein Groups	Protein Group Accessions	Modifications	ΔCn	q-Value	PEP	XCorr	Charge	MH+ [Da]	ΔM [ppm]	RT [min]	# Missed Cleavages
	High	LDDATEDVFNK	2	1	1	P46655		0	0	1.337e-06	2.67738	2	1266.58	-5.98715	21.7257	0
A6ZN26	Eukaryotic translation initiation factor 3 subunit C OS=Saccharomyces cerevisiae (strain YJM789) OX=307796 GN=NIP1 PE=3 SV=1 - [EIF3C_YEAS7]	5.26704	1.72	2	1	1	2	812	93.163	4.99561
	A2	Sequence	# PSMs	# Proteins	# Protein Groups	Protein Group Accessions	Modifications	ΔCn	q-Value	PEP	XCorr	Charge	MH+ [Da]	ΔM [ppm]	RT [min]	# Missed Cleavages
	High	ISLNSSNNASADER	2	2	1	A6ZN26		0	0	1.696e-09	3.23677	2	1477.69	-0.419515	14.861	0
P06168	Ketol-acid reductoisomerase, mitochondrial OS=Saccharomyces cerevisiae (strain ATCC 204508 / S288c) OX=559292 GN=ILV5 PE=1 SV=1 - [ILV5_YEAST]	4.97936	5.32	1	2	2	2	395	44.3407	9.0415
	A2	Sequence	# PSMs	# Proteins	# Protein Groups	Protein Group Accessions	Modifications	ΔCn	q-Value	PEP	XCorr	Charge	MH+ [Da]	ΔM [ppm]	RT [min]	# Missed Cleavages
	High	EVNSDLYGER	1	1	1	P06168		0	0	0.001088	2.63551	2	1181.54	0.336399	17.0621	0
	High	SLEFNSQPDYR	1	1	1	P06168		0	0	3.409e-05	2.34385	2	1355.62	1.12996	22.2845	0
P0CX82	60S ribosomal protein L19-A OS=Saccharomyces cerevisiae (strain ATCC 204508 / S288c) OX=559292 GN=RPL19A PE=1 SV=1 - [RL19A_YEAST]	4.87851	5.29	1	1	1	2	189	21.6911	11.356
	A2	Sequence	# PSMs	# Proteins	# Protein Groups	Protein Group Accessions	Modifications	ΔCn	q-Value	PEP	XCorr	Charge	MH+ [Da]	ΔM [ppm]	RT [min]	# Missed Cleavages
	High	LAASVVGVGK	2	1	1	P0CX82		0	0	5.174e-07	2.54899	2	900.553	1.65644	18.2777	0
P53735	Protein ZRG17 OS=Saccharomyces cerevisiae (strain ATCC 204508 / S288c) OX=559292 GN=ZRG17 PE=1 SV=1 - [ZRG17_YEAST]	4.81597	3.47	1	1	1	2	605	67.4186	7.13721
	A2	Sequence	# PSMs	# Proteins	# Protein Groups	Protein Group Accessions	Modifications	ΔCn	q-Value	PEP	XCorr	Charge	MH+ [Da]	ΔM [ppm]	RT [min]	# Missed Cleavages
	High	TGFLNSAGFTENPTTIKNmIK	2	1	1	P53735	M19(Oxidation)	0	0.909	1	2.30304	3	2300.17	2.9974	43.6367	1
P33892	eIF-2-alpha kinase activator GCN1 OS=Saccharomyces cerevisiae (strain ATCC 204508 / S288c) OX=559292 GN=GCN1 PE=1 SV=1 - [GCN1_YEAST]	4.72254	0.86	1	2	2	2	2672	296.513	5.2749
	A2	Sequence	# PSMs	# Proteins	# Protein Groups	Protein Group Accessions	Modifications	ΔCn	q-Value	PEP	XCorr	Charge	MH+ [Da]	ΔM [ppm]	RT [min]	# Missed Cleavages
	High	VDPLVIELVTGAK	1	1	1	P33892		0	0	7.897e-07	2.76398	2	1353.81	4.69202	44.2491	0
	High	LLDTLSDESK	1	1	1	P33892		0	0	0.0001444	1.95856	2	1120.57	-0.628193	19.7445	0
P38766	ATP-dependent DNA helicase RRM3 OS=Saccharomyces cerevisiae (strain ATCC 204508 / S288c) OX=559292 GN=RRM3 PE=1 SV=1 - [RRM3_YEAST]	4.69793	3.6	1	1	1	2	723	81.5302	9.68604
	A2	Sequence	# PSMs	# Proteins	# Protein Groups	Protein Group Accessions	Modifications	ΔCn	q-Value	PEP	XCorr	Charge	MH+ [Da]	ΔM [ppm]	RT [min]	# Missed Cleavages
	High	EVTSVKSNSRQLSFTSTINIEDSSmK	2	1	1	P38766	M25(Oxidation)	0	0.922	1	2.29878	2	2904.45	8.47548	42.023	2
P46672	tRNA-aminoacylation cofactor ARC1 OS=Saccharomyces cerevisiae (strain ATCC 204508 / S288c) OX=559292 GN=ARC1 PE=1 SV=2 - [ARC1_YEAST]	4.68022	2.66	1	1	1	2	376	42.0579	7.88428
	A2	Sequence	# PSMs	# Proteins	# Protein Groups	Protein Group Accessions	Modifications	ΔCn	q-Value	PEP	XCorr	Charge	MH+ [Da]	ΔM [ppm]	RT [min]	# Missed Cleavages
	High	VASIANAQVR	2	1	1	P46672		0	0	1.153e-06	2.63282	2	1028.59	0.467999	14.882	0
P45978	Protein SCD6 OS=Saccharomyces cerevisiae (strain ATCC 204508 / S288c) OX=559292 GN=SCD6 PE=1 SV=1 - [SCD6_YEAST]	4.6797	3.72	1	1	1	2	349	39.1658	7.41553
	A2	Sequence	# PSMs	# Proteins	# Protein Groups	Protein Group Accessions	Modifications	ΔCn	q-Value	PEP	XCorr	Charge	MH+ [Da]	ΔM [ppm]	RT [min]	# Missed Cleavages
	High	STPQDTNVNSQSR	2	1	1	P45978		0	0	1.916e-07	2.40044	2	1433.66	1.6857	9.01556	0
P49166	60S ribosomal protein L37-A OS=Saccharomyces cerevisiae (strain ATCC 204508 / S288c) OX=559292 GN=RPL37A PE=1 SV=2 - [RL37A_YEAST]	4.62724	12.5	1	1	1	2	88	9.844	11.6343
	A2	Sequence	# PSMs	# Proteins	# Protein Groups	Protein Group Accessions	Modifications	ΔCn	q-Value	PEP	XCorr	Charge	MH+ [Da]	ΔM [ppm]	RT [min]	# Missed Cleavages
	High	TcSScGYPAAK	2	1	1	P49166	C2(Carbamidomethyl); C5(Carbamidomethyl)	0	0	7.221e-07	2.49975	2	1201.5	-0.247398	9.27537	0
O14467	Multiprotein-bridging factor 1 OS=Saccharomyces cerevisiae (strain ATCC 204508 / S288c) OX=559292 GN=MBF1 PE=1 SV=2 - [MBF1_YEAST]	4.62143	7.95	1	1	1	2	151	16.3938	10.6089
	A2	Sequence	# PSMs	# Proteins	# Protein Groups	Protein Group Accessions	Modifications	ΔCn	q-Value	PEP	XCorr	Charge	MH+ [Da]	ΔM [ppm]	RT [min]	# Missed Cleavages
	High	GNNIGSPLGAPK	2	1	1	O14467		0	0	0.0003298	2.42311	2	1124.6	-2.5221	18.367	0
Q06839	PX domain-containing protein YPR097W OS=Saccharomyces cerevisiae (strain ATCC 204508 / S288c) OX=559292 GN=YPR097W PE=1 SV=2 - [YP097_YEAST]	4.60607	1.68	1	1	1	2	1073	123.006	5.78271
	A2	Sequence	# PSMs	# Proteins	# Protein Groups	Protein Group Accessions	Modifications	ΔCn	q-Value	PEP	XCorr	Charge	MH+ [Da]	ΔM [ppm]	RT [min]	# Missed Cleavages
	High	cQLDYEIGKLNDQFALRK	2	1	1	Q06839	C1(Carbamidomethyl)	0	0.925	1	2.51995	2	2211.11	-6.02987	43.2717	2
Q02326	60S ribosomal protein L6-A OS=Saccharomyces cerevisiae (strain ATCC 204508 / S288c) OX=559292 GN=RPL6A PE=1 SV=2 - [RL6A_YEAST]	4.59507	14.77	1	1	2	2	176	19.9491	10.0962
	A2	Sequence	# PSMs	# Proteins	# Protein Groups	Protein Group Accessions	Modifications	ΔCn	q-Value	PEP	XCorr	Charge	MH+ [Da]	ΔM [ppm]	RT [min]	# Missed Cleavages
	High	ASLVPGTVLILLAGR	1	2	2	Q02326;P05739		0	0	6.024e-09	2.44233	2	1479.93	-0.15311	44.7103	0
	High	EANLFPEQQNK	1	1	1	Q02326		0	0.004	0.04414	2.15275	2	1317.64	1.16402	19.717	0
P14832	Peptidyl-prolyl cis-trans isomerase OS=Saccharomyces cerevisiae (strain ATCC 204508 / S288c) OX=559292 GN=CPR1 PE=1 SV=3 - [CYPH_YEAST]	4.43997	8.02	1	1	1	2	162	17.3797	7.44482
	A2	Sequence	# PSMs	# Proteins	# Protein Groups	Protein Group Accessions	Modifications	ΔCn	q-Value	PEP	XCorr	Charge	MH+ [Da]	ΔM [ppm]	RT [min]	# Missed Cleavages
	High	KVESLGSPSGATK	2	1	1	P14832		0	0	1.566e-05	2.40024	2	1260.68	1.56485	11.0248	1
P15019	Transaldolase OS=Saccharomyces cerevisiae (strain ATCC 204508 / S288c) OX=559292 GN=TAL1 PE=1 SV=4 - [TAL1_YEAST]	4.42003	5.97	2	2	2	2	335	37.0134	6.43018
	A2	Sequence	# PSMs	# Proteins	# Protein Groups	Protein Group Accessions	Modifications	ΔCn	q-Value	PEP	XCorr	Charge	MH+ [Da]	ΔM [ppm]	RT [min]	# Missed Cleavages
	High	TTEEQVENAVDR	1	1	1	P15019		0	0	8.237e-06	2.42964	2	1390.65	1.08036	19.4314	0
	High	VSTEVDAR	1	2	1	P15019		0	0	0.001439	1.99039	2	876.442	-0.133608	8.91266	0
P41697	Bud site selection protein 6 OS=Saccharomyces cerevisiae (strain ATCC 204508 / S288c) OX=559292 GN=BUD6 PE=1 SV=1 - [BUD6_YEAST]	4.39583	4.57	1	1	2	2	788	88.7615	7.78174
	A2	Sequence	# PSMs	# Proteins	# Protein Groups	Protein Group Accessions	Modifications	ΔCn	q-Value	PEP	XCorr	Charge	MH+ [Da]	ΔM [ppm]	RT [min]	# Missed Cleavages
	High	VNSTSTGTPSAQSAEATLTKPR	1	1	1	P41697		0	0.88	1	2.45045	2	2204.11	-1.17087	43.0628	0
	High	VDMSDVGDVPmALR	1	1	1	P41697	M11(Oxidation)	0.4413			1.94538	2	1520.71	0.545676	20.8158	0
P00445	Superoxide dismutase [Cu-Zn] OS=Saccharomyces cerevisiae (strain ATCC 204508 / S288c) OX=559292 GN=SOD1 PE=1 SV=2 - [SODC_YEAST]	4.36986	6.49	1	1	1	2	154	15.8449	5.99854
	A2	Sequence	# PSMs	# Proteins	# Protein Groups	Protein Group Accessions	Modifications	ΔCn	q-Value	PEP	XCorr	Charge	MH+ [Da]	ΔM [ppm]	RT [min]	# Missed Cleavages
	High	LIGPTSVVGR	2	1	1	P00445		0	0	4.398e-05	2.3023	2	998.597	-2.69884	22.3798	0
P0C0T4	40S ribosomal protein S25-B OS=Saccharomyces cerevisiae (strain ATCC 204508 / S288c) OX=559292 GN=RPS25B PE=1 SV=1 - [RS25B_YEAST]	4.33939	18.52	2	2	2	2	108	12.0018	10.3159
	A2	Sequence	# PSMs	# Proteins	# Protein Groups	Protein Group Accessions	Modifications	ΔCn	q-Value	PEP	XCorr	Charge	MH+ [Da]	ΔM [ppm]	RT [min]	# Missed Cleavages
	High	AQHAVILDQEK	1	2	1	P0C0T4		0	0	2.244e-07	2.27933	2	1251.67	0.199647	14.069	0
	High	EGIIKPISK	1	2	1	P0C0T4		0	0	0.003927	2.06006	2	984.609	0.198137	15.7524	0
P40106	Glycerol-1-phosphate phosphohydrolase 2 OS=Saccharomyces cerevisiae (strain ATCC 204508 / S288c) OX=559292 GN=GPP2 PE=1 SV=1 - [GPP2_YEAST]	4.32444	6	2	1	1	2	250	27.7963	6.16357
	A2	Sequence	# PSMs	# Proteins	# Protein Groups	Protein Group Accessions	Modifications	ΔCn	q-Value	PEP	XCorr	Charge	MH+ [Da]	ΔM [ppm]	RT [min]	# Missed Cleavages
	High	VVVFEDAPAGIAAGK	2	2	1	P40106		0	0	5.611e-05	2.34931	2	1443.79	1.30152	27.6299	0
Q06680	Condensin complex subunit 3 OS=Saccharomyces cerevisiae (strain ATCC 204508 / S288c) OX=559292 GN=YCG1 PE=1 SV=2 - [CND3_YEAST]	4.28916	1.45	1	1	1	2	1035	117.778	4.89404
	A2	Sequence	# PSMs	# Proteins	# Protein Groups	Protein Group Accessions	Modifications	ΔCn	q-Value	PEP	XCorr	Charge	MH+ [Da]	ΔM [ppm]	RT [min]	# Missed Cleavages
	High	TLVASIQNDPSAEVR	2	1	1	Q06680		0	0.666	1	2.06486	2	1599.84	1.70147	43.4392	0
P25443	40S ribosomal protein S2 OS=Saccharomyces cerevisiae (strain ATCC 204508 / S288c) OX=559292 GN=RPS2 PE=1 SV=3 - [RS2_YEAST]	4.26344	7.09	1	2	2	2	254	27.433	10.4331
	A2	Sequence	# PSMs	# Proteins	# Protein Groups	Protein Group Accessions	Modifications	ΔCn	q-Value	PEP	XCorr	Charge	MH+ [Da]	ΔM [ppm]	RT [min]	# Missed Cleavages
	High	GSGIVASPAVK	1	1	1	P25443		0	0	0.0003544	2.25906	2	985.561	-6.80788	15.2167	0
	High	TLENTLK	1	1	1	P25443		0	0.003	0.03299	2.00439	2	818.462	0.296204	14.5691	0
P53344	Protein COS6 OS=Saccharomyces cerevisiae (strain ATCC 204508 / S288c) OX=559292 GN=COS6 PE=1 SV=1 - [COS6_YEAST]	4.26247	5.51	6	2	2	2	381	45.6486	9.01221
	A2	Sequence	# PSMs	# Proteins	# Protein Groups	Protein Group Accessions	Modifications	ΔCn	q-Value	PEP	XCorr	Charge	MH+ [Da]	ΔM [ppm]	RT [min]	# Missed Cleavages
	High	MIVLSVKmEHK	1	3	1	P53344	M8(Oxidation)	0	0.68	1	2.11743	2	1330.72	-4.77066	44.0271	1
	High	MKENELKNEK	1	5	1	P53344		0.0183	0.858	1	2.14503	2	1262.63	-5.65852	13.2515	2
P53252	Sphingolipid long chain base-responsive protein PIL1 OS=Saccharomyces cerevisiae (strain ATCC 204508 / S288c) OX=559292 GN=PIL1 PE=1 SV=1 - [PIL1_YEAST]	4.19694	2.95	1	1	1	2	339	38.3261	4.62744
	A2	Sequence	# PSMs	# Proteins	# Protein Groups	Protein Group Accessions	Modifications	ΔCn	q-Value	PEP	XCorr	Charge	MH+ [Da]	ΔM [ppm]	RT [min]	# Missed Cleavages
	High	DIEGSVQPSR	2	1	1	P53252		0	0	0.0007838	2.17158	2	1087.54	0.793156	14.4777	0
P19097	Fatty acid synthase subunit alpha OS=Saccharomyces cerevisiae (strain ATCC 204508 / S288c) OX=559292 GN=FAS2 PE=1 SV=2 - [FAS2_YEAST]	4.17777	0.42	1	1	1	2	1887	206.818	5.43994
	A2	Sequence	# PSMs	# Proteins	# Protein Groups	Protein Group Accessions	Modifications	ΔCn	q-Value	PEP	XCorr	Charge	MH+ [Da]	ΔM [ppm]	RT [min]	# Missed Cleavages
	High	EVASLPNK	2	1	1	P19097		0	0	0.001327	2.18542	2	857.473	0.727644	13.0685	0
Q12230	Sphingolipid long chain base-responsive protein LSP1 OS=Saccharomyces cerevisiae (strain ATCC 204508 / S288c) OX=559292 GN=LSP1 PE=1 SV=1 - [LSP1_YEAST]	4.14559	5.87	1	2	2	2	341	38.048	4.70361
	A2	Sequence	# PSMs	# Proteins	# Protein Groups	Protein Group Accessions	Modifications	ΔCn	q-Value	PEP	XCorr	Charge	MH+ [Da]	ΔM [ppm]	RT [min]	# Missed Cleavages
	High	IPVLEQELVR	1	1	1	Q12230		0	0	0.0001281	2.23453	2	1195.7	0.267861	42.5797	0
	High	NIEASVQPSR	1	1	1	Q12230		0	0	0.001274	1.91106	2	1100.57	0.549404	14.2956	0
P32915	Protein transport protein SEC61 OS=Saccharomyces cerevisiae (strain ATCC 204508 / S288c) OX=559292 GN=SEC61 PE=1 SV=1 - [SC61A_YEAST]	4.14147	2.29	1	1	1	2	480	52.9025	9.34912
	A2	Sequence	# PSMs	# Proteins	# Protein Groups	Protein Group Accessions	Modifications	ΔCn	q-Value	PEP	XCorr	Charge	MH+ [Da]	ΔM [ppm]	RT [min]	# Missed Cleavages
	High	AFAPTTVNSGR	2	1	1	P32915		0	0	0.002691	2.10197	2	1120.58	2.31554	16.5611	0
P09734	Tubulin alpha-3 chain OS=Saccharomyces cerevisiae (strain ATCC 204508 / S288c) OX=559292 GN=TUB3 PE=1 SV=1 - [TBA3_YEAST]	4.11559	3.82	2	2	2	2	445	49.6625	5.16064
	A2	Sequence	# PSMs	# Proteins	# Protein Groups	Protein Group Accessions	Modifications	ΔCn	q-Value	PEP	XCorr	Charge	MH+ [Da]	ΔM [ppm]	RT [min]	# Missed Cleavages
	High	EDLAALER	1	2	1	P09734		0	0	0.0001813	1.92729	2	916.474	0.339542	19.6737	0
	High	EIVDEVEER	1	1	1	P09734		0	0.001	0.004276	2.1883	2	1117.54	5.40399	18.3465	0
A6ZPE5	Nucleolar protein 58 OS=Saccharomyces cerevisiae (strain YJM789) OX=307796 GN=NOP58 PE=3 SV=1 - [NOP58_YEAS7]	4.07666	3.33	2	2	2	2	511	56.9213	8.93896
	A2	Sequence	# PSMs	# Proteins	# Protein Groups	Protein Group Accessions	Modifications	ΔCn	q-Value	PEP	XCorr	Charge	MH+ [Da]	ΔM [ppm]	RT [min]	# Missed Cleavages
	High	IVTDSVAYAR	1	2	1	A6ZPE5		0	0	7.192e-06	2.1235	2	1094.59	1.61863	17.9062	0
	High	LSQLEGR	1	2	1	A6ZPE5		0	0.003	0.0186	1.95316	2	802.442	-0.103821	11.2984	0
P38708	Putative proline--tRNA ligase YHR020W OS=Saccharomyces cerevisiae (strain ATCC 204508 / S288c) OX=559292 GN=YHR020W PE=1 SV=1 - [YHI0_YEAST]	4.068	2.33	1	2	2	2	688	77.3374	6.40479
	A2	Sequence	# PSMs	# Proteins	# Protein Groups	Protein Group Accessions	Modifications	ΔCn	q-Value	PEP	XCorr	Charge	MH+ [Da]	ΔM [ppm]	RT [min]	# Missed Cleavages
	High	QAFQSESAR	1	1	1	P38708		0	0	2.017e-05	1.99276	2	1023.49	-0.27971	9.56658	0
	High	NQVVVVR	1	1	1	P38708		0	0.003	0.03455	2.07524	2	813.494	-0.47981	12.907	0
P53319	6-phosphogluconate dehydrogenase, decarboxylating 2 OS=Saccharomyces cerevisiae (strain ATCC 204508 / S288c) OX=559292 GN=GND2 PE=1 SV=1 - [6PGD2_YEAST]	4.05809	5.69	2	2	2	2	492	53.8887	7.29834
	A2	Sequence	# PSMs	# Proteins	# Protein Groups	Protein Group Accessions	Modifications	ΔCn	q-Value	PEP	XCorr	Charge	MH+ [Da]	ΔM [ppm]	RT [min]	# Missed Cleavages
	High	LPANLLQAQR	1	2	1	P53319		0	0	0.0003382	2.03025	2	1123.66	-0.452858	23.6017	0
	High	FGPSLmPGGSAEAWPHIK	1	1	1	P53319	M6(Oxidation)	0	0.913	1	2.02784	2	1897.92	-3.96293	41.9101	0
P15938	Pre-mRNA-splicing factor ATP-dependent RNA helicase PRP16 OS=Saccharomyces cerevisiae (strain ATCC 204508 / S288c) OX=559292 GN=PRP16 PE=1 SV=2 - [PRP16_YEAST]	4.04819	1.03	1	1	1	2	1071	121.576	8.20654
	A2	Sequence	# PSMs	# Proteins	# Protein Groups	Protein Group Accessions	Modifications	ΔCn	q-Value	PEP	XCorr	Charge	MH+ [Da]	ΔM [ppm]	RT [min]	# Missed Cleavages
	High	VEDDIDINIRR	2	1	1	P15938		0	0.909	1	1.94551	2	1357.72	9.52111	41.9152	1
P10659	S-adenosylmethionine synthase 1 OS=Saccharomyces cerevisiae (strain ATCC 204508 / S288c) OX=559292 GN=SAM1 PE=1 SV=2 - [METK1_YEAST]	4.04797	4.71	2	2	2	2	382	41.7921	5.22412
	A2	Sequence	# PSMs	# Proteins	# Protein Groups	Protein Group Accessions	Modifications	ΔCn	q-Value	PEP	XCorr	Charge	MH+ [Da]	ΔM [ppm]	RT [min]	# Missed Cleavages
	High	LNMAMADAR	1	2	1	P10659		0	0	0.0005704	2.12944	2	992.465	-0.259839	18.7779	0
	High	SLVAAGLcK	1	2	1	P10659	C8(Carbamidomethyl)	0	0.001	0.008071	1.91853	2	918.506	-1.55805	19.3848	0
P11154	Pyruvate carboxylase 1 OS=Saccharomyces cerevisiae (strain ATCC 204508 / S288c) OX=559292 GN=PYC1 PE=1 SV=2 - [PYC1_YEAST]	3.9944	2.12	2	2	2	2	1178	130.018	6.22705
	A2	Sequence	# PSMs	# Proteins	# Protein Groups	Protein Group Accessions	Modifications	ΔCn	q-Value	PEP	XCorr	Charge	MH+ [Da]	ΔM [ppm]	RT [min]	# Missed Cleavages
	High	NAGTAEFLVDNQNR	1	2	1	P11154		0	0	1.555e-05	2.06276	2	1548.74	2.9813	23.0255	0
	High	EGDDVADAFQR	1	2	1	P11154		0	0.002	0.01426	1.93164	2	1222.53	-2.6341	21.0876	0
B3LTZ3	Autophagy-related protein 32 OS=Saccharomyces cerevisiae (strain RM11-1a) OX=285006 GN=ATG32 PE=3 SV=1 - [ATG32_YEAS1]	3.98121	2.46	2	1	1	2	529	58.9012	7.04932
	A2	Sequence	# PSMs	# Proteins	# Protein Groups	Protein Group Accessions	Modifications	ΔCn	q-Value	PEP	XCorr	Charge	MH+ [Da]	ΔM [ppm]	RT [min]	# Missed Cleavages
	High	SLTSSTNSFVmPK	2	2	1	B3LTZ3	M11(Oxidation)	0	0.319	1	2.03344	2	1414.69	2.47669	29.3359	0
Q99314	Something about silencing protein 5 OS=Saccharomyces cerevisiae (strain ATCC 204508 / S288c) OX=559292 GN=SAS5 PE=1 SV=1 - [SAS5_YEAST]	3.96769	8.87	1	1	1	3	248	28.9998	5.96045
	A2	Sequence	# PSMs	# Proteins	# Protein Groups	Protein Group Accessions	Modifications	ΔCn	q-Value	PEP	XCorr	Charge	MH+ [Da]	ΔM [ppm]	RT [min]	# Missed Cleavages
	High	WQMELLmLDATGKEVEPTILSK	3	1	1	Q99314	M7(Oxidation)	0	0.9	1	1.91066	2	2548.3	0.436737	41.2909	1
P07149	Fatty acid synthase subunit beta OS=Saccharomyces cerevisiae (strain ATCC 204508 / S288c) OX=559292 GN=FAS1 PE=1 SV=2 - [FAS1_YEAST]	3.9175	0.39	1	1	1	2	2051	228.547	5.92236
	A2	Sequence	# PSMs	# Proteins	# Protein Groups	Protein Group Accessions	Modifications	ΔCn	q-Value	PEP	XCorr	Charge	MH+ [Da]	ΔM [ppm]	RT [min]	# Missed Cleavages
	High	AAQDVWNR	2	1	1	P07149		0	0	0.001093	2.01462	2	959.468	-1.01088	16.8606	0
P0C0W1	40S ribosomal protein S22-A OS=Saccharomyces cerevisiae (strain ATCC 204508 / S288c) OX=559292 GN=RPS22A PE=1 SV=2 - [RS22A_YEAST]	3.76534	12.31	2	1	1	1	130	14.6169	9.93506
	A2	Sequence	# PSMs	# Proteins	# Protein Groups	Protein Group Accessions	Modifications	ΔCn	q-Value	PEP	XCorr	Charge	MH+ [Da]	ΔM [ppm]	RT [min]	# Missed Cleavages
	High	SSVLADALNAINNAEK	1	2	1	P0C0W1		0	0	7.269e-08	3.76534	2	1629.85	2.67455	44.2025	0
P47176	Branched-chain-amino-acid aminotransferase, cytosolic OS=Saccharomyces cerevisiae (strain ATCC 204508 / S288c) OX=559292 GN=BAT2 PE=1 SV=1 - [BCA2_YEAST]	3.4089	4.52	2	1	1	1	376	41.5983	7.29834
	A2	Sequence	# PSMs	# Proteins	# Protein Groups	Protein Group Accessions	Modifications	ΔCn	q-Value	PEP	XCorr	Charge	MH+ [Da]	ΔM [ppm]	RT [min]	# Missed Cleavages
	High	ELVTAPLDGTILEGVTR	1	2	1	P47176		0	0	1.547e-08	3.4089	2	1783.98	-0.793735	43.4791	0
Q04461	Uncharacterized protein YMR111C OS=Saccharomyces cerevisiae (strain ATCC 204508 / S288c) OX=559292 GN=YMR111C PE=1 SV=1 - [YM01_YEAST]	3.39107	5.19	1	1	1	1	462	52.3381	7.03467
	A2	Sequence	# PSMs	# Proteins	# Protein Groups	Protein Group Accessions	Modifications	ΔCn	q-Value	PEP	XCorr	Charge	MH+ [Da]	ΔM [ppm]	RT [min]	# Missed Cleavages
	High	LGNNTFKGHHcRLSMSQLYEYFSK	1	1	1	Q04461	C11(Carbamidomethyl)	0	0.925	1	3.39107	3	2917.4	5.85341	41.6098	2
P53044	Ubiquitin fusion degradation protein 1 OS=Saccharomyces cerevisiae (strain ATCC 204508 / S288c) OX=559292 GN=UFD1 PE=1 SV=1 - [UFD1_YEAST]	3.14083	4.43	1	1	1	1	361	39.7853	6.21436
	A2	Sequence	# PSMs	# Proteins	# Protein Groups	Protein Group Accessions	Modifications	ΔCn	q-Value	PEP	XCorr	Charge	MH+ [Da]	ΔM [ppm]	RT [min]	# Missed Cleavages
	High	QDIKDmKITFDGEPAK	1	1	1	P53044	M6(Oxidation)	0	0.54	1	3.14083	2	1851.93	8.97676	43.7672	2
P05319	60S acidic ribosomal protein P2-alpha OS=Saccharomyces cerevisiae (strain ATCC 204508 / S288c) OX=559292 GN=RPP2A PE=1 SV=1 - [RLA2_YEAST]	3.08674	11.32	1	1	1	1	106	10.7392	4.04346
	A2	Sequence	# PSMs	# Proteins	# Protein Groups	Protein Group Accessions	Modifications	ΔCn	q-Value	PEP	XCorr	Charge	MH+ [Da]	ΔM [ppm]	RT [min]	# Missed Cleavages
	High	SVDELITEGNEK	1	1	1	P05319		0	0	0.0001107	3.08674	2	1333.65	2.47858	21.8533	0
P49167	60S ribosomal protein L38 OS=Saccharomyces cerevisiae (strain ATCC 204508 / S288c) OX=559292 GN=RPL38 PE=1 SV=1 - [RL38_YEAST]	3.0501	19.23	1	1	1	1	78	8.8211	10.9312
	A2	Sequence	# PSMs	# Proteins	# Protein Groups	Protein Group Accessions	Modifications	ΔCn	q-Value	PEP	XCorr	Charge	MH+ [Da]	ΔM [ppm]	RT [min]	# Missed Cleavages
	High	GSSSLYTLVINDAGK	1	1	1	P49167		0	0	0.0001662	3.0501	2	1524.79	2.14945	42.2182	0
P04807	Hexokinase-2 OS=Saccharomyces cerevisiae (strain ATCC 204508 / S288c) OX=559292 GN=HXK2 PE=1 SV=4 - [HXKB_YEAST]	2.97409	4.32	1	1	1	1	486	53.9084	5.30029
	A2	Sequence	# PSMs	# Proteins	# Protein Groups	Protein Group Accessions	Modifications	ΔCn	q-Value	PEP	XCorr	Charge	MH+ [Da]	ΔM [ppm]	RT [min]	# Missed Cleavages
	High	IVPAEDGSGAGAAVIAALAQK	1	1	1	P04807		0	0	0.003084	2.97409	3	1909.04	-0.834241	42.7697	0
P26786	40S ribosomal protein S7-A OS=Saccharomyces cerevisiae (strain ATCC 204508 / S288c) OX=559292 GN=RPS7A PE=1 SV=4 - [RS7A_YEAST]	2.95619	7.37	1	1	1	1	190	21.609	9.83252
	A2	Sequence	# PSMs	# Proteins	# Protein Groups	Protein Group Accessions	Modifications	ΔCn	q-Value	PEP	XCorr	Charge	MH+ [Da]	ΔM [ppm]	RT [min]	# Missed Cleavages
	High	ILEDLVFPTEIVGK	1	1	1	P26786		0	0	4.297e-06	2.95619	2	1572.89	2.51783	44.0309	0
P12385	Eukaryotic peptide chain release factor subunit 1 OS=Saccharomyces cerevisiae (strain ATCC 204508 / S288c) OX=559292 GN=SUP45 PE=1 SV=2 - [ERF1_YEAST]	2.94659	2.97	1	1	1	1	437	48.975	5.04639
	A2	Sequence	# PSMs	# Proteins	# Protein Groups	Protein Group Accessions	Modifications	ΔCn	q-Value	PEP	XCorr	Charge	MH+ [Da]	ΔM [ppm]	RT [min]	# Missed Cleavages
	High	MLTDEYGTASNIK	1	1	1	P12385		0	0	8.421e-08	2.94659	2	1442.69	1.46881	21.8792	0
P26637	Leucine--tRNA ligase, cytoplasmic OS=Saccharomyces cerevisiae (strain ATCC 204508 / S288c) OX=559292 GN=CDC60 PE=1 SV=1 - [SYLC_YEAST]	2.92933	1.19	1	1	1	1	1090	124.063	5.84619
	A2	Sequence	# PSMs	# Proteins	# Protein Groups	Protein Group Accessions	Modifications	ΔCn	q-Value	PEP	XCorr	Charge	MH+ [Da]	ΔM [ppm]	RT [min]	# Missed Cleavages
	High	EVLGNQTSVQNAK	1	1	1	P26637		0	0	1.848e-07	2.92933	2	1387.72	-0.750129	14.1534	0
P02400	60S acidic ribosomal protein P2-beta OS=Saccharomyces cerevisiae (strain ATCC 204508 / S288c) OX=559292 GN=RPP2B PE=1 SV=2 - [RLA4_YEAST]	2.87689	12.73	1	1	1	1	110	11.0434	4.14502
	A2	Sequence	# PSMs	# Proteins	# Protein Groups	Protein Group Accessions	Modifications	ΔCn	q-Value	PEP	XCorr	Charge	MH+ [Da]	ΔM [ppm]	RT [min]	# Missed Cleavages
	High	AVVESVGAEVDEAR	1	1	1	P02400		0	0	8.511e-11	2.87689	2	1430.72	2.52783	22.0532	0
P37012	Phosphoglucomutase 2 OS=Saccharomyces cerevisiae (strain ATCC 204508 / S288c) OX=559292 GN=PGM2 PE=1 SV=1 - [PGM2_YEAST]	2.74969	2.11	2	1	1	1	569	63.0489	6.62451
	A2	Sequence	# PSMs	# Proteins	# Protein Groups	Protein Group Accessions	Modifications	ΔCn	q-Value	PEP	XCorr	Charge	MH+ [Da]	ΔM [ppm]	RT [min]	# Missed Cleavages
	High	LSGTGSSGATIR	1	2	1	P37012		0	0	4.823e-05	2.74969	2	1106.58	2.13609	12.3389	0
P04449	60S ribosomal protein L24-A OS=Saccharomyces cerevisiae (strain ATCC 204508 / S288c) OX=559292 GN=RPL24A PE=1 SV=1 - [RL24A_YEAST]	2.74182	9.03	2	1	1	1	155	17.6029	11.2827
	A2	Sequence	# PSMs	# Proteins	# Protein Groups	Protein Group Accessions	Modifications	ΔCn	q-Value	PEP	XCorr	Charge	MH+ [Da]	ΔM [ppm]	RT [min]	# Missed Cleavages
	High	AQRPITGASLDLIK	1	2	1	P04449		0	0	8.722e-06	2.74182	3	1482.87	1.25165	43.4681	0
Q08245	Protein ZEO1 OS=Saccharomyces cerevisiae (strain ATCC 204508 / S288c) OX=559292 GN=ZEO1 PE=1 SV=3 - [ZEO1_YEAST]	2.53663	9.73	1	1	1	1	113	12.5815	5.42725
	A2	Sequence	# PSMs	# Proteins	# Protein Groups	Protein Group Accessions	Modifications	ΔCn	q-Value	PEP	XCorr	Charge	MH+ [Da]	ΔM [ppm]	RT [min]	# Missed Cleavages
	High	AETAAQDVQQK	1	1	1	Q08245		0	0	7.713e-07	2.53663	2	1188.59	0.767365	8.46725	0
P01123	GTP-binding protein YPT1 OS=Saccharomyces cerevisiae (strain ATCC 204508 / S288c) OX=559292 GN=YPT1 PE=1 SV=2 - [YPT1_YEAST]	2.536	6.8	1	1	1	1	206	23.1996	5.32568
	A2	Sequence	# PSMs	# Proteins	# Protein Groups	Protein Group Accessions	Modifications	ΔCn	q-Value	PEP	XCorr	Charge	MH+ [Da]	ΔM [ppm]	RT [min]	# Missed Cleavages
	High	ESMSQQNLNETTQK	1	1	1	P01123		0	0	4.736e-07	2.536	2	1637.75	4.08514	13.7213	0
P38689	Ribose-phosphate pyrophosphokinase 3 OS=Saccharomyces cerevisiae (strain ATCC 204508 / S288c) OX=559292 GN=PRS3 PE=1 SV=1 - [KPR3_YEAST]	2.53384	2.81	1	1	1	1	320	35.1016	8.29443
	A2	Sequence	# PSMs	# Proteins	# Protein Groups	Protein Group Accessions	Modifications	ΔCn	q-Value	PEP	XCorr	Charge	MH+ [Da]	ΔM [ppm]	RT [min]	# Missed Cleavages
	High	AAEILLENR	1	1	1	P38689		0	0	9.273e-05	2.53384	2	1028.57	1.17962	21.6975	0
P53297	PAB1-binding protein 1 OS=Saccharomyces cerevisiae (strain ATCC 204508 / S288c) OX=559292 GN=PBP1 PE=1 SV=1 - [PBP1_YEAST]	2.53349	1.66	1	1	1	1	722	78.7321	6.91748
	A2	Sequence	# PSMs	# Proteins	# Protein Groups	Protein Group Accessions	Modifications	ΔCn	q-Value	PEP	XCorr	Charge	MH+ [Da]	ΔM [ppm]	RT [min]	# Missed Cleavages
	High	TVSPTTQISAGK	1	1	1	P53297		0	0	1.628e-05	2.53349	2	1189.65	3.00957	14.721	0
Q12363	Transcriptional modulator WTM1 OS=Saccharomyces cerevisiae (strain ATCC 204508 / S288c) OX=559292 GN=WTM1 PE=1 SV=1 - [WTM1_YEAST]	2.51818	2.75	1	1	1	1	437	48.353	5.36377
	A2	Sequence	# PSMs	# Proteins	# Protein Groups	Protein Group Accessions	Modifications	ΔCn	q-Value	PEP	XCorr	Charge	MH+ [Da]	ΔM [ppm]	RT [min]	# Missed Cleavages
	High	AAEAATTDLTYR	1	1	1	Q12363		0	0	8.163e-08	2.51818	2	1282.63	0.623818	18.5424	0
P00815	Histidine biosynthesis trifunctional protein OS=Saccharomyces cerevisiae (strain ATCC 204508 / S288c) OX=559292 GN=HIS4 PE=1 SV=3 - [HIS2_YEAST]	2.51391	1.38	1	1	1	1	799	87.6663	5.2876
	A2	Sequence	# PSMs	# Proteins	# Protein Groups	Protein Group Accessions	Modifications	ΔCn	q-Value	PEP	XCorr	Charge	MH+ [Da]	ΔM [ppm]	RT [min]	# Missed Cleavages
	High	LQDAPEESYTR	1	1	1	P00815		0	0	0.0003958	2.51391	2	1308.61	-0.330527	16.1116	0
P09064	Eukaryotic translation initiation factor 2 subunit beta OS=Saccharomyces cerevisiae (strain ATCC 204508 / S288c) OX=559292 GN=SUI3 PE=1 SV=2 - [IF2B_YEAST]	2.49748	3.51	1	1	1	1	285	31.5546	9.49561
	A2	Sequence	# PSMs	# Proteins	# Protein Groups	Protein Group Accessions	Modifications	ΔCn	q-Value	PEP	XCorr	Charge	MH+ [Da]	ΔM [ppm]	RT [min]	# Missed Cleavages
	High	TNNPELAGDR	1	1	1	P09064		0	0	0.0001241	2.49748	2	1086.52	0.245274	11.302	0
P22138	DNA-directed RNA polymerase I subunit RPA135 OS=Saccharomyces cerevisiae (strain ATCC 204508 / S288c) OX=559292 GN=RPA135 PE=1 SV=1 - [RPA2_YEAST]	2.49112	0.83	1	1	1	1	1203	135.656	7.6499
	A2	Sequence	# PSMs	# Proteins	# Protein Groups	Protein Group Accessions	Modifications	ΔCn	q-Value	PEP	XCorr	Charge	MH+ [Da]	ΔM [ppm]	RT [min]	# Missed Cleavages
	High	ISTQQSDVSR	1	1	1	P22138		0	0	2.129e-07	2.49112	2	1120.56	0.691522	9.47312	0
P25036	Subtilisin-like protease 3 OS=Saccharomyces cerevisiae (strain ATCC 204508 / S288c) OX=559292 GN=YSP3 PE=2 SV=2 - [YSP3_YEAST]	2.48046	5.02	1	1	1	1	478	52.0568	5.42725
	A2	Sequence	# PSMs	# Proteins	# Protein Groups	Protein Group Accessions	Modifications	ΔCn	q-Value	PEP	XCorr	Charge	MH+ [Da]	ΔM [ppm]	RT [min]	# Missed Cleavages
	High	ISNSSLQEEAPWGLHRVSHREKPK	1	1	1	P25036		0	0.913	1	2.48046	3	2785.45	-0.561217	41.8949	2
P04650	60S ribosomal protein L39 OS=Saccharomyces cerevisiae (strain ATCC 204508 / S288c) OX=559292 GN=RPL39 PE=1 SV=3 - [RL39_YEAST]	2.47956	19.61	1	1	1	1	51	6.33755	12.5571
	A2	Sequence	# PSMs	# Proteins	# Protein Groups	Protein Group Accessions	Modifications	ΔCn	q-Value	PEP	XCorr	Charge	MH+ [Da]	ΔM [ppm]	RT [min]	# Missed Cleavages
	High	QNRPLPQWIR	1	1	1	P04650		0	0.005	0.06516	2.47956	3	1307.73	-1.59709	43.671	0
Q12031	Mitochondrial 2-methylisocitrate lyase OS=Saccharomyces cerevisiae (strain ATCC 204508 / S288c) OX=559292 GN=ICL2 PE=1 SV=1 - [ACEB_YEAST]	2.4672	2.61	1	1	1	1	575	64.9348	7.56201
	A2	Sequence	# PSMs	# Proteins	# Protein Groups	Protein Group Accessions	Modifications	ΔCn	q-Value	PEP	XCorr	Charge	MH+ [Da]	ΔM [ppm]	RT [min]	# Missed Cleavages
	High	GAAGIHLEDQmVGGK	1	1	1	Q12031	M11(Oxidation)	0	0.925	1	2.4672	3	1498.75	9.42159	43.9681	0
A6ZYI0	Adenylate kinase OS=Saccharomyces cerevisiae (strain YJM789) OX=307796 GN=ADK1 PE=3 SV=1 - [KAD2_YEAS7]	2.45873	4.5	2	1	1	1	222	24.2385	6.69775
	A2	Sequence	# PSMs	# Proteins	# Protein Groups	Protein Group Accessions	Modifications	ΔCn	q-Value	PEP	XCorr	Charge	MH+ [Da]	ΔM [ppm]	RT [min]	# Missed Cleavages
	High	GTQAPNLQER	1	2	1	A6ZYI0		0	0	3.281e-05	2.45873	2	1113.56	-0.782109	13.5289	0
P12612	T-complex protein 1 subunit alpha OS=Saccharomyces cerevisiae (strain ATCC 204508 / S288c) OX=559292 GN=TCP1 PE=1 SV=2 - [TCPA_YEAST]	2.44284	3.4	1	1	1	1	559	60.4428	6.49365
	A2	Sequence	# PSMs	# Proteins	# Protein Groups	Protein Group Accessions	Modifications	ΔCn	q-Value	PEP	XCorr	Charge	MH+ [Da]	ΔM [ppm]	RT [min]	# Missed Cleavages
	High	mAmGVQINIDDPEQLEQIR	1	1	1	P12612	M1(Oxidation); M3(Oxidation)	0	0.925	1	2.44284	3	2232.06	-3.00278	43.661	0
Q07478	ATP-dependent RNA helicase SUB2 OS=Saccharomyces cerevisiae (strain ATCC 204508 / S288c) OX=559292 GN=SUB2 PE=1 SV=1 - [SUB2_YEAST]	2.44101	6.28	1	1	1	1	446	50.2777	5.51611
	A2	Sequence	# PSMs	# Proteins	# Protein Groups	Protein Group Accessions	Modifications	ΔCn	q-Value	PEP	XCorr	Charge	MH+ [Da]	ΔM [ppm]	RT [min]	# Missed Cleavages
	High	AAEAGETGAATSATEGDNNNNTAAGDKK	1	1	1	Q07478		0	0	1.64e-06	2.44101	3	2636.17	0.505913	11.7591	1
P39522	Dihydroxy-acid dehydratase, mitochondrial OS=Saccharomyces cerevisiae (strain ATCC 204508 / S288c) OX=559292 GN=ILV3 PE=1 SV=2 - [ILV3_YEAST]	2.4317	1.54	1	1	1	1	585	62.8207	7.82568
	A2	Sequence	# PSMs	# Proteins	# Protein Groups	Protein Group Accessions	Modifications	ΔCn	q-Value	PEP	XCorr	Charge	MH+ [Da]	ΔM [ppm]	RT [min]	# Missed Cleavages
	High	DVALLTDGR	1	1	1	P39522		0	0	0.0003466	2.4317	2	959.517	0.871054	22.2324	0
P53177	tRNA wybutosine-synthesizing protein 3 OS=Saccharomyces cerevisiae (strain ATCC 204508 / S288c) OX=559292 GN=TYW3 PE=1 SV=1 - [TYW3_YEAST]	2.40372	4.03	1	1	1	1	273	30.7869	8.00146
	A2	Sequence	# PSMs	# Proteins	# Protein Groups	Protein Group Accessions	Modifications	ΔCn	q-Value	PEP	XCorr	Charge	MH+ [Da]	ΔM [ppm]	RT [min]	# Missed Cleavages
	High	MAAQNAFEQKK	1	1	1	P53177		0	0.868	1	2.40372	3	1265.64	4.76608	21.8519	1
P25567	RNA-binding protein SRO9 OS=Saccharomyces cerevisiae (strain ATCC 204508 / S288c) OX=559292 GN=SRO9 PE=1 SV=2 - [SRO9_YEAST]	2.39468	5.99	1	1	1	1	434	48.0308	8.89502
	A2	Sequence	# PSMs	# Proteins	# Protein Groups	Protein Group Accessions	Modifications	ΔCn	q-Value	PEP	XCorr	Charge	MH+ [Da]	ΔM [ppm]	RT [min]	# Missed Cleavages
	High	NNNNNRSKYHNHFHHNQQHPQQPmVK	1	1	1	P25567	M24(Oxidation)	0	0.926	1	2.39468	3	3264.52	2.84843	43.611	2
P37302	Aminopeptidase Y OS=Saccharomyces cerevisiae (strain ATCC 204508 / S288c) OX=559292 GN=APE3 PE=1 SV=1 - [APE3_YEAST]	2.38844	1.68	1	1	1	1	537	60.0998	5.31299
	A2	Sequence	# PSMs	# Proteins	# Protein Groups	Protein Group Accessions	Modifications	ΔCn	q-Value	PEP	XCorr	Charge	MH+ [Da]	ΔM [ppm]	RT [min]	# Missed Cleavages
	High	TQNIIADTK	1	1	1	P37302		0	0.001	0.004512	2.38844	2	1003.54	0.147962	14.1491	0
P25569	Glucose-induced degradation protein 7 OS=Saccharomyces cerevisiae (strain ATCC 204508 / S288c) OX=559292 GN=GID7 PE=1 SV=2 - [GID7_YEAST]	2.3689	3.09	1	1	1	1	745	84.4633	6.17627
	A2	Sequence	# PSMs	# Proteins	# Protein Groups	Protein Group Accessions	Modifications	ΔCn	q-Value	PEP	XCorr	Charge	MH+ [Da]	ΔM [ppm]	RT [min]	# Missed Cleavages
	High	NcNVVASNPADKEmFASGGDDGK	1	1	1	P25569	C2(Carbamidomethyl); M14(Oxidation)	0	0.918	1	2.3689	3	2399.02	-0.123193	41.6309	1
Q03148	Pyridoxal 5'-phosphate synthase subunit SNZ1 OS=Saccharomyces cerevisiae (strain ATCC 204508 / S288c) OX=559292 GN=SNZ1 PE=1 SV=1 - [SNZ1_YEAST]	2.36638	7.41	1	1	1	1	297	31.7964	5.57959
	A2	Sequence	# PSMs	# Proteins	# Protein Groups	Protein Group Accessions	Modifications	ΔCn	q-Value	PEP	XCorr	Charge	MH+ [Da]	ΔM [ppm]	RT [min]	# Missed Cleavages
	High	IAEKSGAcAVMALESIPADMRK	1	1	1	Q03148	C8(Carbamidomethyl)	0	0.925	1	2.36638	3	2348.18	-0.370748	42.9913	2
P53927	Ribosome biogenesis protein 15 OS=Saccharomyces cerevisiae (strain ATCC 204508 / S288c) OX=559292 GN=NOP15 PE=1 SV=1 - [NOP15_YEAST]	2.35651	13.18	1	1	1	1	220	25.4314	9.27588
	A2	Sequence	# PSMs	# Proteins	# Protein Groups	Protein Group Accessions	Modifications	ΔCn	q-Value	PEP	XCorr	Charge	MH+ [Da]	ΔM [ppm]	RT [min]	# Missed Cleavages
	High	QPTEEKPIQEKEELALETSSSSSDEEDEK	1	1	1	P53927		0	0.843	1	2.35651	3	3292.51	1.91277	43.5943	1
P00958	Methionine--tRNA ligase, cytoplasmic OS=Saccharomyces cerevisiae (strain ATCC 204508 / S288c) OX=559292 GN=MES1 PE=1 SV=4 - [SYMC_YEAST]	2.34073	1.2	1	1	1	1	751	85.6243	6.60986
	A2	Sequence	# PSMs	# Proteins	# Protein Groups	Protein Group Accessions	Modifications	ΔCn	q-Value	PEP	XCorr	Charge	MH+ [Da]	ΔM [ppm]	RT [min]	# Missed Cleavages
	High	ALEEGVTPR	1	1	1	P00958		0	0	0.0008034	2.34073	2	971.516	0.357698	14.2681	0
P38989	Structural maintenance of chromosomes protein 2 OS=Saccharomyces cerevisiae (strain ATCC 204508 / S288c) OX=559292 GN=SMC2 PE=1 SV=1 - [SMC2_YEAST]	2.33971	1.71	1	1	1	1	1170	133.845	7.2251
	A2	Sequence	# PSMs	# Proteins	# Protein Groups	Protein Group Accessions	Modifications	ΔCn	q-Value	PEP	XCorr	Charge	MH+ [Da]	ΔM [ppm]	RT [min]	# Missed Cleavages
	High	KTSEEIDSLNEDVEEIKLQK	1	1	1	P38989		0	0.76	1	2.33971	3	2347.18	-2.10889	42.5889	2
P87191	Putative uncharacterized protein YER119C-A OS=Saccharomyces cerevisiae (strain ATCC 204508 / S288c) OX=559292 GN=YER119C-A PE=5 SV=1 - [YE119_YEAST]	2.32819	19.51	1	1	1	1	123	14.0892	8.29443
	A2	Sequence	# PSMs	# Proteins	# Protein Groups	Protein Group Accessions	Modifications	ΔCn	q-Value	PEP	XCorr	Charge	MH+ [Da]	ΔM [ppm]	RT [min]	# Missed Cleavages
	High	QTTPHNKQcTLLLKPFYSPcENNK	1	1	1	P87191	C9(Carbamidomethyl); C20(Carbamidomethyl)	0	0.896	1	2.32819	3	2918.41	-7.02093	41.5476	1
P38932	Vacuolar protein sorting-associated protein 45 OS=Saccharomyces cerevisiae (strain ATCC 204508 / S288c) OX=559292 GN=VPS45 PE=1 SV=2 - [VPS45_YEAST]	2.3222	3.47	1	1	1	1	577	66.9756	6.26514
	A2	Sequence	# PSMs	# Proteins	# Protein Groups	Protein Group Accessions	Modifications	ΔCn	q-Value	PEP	XCorr	Charge	MH+ [Da]	ΔM [ppm]	RT [min]	# Missed Cleavages
	High	mNLFDVADFYINKIVTSQSK	1	1	1	P38932	M1(Oxidation)	0	0.927	1	2.3222	3	2349.16	-7.87531	41.7623	1
P32481	Eukaryotic translation initiation factor 2 subunit gamma OS=Saccharomyces cerevisiae (strain ATCC 204508 / S288c) OX=559292 GN=GCD11 PE=1 SV=1 - [IF2G_YEAST]	2.30787	1.71	1	1	1	1	527	57.8295	6.80029
	A2	Sequence	# PSMs	# Proteins	# Protein Groups	Protein Group Accessions	Modifications	ΔCn	q-Value	PEP	XCorr	Charge	MH+ [Da]	ΔM [ppm]	RT [min]	# Missed Cleavages
	High	AISGVQTVR	1	1	1	P32481		0	0	0.0001709	2.30787	2	930.537	-0.154365	13.83	0
P04397	Bifunctional protein GAL10 OS=Saccharomyces cerevisiae (strain ATCC 204508 / S288c) OX=559292 GN=GAL10 PE=1 SV=2 - [GAL10_YEAST]	2.30245	2.86	1	1	1	1	699	78.1463	5.97314
	A2	Sequence	# PSMs	# Proteins	# Protein Groups	Protein Group Accessions	Modifications	ΔCn	q-Value	PEP	XCorr	Charge	MH+ [Da]	ΔM [ppm]	RT [min]	# Missed Cleavages
	High	QGFAIEPGRYIDAINQENWK	1	1	1	P04397		0	0.131	1	2.30245	3	2349.16	-0.985034	41.9806	1
P53148	Spindle pole body component SPC105 OS=Saccharomyces cerevisiae (strain ATCC 204508 / S288c) OX=559292 GN=SPC105 PE=1 SV=1 - [SP105_YEAST]	2.29611	1.74	1	1	1	1	917	104.761	5.24951
	A2	Sequence	# PSMs	# Proteins	# Protein Groups	Protein Group Accessions	Modifications	ΔCn	q-Value	PEP	XCorr	Charge	MH+ [Da]	ΔM [ppm]	RT [min]	# Missed Cleavages
	High	LDTVSDYAASVTTPVK	1	1	1	P53148		0	0.881	1	2.29611	2	1666.86	1.95923	43.9938	0
P11076	ADP-ribosylation factor 1 OS=Saccharomyces cerevisiae (strain ATCC 204508 / S288c) OX=559292 GN=ARF1 PE=1 SV=3 - [ARF1_YEAST]	2.27723	4.42	2	1	1	1	181	20.5165	7.34229
	A2	Sequence	# PSMs	# Proteins	# Protein Groups	Protein Group Accessions	Modifications	ΔCn	q-Value	PEP	XCorr	Charge	MH+ [Da]	ΔM [ppm]	RT [min]	# Missed Cleavages
	High	MLNEDELR	1	2	1	P11076		0	0	0.003168	2.27723	2	1019.48	-1.28542	18.8222	0
P21576	Vacuolar protein sorting-associated protein 1 OS=Saccharomyces cerevisiae (strain ATCC 204508 / S288c) OX=559292 GN=VPS1 PE=1 SV=2 - [VPS1_YEAST]	2.26265	2.84	1	1	1	1	704	78.6877	7.91357
	A2	Sequence	# PSMs	# Proteins	# Protein Groups	Protein Group Accessions	Modifications	ΔCn	q-Value	PEP	XCorr	Charge	MH+ [Da]	ΔM [ppm]	RT [min]	# Missed Cleavages
	High	VNQTANELIDLNINDDDKKK	1	1	1	P21576		0	0.907	1	2.26265	2	2300.16	-3.5253	43.6413	2
Q08004	Bud site selection protein 20 OS=Saccharomyces cerevisiae (strain ATCC 204508 / S288c) OX=559292 GN=BUD20 PE=1 SV=1 - [BUD20_YEAST]	2.24948	7.23	1	1	1	1	166	18.5056	8.89502
	A2	Sequence	# PSMs	# Proteins	# Protein Groups	Protein Group Accessions	Modifications	ΔCn	q-Value	PEP	XCorr	Charge	MH+ [Da]	ΔM [ppm]	RT [min]	# Missed Cleavages
	High	VQEITQSVGPEK	1	1	1	Q08004		0	0	7.878e-07	2.24948	2	1314.69	-0.0321711	16.3181	0
P41811	Coatomer subunit beta' OS=Saccharomyces cerevisiae (strain ATCC 204508 / S288c) OX=559292 GN=SEC27 PE=1 SV=1 - [COPB2_YEAST]	2.2397	1.01	1	1	1	1	889	99.3833	4.7417
	A2	Sequence	# PSMs	# Proteins	# Protein Groups	Protein Group Accessions	Modifications	ΔCn	q-Value	PEP	XCorr	Charge	MH+ [Da]	ΔM [ppm]	RT [min]	# Missed Cleavages
	High	ALGDASLQR	1	1	1	P41811		0	0	0.001948	2.2397	2	930.498	-2.18451	15.235	0
P0CX33	40S ribosomal protein S30-A OS=Saccharomyces cerevisiae (strain ATCC 204508 / S288c) OX=559292 GN=RPS30A PE=1 SV=1 - [RS30A_YEAST]	2.2321	14.29	1	1	1	1	63	7.11405	11.6782
	A2	Sequence	# PSMs	# Proteins	# Protein Groups	Protein Group Accessions	Modifications	ΔCn	q-Value	PEP	XCorr	Charge	MH+ [Da]	ΔM [ppm]	RT [min]	# Missed Cleavages
	High	RMNPGPSVQ	1	1	1	P0CX33		0	0.061	0.7109	2.2321	2	985.489	0.329577	13.1016	1
P34072	Negative regulator of RAS-cAMP pathway OS=Saccharomyces cerevisiae (strain ATCC 204508 / S288c) OX=559292 GN=MKS1 PE=1 SV=2 - [MKS1_YEAST]	2.21261	1.88	1	1	1	1	584	65.6026	9.33447
	A2	Sequence	# PSMs	# Proteins	# Protein Groups	Protein Group Accessions	Modifications	ΔCn	q-Value	PEP	XCorr	Charge	MH+ [Da]	ΔM [ppm]	RT [min]	# Missed Cleavages
	High	NIYYVLNPNNK	1	1	1	P34072		0	0.156	1	2.21261	2	1351.71	5.40795	43.8707	0
P19414	Aconitate hydratase, mitochondrial OS=Saccharomyces cerevisiae (strain ATCC 204508 / S288c) OX=559292 GN=ACO1 PE=1 SV=2 - [ACON_YEAST]	2.19573	2.06	1	1	1	1	778	85.3148	8.07471
	A2	Sequence	# PSMs	# Proteins	# Protein Groups	Protein Group Accessions	Modifications	ΔCn	q-Value	PEP	XCorr	Charge	MH+ [Da]	ΔM [ppm]	RT [min]	# Missed Cleavages
	High	GYDAGENTYQAPPADR	1	1	1	P19414		0	0	0.0009643	2.19573	2	1724.75	0.999515	17.3733	0
P40961	Prohibitin-1 OS=Saccharomyces cerevisiae (strain ATCC 204508 / S288c) OX=559292 GN=PHB1 PE=1 SV=2 - [PHB1_YEAST]	2.1881	4.53	1	1	1	1	287	31.4078	8.25049
	A2	Sequence	# PSMs	# Proteins	# Protein Groups	Protein Group Accessions	Modifications	ΔCn	q-Value	PEP	XCorr	Charge	MH+ [Da]	ΔM [ppm]	RT [min]	# Missed Cleavages
	High	AEGEAESAEFISK	1	1	1	P40961		0	0.002	0.01444	2.1881	2	1367.63	-1.67785	19.6081	0
P53255	CWF19-like protein DRN1 OS=Saccharomyces cerevisiae (strain ATCC 204508 / S288c) OX=559292 GN=DRN1 PE=1 SV=1 - [DRN1_YEAST]	2.178	3.16	1	1	1	1	507	58.1695	6.23975
	A2	Sequence	# PSMs	# Proteins	# Protein Groups	Protein Group Accessions	Modifications	ΔCn	q-Value	PEP	XCorr	Charge	MH+ [Da]	ΔM [ppm]	RT [min]	# Missed Cleavages
	High	KINENVTLLHNmGTYK	1	1	1	P53255	M12(Oxidation)	0	0.377	1	2.178	2	1890.98	1.55695	44.2982	1
Q03361	Uncharacterized protein JIP4 OS=Saccharomyces cerevisiae (strain ATCC 204508 / S288c) OX=559292 GN=JIP4 PE=1 SV=2 - [JIP4_YEAST]	2.16805	2.28	1	1	1	1	876	98.6303	9.56885
	A2	Sequence	# PSMs	# Proteins	# Protein Groups	Protein Group Accessions	Modifications	ΔCn	q-Value	PEP	XCorr	Charge	MH+ [Da]	ΔM [ppm]	RT [min]	# Missed Cleavages
	High	HVATPQRSMLDVLDNPSSSR	1	1	1	Q03361		0	0.87	1	2.16805	2	2210.08	-9.78859	43.6979	1
P35997	40S ribosomal protein S27-A OS=Saccharomyces cerevisiae (strain ATCC 204508 / S288c) OX=559292 GN=RPS27A PE=1 SV=1 - [RS27A_YEAST]	2.15973	9.76	2	1	1	1	82	8.87359	9.14404
	A2	Sequence	# PSMs	# Proteins	# Protein Groups	Protein Group Accessions	Modifications	ΔCn	q-Value	PEP	XCorr	Charge	MH+ [Da]	ΔM [ppm]	RT [min]	# Missed Cleavages
	High	LSEGTSFR	1	2	1	P35997		0	0	0.001299	2.15973	2	896.447	-0.0782495	14.5044	0
P14120	60S ribosomal protein L30 OS=Saccharomyces cerevisiae (strain ATCC 204508 / S288c) OX=559292 GN=RPL30 PE=1 SV=3 - [RL30_YEAST]	2.15491	18.1	1	1	1	1	105	11.4083	9.80322
	A2	Sequence	# PSMs	# Proteins	# Protein Groups	Protein Group Accessions	Modifications	ΔCn	q-Value	PEP	XCorr	Charge	MH+ [Da]	ΔM [ppm]	RT [min]	# Missed Cleavages
	High	VGVVSILEAGDSDILTTLA	1	1	1	P14120		0	0.074	0.8062	2.15491	2	1873.02	2.3333	45.3174	0
P39076	T-complex protein 1 subunit beta OS=Saccharomyces cerevisiae (strain ATCC 204508 / S288c) OX=559292 GN=CCT2 PE=1 SV=1 - [TCPB_YEAST]	2.14602	2.28	1	1	1	1	527	57.1679	6.11279
	A2	Sequence	# PSMs	# Proteins	# Protein Groups	Protein Group Accessions	Modifications	ΔCn	q-Value	PEP	XCorr	Charge	MH+ [Da]	ΔM [ppm]	RT [min]	# Missed Cleavages
	High	GATDQTLDEAER	1	1	1	P39076		0	0	1.255e-05	2.14602	2	1305.6	3.41431	15.3437	0
P53914	RNA cytidine acetyltransferase OS=Saccharomyces cerevisiae (strain ATCC 204508 / S288c) OX=559292 GN=KRE33 PE=1 SV=1 - [NAT10_YEAST]	2.14476	1.04	1	1	1	1	1056	119.273	7.79639
	A2	Sequence	# PSMs	# Proteins	# Protein Groups	Protein Group Accessions	Modifications	ΔCn	q-Value	PEP	XCorr	Charge	MH+ [Da]	ΔM [ppm]	RT [min]	# Missed Cleavages
	High	LFVLLPPIDPK	1	1	1	P53914		0	0	0.0008277	2.14476	2	1251.77	1.44237	44.2791	0
Q12083	DNA mismatch repair protein MLH3 OS=Saccharomyces cerevisiae (strain ATCC 204508 / S288c) OX=559292 GN=MLH3 PE=1 SV=1 - [MLH3_YEAST]	2.14068	2.24	1	1	1	1	715	81.9484	8.86572
	A2	Sequence	# PSMs	# Proteins	# Protein Groups	Protein Group Accessions	Modifications	ΔCn	q-Value	PEP	XCorr	Charge	MH+ [Da]	ΔM [ppm]	RT [min]	# Missed Cleavages
	High	LPmDLSHFENYTSVDK	1	1	1	Q12083	M3(Oxidation)	0	0.838	1	2.14068	2	1911.9	9.61159	43.5729	0
P28777	Chorismate synthase OS=Saccharomyces cerevisiae (strain ATCC 204508 / S288c) OX=559292 GN=ARO2 PE=1 SV=1 - [AROC_YEAST]	2.14067	2.66	1	1	1	1	376	40.8126	7.79639
	A2	Sequence	# PSMs	# Proteins	# Protein Groups	Protein Group Accessions	Modifications	ΔCn	q-Value	PEP	XCorr	Charge	MH+ [Da]	ΔM [ppm]	RT [min]	# Missed Cleavages
	High	SVATISQEQK	1	1	1	P28777		0	0	2.078e-05	2.14067	2	1090.57	-1.0268	11.7369	0
P38625	GMP synthase [glutamine-hydrolyzing] OS=Saccharomyces cerevisiae (strain ATCC 204508 / S288c) OX=559292 GN=GUA1 PE=1 SV=4 - [GUAA_YEAST]	2.12812	1.71	1	1	1	1	525	58.4453	6.49365
	A2	Sequence	# PSMs	# Proteins	# Protein Groups	Protein Group Accessions	Modifications	ΔCn	q-Value	PEP	XCorr	Charge	MH+ [Da]	ΔM [ppm]	RT [min]	# Missed Cleavages
	High	SVGVMGDQR	1	1	1	P38625		0	0.003	0.03262	2.12812	2	948.456	-1.31617	13.1104	0
P32471	Elongation factor 1-beta OS=Saccharomyces cerevisiae (strain ATCC 204508 / S288c) OX=559292 GN=EFB1 PE=1 SV=4 - [EF1B_YEAST]	2.1192	4.37	1	1	1	1	206	22.613	4.44971
	A2	Sequence	# PSMs	# Proteins	# Protein Groups	Protein Group Accessions	Modifications	ΔCn	q-Value	PEP	XCorr	Charge	MH+ [Da]	ΔM [ppm]	RT [min]	# Missed Cleavages
	High	QLNASLADK	1	1	1	P32471		0	0	0.001595	2.1192	2	959.516	0.308983	15.1992	0
P40825	Alanine--tRNA ligase, mitochondrial OS=Saccharomyces cerevisiae (strain ATCC 204508 / S288c) OX=559292 GN=ALA1 PE=1 SV=3 - [SYA_YEAST]	2.11826	1.02	1	1	1	1	983	109.991	5.70654
	A2	Sequence	# PSMs	# Proteins	# Protein Groups	Protein Group Accessions	Modifications	ΔCn	q-Value	PEP	XCorr	Charge	MH+ [Da]	ΔM [ppm]	RT [min]	# Missed Cleavages
	High	LGLEPDTEAR	1	1	1	P40825		0	0	0.00109	2.11826	2	1100.56	0.761731	18.3523	0
P36047	Protein phosphatase 1 regulatory subunit SDS22 OS=Saccharomyces cerevisiae (strain ATCC 204508 / S288c) OX=559292 GN=SDS22 PE=1 SV=1 - [SDS22_YEAST]	2.10994	3.55	1	1	1	1	338	38.8636	5.51611
	A2	Sequence	# PSMs	# Proteins	# Protein Groups	Protein Group Accessions	Modifications	ΔCn	q-Value	PEP	XCorr	Charge	MH+ [Da]	ΔM [ppm]	RT [min]	# Missed Cleavages
	High	IVDLDFYDNKIK	1	1	1	P36047		0	0.737	1	2.10994	2	1482.78	-1.52921	43.9722	1
P47143	Adenosine kinase OS=Saccharomyces cerevisiae (strain ATCC 204508 / S288c) OX=559292 GN=ADO1 PE=1 SV=1 - [ADK_YEAST]	2.10761	3.53	1	1	1	1	340	36.3495	5.16064
	A2	Sequence	# PSMs	# Proteins	# Protein Groups	Protein Group Accessions	Modifications	ΔCn	q-Value	PEP	XCorr	Charge	MH+ [Da]	ΔM [ppm]	RT [min]	# Missed Cleavages
	High	LVAGGAAQNTAR	1	1	1	P47143		0	0	2.864e-06	2.10761	2	1128.61	0.0415073	10.6329	0
P32896	Protein PDC2 OS=Saccharomyces cerevisiae (strain ATCC 204508 / S288c) OX=559292 GN=PDC2 PE=1 SV=2 - [PDC2_YEAST]	2.09543	1.3	1	1	1	1	925	103.88	6.43018
	A2	Sequence	# PSMs	# Proteins	# Protein Groups	Protein Group Accessions	Modifications	ΔCn	q-Value	PEP	XCorr	Charge	MH+ [Da]	ΔM [ppm]	RT [min]	# Missed Cleavages
	High	YLQQNTVDNSTK	1	1	1	P32896		0	0	3.382e-05	2.09543	2	1410.69	0.764179	13.1866	0
P17423	Homoserine kinase OS=Saccharomyces cerevisiae (strain ATCC 204508 / S288c) OX=559292 GN=THR1 PE=1 SV=4 - [KHSE_YEAST]	2.09518	3.08	1	1	1	1	357	38.6879	5.41455
	A2	Sequence	# PSMs	# Proteins	# Protein Groups	Protein Group Accessions	Modifications	ΔCn	q-Value	PEP	XCorr	Charge	MH+ [Da]	ΔM [ppm]	RT [min]	# Missed Cleavages
	High	ESEGYSTVPLR	1	1	1	P17423		0	0	0.0004018	2.09518	2	1237.61	1.32533	19.2314	0
Q06103	26S proteasome regulatory subunit RPN7 OS=Saccharomyces cerevisiae (strain ATCC 204508 / S288c) OX=559292 GN=RPN7 PE=1 SV=3 - [RPN7_YEAST]	2.08782	2.1	1	1	1	1	429	48.928	5.24951
	A2	Sequence	# PSMs	# Proteins	# Protein Groups	Protein Group Accessions	Modifications	ΔCn	q-Value	PEP	XCorr	Charge	MH+ [Da]	ΔM [ppm]	RT [min]	# Missed Cleavages
	High	IDVMLTIAR	1	1	1	Q06103		0	0.005	0.05877	2.08782	2	1031.6	6.39296	26.2451	0
P07264	3-isopropylmalate dehydratase OS=Saccharomyces cerevisiae (strain ATCC 204508 / S288c) OX=559292 GN=LEU1 PE=1 SV=3 - [LEUC_YEAST]	2.08437	1.16	1	1	1	1	779	85.7406	5.89697
	A2	Sequence	# PSMs	# Proteins	# Protein Groups	Protein Group Accessions	Modifications	ΔCn	q-Value	PEP	XCorr	Charge	MH+ [Da]	ΔM [ppm]	RT [min]	# Missed Cleavages
	High	LDQQIIIDK	1	1	1	P07264		0	0	0.003087	2.08437	2	1085.62	-0.662235	21.5569	0
Q12460	Nucleolar protein 56 OS=Saccharomyces cerevisiae (strain ATCC 204508 / S288c) OX=559292 GN=NOP56 PE=1 SV=1 - [NOP56_YEAST]	2.07747	1.79	1	1	1	1	504	56.8289	8.89502
	A2	Sequence	# PSMs	# Proteins	# Protein Groups	Protein Group Accessions	Modifications	ΔCn	q-Value	PEP	XCorr	Charge	MH+ [Da]	ΔM [ppm]	RT [min]	# Missed Cleavages
	High	LQQDDIGSR	1	1	1	Q12460		0	0	0.0003525	2.07747	2	1031.51	1.04857	11.9674	0
P36421	Tyrosine--tRNA ligase, cytoplasmic OS=Saccharomyces cerevisiae (strain ATCC 204508 / S288c) OX=559292 GN=TYS1 PE=1 SV=3 - [SYYC_YEAST]	2.07736	2.03	1	1	1	1	394	43.9921	8.44092
	A2	Sequence	# PSMs	# Proteins	# Protein Groups	Protein Group Accessions	Modifications	ΔCn	q-Value	PEP	XCorr	Charge	MH+ [Da]	ΔM [ppm]	RT [min]	# Missed Cleavages
	High	FGGPITYK	1	1	1	P36421		0	0	7.308e-05	2.07736	2	882.473	0.853946	20.473	0
O42831	Putative inosine-5'-monophosphate dehydrogenase-like protein YAR075W OS=Saccharomyces cerevisiae (strain ATCC 204508 / S288c) OX=559292 GN=YAR075W PE=5 SV=1 - [YA075_YEAST]	2.0758	6.37	4	1	1	1	157	16.9926	9.45166
	A2	Sequence	# PSMs	# Proteins	# Protein Groups	Protein Group Accessions	Modifications	ΔCn	q-Value	PEP	XCorr	Charge	MH+ [Da]	ΔM [ppm]	RT [min]	# Missed Cleavages
	High	GMGSIDAMQK	1	4	1	O42831		0	0	0.0007242	2.0758	2	1037.48	1.06875	17.7444	0
P0C0X0	40S ribosomal protein S28-B OS=Saccharomyces cerevisiae (strain ATCC 204508 / S288c) OX=559292 GN=RPS28B PE=1 SV=1 - [RS28B_YEAST]	2.07572	13.43	2	1	1	1	67	7.56017	10.7847
	A2	Sequence	# PSMs	# Proteins	# Protein Groups	Protein Group Accessions	Modifications	ΔCn	q-Value	PEP	XCorr	Charge	MH+ [Da]	ΔM [ppm]	RT [min]	# Missed Cleavages
	High	VEFLEDTSR	1	2	1	P0C0X0		0	0	9.312e-06	2.07572	2	1095.53	1.05265	22.3318	0
P07806	Valine--tRNA ligase, mitochondrial OS=Saccharomyces cerevisiae (strain ATCC 204508 / S288c) OX=559292 GN=VAS1 PE=1 SV=2 - [SYV_YEAST]	2.07153	1.45	1	1	1	1	1104	125.691	6.96143
	A2	Sequence	# PSMs	# Proteins	# Protein Groups	Protein Group Accessions	Modifications	ΔCn	q-Value	PEP	XCorr	Charge	MH+ [Da]	ΔM [ppm]	RT [min]	# Missed Cleavages
	High	SLGNVIDPLDVITGIK	1	1	1	P07806		0	0	0.0005364	2.07153	2	1653.95	3.20812	44.3812	0
P39954	Adenosylhomocysteinase OS=Saccharomyces cerevisiae (strain ATCC 204508 / S288c) OX=559292 GN=SAH1 PE=1 SV=1 - [SAHH_YEAST]	2.07108	2	1	1	1	1	449	49.094	6.23975
	A2	Sequence	# PSMs	# Proteins	# Protein Groups	Protein Group Accessions	Modifications	ΔCn	q-Value	PEP	XCorr	Charge	MH+ [Da]	ΔM [ppm]	RT [min]	# Missed Cleavages
	High	ATDVMLAGK	1	1	1	P39954		0	0	0.0002045	2.07108	2	905.476	-0.695584	15.7391	0
P54839	Hydroxymethylglutaryl-CoA synthase OS=Saccharomyces cerevisiae (strain ATCC 204508 / S288c) OX=559292 GN=ERG13 PE=1 SV=1 - [HMCS_YEAST]	2.0654	2.65	1	1	1	1	491	54.9789	8.1626
	A2	Sequence	# PSMs	# Proteins	# Protein Groups	Protein Group Accessions	Modifications	ΔCn	q-Value	PEP	XCorr	Charge	MH+ [Da]	ΔM [ppm]	RT [min]	# Missed Cleavages
	High	DYDESLTDKNIEK	1	1	1	P54839		0	0	0.000213	2.0654	2	1569.73	-0.219553	18.4728	1
P09938	Ribonucleoside-diphosphate reductase small chain 1 OS=Saccharomyces cerevisiae (strain ATCC 204508 / S288c) OX=559292 GN=RNR2 PE=1 SV=2 - [RIR2_YEAST]	2.06139	2.76	1	1	1	1	399	46.1182	5.24951
	A2	Sequence	# PSMs	# Proteins	# Protein Groups	Protein Group Accessions	Modifications	ΔCn	q-Value	PEP	XCorr	Charge	MH+ [Da]	ΔM [ppm]	RT [min]	# Missed Cleavages
	High	IVTEAVEIEQR	1	1	1	P09938		0	0	1.015e-05	2.06139	2	1286.7	1.03943	21.4036	0
P32381	Actin-related protein 2 OS=Saccharomyces cerevisiae (strain ATCC 204508 / S288c) OX=559292 GN=ARP2 PE=1 SV=1 - [ARP2_YEAST]	2.0588	2.05	1	1	1	1	391	44.0455	5.78271
	A2	Sequence	# PSMs	# Proteins	# Protein Groups	Protein Group Accessions	Modifications	ΔCn	q-Value	PEP	XCorr	Charge	MH+ [Da]	ΔM [ppm]	RT [min]	# Missed Cleavages
	High	TADFETVR	1	1	1	P32381		0	0.001	0.004882	2.0588	2	938.459	1.53956	16.2554	0
P35182	Protein phosphatase 2C homolog 1 OS=Saccharomyces cerevisiae (strain ATCC 204508 / S288c) OX=559292 GN=PTC1 PE=1 SV=1 - [PP2C1_YEAST]	2.05427	3.56	1	1	1	1	281	31.5297	5.04639
	A2	Sequence	# PSMs	# Proteins	# Protein Groups	Protein Group Accessions	Modifications	ΔCn	q-Value	PEP	XCorr	Charge	MH+ [Da]	ΔM [ppm]	RT [min]	# Missed Cleavages
	High	LYTANVGDSR	1	1	1	P35182		0	0.018	0.2856	2.05427	2	1095.54	-1.83484	23.7357	0
P28274	CTP synthase 1 OS=Saccharomyces cerevisiae (strain ATCC 204508 / S288c) OX=559292 GN=URA7 PE=1 SV=2 - [URA7_YEAST]	2.04975	1.73	1	1	1	1	579	64.6691	6.01123
	A2	Sequence	# PSMs	# Proteins	# Protein Groups	Protein Group Accessions	Modifications	ΔCn	q-Value	PEP	XCorr	Charge	MH+ [Da]	ΔM [ppm]	RT [min]	# Missed Cleavages
	High	GTEGMVLAAR	1	1	1	P28274		0	0	0.0003478	2.04975	2	1004.52	1.13896	19.1044	0
P07251	ATP synthase subunit alpha, mitochondrial OS=Saccharomyces cerevisiae (strain ATCC 204508 / S288c) OX=559292 GN=ATP1 PE=1 SV=5 - [ATPA_YEAST]	2.04889	1.83	1	1	1	1	545	58.5723	9.0415
	A2	Sequence	# PSMs	# Proteins	# Protein Groups	Protein Group Accessions	Modifications	ΔCn	q-Value	PEP	XCorr	Charge	MH+ [Da]	ΔM [ppm]	RT [min]	# Missed Cleavages
	High	VLAVGDGIAR	1	1	1	P07251		0	0	8.706e-05	2.04889	2	970.567	-0.911868	20.9634	0
P07560	Ras-related protein SEC4 OS=Saccharomyces cerevisiae (strain ATCC 204508 / S288c) OX=559292 GN=SEC4 PE=1 SV=1 - [SEC4_YEAST]	2.04882	5.58	1	1	1	1	215	23.491	7.09326
	A2	Sequence	# PSMs	# Proteins	# Protein Groups	Protein Group Accessions	Modifications	ΔCn	q-Value	PEP	XCorr	Charge	MH+ [Da]	ΔM [ppm]	RT [min]	# Missed Cleavages
	High	VVTADQGEALAK	1	1	1	P07560		0	0	0.0001196	2.04882	2	1201.64	0.220052	16.1147	0
P38306	Uncharacterized protein YBR197C OS=Saccharomyces cerevisiae (strain ATCC 204508 / S288c) OX=559292 GN=YBR197C PE=1 SV=1 - [YB47_YEAST]	2.04767	5.07	1	1	1	1	217	24.1882	9.0708
	A2	Sequence	# PSMs	# Proteins	# Protein Groups	Protein Group Accessions	Modifications	ΔCn	q-Value	PEP	XCorr	Charge	MH+ [Da]	ΔM [ppm]	RT [min]	# Missed Cleavages
	High	VSDADSTNRRK	1	1	1	P38306		0	0.901	1	2.04767	2	1248.63	-2.61024	22.0373	2
P10622	60S acidic ribosomal protein P1-beta OS=Saccharomyces cerevisiae (strain ATCC 204508 / S288c) OX=559292 GN=RPP1B PE=1 SV=3 - [RLA3_YEAST]	2.03801	15.09	1	1	1	1	106	10.6611	4.00537
	A2	Sequence	# PSMs	# Proteins	# Protein Groups	Protein Group Accessions	Modifications	ΔCn	q-Value	PEP	XCorr	Charge	MH+ [Da]	ΔM [ppm]	RT [min]	# Missed Cleavages
	High	AAGANVDNVWADVYAK	1	1	1	P10622		0	0	0.001401	2.03801	2	1663.81	4.10944	41.524	0
P21524	Ribonucleoside-diphosphate reductase large chain 1 OS=Saccharomyces cerevisiae (strain ATCC 204508 / S288c) OX=559292 GN=RNR1 PE=1 SV=2 - [RIR1_YEAST]	2.03348	1.01	1	1	1	1	888	99.4978	6.18896
	A2	Sequence	# PSMs	# Proteins	# Protein Groups	Protein Group Accessions	Modifications	ΔCn	q-Value	PEP	XCorr	Charge	MH+ [Da]	ΔM [ppm]	RT [min]	# Missed Cleavages
	High	LPFDSEEAR	1	1	1	P21524		0	0	0.0008201	2.03348	2	1063.51	-0.0964805	19.8794	0
Q12440	Anaphase-promoting complex subunit 2 OS=Saccharomyces cerevisiae (strain ATCC 204508 / S288c) OX=559292 GN=APC2 PE=1 SV=1 - [APC2_YEAST]	2.03128	1.76	1	1	1	1	853	99.9144	6.69775
	A2	Sequence	# PSMs	# Proteins	# Protein Groups	Protein Group Accessions	Modifications	ΔCn	q-Value	PEP	XCorr	Charge	MH+ [Da]	ΔM [ppm]	RT [min]	# Missed Cleavages
	High	YILNPSVTTVDALLR	1	1	1	Q12440		0	0.666	1	2.03128	2	1674.95	3.27434	43.9959	0
P12695	Dihydrolipoyllysine-residue acetyltransferase component of pyruvate dehydrogenase complex, mitochondrial OS=Saccharomyces cerevisiae (strain ATCC 204508 / S288c) OX=559292 GN=LAT1 PE=1 SV=1 - [ODP2_YEAST]	2.03055	3.73	1	1	1	1	482	51.786	7.79639
	A2	Sequence	# PSMs	# Proteins	# Protein Groups	Protein Group Accessions	Modifications	ΔCn	q-Value	PEP	XCorr	Charge	MH+ [Da]	ΔM [ppm]	RT [min]	# Missed Cleavages
	High	EGDQLSPGEVIAEIETDK	1	1	1	P12695		0	0.903	1	2.03055	2	1929.91	-7.95971	41.8703	0
P06783	Pheromone a factor receptor OS=Saccharomyces cerevisiae (strain ATCC 204508 / S288c) OX=559292 GN=STE3 PE=1 SV=1 - [STE3_YEAST]	2.01921	4.04	1	1	1	1	470	53.6735	7.6499
	A2	Sequence	# PSMs	# Proteins	# Protein Groups	Protein Group Accessions	Modifications	ΔCn	q-Value	PEP	XCorr	Charge	MH+ [Da]	ΔM [ppm]	RT [min]	# Missed Cleavages
	High	KYLFADKETDDILDEIDLK	1	1	1	P06783		0	0.912	1	2.01921	2	2284.17	6.25365	44.0126	2
P38431	Eukaryotic translation initiation factor 5 OS=Saccharomyces cerevisiae (strain ATCC 204508 / S288c) OX=559292 GN=TIF5 PE=1 SV=1 - [IF5_YEAST]	2.00215	2.72	1	1	1	1	405	45.2328	5.05908
	A2	Sequence	# PSMs	# Proteins	# Protein Groups	Protein Group Accessions	Modifications	ΔCn	q-Value	PEP	XCorr	Charge	MH+ [Da]	ΔM [ppm]	RT [min]	# Missed Cleavages
	High	AAELDVLNDPK	1	1	1	P38431		0	0	0.0004554	2.00215	2	1184.62	1.30495	22.6037	0
P0CX44	60S ribosomal protein L1-B OS=Saccharomyces cerevisiae (strain ATCC 204508 / S288c) OX=559292 GN=RPL1B PE=1 SV=1 - [RL1B_YEAST]	1.99659	3.69	1	1	1	1	217	24.4701	9.71533
	A2	Sequence	# PSMs	# Proteins	# Protein Groups	Protein Group Accessions	Modifications	ΔCn	q-Value	PEP	XCorr	Charge	MH+ [Da]	ΔM [ppm]	RT [min]	# Missed Cleavages
	High	SSMGPAFR	1	1	1	P0CX44		0	0	0.003381	1.99659	2	852.403	-0.136666	16.5453	0
P33302	Pleiotropic ABC efflux transporter of multiple drugs OS=Saccharomyces cerevisiae (strain ATCC 204508 / S288c) OX=559292 GN=PDR5 PE=1 SV=1 - [PDR5_YEAST]	1.98953	0.6	1	1	1	1	1511	170.329	7.81104
	A2	Sequence	# PSMs	# Proteins	# Protein Groups	Protein Group Accessions	Modifications	ΔCn	q-Value	PEP	XCorr	Charge	MH+ [Da]	ΔM [ppm]	RT [min]	# Missed Cleavages
	High	LLNDDEASR	1	1	1	P33302		0	0	0.0003212	1.98953	2	1032.5	1.27317	13.2432	0
P38077	ATP synthase subunit gamma, mitochondrial OS=Saccharomyces cerevisiae (strain ATCC 204508 / S288c) OX=559292 GN=ATP3 PE=1 SV=1 - [ATPG_YEAST]	1.98671	4.18	1	1	1	1	311	34.3289	9.30518
	A2	Sequence	# PSMs	# Proteins	# Protein Groups	Protein Group Accessions	Modifications	ΔCn	q-Value	PEP	XCorr	Charge	MH+ [Da]	ΔM [ppm]	RT [min]	# Missed Cleavages
	High	NLDVEATETGAPK	1	1	1	P38077		0	0	6.869e-06	1.98671	2	1344.67	0.734333	18.5655	0
P37291	Serine hydroxymethyltransferase, cytosolic OS=Saccharomyces cerevisiae (strain ATCC 204508 / S288c) OX=559292 GN=SHM2 PE=1 SV=2 - [GLYC_YEAST]	1.97646	1.92	1	1	1	1	469	52.1856	7.43018
	A2	Sequence	# PSMs	# Proteins	# Protein Groups	Protein Group Accessions	Modifications	ΔCn	q-Value	PEP	XCorr	Charge	MH+ [Da]	ΔM [ppm]	RT [min]	# Missed Cleavages
	High	IGAPAMTTR	1	1	1	P37291		0	0	0.0006837	1.97646	2	917.485	-2.61518	15.559	0
P41058	40S ribosomal protein S29-B OS=Saccharomyces cerevisiae (strain ATCC 204508 / S288c) OX=559292 GN=RPS29B PE=1 SV=3 - [RS29B_YEAST]	1.96875	14.29	1	1	1	1	56	6.72331	10.0083
	A2	Sequence	# PSMs	# Proteins	# Protein Groups	Protein Group Accessions	Modifications	ΔCn	q-Value	PEP	XCorr	Charge	MH+ [Da]	ΔM [ppm]	RT [min]	# Missed Cleavages
	High	ANDIGFHK	1	1	1	P41058		0	0	0.001721	1.96875	2	901.452	-0.402898	12.5259	0
Q06698	Putative ATP-dependent RNA helicase YLR419W OS=Saccharomyces cerevisiae (strain ATCC 204508 / S288c) OX=559292 GN=YLR419W PE=1 SV=1 - [YL419_YEAST]	1.95227	1.25	1	1	1	1	1435	162.943	9.1001
	A2	Sequence	# PSMs	# Proteins	# Protein Groups	Protein Group Accessions	Modifications	ΔCn	q-Value	PEP	XCorr	Charge	MH+ [Da]	ΔM [ppm]	RT [min]	# Missed Cleavages
	High	ETLTARMNDPTYDKASGK	1	1	1	Q06698		0	0.854	1	1.95227	2	1997.96	0.0576418	42.0191	2
P47079	T-complex protein 1 subunit theta OS=Saccharomyces cerevisiae (strain ATCC 204508 / S288c) OX=559292 GN=CCT8 PE=1 SV=1 - [TCPQ_YEAST]	1.95088	1.76	1	1	1	1	568	61.6231	5.71924
	A2	Sequence	# PSMs	# Proteins	# Protein Groups	Protein Group Accessions	Modifications	ΔCn	q-Value	PEP	XCorr	Charge	MH+ [Da]	ΔM [ppm]	RT [min]	# Missed Cleavages
	High	AIDDGVAAVK	1	1	1	P47079		0	0	0.001754	1.95088	2	958.52	-0.146089	17.1883	0
P19211	Eukaryotic translation initiation factor 5A-2 OS=Saccharomyces cerevisiae (strain ATCC 204508 / S288c) OX=559292 GN=ANB1 PE=1 SV=3 - [IF5A2_YEAST]	1.9493	5.1	2	1	1	1	157	17.1203	4.95752
	A2	Sequence	# PSMs	# Proteins	# Protein Groups	Protein Group Accessions	Modifications	ΔCn	q-Value	PEP	XCorr	Charge	MH+ [Da]	ΔM [ppm]	RT [min]	# Missed Cleavages
	High	IVDMSTSK	1	2	1	P19211		0	0	0.003704	1.9493	2	880.444	-0.330366	12.585	0
Q04545	Probable transcription factor TDA9 OS=Saccharomyces cerevisiae (strain ATCC 204508 / S288c) OX=559292 GN=TDA9 PE=1 SV=1 - [TDA9_YEAST]	1.94925	0.96	1	1	1	1	1251	141.377	7.76709
	A2	Sequence	# PSMs	# Proteins	# Protein Groups	Protein Group Accessions	Modifications	ΔCn	q-Value	PEP	XCorr	Charge	MH+ [Da]	ΔM [ppm]	RT [min]	# Missed Cleavages
	High	EQmSLFKTKQNK	1	1	1	Q04545	M3(Oxidation)	0	0.913	1	1.94925	2	1497.77	-5.33732	21.9137	2
P21592	Protoheme IX farnesyltransferase, mitochondrial OS=Saccharomyces cerevisiae (strain ATCC 204508 / S288c) OX=559292 GN=COX10 PE=3 SV=1 - [COX10_YEAST]	1.94864	3.46	1	1	1	1	462	52.114	9.86182
	A2	Sequence	# PSMs	# Proteins	# Protein Groups	Protein Group Accessions	Modifications	ΔCn	q-Value	PEP	XCorr	Charge	MH+ [Da]	ΔM [ppm]	RT [min]	# Missed Cleavages
	High	RPSHAISEGLNmKTLK	1	1	1	P21592	M12(Oxidation)	0	0.751	1	1.94864	2	1797.96	-2.52845	39.5369	1
P0CG63	Polyubiquitin OS=Saccharomyces cerevisiae (strain ATCC 204508 / S288c) OX=559292 GN=UBI4 PE=1 SV=1 - [UBI4P_YEAST]	1.93985	11.81	3	1	1	1	381	42.7999	7.57666
	A2	Sequence	# PSMs	# Proteins	# Protein Groups	Protein Group Accessions	Modifications	ΔCn	q-Value	PEP	XCorr	Charge	MH+ [Da]	ΔM [ppm]	RT [min]	# Missed Cleavages
	High	TLSDYNIQK	1	3	1	P0CG63		0	0.001	0.00709	1.93985	2	1081.55	0.314986	17.3671	0
P42841	Polyadenylation factor subunit 2 OS=Saccharomyces cerevisiae (strain ATCC 204508 / S288c) OX=559292 GN=PFS2 PE=1 SV=1 - [PFS2_YEAST]	1.93904	2.37	1	1	1	1	465	53.1094	8.14795
	A2	Sequence	# PSMs	# Proteins	# Protein Groups	Protein Group Accessions	Modifications	ΔCn	q-Value	PEP	XCorr	Charge	MH+ [Da]	ΔM [ppm]	RT [min]	# Missed Cleavages
	High	QEIPGIDSNIK	1	1	1	P42841		0	0.309	1	1.93904	2	1213.64	0.930187	28.046	0
P37293	Putative N-terminal acetyltransferase 2 OS=Saccharomyces cerevisiae (strain ATCC 204508 / S288c) OX=559292 GN=NAT2 PE=1 SV=2 - [NAT2_YEAST]	1.93085	4.17	1	1	1	1	288	32.7835	9.93506
	A2	Sequence	# PSMs	# Proteins	# Protein Groups	Protein Group Accessions	Modifications	ΔCn	q-Value	PEP	XCorr	Charge	MH+ [Da]	ΔM [ppm]	RT [min]	# Missed Cleavages
	High	VFQTmASGAKIR	1	1	1	P37293	M5(Oxidation)	0	0.804	1	1.93085	2	1324.7	-2.66106	43.8921	1
Q03558	NADPH dehydrogenase 2 OS=Saccharomyces cerevisiae (strain ATCC 204508 / S288c) OX=559292 GN=OYE2 PE=1 SV=3 - [OYE2_YEAST]	1.92842	2.75	1	1	1	1	400	44.9828	6.56592
	A2	Sequence	# PSMs	# Proteins	# Protein Groups	Protein Group Accessions	Modifications	ΔCn	q-Value	PEP	XCorr	Charge	MH+ [Da]	ΔM [ppm]	RT [min]	# Missed Cleavages
	High	TDEYGGSIENR	1	1	1	Q03558		0	0	0.001581	1.92842	2	1240.55	2.48716	14.4611	0
P36534	54S ribosomal protein L40, mitochondrial OS=Saccharomyces cerevisiae (strain ATCC 204508 / S288c) OX=559292 GN=MRPL40 PE=1 SV=2 - [RM40_YEAST]	1.92733	5.39	1	1	1	1	297	33.7298	9.45166
	A2	Sequence	# PSMs	# Proteins	# Protein Groups	Protein Group Accessions	Modifications	ΔCn	q-Value	PEP	XCorr	Charge	MH+ [Da]	ΔM [ppm]	RT [min]	# Missed Cleavages
	High	STPEFmKSDLKEVDEK	1	1	1	P36534	M6(Oxidation)	0	0.866	1	1.92733	2	1898.91	1.30398	41.4731	2
P00817	Inorganic pyrophosphatase OS=Saccharomyces cerevisiae (strain ATCC 204508 / S288c) OX=559292 GN=IPP1 PE=1 SV=4 - [IPYR_YEAST]	1.92306	3.14	1	1	1	1	287	32.2795	5.57959
	A2	Sequence	# PSMs	# Proteins	# Protein Groups	Protein Group Accessions	Modifications	ΔCn	q-Value	PEP	XCorr	Charge	MH+ [Da]	ΔM [ppm]	RT [min]	# Missed Cleavages
	High	LNDIEDVEK	1	1	1	P00817		0	0.008	0.115	1.92306	2	1074.54	9.33248	17.5874	0
P40185	Protein MMF1, mitochondrial OS=Saccharomyces cerevisiae (strain ATCC 204508 / S288c) OX=559292 GN=MMF1 PE=1 SV=1 - [MMF1_YEAST]	1.91169	6.21	1	1	1	1	145	15.8983	9.27588
	A2	Sequence	# PSMs	# Proteins	# Protein Groups	Protein Group Accessions	Modifications	ΔCn	q-Value	PEP	XCorr	Charge	MH+ [Da]	ΔM [ppm]	RT [min]	# Missed Cleavages
	High	AEQVFQNVK	1	1	1	P40185		0	0	0.003847	1.91169	2	1062.56	1.28972	17.5773	0
P25294	Protein SIS1 OS=Saccharomyces cerevisiae (strain ATCC 204508 / S288c) OX=559292 GN=SIS1 PE=1 SV=1 - [SIS1_YEAST]	1.9004	2.27	1	1	1	1	352	37.5667	9.02686
	A2	Sequence	# PSMs	# Proteins	# Protein Groups	Protein Group Accessions	Modifications	ΔCn	q-Value	PEP	XCorr	Charge	MH+ [Da]	ΔM [ppm]	RT [min]	# Missed Cleavages
	High	TIQTIDGR	1	1	1	P25294		0	0	0.0005573	1.9004	2	903.491	1.17856	13.8987	0

## Sheet: Exp1 (HA-PfN8 - control) 
			Proteins exclusive to rub1∆[HA-PfN8] (experiment 1)
Accession	Description
Q12018	Cell division control protein 53 OS=Saccharomyces cerevisiae (strain ATCC 204508 / S288c) OX=559292 GN=CDC53 PE=1 SV=1 - [CDC53_YEAST]
P49626	60S ribosomal protein L4-B OS=Saccharomyces cerevisiae (strain ATCC 204508 / S288c) OX=559292 GN=RPL4B PE=1 SV=2 - [RL4B_YEAST]
P02829	ATP-dependent molecular chaperone HSP82 OS=Saccharomyces cerevisiae (strain ATCC 204508 / S288c) OX=559292 GN=HSP82 PE=1 SV=1 - [HSP82_YEAST]
Q03434	Transposon Ty1-ML2 Gag-Pol polyprotein OS=Saccharomyces cerevisiae (strain ATCC 204508 / S288c) OX=559292 GN=TY1B-ML2 PE=3 SV=2 - [YM12B_YEAST]
P47100	Transposon Ty1-JR2 Gag-Pol polyprotein OS=Saccharomyces cerevisiae (strain ATCC 204508 / S288c) OX=559292 GN=TY1B-JR2 PE=3 SV=3 - [YJ12B_YEAST]
P00924	Enolase 1 OS=Saccharomyces cerevisiae (strain ATCC 204508 / S288c) OX=559292 GN=ENO1 PE=1 SV=3 - [ENO1_YEAST]
Q00955	Acetyl-CoA carboxylase OS=Saccharomyces cerevisiae (strain ATCC 204508 / S288c) OX=559292 GN=ACC1 PE=1 SV=2 - [ACAC_YEAST]
P22202	Heat shock protein SSA4 OS=Saccharomyces cerevisiae (strain ATCC 204508 / S288c) OX=559292 GN=SSA4 PE=1 SV=3 - [HSP74_YEAST]
P17076	60S ribosomal protein L8-A OS=Saccharomyces cerevisiae (strain ATCC 204508 / S288c) OX=559292 GN=RPL8A PE=1 SV=4 - [RL8A_YEAST]
P03965	Carbamoyl-phosphate synthase arginine-specific large chain OS=Saccharomyces cerevisiae (strain ATCC 204508 / S288c) OX=559292 GN=CPA2 PE=1 SV=1 - [CARB_YEAST]
P00360	Glyceraldehyde-3-phosphate dehydrogenase 1 OS=Saccharomyces cerevisiae (strain ATCC 204508 / S288c) OX=559292 GN=TDH1 PE=1 SV=3 - [G3P1_YEAST]
P38249	Eukaryotic translation initiation factor 3 subunit A OS=Saccharomyces cerevisiae (strain ATCC 204508 / S288c) OX=559292 GN=RPG1 PE=1 SV=1 - [EIF3A_YEAST]
P47005	F-box protein DAS1 OS=Saccharomyces cerevisiae (strain ATCC 204508 / S288c) OX=559292 GN=DAS1 PE=1 SV=1 - [DAS1_YEAST]
P09440	C-1-tetrahydrofolate synthase, mitochondrial OS=Saccharomyces cerevisiae (strain ATCC 204508 / S288c) OX=559292 GN=MIS1 PE=1 SV=1 - [C1TM_YEAST]
P46990	60S ribosomal protein L17-B OS=Saccharomyces cerevisiae (strain ATCC 204508 / S288c) OX=559292 GN=RPL17B PE=1 SV=2 - [RL17B_YEAST]
P05759	Ubiquitin-40S ribosomal protein S31 OS=Saccharomyces cerevisiae (strain ATCC 204508 / S288c) OX=559292 GN=RPS31 PE=1 SV=3 - [RS31_YEAST]
P07342	Acetolactate synthase catalytic subunit, mitochondrial OS=Saccharomyces cerevisiae (strain ATCC 204508 / S288c) OX=559292 GN=ILV2 PE=1 SV=1 - [ILVB_YEAST]
B3LGE9	Pentafunctional AROM polypeptide OS=Saccharomyces cerevisiae (strain RM11-1a) OX=285006 GN=ARO1 PE=3 SV=1 - [ARO1_YEAS1]
P32327	Pyruvate carboxylase 2 OS=Saccharomyces cerevisiae (strain ATCC 204508 / S288c) OX=559292 GN=PYC2 PE=1 SV=2 - [PYC2_YEAST]
P24814	SCF E3 ubiquitin ligase complex F-box protein GRR1 OS=Saccharomyces cerevisiae (strain ATCC 204508 / S288c) OX=559292 GN=GRR1 PE=1 SV=1 - [GRR1_YEAST]
P06103	Eukaryotic translation initiation factor 3 subunit B OS=Saccharomyces cerevisiae (strain ATCC 204508 / S288c) OX=559292 GN=PRT1 PE=1 SV=1 - [EIF3B_YEAST]
P52910	Acetyl-coenzyme A synthetase 2 OS=Saccharomyces cerevisiae (strain ATCC 204508 / S288c) OX=559292 GN=ACS2 PE=1 SV=1 - [ACS2_YEAST]
P07283	Phosphomannomutase OS=Saccharomyces cerevisiae (strain ATCC 204508 / S288c) OX=559292 GN=SEC53 PE=1 SV=1 - [PMM_YEAST]
P46367	Potassium-activated aldehyde dehydrogenase, mitochondrial OS=Saccharomyces cerevisiae (strain ATCC 204508 / S288c) OX=559292 GN=ALD4 PE=1 SV=2 - [ALDH4_YEAST]
P15646	rRNA 2'-O-methyltransferase fibrillarin OS=Saccharomyces cerevisiae (strain ATCC 204508 / S288c) OX=559292 GN=NOP1 PE=1 SV=1 - [FBRL_YEAST]
P26263	Pyruvate decarboxylase isozyme 3 OS=Saccharomyces cerevisiae (strain ATCC 204508 / S288c) OX=559292 GN=PDC6 PE=1 SV=3 - [PDC6_YEAST]
P04802	Aspartate--tRNA ligase, cytoplasmic OS=Saccharomyces cerevisiae (strain ATCC 204508 / S288c) OX=559292 GN=DPS1 PE=1 SV=3 - [SYDC_YEAST]
P38352	SCF-associated factor 1 OS=Saccharomyces cerevisiae (strain ATCC 204508 / S288c) OX=559292 GN=SAF1 PE=1 SV=2 - [SAF1_YEAST]
P0CX50	60S ribosomal protein L18-B OS=Saccharomyces cerevisiae (strain ATCC 204508 / S288c) OX=559292 GN=RPL18B PE=1 SV=1 - [RL18B_YEAST]
P19358	S-adenosylmethionine synthase 2 OS=Saccharomyces cerevisiae (strain ATCC 204508 / S288c) OX=559292 GN=SAM2 PE=1 SV=3 - [METK2_YEAST]
P07262	NADP-specific glutamate dehydrogenase 1 OS=Saccharomyces cerevisiae (strain ATCC 204508 / S288c) OX=559292 GN=GDH1 PE=1 SV=2 - [DHE4_YEAST]
P05745	60S ribosomal protein L36-A OS=Saccharomyces cerevisiae (strain ATCC 204508 / S288c) OX=559292 GN=RPL36A PE=1 SV=3 - [RL36A_YEAST]
P10964	DNA-directed RNA polymerase I subunit RPA190 OS=Saccharomyces cerevisiae (strain ATCC 204508 / S288c) OX=559292 GN=RPA190 PE=1 SV=2 - [RPA1_YEAST]
P53221	60S ribosomal protein L26-B OS=Saccharomyces cerevisiae (strain ATCC 204508 / S288c) OX=559292 GN=RPL26B PE=1 SV=2 - [RL26B_YEAST]
P38840	Aromatic amino acid aminotransferase 2 OS=Saccharomyces cerevisiae (strain ATCC 204508 / S288c) OX=559292 GN=ARO9 PE=1 SV=3 - [ARO9_YEAST]
P23254	Transketolase 1 OS=Saccharomyces cerevisiae (strain ATCC 204508 / S288c) OX=559292 GN=TKL1 PE=1 SV=4 - [TKT1_YEAST]
P0CX25	60S ribosomal protein L43-A OS=Saccharomyces cerevisiae (strain ATCC 204508 / S288c) OX=559292 GN=RPL43A PE=1 SV=1 - [RL43A_YEAST]
HA-PfNEDD8	HA-PfNEDD8
P31539	Heat shock protein 104 OS=Saccharomyces cerevisiae (strain ATCC 204508 / S288c) OX=559292 GN=HSP104 PE=1 SV=2 - [HS104_YEAST]
P38707	Asparagine--tRNA ligase, cytoplasmic OS=Saccharomyces cerevisiae (strain ATCC 204508 / S288c) OX=559292 GN=DED81 PE=1 SV=1 - [SYNC_YEAST]
P50095	Inosine-5'-monophosphate dehydrogenase 3 OS=Saccharomyces cerevisiae (strain ATCC 204508 / S288c) OX=559292 GN=IMD3 PE=1 SV=1 - [IMDH3_YEAST]
P38754	60S ribosomal protein L14-B OS=Saccharomyces cerevisiae (strain ATCC 204508 / S288c) OX=559292 GN=RPL14B PE=1 SV=1 - [RL14B_YEAST]
P07245	C-1-tetrahydrofolate synthase, cytoplasmic OS=Saccharomyces cerevisiae (strain ATCC 204508 / S288c) OX=559292 GN=ADE3 PE=1 SV=1 - [C1TC_YEAST]
P00927	Threonine dehydratase, mitochondrial OS=Saccharomyces cerevisiae (strain ATCC 204508 / S288c) OX=559292 GN=ILV1 PE=1 SV=2 - [THDH_YEAST]
P22943	12 kDa heat shock protein OS=Saccharomyces cerevisiae (strain ATCC 204508 / S288c) OX=559292 GN=HSP12 PE=1 SV=1 - [HSP12_YEAST]
P32565	26S proteasome regulatory subunit RPN2 OS=Saccharomyces cerevisiae (strain ATCC 204508 / S288c) OX=559292 GN=RPN2 PE=1 SV=4 - [RPN2_YEAST]
P16387	Pyruvate dehydrogenase E1 component subunit alpha, mitochondrial OS=Saccharomyces cerevisiae (strain ATCC 204508 / S288c) OX=559292 GN=PDA1 PE=1 SV=2 - [ODPA_YEAST]
P19524	Myosin-2 OS=Saccharomyces cerevisiae (strain ATCC 204508 / S288c) OX=559292 GN=MYO2 PE=1 SV=1 - [MYO2_YEAST]
P39004	High-affinity hexose transporter HXT7 OS=Saccharomyces cerevisiae (strain ATCC 204508 / S288c) OX=559292 GN=HXT7 PE=1 SV=1 - [HXT7_YEAST]
P39976	D-2-hydroxyglutarate--pyruvate transhydrogenase DLD3 OS=Saccharomyces cerevisiae (strain ATCC 204508 / S288c) OX=559292 GN=DLD3 PE=1 SV=1 - [DLD3_YEAST]
P22137	Clathrin heavy chain OS=Saccharomyces cerevisiae (strain ATCC 204508 / S288c) OX=559292 GN=CHC1 PE=1 SV=1 - [CLH_YEAST]
P31688	Trehalose-phosphatase OS=Saccharomyces cerevisiae (strain ATCC 204508 / S288c) OX=559292 GN=TPS2 PE=1 SV=3 - [TPS2_YEAST]
P32473	Pyruvate dehydrogenase E1 component subunit beta, mitochondrial OS=Saccharomyces cerevisiae (strain ATCC 204508 / S288c) OX=559292 GN=PDB1 PE=1 SV=2 - [ODPB_YEAST]
Q12466	Tricalbin-1 OS=Saccharomyces cerevisiae (strain ATCC 204508 / S288c) OX=559292 GN=TCB1 PE=1 SV=1 - [TCB1_YEAST]
P05748	60S ribosomal protein L15-A OS=Saccharomyces cerevisiae (strain ATCC 204508 / S288c) OX=559292 GN=RPL15A PE=1 SV=3 - [RL15A_YEAST]
P07834	Cell division control protein 4 OS=Saccharomyces cerevisiae (strain ATCC 204508 / S288c) OX=559292 GN=CDC4 PE=1 SV=2 - [CDC4_YEAST]
P41056	60S ribosomal protein L33-B OS=Saccharomyces cerevisiae (strain ATCC 204508 / S288c) OX=559292 GN=RPL33B PE=1 SV=2 - [RL33B_YEAST]
Q06408	Transaminated amino acid decarboxylase OS=Saccharomyces cerevisiae (strain ATCC 204508 / S288c) OX=559292 GN=ARO10 PE=1 SV=1 - [ARO10_YEAST]
P38427	Trehalose synthase complex regulatory subunit TSL1 OS=Saccharomyces cerevisiae (strain ATCC 204508 / S288c) OX=559292 GN=TSL1 PE=1 SV=1 - [TSL1_YEAST]
A6ZUA1	ATP-dependent RNA helicase DBP3 OS=Saccharomyces cerevisiae (strain YJM789) OX=307796 GN=DBP3 PE=3 SV=1 - [DBP3_YEAS7]
P17967	Protein disulfide-isomerase OS=Saccharomyces cerevisiae (strain ATCC 204508 / S288c) OX=559292 GN=PDI1 PE=1 SV=2 - [PDI_YEAST]
P00931	Tryptophan synthase OS=Saccharomyces cerevisiae (strain ATCC 204508 / S288c) OX=559292 GN=TRP5 PE=1 SV=1 - [TRP_YEAST]
P48570	Homocitrate synthase, cytosolic isozyme OS=Saccharomyces cerevisiae (strain ATCC 204508 / S288c) OX=559292 GN=LYS20 PE=1 SV=1 - [HOSC_YEAST]
P02309	Histone H4 OS=Saccharomyces cerevisiae (strain ATCC 204508 / S288c) OX=559292 GN=HHF1 PE=1 SV=2 - [H4_YEAST]
P05453	Eukaryotic peptide chain release factor GTP-binding subunit OS=Saccharomyces cerevisiae (strain ATCC 204508 / S288c) OX=559292 GN=SUP35 PE=1 SV=1 - [ERF3_YEAST]
Q02892	Nucleolar GTP-binding protein 1 OS=Saccharomyces cerevisiae (strain ATCC 204508 / S288c) OX=559292 GN=NOG1 PE=1 SV=1 - [NOG1_YEAST]
P06105	Protein SCP160 OS=Saccharomyces cerevisiae (strain ATCC 204508 / S288c) OX=559292 GN=SCP160 PE=1 SV=3 - [SC160_YEAST]
P32368	Phosphoinositide phosphatase SAC1 OS=Saccharomyces cerevisiae (strain ATCC 204508 / S288c) OX=559292 GN=SAC1 PE=1 SV=1 - [SAC1_YEAST]
P24000	60S ribosomal protein L24-B OS=Saccharomyces cerevisiae (strain ATCC 204508 / S288c) OX=559292 GN=RPL24B PE=1 SV=1 - [RL24B_YEAST]
P30624	Long-chain-fatty-acid--CoA ligase 1 OS=Saccharomyces cerevisiae (strain ATCC 204508 / S288c) OX=559292 GN=FAA1 PE=1 SV=1 - [LCF1_YEAST]
P50094	Inosine-5'-monophosphate dehydrogenase 4 OS=Saccharomyces cerevisiae (strain ATCC 204508 / S288c) OX=559292 GN=IMD4 PE=1 SV=1 - [IMDH4_YEAST]
P05374	Phosphatidylethanolamine N-methyltransferase OS=Saccharomyces cerevisiae (strain ATCC 204508 / S288c) OX=559292 GN=CHO2 PE=1 SV=1 - [CHO2_YEAST]
Q04511	Ubiquitin ligase complex F-box protein UFO1 OS=Saccharomyces cerevisiae (strain ATCC 204508 / S288c) OX=559292 GN=UFO1 PE=1 SV=1 - [UFO1_YEAST]
P15180	Lysine--tRNA ligase, cytoplasmic OS=Saccharomyces cerevisiae (strain ATCC 204508 / S288c) OX=559292 GN=KRS1 PE=1 SV=2 - [SYKC_YEAST]
P32861	UTP--glucose-1-phosphate uridylyltransferase OS=Saccharomyces cerevisiae (strain ATCC 204508 / S288c) OX=559292 GN=UGP1 PE=1 SV=1 - [UGPA1_YEAST]
P39730	Eukaryotic translation initiation factor 5B OS=Saccharomyces cerevisiae (strain ATCC 204508 / S288c) OX=559292 GN=FUN12 PE=1 SV=2 - [IF2P_YEAST]
P04173	3-isopropylmalate dehydrogenase OS=Saccharomyces cerevisiae (strain ATCC 204508 / S288c) OX=559292 GN=LEU2 PE=1 SV=4 - [LEU3_YEAST]
P38720	6-phosphogluconate dehydrogenase, decarboxylating 1 OS=Saccharomyces cerevisiae (strain ATCC 204508 / S288c) OX=559292 GN=GND1 PE=1 SV=1 - [6PGD1_YEAST]
P32449	Phospho-2-dehydro-3-deoxyheptonate aldolase, tyrosine-inhibited OS=Saccharomyces cerevisiae (strain ATCC 204508 / S288c) OX=559292 GN=ARO4 PE=1 SV=2 - [AROG_YEAST]
A6ZR27	Aldehyde dehydrogenase 5, mitochondrial OS=Saccharomyces cerevisiae (strain YJM789) OX=307796 GN=ALD5 PE=3 SV=1 - [ALDH5_YEAS7]
P39014	F-box protein MET30 OS=Saccharomyces cerevisiae (strain ATCC 204508 / S288c) OX=559292 GN=MET30 PE=1 SV=1 - [MET30_YEAST]
P32288	Glutamine synthetase OS=Saccharomyces cerevisiae (strain ATCC 204508 / S288c) OX=559292 GN=GLN1 PE=1 SV=4 - [GLNA_YEAST]
Q12680	Glutamate synthase [NADH] OS=Saccharomyces cerevisiae (strain ATCC 204508 / S288c) OX=559292 GN=GLT1 PE=1 SV=2 - [GLT1_YEAST]
P04806	Hexokinase-1 OS=Saccharomyces cerevisiae (strain ATCC 204508 / S288c) OX=559292 GN=HXK1 PE=1 SV=2 - [HXKA_YEAST]
Q12159	RNA annealing protein YRA1 OS=Saccharomyces cerevisiae (strain ATCC 204508 / S288c) OX=559292 GN=YRA1 PE=1 SV=2 - [YRA1_YEAST]
P30771	ATP-dependent helicase NAM7 OS=Saccharomyces cerevisiae (strain ATCC 204508 / S288c) OX=559292 GN=NAM7 PE=1 SV=1 - [NAM7_YEAST]
P14742	Glutamine--fructose-6-phosphate aminotransferase [isomerizing] OS=Saccharomyces cerevisiae (strain ATCC 204508 / S288c) OX=559292 GN=GFA1 PE=1 SV=4 - [GFA1_YEAST]
Q08273	RING-box protein HRT1 OS=Saccharomyces cerevisiae (strain ATCC 204508 / S288c) OX=559292 GN=HRT1 PE=1 SV=1 - [RBX1_YEAST]
P52286	Suppressor of kinetochore protein 1 OS=Saccharomyces cerevisiae (strain ATCC 204508 / S288c) OX=559292 GN=SKP1 PE=1 SV=2 - [SKP1_YEAST]
P53131	Pre-mRNA-splicing factor ATP-dependent RNA helicase PRP43 OS=Saccharomyces cerevisiae (strain ATCC 204508 / S288c) OX=559292 GN=PRP43 PE=1 SV=1 - [PRP43_YEAST]
P38911	FK506-binding nuclear protein OS=Saccharomyces cerevisiae (strain ATCC 204508 / S288c) OX=559292 GN=FPR3 PE=1 SV=2 - [FKBP3_YEAST]
P04840	Mitochondrial outer membrane protein porin 1 OS=Saccharomyces cerevisiae (strain ATCC 204508 / S288c) OX=559292 GN=POR1 PE=1 SV=4 - [VDAC1_YEAST]
P15992	Heat shock protein 26 OS=Saccharomyces cerevisiae (strain ATCC 204508 / S288c) OX=559292 GN=HSP26 PE=1 SV=3 - [HSP26_YEAST]
P40010	Nuclear GTP-binding protein NUG1 OS=Saccharomyces cerevisiae (strain ATCC 204508 / S288c) OX=559292 GN=NUG1 PE=1 SV=1 - [NUG1_YEAST]
P49089	Asparagine synthetase [glutamine-hydrolyzing] 1 OS=Saccharomyces cerevisiae (strain ATCC 204508 / S288c) OX=559292 GN=ASN1 PE=1 SV=2 - [ASNS1_YEAST]
P23641	Mitochondrial phosphate carrier protein OS=Saccharomyces cerevisiae (strain ATCC 204508 / S288c) OX=559292 GN=MIR1 PE=1 SV=1 - [MPCP_YEAST]
P13188	Glutamine--tRNA ligase OS=Saccharomyces cerevisiae (strain ATCC 204508 / S288c) OX=559292 GN=GLN4 PE=1 SV=2 - [SYQ_YEAST]
P48164	40S ribosomal protein S7-B OS=Saccharomyces cerevisiae (strain ATCC 204508 / S288c) OX=559292 GN=RPS7B PE=1 SV=1 - [RS7B_YEAST]
P23301	Eukaryotic translation initiation factor 5A-1 OS=Saccharomyces cerevisiae (strain ATCC 204508 / S288c) OX=559292 GN=HYP2 PE=1 SV=3 - [IF5A1_YEAST]
P48589	40S ribosomal protein S12 OS=Saccharomyces cerevisiae (strain ATCC 204508 / S288c) OX=559292 GN=RPS12 PE=1 SV=1 - [RS12_YEAST]
P28241	Isocitrate dehydrogenase [NAD] subunit 2, mitochondrial OS=Saccharomyces cerevisiae (strain ATCC 204508 / S288c) OX=559292 GN=IDH2 PE=1 SV=1 - [IDH2_YEAST]
Q05506	Arginine--tRNA ligase, cytoplasmic OS=Saccharomyces cerevisiae (strain ATCC 204508 / S288c) OX=559292 GN=YDR341C PE=1 SV=1 - [SYRC_YEAST]
P06738	Glycogen phosphorylase OS=Saccharomyces cerevisiae (strain ATCC 204508 / S288c) OX=559292 GN=GPH1 PE=1 SV=4 - [PHSG_YEAST]
P25367	[PIN+] prion protein RNQ1 OS=Saccharomyces cerevisiae (strain ATCC 204508 / S288c) OX=559292 GN=RNQ1 PE=1 SV=2 - [RNQ1_YEAST]
P08518	DNA-directed RNA polymerase II subunit RPB2 OS=Saccharomyces cerevisiae (strain ATCC 204508 / S288c) OX=559292 GN=RPB2 PE=1 SV=2 - [RPB2_YEAST]
P34760	Peroxiredoxin TSA1 OS=Saccharomyces cerevisiae (strain ATCC 204508 / S288c) OX=559292 GN=TSA1 PE=1 SV=3 - [TSA1_YEAST]
P15705	Heat shock protein STI1 OS=Saccharomyces cerevisiae (strain ATCC 204508 / S288c) OX=559292 GN=STI1 PE=1 SV=1 - [STI1_YEAST]
P32558	FACT complex subunit SPT16 OS=Saccharomyces cerevisiae (strain ATCC 204508 / S288c) OX=559292 GN=SPT16 PE=1 SV=1 - [SPT16_YEAST]
P06208	2-isopropylmalate synthase OS=Saccharomyces cerevisiae (strain ATCC 204508 / S288c) OX=559292 GN=LEU4 PE=1 SV=1 - [LEU1_YEAST]
P40991	25S rRNA (cytosine(2870)-C(5))-methyltransferase OS=Saccharomyces cerevisiae (strain ATCC 204508 / S288c) OX=559292 GN=NOP2 PE=1 SV=1 - [NOP2_YEAST]
Q01939	26S proteasome regulatory subunit 8 homolog OS=Saccharomyces cerevisiae (strain ATCC 204508 / S288c) OX=559292 GN=RPT6 PE=1 SV=4 - [PRS8_YEAST]
A6ZXG9	ATP-dependent RNA helicase DHH1 OS=Saccharomyces cerevisiae (strain YJM789) OX=307796 GN=DHH1 PE=3 SV=1 - [DHH1_YEAS7]
Q00764	Alpha,alpha-trehalose-phosphate synthase [UDP-forming] 56 kDa subunit OS=Saccharomyces cerevisiae (strain ATCC 204508 / S288c) OX=559292 GN=TPS1 PE=1 SV=2 - [TPS1_YEAST]
P00899	Anthranilate synthase component 1 OS=Saccharomyces cerevisiae (strain ATCC 204508 / S288c) OX=559292 GN=TRP2 PE=1 SV=4 - [TRPE_YEAST]
P38219	Obg-like ATPase 1 OS=Saccharomyces cerevisiae (strain ATCC 204508 / S288c) OX=559292 GN=OLA1 PE=1 SV=1 - [OLA1_YEAST]
P53128	Methylenetetrahydrofolate reductase 2 OS=Saccharomyces cerevisiae (strain ATCC 204508 / S288c) OX=559292 GN=MET13 PE=1 SV=2 - [MTHR2_YEAST]
P31373	Cystathionine gamma-lyase OS=Saccharomyces cerevisiae (strain ATCC 204508 / S288c) OX=559292 GN=CYS3 PE=1 SV=2 - [CYS3_YEAST]
Q08208	Nucleolar protein 12 OS=Saccharomyces cerevisiae (strain ATCC 204508 / S288c) OX=559292 GN=NOP12 PE=1 SV=1 - [NOP12_YEAST]
Q03532	ATP-dependent RNA helicase HAS1 OS=Saccharomyces cerevisiae (strain ATCC 204508 / S288c) OX=559292 GN=HAS1 PE=1 SV=1 - [HAS1_YEAST]
P18759	Vesicular-fusion protein SEC18 OS=Saccharomyces cerevisiae (strain ATCC 204508 / S288c) OX=559292 GN=SEC18 PE=1 SV=2 - [SEC18_YEAST]
P07284	Serine--tRNA ligase, cytoplasmic OS=Saccharomyces cerevisiae (strain ATCC 204508 / S288c) OX=559292 GN=SES1 PE=1 SV=2 - [SYSC_YEAST]
P40215	External NADH-ubiquinone oxidoreductase 1, mitochondrial OS=Saccharomyces cerevisiae (strain ATCC 204508 / S288c) OX=559292 GN=NDE1 PE=1 SV=1 - [NDH1_YEAST]
P43535	Protein GCN20 OS=Saccharomyces cerevisiae (strain ATCC 204508 / S288c) OX=559292 GN=GCN20 PE=1 SV=1 - [GCN20_YEAST]
P17709	Glucokinase-1 OS=Saccharomyces cerevisiae (strain ATCC 204508 / S288c) OX=559292 GN=GLK1 PE=1 SV=1 - [HXKG_YEAST]
Q00055	Glycerol-3-phosphate dehydrogenase [NAD(+)] 1 OS=Saccharomyces cerevisiae (strain ATCC 204508 / S288c) OX=559292 GN=GPD1 PE=1 SV=4 - [GPD1_YEAST]
P52491	NEDD8-conjugating enzyme UBC12 OS=Saccharomyces cerevisiae (strain ATCC 204508 / S288c) OX=559292 GN=UBC12 PE=1 SV=1 - [UBC12_YEAST]
Q03640	Tricalbin-3 OS=Saccharomyces cerevisiae (strain ATCC 204508 / S288c) OX=559292 GN=TCB3 PE=1 SV=1 - [TCB3_YEAST]
P41277	Glycerol-1-phosphate phosphohydrolase 1 OS=Saccharomyces cerevisiae (strain ATCC 204508 / S288c) OX=559292 GN=GPP1 PE=1 SV=3 - [GPP1_YEAST]
P06786	DNA topoisomerase 2 OS=Saccharomyces cerevisiae (strain ATCC 204508 / S288c) OX=559292 GN=TOP2 PE=1 SV=2 - [TOP2_YEAST]
P38616	Protein YGP1 OS=Saccharomyces cerevisiae (strain ATCC 204508 / S288c) OX=559292 GN=YGP1 PE=1 SV=2 - [YGP1_YEAST]
P38861	60S ribosomal export protein NMD3 OS=Saccharomyces cerevisiae (strain ATCC 204508 / S288c) OX=559292 GN=NMD3 PE=1 SV=3 - [NMD3_YEAST]
P38764	26S proteasome regulatory subunit RPN1 OS=Saccharomyces cerevisiae (strain ATCC 204508 / S288c) OX=559292 GN=RPN1 PE=1 SV=3 - [RPN1_YEAST]
P07703	DNA-directed RNA polymerases I and III subunit RPAC1 OS=Saccharomyces cerevisiae (strain ATCC 204508 / S288c) OX=559292 GN=RPC40 PE=1 SV=1 - [RPAC1_YEAST]
P04050	DNA-directed RNA polymerase II subunit RPB1 OS=Saccharomyces cerevisiae (strain ATCC 204508 / S288c) OX=559292 GN=RPO21 PE=1 SV=2 - [RPB1_YEAST]
P37838	Nucleolar protein 4 OS=Saccharomyces cerevisiae (strain ATCC 204508 / S288c) OX=559292 GN=NOP4 PE=1 SV=1 - [NOP4_YEAST]
P53145	Large subunit GTPase 1 OS=Saccharomyces cerevisiae (strain ATCC 204508 / S288c) OX=559292 GN=LSG1 PE=1 SV=1 - [LSG1_YEAST]
P38712	ATP-dependent rRNA helicase RRP3 OS=Saccharomyces cerevisiae (strain ATCC 204508 / S288c) OX=559292 GN=RRP3 PE=1 SV=2 - [RRP3_YEAST]
P09232	Cerevisin OS=Saccharomyces cerevisiae (strain ATCC 204508 / S288c) OX=559292 GN=PRB1 PE=1 SV=1 - [PRTB_YEAST]
Q12522	Eukaryotic translation initiation factor 6 OS=Saccharomyces cerevisiae (strain ATCC 204508 / S288c) OX=559292 GN=TIF6 PE=1 SV=1 - [IF6_YEAST]
P29547	Elongation factor 1-gamma 1 OS=Saccharomyces cerevisiae (strain ATCC 204508 / S288c) OX=559292 GN=CAM1 PE=1 SV=2 - [EF1G1_YEAST]
P38205	Multisite-specific tRNA:(cytosine-C(5))-methyltransferase OS=Saccharomyces cerevisiae (strain ATCC 204508 / S288c) OX=559292 GN=NCL1 PE=1 SV=1 - [NCL1_YEAST]
P49090	Asparagine synthetase [glutamine-hydrolyzing] 2 OS=Saccharomyces cerevisiae (strain ATCC 204508 / S288c) OX=559292 GN=ASN2 PE=1 SV=2 - [ASNS2_YEAST]
P40525	60S ribosomal protein L34-B OS=Saccharomyces cerevisiae (strain ATCC 204508 / S288c) OX=559292 GN=RPL34B PE=1 SV=1 - [RL34B_YEAST]
P09032	Translation initiation factor eIF-2B subunit gamma OS=Saccharomyces cerevisiae (strain ATCC 204508 / S288c) OX=559292 GN=GCD1 PE=1 SV=3 - [EI2BG_YEAST]
P0C2H8	60S ribosomal protein L31-A OS=Saccharomyces cerevisiae (strain ATCC 204508 / S288c) OX=559292 GN=RPL31A PE=1 SV=1 - [RL31A_YEAST]
P53723	UPF0674 endoplasmic reticulum membrane protein YNR021W OS=Saccharomyces cerevisiae (strain ATCC 204508 / S288c) OX=559292 GN=YNR021W PE=1 SV=3 - [YN8B_YEAST]
P47912	Long-chain-fatty-acid--CoA ligase 4 OS=Saccharomyces cerevisiae (strain ATCC 204508 / S288c) OX=559292 GN=FAA4 PE=1 SV=1 - [LCF4_YEAST]
P02293	Histone H2B.1 OS=Saccharomyces cerevisiae (strain ATCC 204508 / S288c) OX=559292 GN=HTB1 PE=1 SV=2 - [H2B1_YEAST]
Q06205	FK506-binding protein 4 OS=Saccharomyces cerevisiae (strain ATCC 204508 / S288c) OX=559292 GN=FPR4 PE=1 SV=1 - [FKBP4_YEAST]
Q04013	Citrate/oxoglutarate carrier protein OS=Saccharomyces cerevisiae (strain ATCC 204508 / S288c) OX=559292 GN=YHM2 PE=1 SV=1 - [YHM2_YEAST]
P36013	NAD-dependent malic enzyme, mitochondrial OS=Saccharomyces cerevisiae (strain ATCC 204508 / S288c) OX=559292 GN=MAE1 PE=1 SV=1 - [MAOM_YEAST]
P27476	Nuclear localization sequence-binding protein OS=Saccharomyces cerevisiae (strain ATCC 204508 / S288c) OX=559292 GN=NSR1 PE=1 SV=1 - [NSR1_YEAST]
P38891	Branched-chain-amino-acid aminotransferase, mitochondrial OS=Saccharomyces cerevisiae (strain ATCC 204508 / S288c) OX=559292 GN=BAT1 PE=1 SV=1 - [BCA1_YEAST]
P32466	Low-affinity glucose transporter HXT3 OS=Saccharomyces cerevisiae (strain ATCC 204508 / S288c) OX=559292 GN=HXT3 PE=1 SV=1 - [HXT3_YEAST]
P53090	Aromatic/aminoadipate aminotransferase 1 OS=Saccharomyces cerevisiae (strain ATCC 204508 / S288c) OX=559292 GN=ARO8 PE=1 SV=1 - [ARO8_YEAST]
A6ZT99	Nascent polypeptide-associated complex subunit alpha OS=Saccharomyces cerevisiae (strain YJM789) OX=307796 GN=EGD2 PE=3 SV=1 - [NACA_YEAS7]
P21304	Periodic tryptophan protein 1 OS=Saccharomyces cerevisiae (strain ATCC 204508 / S288c) OX=559292 GN=PWP1 PE=1 SV=1 - [PWP1_YEAST]
P40495	Homoisocitrate dehydrogenase, mitochondrial OS=Saccharomyces cerevisiae (strain ATCC 204508 / S288c) OX=559292 GN=LYS12 PE=1 SV=1 - [LYS12_YEAST]
Q06706	Elongator complex protein 1 OS=Saccharomyces cerevisiae (strain ATCC 204508 / S288c) OX=559292 GN=IKI3 PE=1 SV=1 - [ELP1_YEAST]
Q03690	Clustered mitochondria protein 1 OS=Saccharomyces cerevisiae (strain ATCC 204508 / S288c) OX=559292 GN=CLU1 PE=1 SV=1 - [CLU_YEAST]
Q01662	Methionine aminopeptidase 1 OS=Saccharomyces cerevisiae (strain ATCC 204508 / S288c) OX=559292 GN=MAP1 PE=1 SV=2 - [MAP1_YEAST]
P08524	Farnesyl pyrophosphate synthase OS=Saccharomyces cerevisiae (strain ATCC 204508 / S288c) OX=559292 GN=ERG20 PE=1 SV=2 - [FPPS_YEAST]
P53337	ER-derived vesicles protein ERV29 OS=Saccharomyces cerevisiae (strain ATCC 204508 / S288c) OX=559292 GN=ERV29 PE=1 SV=1 - [ERV29_YEAST]
A6ZZ25	Eukaryotic translation initiation factor 3 subunit G OS=Saccharomyces cerevisiae (strain YJM789) OX=307796 GN=TIF35 PE=3 SV=1 - [EIF3G_YEAS7]
P07244	Bifunctional purine biosynthetic protein ADE5,7 OS=Saccharomyces cerevisiae (strain ATCC 204508 / S288c) OX=559292 GN=ADE5,7 PE=1 SV=1 - [PUR2_YEAST]
P32332	Mitochondrial oxaloacetate transport protein OS=Saccharomyces cerevisiae (strain ATCC 204508 / S288c) OX=559292 GN=OAC1 PE=1 SV=1 - [OAC1_YEAST]
Q01477	Ubiquitin carboxyl-terminal hydrolase 3 OS=Saccharomyces cerevisiae (strain ATCC 204508 / S288c) OX=559292 GN=UBP3 PE=1 SV=1 - [UBP3_YEAST]
P02992	Elongation factor Tu, mitochondrial OS=Saccharomyces cerevisiae (strain ATCC 204508 / S288c) OX=559292 GN=TUF1 PE=1 SV=1 - [EFTU_YEAST]
P40413	T-complex protein 1 subunit epsilon OS=Saccharomyces cerevisiae (strain ATCC 204508 / S288c) OX=559292 GN=CCT5 PE=1 SV=3 - [TCPE_YEAST]
P41810	Coatomer subunit beta OS=Saccharomyces cerevisiae (strain ATCC 204508 / S288c) OX=559292 GN=SEC26 PE=1 SV=2 - [COPB_YEAST]
P22147	5'-3' exoribonuclease 1 OS=Saccharomyces cerevisiae (strain ATCC 204508 / S288c) OX=559292 GN=XRN1 PE=1 SV=1 - [XRN1_YEAST]
P25491	Mitochondrial protein import protein MAS5 OS=Saccharomyces cerevisiae (strain ATCC 204508 / S288c) OX=559292 GN=YDJ1 PE=1 SV=1 - [MAS5_YEAST]
P38626	NADH-cytochrome b5 reductase 1 OS=Saccharomyces cerevisiae (strain ATCC 204508 / S288c) OX=559292 GN=CBR1 PE=1 SV=2 - [NCB5R_YEAST]
P39692	Sulfite reductase [NADPH] flavoprotein component OS=Saccharomyces cerevisiae (strain ATCC 204508 / S288c) OX=559292 GN=MET10 PE=1 SV=2 - [MET10_YEAST]
Q01560	Nucleolar protein 3 OS=Saccharomyces cerevisiae (strain ATCC 204508 / S288c) OX=559292 GN=NPL3 PE=1 SV=1 - [NOP3_YEAST]
P39940	E3 ubiquitin-protein ligase RSP5 OS=Saccharomyces cerevisiae (strain ATCC 204508 / S288c) OX=559292 GN=RSP5 PE=1 SV=1 - [RSP5_YEAST]
P14682	Ubiquitin-conjugating enzyme E2-34 kDa OS=Saccharomyces cerevisiae (strain ATCC 204508 / S288c) OX=559292 GN=CDC34 PE=1 SV=1 - [UBC3_YEAST]
P13663	Aspartate-semialdehyde dehydrogenase OS=Saccharomyces cerevisiae (strain ATCC 204508 / S288c) OX=559292 GN=HOM2 PE=1 SV=1 - [DHAS_YEAST]
P23542	Aspartate aminotransferase, cytoplasmic OS=Saccharomyces cerevisiae (strain ATCC 204508 / S288c) OX=559292 GN=AAT2 PE=1 SV=3 - [AATC_YEAST]
P25045	Serine palmitoyltransferase 1 OS=Saccharomyces cerevisiae (strain ATCC 204508 / S288c) OX=559292 GN=LCB1 PE=1 SV=2 - [LCB1_YEAST]
P32598	Serine/threonine-protein phosphatase PP1-2 OS=Saccharomyces cerevisiae (strain ATCC 204508 / S288c) OX=559292 GN=GLC7 PE=1 SV=1 - [PP12_YEAST]
Q07551	NADPH-dependent alpha-keto amide reductase OS=Saccharomyces cerevisiae (strain ATCC 204508 / S288c) OX=559292 GN=YDL124W PE=1 SV=1 - [KAR_YEAST]
P30822	Exportin-1 OS=Saccharomyces cerevisiae (strain ATCC 204508 / S288c) OX=559292 GN=CRM1 PE=1 SV=1 - [XPO1_YEAST]
Q06479	F-box protein YLR352W OS=Saccharomyces cerevisiae (strain ATCC 204508 / S288c) OX=559292 GN=YLR352W PE=1 SV=1 - [YL352_YEAST]
P14906	Protein translocation protein SEC63 OS=Saccharomyces cerevisiae (strain ATCC 204508 / S288c) OX=559292 GN=SEC63 PE=1 SV=2 - [SEC63_YEAST]
P38630	Replication factor C subunit 1 OS=Saccharomyces cerevisiae (strain ATCC 204508 / S288c) OX=559292 GN=RFC1 PE=1 SV=1 - [RFC1_YEAST]
P27692	Transcription elongation factor SPT5 OS=Saccharomyces cerevisiae (strain ATCC 204508 / S288c) OX=559292 GN=SPT5 PE=1 SV=1 - [SPT5_YEAST]
Q04792	Glutamate decarboxylase OS=Saccharomyces cerevisiae (strain ATCC 204508 / S288c) OX=559292 GN=GAD1 PE=1 SV=1 - [DCE_YEAST]
P15625	Phenylalanine--tRNA ligase alpha subunit OS=Saccharomyces cerevisiae (strain ATCC 204508 / S288c) OX=559292 GN=FRS2 PE=1 SV=3 - [SYFA_YEAST]
P05747	60S ribosomal protein L29 OS=Saccharomyces cerevisiae (strain ATCC 204508 / S288c) OX=559292 GN=RPL29 PE=1 SV=3 - [RL29_YEAST]
P06115	Catalase T OS=Saccharomyces cerevisiae (strain ATCC 204508 / S288c) OX=559292 GN=CTT1 PE=1 SV=3 - [CATT_YEAST]
Q06685	Inositol hexakisphosphate and diphosphoinositol-pentakisphosphate kinase OS=Saccharomyces cerevisiae (strain ATCC 204508 / S288c) OX=559292 GN=VIP1 PE=1 SV=1 - [VIP1_YEAST]
P04911	Histone H2A.1 OS=Saccharomyces cerevisiae (strain ATCC 204508 / S288c) OX=559292 GN=HTA1 PE=1 SV=2 - [H2A1_YEAST]
P38221	Phosphatidate cytidylyltransferase OS=Saccharomyces cerevisiae (strain ATCC 204508 / S288c) OX=559292 GN=CDS1 PE=1 SV=1 - [CDS1_YEAST]
Q06142	Importin subunit beta-1 OS=Saccharomyces cerevisiae (strain ATCC 204508 / S288c) OX=559292 GN=KAP95 PE=1 SV=1 - [IMB1_YEAST]
P07246	Alcohol dehydrogenase 3, mitochondrial OS=Saccharomyces cerevisiae (strain ATCC 204508 / S288c) OX=559292 GN=ADH3 PE=1 SV=2 - [ADH3_YEAST]
P19262	Dihydrolipoyllysine-residue succinyltransferase component of 2-oxoglutarate dehydrogenase complex, mitochondrial OS=Saccharomyces cerevisiae (strain ATCC 204508 / S288c) OX=559292 GN=KGD2 PE=1 SV=2 - [ODO2_YEAST]
P32501	Translation initiation factor eIF-2B subunit epsilon OS=Saccharomyces cerevisiae (strain ATCC 204508 / S288c) OX=559292 GN=GCD6 PE=1 SV=1 - [EI2BE_YEAST]
P16120	Threonine synthase OS=Saccharomyces cerevisiae (strain ATCC 204508 / S288c) OX=559292 GN=THR4 PE=1 SV=1 - [THRC_YEAST]
D6VTK4	Pheromone alpha factor receptor OS=Saccharomyces cerevisiae (strain ATCC 204508 / S288c) OX=559292 GN=STE2 PE=1 SV=2 - [STE2_YEAST]
P07991	Ornithine aminotransferase OS=Saccharomyces cerevisiae (strain ATCC 204508 / S288c) OX=559292 GN=CAR2 PE=1 SV=2 - [OAT_YEAST]
P37292	Serine hydroxymethyltransferase, mitochondrial OS=Saccharomyces cerevisiae (strain ATCC 204508 / S288c) OX=559292 GN=SHM1 PE=1 SV=2 - [GLYM_YEAST]
P20107	Zinc/cadmium resistance protein OS=Saccharomyces cerevisiae (strain ATCC 204508 / S288c) OX=559292 GN=ZRC1 PE=1 SV=2 - [ZRC1_YEAST]
P15424	ATP-dependent RNA helicase MSS116, mitochondrial OS=Saccharomyces cerevisiae (strain ATCC 204508 / S288c) OX=559292 GN=MSS116 PE=1 SV=1 - [MS116_YEAST]
P32454	Aminopeptidase 2, mitochondrial OS=Saccharomyces cerevisiae (strain ATCC 204508 / S288c) OX=559292 GN=APE2 PE=1 SV=4 - [APE2_YEAST]
P0CX27	60S ribosomal protein L42-A OS=Saccharomyces cerevisiae (strain ATCC 204508 / S288c) OX=559292 GN=RPL42A PE=1 SV=1 - [RL44A_YEAST]
P39986	Manganese-transporting ATPase 1 OS=Saccharomyces cerevisiae (strain ATCC 204508 / S288c) OX=559292 GN=SPF1 PE=1 SV=1 - [ATC6_YEAST]
P32527	Zuotin OS=Saccharomyces cerevisiae (strain ATCC 204508 / S288c) OX=559292 GN=ZUO1 PE=1 SV=1 - [ZUO1_YEAST]
A6ZL22	Cell wall protein ECM33 OS=Saccharomyces cerevisiae (strain YJM789) OX=307796 GN=ECM33 PE=3 SV=2 - [ECM33_YEAS7]
P53622	Coatomer subunit alpha OS=Saccharomyces cerevisiae (strain ATCC 204508 / S288c) OX=559292 GN=COP1 PE=1 SV=2 - [COPA_YEAST]
P33401	Phosphoglucomutase 1 OS=Saccharomyces cerevisiae (strain ATCC 204508 / S288c) OX=559292 GN=PGM1 PE=1 SV=1 - [PGM1_YEAST]
Q05022	rRNA biogenesis protein RRP5 OS=Saccharomyces cerevisiae (strain ATCC 204508 / S288c) OX=559292 GN=RRP5 PE=1 SV=1 - [RRP5_YEAST]
A6ZMG6	Myosin-5 OS=Saccharomyces cerevisiae (strain YJM789) OX=307796 GN=MYO5 PE=3 SV=1 - [MYO5_YEAS7]
P29509	Thioredoxin reductase 1 OS=Saccharomyces cerevisiae (strain ATCC 204508 / S288c) OX=559292 GN=TRR1 PE=1 SV=3 - [TRXB1_YEAST]
Q99297	Mitochondrial 2-oxodicarboxylate carrier 2 OS=Saccharomyces cerevisiae (strain ATCC 204508 / S288c) OX=559292 GN=ODC2 PE=1 SV=1 - [ODC2_YEAST]
P22146	1,3-beta-glucanosyltransferase GAS1 OS=Saccharomyces cerevisiae (strain ATCC 204508 / S288c) OX=559292 GN=GAS1 PE=1 SV=2 - [GAS1_YEAST]
Q03940	RuvB-like protein 1 OS=Saccharomyces cerevisiae (strain ATCC 204508 / S288c) OX=559292 GN=RVB1 PE=1 SV=1 - [RUVB1_YEAST]
P09733	Tubulin alpha-1 chain OS=Saccharomyces cerevisiae (strain ATCC 204508 / S288c) OX=559292 GN=TUB1 PE=1 SV=2 - [TBA1_YEAST]
P47169	Sulfite reductase [NADPH] subunit beta OS=Saccharomyces cerevisiae (strain ATCC 204508 / S288c) OX=559292 GN=MET5 PE=1 SV=1 - [MET5_YEAST]
P61830	Histone H3 OS=Saccharomyces cerevisiae (strain ATCC 204508 / S288c) OX=559292 GN=HHT1 PE=1 SV=2 - [H3_YEAST]
P38687	Signal recognition particle subunit SRP68 OS=Saccharomyces cerevisiae (strain ATCC 204508 / S288c) OX=559292 GN=SRP68 PE=1 SV=1 - [SRP68_YEAST]
P30605	Myo-inositol transporter 1 OS=Saccharomyces cerevisiae (strain ATCC 204508 / S288c) OX=559292 GN=ITR1 PE=1 SV=2 - [ITR1_YEAST]
P39079	T-complex protein 1 subunit zeta OS=Saccharomyces cerevisiae (strain ATCC 204508 / S288c) OX=559292 GN=CCT6 PE=1 SV=1 - [TCPZ_YEAST]
P07273	Transcription elongation factor S-II OS=Saccharomyces cerevisiae (strain ATCC 204508 / S288c) OX=559292 GN=DST1 PE=1 SV=4 - [TFS2_YEAST]
P23644	Mitochondrial import receptor subunit TOM40 OS=Saccharomyces cerevisiae (strain ATCC 204508 / S288c) OX=559292 GN=TOM40 PE=1 SV=1 - [TOM40_YEAST]
P53254	U3 small nucleolar RNA-associated protein 22 OS=Saccharomyces cerevisiae (strain ATCC 204508 / S288c) OX=559292 GN=UTP22 PE=1 SV=1 - [UTP22_YEAST]
P02557	Tubulin beta chain OS=Saccharomyces cerevisiae (strain ATCC 204508 / S288c) OX=559292 GN=TUB2 PE=1 SV=2 - [TBB_YEAST]
Q00362	Protein phosphatase PP2A regulatory subunit B OS=Saccharomyces cerevisiae (strain ATCC 204508 / S288c) OX=559292 GN=CDC55 PE=1 SV=2 - [2ABA_YEAST]
Q04636	FACT complex subunit POB3 OS=Saccharomyces cerevisiae (strain ATCC 204508 / S288c) OX=559292 GN=POB3 PE=1 SV=1 - [POB3_YEAST]
P32263	Pyrroline-5-carboxylate reductase OS=Saccharomyces cerevisiae (strain ATCC 204508 / S288c) OX=559292 GN=PRO3 PE=1 SV=1 - [P5CR_YEAST]
P38688	Signal recognition particle subunit SRP72 OS=Saccharomyces cerevisiae (strain ATCC 204508 / S288c) OX=559292 GN=SRP72 PE=1 SV=2 - [SRP72_YEAST]
P41338	Acetyl-CoA acetyltransferase OS=Saccharomyces cerevisiae (strain ATCC 204508 / S288c) OX=559292 GN=ERG10 PE=1 SV=3 - [THIL_YEAST]
P21954	Isocitrate dehydrogenase [NADP], mitochondrial OS=Saccharomyces cerevisiae (strain ATCC 204508 / S288c) OX=559292 GN=IDP1 PE=1 SV=1 - [IDHP_YEAST]
P12683	3-hydroxy-3-methylglutaryl-coenzyme A reductase 1 OS=Saccharomyces cerevisiae (strain ATCC 204508 / S288c) OX=559292 GN=HMG1 PE=1 SV=1 - [HMDH1_YEAST]
P15891	Actin-binding protein OS=Saccharomyces cerevisiae (strain ATCC 204508 / S288c) OX=559292 GN=ABP1 PE=1 SV=4 - [ABP1_YEAST]
A6ZRW3	Mitochondrial import receptor subunit TOM70 OS=Saccharomyces cerevisiae (strain YJM789) OX=307796 GN=TOM70 PE=3 SV=1 - [TOM70_YEAS7]
P11745	Ran GTPase-activating protein 1 OS=Saccharomyces cerevisiae (strain ATCC 204508 / S288c) OX=559292 GN=RNA1 PE=1 SV=2 - [RNA1_YEAST]
P50109	Protein PSP2 OS=Saccharomyces cerevisiae (strain ATCC 204508 / S288c) OX=559292 GN=PSP2 PE=1 SV=2 - [PSP2_YEAST]
P20436	DNA-directed RNA polymerases I, II, and III subunit RPABC3 OS=Saccharomyces cerevisiae (strain ATCC 204508 / S288c) OX=559292 GN=RPB8 PE=1 SV=1 - [RPAB3_YEAST]
P38972	Phosphoribosylformylglycinamidine synthase OS=Saccharomyces cerevisiae (strain ATCC 204508 / S288c) OX=559292 GN=ADE6 PE=1 SV=2 - [PUR4_YEAST]
Q12019	Midasin OS=Saccharomyces cerevisiae (strain ATCC 204508 / S288c) OX=559292 GN=MDN1 PE=1 SV=1 - [MDN1_YEAST]
P42945	U3 small nucleolar RNA-associated protein 10 OS=Saccharomyces cerevisiae (strain ATCC 204508 / S288c) OX=559292 GN=UTP10 PE=1 SV=1 - [UTP10_YEAST]
Q12692	Histone H2A.Z OS=Saccharomyces cerevisiae (strain ATCC 204508 / S288c) OX=559292 GN=HTZ1 PE=1 SV=3 - [H2AZ_YEAST]
P22217	Thioredoxin-1 OS=Saccharomyces cerevisiae (strain ATCC 204508 / S288c) OX=559292 GN=TRX1 PE=1 SV=3 - [TRX1_YEAST]
P39985	DNA polymerase V OS=Saccharomyces cerevisiae (strain ATCC 204508 / S288c) OX=559292 GN=POL5 PE=1 SV=1 - [DPO5_YEAST]
P39729	Ribosome-interacting GTPase 1 OS=Saccharomyces cerevisiae (strain ATCC 204508 / S288c) OX=559292 GN=RBG1 PE=1 SV=1 - [RBG1_YEAST]
P40557	ER-retained PMA1-suppressing protein 1 OS=Saccharomyces cerevisiae (strain ATCC 204508 / S288c) OX=559292 GN=EPS1 PE=1 SV=1 - [EPS1_YEAST]
P25605	Acetolactate synthase small subunit, mitochondrial OS=Saccharomyces cerevisiae (strain ATCC 204508 / S288c) OX=559292 GN=ILV6 PE=1 SV=2 - [ILV6_YEAST]
P15303	Protein transport protein SEC23 OS=Saccharomyces cerevisiae (strain ATCC 204508 / S288c) OX=559292 GN=SEC23 PE=1 SV=1 - [SEC23_YEAST]
P54838	Dihydroxyacetone kinase 1 OS=Saccharomyces cerevisiae (strain ATCC 204508 / S288c) OX=559292 GN=DAK1 PE=1 SV=1 - [DAK1_YEAST]
P53742	Nucleolar GTP-binding protein 2 OS=Saccharomyces cerevisiae (strain ATCC 204508 / S288c) OX=559292 GN=NOG2 PE=1 SV=1 - [NOG2_YEAST]
P07260	Eukaryotic translation initiation factor 4E OS=Saccharomyces cerevisiae (strain ATCC 204508 / S288c) OX=559292 GN=CDC33 PE=1 SV=1 - [IF4E_YEAST]
P18562	Uracil phosphoribosyltransferase OS=Saccharomyces cerevisiae (strain ATCC 204508 / S288c) OX=559292 GN=FUR1 PE=1 SV=2 - [UPP_YEAST]
A6ZL85	ATP-dependent RNA helicase MAK5 OS=Saccharomyces cerevisiae (strain YJM789) OX=307796 GN=MAK5 PE=3 SV=1 - [MAK5_YEAS7]
P05375	Phosphatidyl-N-methylethanolamine N-methyltransferase OS=Saccharomyces cerevisiae (strain ATCC 204508 / S288c) OX=559292 GN=OPI3 PE=1 SV=1 - [PLMT_YEAST]
P22803	Thioredoxin-2 OS=Saccharomyces cerevisiae (strain ATCC 204508 / S288c) OX=559292 GN=TRX2 PE=1 SV=3 - [TRX2_YEAST]
P20081	FK506-binding protein 1 OS=Saccharomyces cerevisiae (strain ATCC 204508 / S288c) OX=559292 GN=FPR1 PE=1 SV=2 - [FKBP_YEAST]
P00937	Multifunctional tryptophan biosynthesis protein OS=Saccharomyces cerevisiae (strain ATCC 204508 / S288c) OX=559292 GN=TRP3 PE=1 SV=2 - [TRPG_YEAST]
Q99344	NEDD8-activating enzyme E1 catalytic subunit OS=Saccharomyces cerevisiae (strain ATCC 204508 / S288c) OX=559292 GN=UBA3 PE=1 SV=1 - [UBA3_YEAST]
P08536	Sulfate adenylyltransferase OS=Saccharomyces cerevisiae (strain ATCC 204508 / S288c) OX=559292 GN=MET3 PE=1 SV=2 - [MET3_YEAST]
P41819	Dimethyladenosine transferase OS=Saccharomyces cerevisiae (strain ATCC 204508 / S288c) OX=559292 GN=DIM1 PE=3 SV=1 - [DIM1_YEAST]
P28272	Dihydroorotate dehydrogenase (fumarate) OS=Saccharomyces cerevisiae (strain ATCC 204508 / S288c) OX=559292 GN=URA1 PE=1 SV=1 - [PYRD_YEAST]
P31116	Homoserine dehydrogenase OS=Saccharomyces cerevisiae (strain ATCC 204508 / S288c) OX=559292 GN=HOM6 PE=1 SV=1 - [DHOM_YEAST]
P32366	V-type proton ATPase subunit d OS=Saccharomyces cerevisiae (strain ATCC 204508 / S288c) OX=559292 GN=VMA6 PE=1 SV=2 - [VA0D_YEAST]
Q07915	Ribosome biogenesis protein RLP24 OS=Saccharomyces cerevisiae (strain ATCC 204508 / S288c) OX=559292 GN=RLP24 PE=1 SV=1 - [RLP24_YEAST]
P21147	Acyl-CoA desaturase 1 OS=Saccharomyces cerevisiae (strain ATCC 204508 / S288c) OX=559292 GN=OLE1 PE=1 SV=2 - [ACO1_YEAST]
Q02908	Elongator complex protein 3 OS=Saccharomyces cerevisiae (strain ATCC 204508 / S288c) OX=559292 GN=ELP3 PE=1 SV=1 - [ELP3_YEAST]
P43609	Chromatin structure-remodeling complex protein RSC8 OS=Saccharomyces cerevisiae (strain ATCC 204508 / S288c) OX=559292 GN=RSC8 PE=1 SV=1 - [RSC8_YEAST]
P53912	Uncharacterized protein YNL134C OS=Saccharomyces cerevisiae (strain ATCC 204508 / S288c) OX=559292 GN=YNL134C PE=1 SV=1 - [YNN4_YEAST]
P47075	Vacuolar transporter chaperone 4 OS=Saccharomyces cerevisiae (strain ATCC 204508 / S288c) OX=559292 GN=VTC4 PE=1 SV=2 - [VTC4_YEAST]
P38912	Eukaryotic translation initiation factor 1A OS=Saccharomyces cerevisiae (strain ATCC 204508 / S288c) OX=559292 GN=TIF11 PE=1 SV=1 - [IF1A_YEAST]
P28834	Isocitrate dehydrogenase [NAD] subunit 1, mitochondrial OS=Saccharomyces cerevisiae (strain ATCC 204508 / S288c) OX=559292 GN=IDH1 PE=1 SV=2 - [IDH1_YEAST]
Q03048	Cofilin OS=Saccharomyces cerevisiae (strain ATCC 204508 / S288c) OX=559292 GN=COF1 PE=1 SV=1 - [COFI_YEAST]
P20967	2-oxoglutarate dehydrogenase, mitochondrial OS=Saccharomyces cerevisiae (strain ATCC 204508 / S288c) OX=559292 GN=KGD1 PE=1 SV=2 - [ODO1_YEAST]
P15624	Phenylalanine--tRNA ligase beta subunit OS=Saccharomyces cerevisiae (strain ATCC 204508 / S288c) OX=559292 GN=FRS1 PE=1 SV=3 - [SYFB_YEAST]
P43621	Coatomer subunit delta OS=Saccharomyces cerevisiae (strain ATCC 204508 / S288c) OX=559292 GN=RET2 PE=1 SV=3 - [COPD_YEAST]
P20606	Small COPII coat GTPase SAR1 OS=Saccharomyces cerevisiae (strain ATCC 204508 / S288c) OX=559292 GN=SAR1 PE=1 SV=1 - [SAR1_YEAST]
P25655	General negative regulator of transcription subunit 1 OS=Saccharomyces cerevisiae (strain ATCC 204508 / S288c) OX=559292 GN=CDC39 PE=1 SV=3 - [NOT1_YEAST]
A6ZMK5	Eukaryotic translation initiation factor 3 subunit I OS=Saccharomyces cerevisiae (strain YJM789) OX=307796 GN=TIF34 PE=3 SV=1 - [EIF3I_YEAS7]
P14020	Dolichol-phosphate mannosyltransferase OS=Saccharomyces cerevisiae (strain ATCC 204508 / S288c) OX=559292 GN=DPM1 PE=1 SV=3 - [DPM1_YEAST]
P06780	GTP-binding protein RHO1 OS=Saccharomyces cerevisiae (strain ATCC 204508 / S288c) OX=559292 GN=RHO1 PE=1 SV=3 - [RHO1_YEAST]
Q04373	Pumilio homology domain family member 6 OS=Saccharomyces cerevisiae (strain ATCC 204508 / S288c) OX=559292 GN=PUF6 PE=1 SV=1 - [PUF6_YEAST]
P32908	Structural maintenance of chromosomes protein 1 OS=Saccharomyces cerevisiae (strain ATCC 204508 / S288c) OX=559292 GN=SMC1 PE=1 SV=1 - [SMC1_YEAST]
P23638	Proteasome subunit alpha type-3 OS=Saccharomyces cerevisiae (strain ATCC 204508 / S288c) OX=559292 GN=PRE9 PE=1 SV=1 - [PSA3_YEAST]
Q02486	ARS-binding factor 2, mitochondrial OS=Saccharomyces cerevisiae (strain ATCC 204508 / S288c) OX=559292 GN=ABF2 PE=1 SV=1 - [ABF2_YEAST]
Q04336	Uncharacterized protein YMR196W OS=Saccharomyces cerevisiae (strain ATCC 204508 / S288c) OX=559292 GN=YMR196W PE=1 SV=1 - [YM54_YEAST]
P40016	26S proteasome regulatory subunit RPN3 OS=Saccharomyces cerevisiae (strain ATCC 204508 / S288c) OX=559292 GN=RPN3 PE=1 SV=5 - [RPN3_YEAST]
P47771	Aldehyde dehydrogenase [NAD(P)+] 1 OS=Saccharomyces cerevisiae (strain ATCC 204508 / S288c) OX=559292 GN=ALD2 PE=1 SV=2 - [ALDH2_YEAST]
P22336	Replication factor A protein 1 OS=Saccharomyces cerevisiae (strain ATCC 204508 / S288c) OX=559292 GN=RFA1 PE=1 SV=1 - [RFA1_YEAST]
[truncated: 208 more rows]

## Sheet: Exp2 (HA-PfN8)  
List of hits from the rub1∆[HA-PfN8] sample (experiment 2)
[truncated: 10,028 more rows]

## Sheet: Exp2 (control)
List of hits from the wild type sample (experiment 2)
[truncated: 2,539 more rows]

[truncated: 4 more sheets: Exp2 (HA-PfN8 - control) , Exp3 (HA-PfN8)  , Exp3 (control), Exp3 (HA-PfN8 - control) ]
