# Supplementary material for: Characterization of Plasmodium falciparum NEDD8 and identification of cullins as its substrates
Source: Sci Rep. 2020 Nov 19;10:20220. doi: 10.1038/s41598-020-77001-5 (PMC7677368; doi:10.1038/s41598-020-77001-5)
Supplement: Supplementary file 3 — Supplementary Data file S3. [file 41598_2020_77001_MOESM3_ESM.xlsx]

## Sheet: Exp1 (HA-Rub1)
List of hits from the rub1∆[HA-Rub1] sample (experiment 1)
Accession	Description	Score	Coverage	# Proteins	# Unique Peptides	# Peptides	# PSMs	# AAs	MW [kDa]	calc. pI
Q12018	Cell division control protein 53 OS=Saccharomyces cerevisiae (strain ATCC 204508 / S288c) OX=559292 GN=CDC53 PE=1 SV=1 - [CDC53_YEAST]	594.739	61.96	1	47	47	243	815	93.8846	8.41162
	A2	Sequence	# PSMs	# Proteins	# Protein Groups	Protein Group Accessions	Modifications	ΔCn	q-Value	PEP	XCorr	Charge	MH+ [Da]	ΔM [ppm]	RT [min]	# Missed Cleavages
	High	ATKPEVASDMSDEDIITIFK	3	1	1	Q12018		0	0	5.925e-06	6.45773	2	2210.1	2.68741	45.7861	0
	High	EVMFDPSKDVLINELLDQVTLGR	1	1	1	Q12018		0	0	0.0004107	6.15216	3	2631.38	2.31835	48.5834	1
	High	ALDNAcGAFININEFALPAGSPK	5	1	1	Q12018	C6(Carbamidomethyl)	0	0	3.985e-05	5.78616	2	2390.19	2.92888	44.8617	0
	High	NLPHTTLVNEcIAQSHQR	4	1	1	Q12018	C11(Carbamidomethyl)	0	0	0.0003564	5.72696	3	2118.05	0.130945	48.3889	0
	High	ILEDDFAVALKNEPDYSK	4	1	1	Q12018		0	0	0.000113	5.51608	2	2067.03	-0.495442	45.4596	1
	High	SDDLEATWNFIEPGINQILGNEK	2	1	1	Q12018		0	0	0.0003766	5.47933	2	2603.26	0.0889696	45.9837	0
	High	LIHGTSTSAEDEENIIQR	4	1	1	Q12018		0	0	8.396e-05	5.301	2	2012.98	-5.44304	44.358	0
	High	HSVTEYIFEAHEIIK	1	1	1	Q12018		0	0	0.0001381	5.14679	3	1815.93	1.99139	48.5727	0
	High	KLNLNVYIQVFEKPFLK	1	1	1	Q12018		0	0	0.002338	5.05138	3	2093.23	4.49669	48.7239	1
	High	KTQEYYTQYTNDYLEK	1	1	1	Q12018		0	0	0.0009446	4.98738	2	2086.97	3.66746	44.5556	1
	High	LIQQVPPGLDALVKPETQFK	4	1	1	Q12018		0	0	0.006574	4.65351	3	2221.26	0.90592	45.6219	0
	High	KLALMTAHSLSPK	1	1	1	Q12018		0	0	0.0001961	4.50818	3	1396.8	0.0064956	48.5611	1
	High	TQEYYTQYTNDYLEK	7	1	1	Q12018		0	0	0.001156	4.34756	2	1958.87	2.84755	41.4845	0
	High	DVLINELLDQVTLGR	3	1	1	Q12018		0	0	0.000435	4.20345	2	1697.95	3.57909	48.5633	0
	High	TGQSTILVGSEIYEK	4	1	1	Q12018		0	0	0.001356	4.05404	2	1624.85	2.20442	43.2192	0
	High	QSNSETFLQFYVK	1	1	1	Q12018		0	0	0.01562	3.90665	2	1590.77	-3.72015	47.1246	0
	High	AKYPDLQPFVLAENMWPFSYQEVEFKLPK	1	1	1	Q12018		0	0	0.05229	3.79442	4	3514.78	2.10268	48.6397	2
	High	IFNESFPDDIPLAK	6	1	1	Q12018		0	0	0.0008002	3.69916	2	1605.82	0.370291	47.2287	0
	High	SLVALGIDPQDLK	3	1	1	Q12018		0	0	0.002819	3.5449	2	1368.77	0.700109	44.803	0
	High	FTIGAIFLNHAFDYMNR	2	1	1	Q12018		0	0	0.01473	3.4675	3	2030	4.37648	48.7217	0
	High	TGENEISSLLAMHK	2	1	1	Q12018		0	0	0.01608	3.43638	3	1529.76	-1.1631	48.2183	0
	High	SLVALGIDPQDLKK	4	1	1	Q12018		0	0	0.004624	3.27039	2	1496.87	1.29307	45.5793	1
	High	LALMTAHSLSPK	4	1	1	Q12018		0	0	0.007849	3.22422	2	1268.7	-0.487942	48.3898	0
	High	LQAANSMEYTGK	43	1	1	Q12018		0	0	0.004561	3.18509	2	1312.62	0.693306	31.5096	0
	High	LLEVHDIFSK	3	1	1	Q12018		0	0	0.01881	3.07699	2	1200.66	0.0414891	48.4889	0
	High	TNINFASGVK	19	1	1	Q12018		0	0	0.00501	2.97764	2	1050.56	0.723471	37.0125	0
	High	HSVTEYIFEAHEIIKR	1	1	1	Q12018		0	0	0.07785	2.93941	4	1972.03	1.58707	48.6931	1
	High	HIFDVNTLcLMTWK	1	1	1	Q12018	C9(Carbamidomethyl)	0	0	0.0153	2.93799	2	1777.89	5.23346	48.6476	0
	High	MASVFENYVKK	4	1	1	Q12018		0	0	0.02993	2.88795	2	1315.67	0.66094	45.4656	1
	High	MASVFENYVK	4	1	1	Q12018		0	0	0.02242	2.87593	2	1187.57	-1.42694	47.0674	0
	High	SSGHFSTDSR	3	1	1	Q12018		0	0	0.03626	2.7381	2	1080.47	0.786486	46.6331	0
	High	ITSLYALIR	2	1	1	Q12018		0	0	0.06909	2.68574	2	1049.64	-0.0855488	48.3286	0
	High	KTGENEISSLLAMHK	1	1	1	Q12018		0	0	0.06152	2.54225	3	1657.86	1.26499	48.4871	1
	High	mASVFENYVK	1	1	1	Q12018	M1(Oxidation)	0	0	0.03197	2.48855	2	1203.57	2.91836	42.3891	0
	High	ILEDDFAVALK	2	1	1	Q12018		0	0	0.02155	2.4733	2	1233.67	-2.52913	47.656	0
	High	SNISTAIK	22	1	1	Q12018		0	0	0.06035	2.42838	2	833.473	-0.044934	31.3062	0
	High	LTEDERIEK	2	1	1	Q12018		0	0	0.1379	2.29867	2	1132.58	-1.81553	46.9273	1
	High	EGQIIQR	37	1	1	Q12018		0	0	0.1233	2.23858	2	843.468	-0.0984242	31.1497	0
	High	ADIGKPGR	1	1	1	Q12018		0	0	0.08499	2.18985	2	813.456	-1.61386	42.3849	0
	High	AIDSLIQK	6	1	1	Q12018		0	0	0.0654	2.01664	2	887.519	-0.756905	40.8044	0
	High	YSDILLK	3	1	1	Q12018		0	0	0.162	1.90848	2	851.487	-0.823778	43.4751	0
	High	LQAANSmEYTGK	9	1	1	Q12018	M7(Oxidation)	0	0	0.03084	1.57333	2	1328.61	-0.449151	13.3336	0
	High	ELVPSHEK	3	1	1	Q12018		0	0	0.07636	1.56665	2	938.495	0.950938	9.05109	0
	High	RDFTLIPR	1	1	1	Q12018		0	0.001	0.2201	2.12107	2	1017.58	-0.788912	48.5335	1
	High	MFQDIR	2	1	1	Q12018		0	0.001	0.2266	1.44377	2	809.395	-2.75646	46.2843	0
	High	mFQDIR	1	1	1	Q12018	M1(Oxidation)	0	0.002	0.2541	0.917335	2	825.393	0.130063	37.4249	0
	High	GDDGESYAYLA	1	1	1	Q12018		0	0.003	0.2669	1.43922	2	1160.48	1.07729	27.1994	0
	High	YSDILLKK	1	1	1	Q12018		0	0.005	0.2981	2.02793	2	979.584	1.3408	45.2828	1
	High	DFTLIPR	1	1	1	Q12018		0	0.005	0.3075	1.62609	2	861.481	-1.72891	44.7696	0
	High	LKESYSQK	1	1	1	Q12018		0	0.007	0.3276	2.01326	2	982.516	-4.01545	46.9089	1
P00549	Pyruvate kinase 1 OS=Saccharomyces cerevisiae (strain ATCC 204508 / S288c) OX=559292 GN=CDC19 PE=1 SV=2 - [KPYK1_YEAST]	325.964	64.4	2	28	28	119	500	54.5103	7.6792
	A2	Sequence	# PSMs	# Proteins	# Protein Groups	Protein Group Accessions	Modifications	ΔCn	q-Value	PEP	XCorr	Charge	MH+ [Da]	ΔM [ppm]	RT [min]	# Missed Cleavages
	High	NcTPKPTSTTETVAASAVAAVFEQK	3	1	1	P00549	C2(Carbamidomethyl)	0	0	1.294e-06	8.2001	2	2608.28	-3.23667	48.1314	0
	High	AEVSDVGNAILDGADcVMLSGETAK	4	1	1	P00549	C16(Carbamidomethyl)	0	0	7.52e-06	6.47265	2	2522.17	-0.173324	44.7651	0
	High	GVNLPGTDVDLPALSEKDKEDLR	3	1	1	P00549		0	0	0.0004884	5.71296	3	2481.29	0.875854	45.7471	2
	High	KSEELYPGRPLAIALDTKGPEIR	1	1	1	P00549		0	0	0.01668	5.39266	4	2553.41	2.22493	48.5769	2
	High	KGDTYVSIQGFK	3	1	1	P00549		0	0	0.0002463	5.36789	2	1342.7	1.67489	45.0443	1
	High	TGTTTNDVDYPIPPNHEMIFTTDDKYAK	2	1	1	P00549		0	0	0.001472	5.14008	4	3184.49	3.4106	45.4859	1
	High	IENQQGVNNFDEILK	7	1	1	P00549		0	0	0.004317	4.53125	2	1760.88	1.29667	44.9198	0
	High	LTSLNVVAGSDLRR	3	1	1	P00549		0	0	0.05348	3.98378	3	1500.85	-0.388302	48.2537	1
	High	GVNLPGTDVDLPALSEK	4	1	1	P00549		0	0	0.004336	3.8884	2	1724.91	2.37162	43.4376	0
	High	GDLGIEIPAPEVLAVQKK	1	1	1	P00549		0	0	0.005153	3.63012	3	1877.08	0.695449	45.5506	1
	High	GDLGIEIPAPEVLAVQK	4	1	1	P00549		0	0	0.01278	3.5571	2	1748.98	2.04488	44.4946	0
	High	LTSLNVVAGSDLR	1	1	1	P00549		0	0	0.003969	3.44732	2	1344.75	-1.72828	42.55	0
	High	YRPNcPIILVTR	2	1	1	P00549	C5(Carbamidomethyl)	0	0	0.06261	3.44619	3	1501.83	-1.4568	45.6014	0
	High	AIIVLSTSGTTPR	7	1	1	P00549		0	0	0.0017	3.31619	2	1315.76	3.10182	45.4395	0
	High	TNNPETLVALRK	3	1	1	P00549		0	0	0.02486	3.29794	2	1355.77	2.43578	44.8231	1
	High	EPVSDWTDDVEAR	6	1	1	P00549		0	0	0.003978	3.1821	2	1518.68	2.84796	42.0773	0
	High	AGAGHSNTLQVSTV	12	1	1	P00549		0	0	0.0729	3.06871	2	1341.68	0.588794	34.7334	0
	High	TNNPETLVALR	4	1	1	P00549		0	0	0.02014	2.93622	2	1227.67	1.69504	41.8052	0
	High	NGVHMVFASFIR	1	1	1	P00549		0	0	0.02197	2.86725	3	1377.71	0.810944	48.5962	0
	High	TSIIGTIGPK	7	2	1	P00549		0	0	0.007992	2.72409	2	986.59	1.42292	42.5145	0
	High	TANDVLTIR	9	1	1	P00549		0	0	0.01529	2.65102	2	1002.56	-0.702997	40.4996	0
	High	VTDGVMVAR	14	1	1	P00549		0	0	0.0809	2.45662	2	947.493	-5.31383	35.0764	0
	High	AKEFGILK	1	1	1	P00549		0	0	0.1399	2.41769	2	905.545	-0.283421	45.5675	1
	High	GDTYVSIQGFK	2	1	1	P00549		0	0	0.03083	2.03789	2	1214.61	1.54944	41.757	0
	High	GVFPFVFEK	3	1	1	P00549		0	0	0.1086	1.92536	2	1069.57	0.411242	48.5134	0
	High	EVLGEQGK	6	1	1	P00549		0	0	0.06307	1.87529	2	859.452	0.132295	8.75105	0
	High	VTDGVmVAR	1	1	1	P00549	M6(Oxidation)	0	0	0.126	1.28638	2	963.493	-0.328	13.0829	0
	High	INFGIEK	4	1	1	P00549		0	0.001	0.2116	1.11058	2	820.457	1.01117	42.9584	0
	High	EVLGEQGKDVK	1	1	1	P00549		0	0.003	0.266	2.14925	2	1201.64	1.03274	11.7771	1
P00359	Glyceraldehyde-3-phosphate dehydrogenase 3 OS=Saccharomyces cerevisiae (strain ATCC 204508 / S288c) OX=559292 GN=TDH3 PE=1 SV=3 - [G3P3_YEAST]	317.02	58.13	2	4	15	118	332	35.7244	6.96143
	A2	Sequence	# PSMs	# Proteins	# Protein Groups	Protein Group Accessions	Modifications	ΔCn	q-Value	PEP	XCorr	Charge	MH+ [Da]	ΔM [ppm]	RT [min]	# Missed Cleavages
	High	IALSRPNVEVVALNDPFITNDYAAYMFK	1	1	1	P00359		0	0	0.001376	7.82925	3	3171.63	2.78127	48.4919	0
	High	VINDAFGIEEGLmTTVHSLTATQK	2	1	1	P00359	M13(Oxidation)	0	0	0.000851	5.85223	3	2591.31	2.36076	45.949	0
	High	VINDAFGIEEGLMTTVHSLTATQK	2	1	1	P00359		0	0	0.0001554	5.64056	3	2575.32	3.19751	46.1651	0
	High	VVITAPSSTAPMFVMGVNEEKYTSDLK	1	2	2	P00358;P00359		0	0	0.0002683	5.63382	3	2914.46	1.96737	48.209	1
	High	VVITAPSSTAPMFVMGVNEEK	1	2	2	P00358;P00359		0	0	5.26e-05	4.81378	2	2207.12	5.93192	46.4215	0
	High	KVVITAPSSTAPMFVMGVNEEK	2	2	2	P00358;P00359		0	0	0.01348	4.73993	3	2335.2	-0.959273	48.1686	1
	High	VPTVDVSVVDLTVK	4	3	2	P00358;P00359		0	0	0.0004178	4.51437	2	1470.84	0.592487	46.5775	0
	High	TASGNIIPSSTGAAK	54	3	2	P00358;P00359		0	0	0.0001121	4.29996	2	1374.72	-0.223902	29.2057	0
	High	IVSNAScTTNcLAPLAK	19	3	2	P00358;P00359	C7(Carbamidomethyl); C11(Carbamidomethyl)	0	0	0.0004627	4.23594	2	1819.91	0.571275	35.6036	0
	High	LVSWYDNEYGYSTR	1	2	2	P00358;P00359		0	0	0.01726	3.15932	2	1752.78	-2.64461	46.6237	0
	High	VVDLVEHVAKA	2	2	2	P00358;P00359		0	0	0.01322	3.13804	2	1179.67	0.62432	45.2607	1
	High	VVDLVEHVAK	1	2	2	P00358;P00359		0	0	0.02037	2.67614	2	1108.64	-0.0968516	48.2423	0
	High	IATYQER	11	2	1	P00359		0	0	0.137	2.14785	2	880.456	4.14435	10.7341	0
	High	ETTYDEIKK	2	2	2	P00358;P00359		0	0	0.06352	2.04337	2	1126.57	2.1568	42.6317	1
	High	VLPELQGK	14	3	2	P00358;P00359		0	0	0.1626	1.65819	2	883.525	0.317719	42.2384	0
	High	YAGEVSHDDKHIIVDGKK	1	1	1	P00359		0	0.005	0.3103	2.13905	4	2011.03	1.34708	48.598	2
P06169	Pyruvate decarboxylase isozyme 1 OS=Saccharomyces cerevisiae (strain ATCC 204508 / S288c) OX=559292 GN=PDC1 PE=1 SV=7 - [PDC1_YEAST]	286.734	41.03	3	16	16	84	563	61.4566	6.18896
	A2	Sequence	# PSMs	# Proteins	# Protein Groups	Protein Group Accessions	Modifications	ΔCn	q-Value	PEP	XCorr	Charge	MH+ [Da]	ΔM [ppm]	RT [min]	# Missed Cleavages
	High	MSANISETTAMITDIATAPAEIDR	3	1	1	P06169		0	0	2.441e-05	6.58077	2	2522.22	1.76298	45.6362	0
	High	TTYVTQRPVYLGLPANLVDLNVPAK	4	1	1	P06169		0	0	0.0003538	5.91534	2	2742.52	1.37515	45.8341	0
	High	WAGNANELNAAYAADGYAR	3	3	1	P06169		0	0	1.979e-05	5.59591	2	1997.91	2.00149	41.9637	0
	High	VATTGEWDKLTQDK	4	1	1	P06169		0	0	0.002829	5.09231	2	1591.8	1.84737	44.7223	1
	High	AQYNEIQGWDHLSLLPTFGAK	1	1	1	P06169		0	0	0.007949	5.01574	3	2388.21	4.25798	46.0149	0
	High	LIDLTQFPAFVTPMGK	2	1	1	P06169		0	0	0.001153	4.84737	2	1777.96	2.02304	45.948	0
	High	MIEIMLPVFDAPQNLVEQAK	2	1	1	P06169		0	0	0.00149	4.81202	3	2286.19	1.08573	46.1223	0
	High	TPANAAVPASTPLK	38	1	1	P06169		0	0	0.0004012	4.66856	2	1337.74	-0.131715	31.335	0
	High	mIEIMLPVFDAPQNLVEQAK	1	1	1	P06169	M1(Oxidation)	0	0	0.0008164	4.3421	2	2302.2	5.57279	45.9772	0
	High	YGGVYVGTLSKPEVK	2	1	1	P06169		0	0	0.008777	3.57031	2	1596.87	2.57746	45.0774	0
	High	KLIDLTQFPAFVTPMGK	1	1	1	P06169		0	0	0.0525	3.07645	3	1906.05	1.27199	46.1	1
	High	LLTTIADAAK	4	1	1	P06169		0	0	0.02553	2.77711	2	1016.6	-1.09141	45.7306	0
	High	NPVILADAccSR	2	1	1	P06169	C9(Carbamidomethyl); C10(Carbamidomethyl)	0	0	0.006471	2.73286	2	1375.65	0.746423	40.5584	0
	High	NATFPGVQMK	9	2	1	P06169		0	0	0.03166	2.36374	2	1092.55	0.898851	42.4558	0
	High	EVIDTILALVK	2	1	1	P06169		0	0	0.01437	2.29173	2	1213.74	0.000555102	46.2025	0
	High	GSIDEQHPR	3	2	1	P06169		0	0	0.07556	2.18596	2	1038.5	0.0425513	42.5606	0
	High	GYKPVAVPAR	3	1	1	P06169		0	0	0.164	1.90621	2	1057.61	-1.55656	47.9269	0
P00358	Glyceraldehyde-3-phosphate dehydrogenase 2 OS=Saccharomyces cerevisiae (strain ATCC 204508 / S288c) OX=559292 GN=TDH2 PE=1 SV=3 - [G3P2_YEAST]	282.682	37.05	1	1	12	102	332	35.8244	6.96143
	A2	Sequence	# PSMs	# Proteins	# Protein Groups	Protein Group Accessions	Modifications	ΔCn	q-Value	PEP	XCorr	Charge	MH+ [Da]	ΔM [ppm]	RT [min]	# Missed Cleavages
	High	VVITAPSSTAPMFVMGVNEEKYTSDLK	1	2	2	P00358;P00359		0	0	0.0002683	5.63382	3	2914.46	1.96737	48.209	1
	High	VVITAPSSTAPMFVMGVNEEK	1	2	2	P00358;P00359		0	0	5.26e-05	4.81378	2	2207.12	5.93192	46.4215	0
	High	KVVITAPSSTAPMFVMGVNEEK	2	2	2	P00358;P00359		0	0	0.01348	4.73993	3	2335.2	-0.959273	48.1686	1
	High	VPTVDVSVVDLTVK	4	3	2	P00358;P00359		0	0	0.0004178	4.51437	2	1470.84	0.592487	46.5775	0
	High	TASGNIIPSSTGAAK	54	3	2	P00358;P00359		0	0	0.0001121	4.29996	2	1374.72	-0.223902	29.2057	0
	High	IVSNAScTTNcLAPLAK	19	3	2	P00358;P00359	C7(Carbamidomethyl); C11(Carbamidomethyl)	0	0	0.0004627	4.23594	2	1819.91	0.571275	35.6036	0
	High	LVSWYDNEYGYSTR	1	2	2	P00358;P00359		0	0	0.01726	3.15932	2	1752.78	-2.64461	46.6237	0
	High	VVDLVEHVAKA	2	2	2	P00358;P00359		0	0	0.01322	3.13804	2	1179.67	0.62432	45.2607	1
	High	VVDLVEHVAK	1	2	2	P00358;P00359		0	0	0.02037	2.67614	2	1108.64	-0.0968516	48.2423	0
	High	ETTYDEIKK	2	2	2	P00358;P00359		0	0	0.06352	2.04337	2	1126.57	2.1568	42.6317	1
	High	VLPELQGK	14	3	2	P00358;P00359		0	0	0.1626	1.65819	2	883.525	0.317719	42.2384	0
	High	IATFQER	1	1	1	P00358		0	0.008	0.3474	1.99028	2	864.457	-0.195898	14.8918	0
P02994	Elongation factor 1-alpha OS=Saccharomyces cerevisiae (strain ATCC 204508 / S288c) OX=559292 GN=TEF1 PE=1 SV=1 - [EF1A_YEAST]	244.916	50.44	1	18	18	95	458	50.0012	9.0415
	A2	Sequence	# PSMs	# Proteins	# Protein Groups	Protein Group Accessions	Modifications	ΔCn	q-Value	PEP	XCorr	Charge	MH+ [Da]	ΔM [ppm]	RT [min]	# Missed Cleavages
	High	VETGVIKPGMVVTFAPAGVTTEVK	4	1	1	P02994		0	0	1.244e-06	7.0343	2	2430.34	3.09154	45.4807	0
	High	TLLEAIDAIEQPSRPTDKPLRLPLQDVYK	1	1	1	P02994		0	0	0.1815	6.53303	4	3319.84	4.16141	48.636	1
	High	SVEMHHEQLEQGVPGDNVGFNVK	4	1	1	P02994		0	0	0.001249	6.51459	3	2550.21	1.95332	45.5813	0
	High	TVPFVPISGWNGDNMIEATTNAPWYK	3	1	1	P02994		0	0	0.001051	5.01108	2	2908.4	0.398136	45.8791	0
	High	VETGVIKPGmVVTFAPAGVTTEVK	2	1	1	P02994	M10(Oxidation)	0	0	0.001004	4.79541	3	2446.33	1.4519	47.8064	0
	High	FVPSKPMcVEAFSEYPPLGR	4	1	1	P02994	C8(Carbamidomethyl)	0	0	0.006455	4.66628	3	2311.13	0.0306875	48.2652	0
	High	SVEmHHEQLEQGVPGDNVGFNVK	1	1	1	P02994	M4(Oxidation)	0	0	0.0259	4.25882	4	2566.21	2.63308	45.526	0
	High	FVPSKPmcVEAFSEYPPLGR	2	1	1	P02994	M7(Oxidation); C8(Carbamidomethyl)	0	0	0.0008356	3.94053	3	2327.12	-0.564562	45.3841	0
	High	EHALLAFTLGVR	2	1	1	P02994		0	0	0.006814	3.41107	2	1326.76	3.08595	48.6604	0
	High	YQVTVIDAPGHR	4	1	1	P02994		0	0	0.00663	3.00914	2	1355.71	0.0304917	47.8324	0
	High	IGGIGTVPVGR	16	1	1	P02994		0	0	0.00927	2.93026	2	1025.61	0.00564633	40.1956	0
	High	QTVAVGVIK	17	1	1	P02994		0	0	0.03517	2.44334	2	914.567	0.146447	37.3967	0
	High	NMITGTSQADcAILIIAGGVGEFEAGISK	1	1	1	P02994	C11(Carbamidomethyl)	0	0	0.0955	2.37248	3	2923.45	-0.54268	46.6153	0
	High	QLIVAVNK	5	1	1	P02994		0	0	0.1269	2.16534	2	884.556	-0.319248	39.2099	0
	High	ETSNFIK	13	1	1	P02994		0	0	0.1632	2.05615	2	838.43	-0.670373	35.3787	0
	High	LPLQDVYK	6	1	1	P02994		0	0	0.165	2.05168	2	975.549	-2.29373	46.2779	0
	High	TLLEAIDAIEQPSRPTDKPLR	1	1	1	P02994		0	0.001	0.237	3.64062	3	2363.3	2.93641	48.5571	0
	High	ETSNFIKK	4	1	1	P02994		0	0.001	0.2252	2.32948	2	966.524	-1.46489	44.1733	1
	High	KVGYNPK	1	1	1	P02994		0	0.002	0.2596	1.44035	2	805.457	0.253823	44.0972	1
	High	FDELLEK	3	1	1	P02994		0	0.003	0.2722	1.48803	2	893.461	-0.531826	42.0012	0
	High	YAWVLDK	1	1	1	P02994		0	0.005	0.3104	1.56282	2	894.471	-0.86341	44.7287	0
P05030	Plasma membrane ATPase 1 OS=Saccharomyces cerevisiae (strain ATCC 204508 / S288c) OX=559292 GN=PMA1 PE=1 SV=2 - [PMA1_YEAST]	207.012	25.27	2	20	20	82	918	99.5562	5.10986
	A2	Sequence	# PSMs	# Proteins	# Protein Groups	Protein Group Accessions	Modifications	ΔCn	q-Value	PEP	XCorr	Charge	MH+ [Da]	ΔM [ppm]	RT [min]	# Missed Cleavages
	High	KADTGIAVEGATDAAR	3	2	1	P05030		0	0	3.446e-06	4.86863	2	1545.79	-1.04636	42.9882	1
	High	LSAIESLAGVEILcSDKTGTLTK	1	2	1	P05030	C14(Carbamidomethyl)	0	0	0.01314	4.72661	3	2406.29	5.26006	45.881	1
	High	GYLVAMTGDGVNDAPSLK	2	2	1	P05030		0	0	0.0003733	4.34169	2	1807.89	0.339079	43.7085	0
	High	SAADIVFLAPGLSAIIDALK	2	2	1	P05030		0	0	0.000337	4.14764	2	1985.14	4.06464	48.8479	0
	High	GEGFMVVTATGDNTFVGR	1	1	1	P05030		0	0	0.000325	4.07772	2	1857.88	2.41553	44.2513	0
	High	TVEEDHPIPEDVHENYENK	1	2	1	P05030		0	0	0.08041	4.0359	3	2294.02	-1.32777	45.1785	0
	High	QLGLGTNIYNAER	2	2	1	P05030		0	0	0.0006887	3.98172	2	1448.75	0.957135	45.8173	0
	High	LSAIESLAGVEILcSDK	2	2	1	P05030	C14(Carbamidomethyl)	0	0	0.000437	3.95671	2	1804.94	1.02529	47.79	0
	High	ADTGIAVEGATDAAR	18	2	1	P05030		0	0	0.003135	3.81043	2	1417.69	0.0640689	30.8192	0
	High	KVTAVVESPEGER	3	2	1	P05030		0	0	0.007469	3.55838	2	1400.74	-0.419025	47.5795	1
	High	GLDAIDKAFLK	2	2	1	P05030		0	0	0.0316	3.45734	2	1190.68	0.00404339	48.4799	1
	High	TLANTAVVIR	6	1	1	P05030		0	0	0.007328	2.88089	2	1057.64	0.163552	44.0141	0
	High	MLTGDAVGIAK	8	2	1	P05030		0	0	0.01587	2.8653	2	1075.58	-0.0843567	43.1085	0
	High	SVEDFMAAMQR	2	2	1	P05030		0	0	0.01219	2.71316	2	1284.57	-0.749878	47.5637	0
	High	VLEFHPFDPVSK	1	2	1	P05030		0	0	0.02941	2.6534	3	1414.74	-0.873734	48.4654	0
	High	VTAVVESPEGER	16	2	1	P05030		0	0	0.006194	2.59969	2	1272.65	2.12805	27.8456	0
	High	VVEILQNR	6	2	1	P05030		0	0	0.06732	2.39078	2	970.569	1.12109	40.441	0
	High	DDTAQTVSEAR	3	1	1	P05030		0	0	0.01267	2.31981	2	1192.54	-0.59431	12.7496	0
	High	YGLNQMADEK	1	1	1	P05030		0	0	0.05621	2.02729	2	1168.53	-1.07055	37.81	0
	High	GAPLFVLK	2	2	1	P05030		0	0.001	0.2268	1.88352	2	844.529	-0.421706	45.1733	0
P05750	40S ribosomal protein S3 OS=Saccharomyces cerevisiae (strain ATCC 204508 / S288c) OX=559292 GN=RPS3 PE=1 SV=5 - [RS3_YEAST]	181.061	60.42	1	12	12	61	240	26.4862	9.40771
	A2	Sequence	# PSMs	# Proteins	# Protein Groups	Protein Group Accessions	Modifications	ΔCn	q-Value	PEP	XCorr	Charge	MH+ [Da]	ΔM [ppm]	RT [min]	# Missed Cleavages
	High	ALPDAVTIIEPKEEEPILAPSVK	4	1	1	P05750		0	0	0.001195	6.23939	3	2459.36	-2.18241	48.1227	1
	High	FADGFLIHSGQPVNDFIDTATR	1	1	1	P05750		0	0	0.0002032	4.96364	3	2421.19	3.39636	45.9193	0
	High	ELAEEGYSGVEVR	24	1	1	P05750		0	0	0.002255	3.56996	2	1437.69	2.1472	38.2969	0
	High	INELTLLVQK	2	1	1	P05750		0	0	0.05876	3.28866	2	1170.71	-1.06422	47.4341	0
	High	DYRPAEETEAQAEPVEA	16	1	1	P05750		0	0	0.02155	3.06175	2	1904.85	0.228185	31.133	0
	High	GLSAVAQAESMK	6	1	1	P05750		0	0	0.009952	2.97504	2	1191.61	1.07321	41.6115	0
	High	VTPTKTEVIIR	1	1	1	P05750		0	0	0.1725	2.55992	3	1256.75	-2.3745	48.0821	1
	High	ALPDAVTIIEPK	2	1	1	P05750		0	0	0.02194	2.52227	2	1266.73	1.11138	43.5405	0
	High	YAPGTIVLYAER	1	1	1	P05750		0	0	0.01073	2.48783	2	1352.72	-1.02851	44.3392	0
	High	LLNGLAIR	1	1	1	P05750		0	0	0.1065	2.23713	2	869.558	1.74093	44.8657	0
	High	GcEVVVSGK	1	1	1	P05750	C2(Carbamidomethyl)	0	0	0.03668	2.13603	2	934.467	0.261109	11.4681	0
	High	YVMESGAK	2	1	1	P05750		0	0	0.08686	1.53937	2	884.418	-0.28827	27.9425	0
P10664	60S ribosomal protein L4-A OS=Saccharomyces cerevisiae (strain ATCC 204508 / S288c) OX=559292 GN=RPL4A PE=1 SV=4 - [RL4A_YEAST]	167.738	48.62	2	11	11	47	362	39.0682	10.6382
	A2	Sequence	# PSMs	# Proteins	# Protein Groups	Protein Group Accessions	Modifications	ΔCn	q-Value	PEP	XCorr	Charge	MH+ [Da]	ΔM [ppm]	RT [min]	# Missed Cleavages
	High	IINSSEIQSAIRPAGQATQK	6	2	1	P10664		0	0	3.509e-05	7.51613	2	2112.14	-1.81845	47.3968	0
	High	NVPGVETANVASLNLLQLAPGAHLGR	2	2	1	P10664		0	0	1.809e-05	6.17365	3	2611.44	3.46768	45.891	0
	High	YATASAIAATAVASLVLAR	4	2	1	P10664		0	0	4.796e-05	5.33019	2	1820.03	3.71429	46.354	0
	High	IPEIPLVVSTDLESIQK	4	2	1	P10664		0	0	0.000501	5.05765	2	1881.06	0.14026	48.0901	0
	High	VGYTLPSHIISTSDVTR	3	2	1	P10664		0	0	0.00148	4.91781	2	1845.98	4.26866	45.1956	0
	High	RGPLVVYAEDNGIVK	3	2	1	P10664		0	0	0.000344	4.37567	2	1629.9	2.74675	45.5618	1
	High	TGTKPAAVFTETLKHD	3	1	1	P10664		0	0	0.04038	3.87482	3	1715.9	-0.222676	45.6292	1
	High	AGHQTSAESWGTGR	3	2	1	P10664		0	0	0.02604	3.57561	3	1444.65	-1.90436	43.8738	0
	High	LDQVWGSETVASSK	12	2	1	P10664		0	0	0.001188	3.32303	2	1506.74	-0.536203	38.5166	0
	High	AVGAHSDLLK	2	2	1	P10664		0	0	0.01418	3.31623	2	1010.56	-1.32523	48.2191	0
	High	QAYAVSEK	5	2	1	P10664		0	0	0.04595	2.05858	2	895.452	-0.259656	9.86716	0
P00925	Enolase 2 OS=Saccharomyces cerevisiae (strain ATCC 204508 / S288c) OX=559292 GN=ENO2 PE=1 SV=2 - [ENO2_YEAST]	141.205	41.19	2	14	14	53	437	46.885	5.99854
	A2	Sequence	# PSMs	# Proteins	# Protein Groups	Protein Group Accessions	Modifications	ΔCn	q-Value	PEP	XCorr	Charge	MH+ [Da]	ΔM [ppm]	RT [min]	# Missed Cleavages
	High	GVMNAVNNVNNVIAAAFVK	2	1	1	P00925		0	0	9.589e-05	5.25757	2	1945.04	3.77433	46.0345	0
	High	TAGIQIVADDLTVTNPAR	2	1	1	P00925		0	0	0.0003479	4.59635	2	1854.99	0.883368	46.2148	0
	High	AVDDFLLSLDGTANK	2	2	1	P00925		0	0	0.000976	3.98943	2	1578.8	-0.379188	45.2621	0
	High	YGASAGNVGDEGGVAPNIQTAEEALDLIVDAIK	2	2	1	P00925		0	0	0.0001292	3.67329	3	3257.62	1.88081	47.2913	0
	High	VNQIGTLSESIK	8	2	1	P00925		0	0	0.007034	3.38132	2	1288.71	0.741997	39.83	0
	High	LGANAILGVSMAAAR	2	1	1	P00925		0	0	0.002202	3.37608	2	1414.78	0.880938	44.8959	0
	High	KAADALLLK	1	2	1	P00925		0	0	0.01542	3.36013	2	942.599	1.11447	45.4785	1
	High	IGSEVYHNLK	2	2	1	P00925		0	0	0.03751	3.35069	2	1159.61	-1.46341	48.2155	0
	High	GNPTVEVELTTEK	20	2	1	P00925		0	0	0.006604	3.0981	2	1416.72	-0.261325	37.2486	0
	High	IGLDcASSEFFK	1	2	1	P00925	C5(Carbamidomethyl)	0	0	0.00772	3.04312	2	1373.64	-0.424458	47.5705	0
	High	ANLDVKDQK	1	2	1	P00925		0	0	0.181	2.37185	2	1030.55	-2.03243	41.9655	1
	High	TFAEAMR	6	1	1	P00925		0	0	0.1496	1.99726	2	825.394	1.45505	45.0858	0
	High	AADALLLK	3	2	1	P00925		0	0	0.06374	1.90801	2	814.502	-1.10906	43.5483	0
	High	IEEELGDK	1	1	1	P00925		0	0	0.06498	1.66435	2	932.457	-0.622798	13.3016	0
Q03919	NEDD8-like protein RUB1 OS=Saccharomyces cerevisiae (strain ATCC 204508 / S288c) OX=559292 GN=RUB1 PE=1 SV=1 - [RUB1_YEAST]	139.469	74.03	1	6	6	115	77	8.68774	6.29053
	A2	Sequence	# PSMs	# Proteins	# Protein Groups	Protein Group Accessions	Modifications	ΔCn	q-Value	PEP	XCorr	Charge	MH+ [Da]	ΔM [ppm]	RT [min]	# Missed Cleavages
	High	QIDDKLTVTDAHLVEGMQLHLVLTLR	2	1	1	Q03919		0	0	0.01796	4.91422	5	2958.62	2.98497	48.6738	1
	High	ELLEEKEGIPPSQQR	11	1	1	Q03919		0	0	0.0003697	4.53346	2	1752.91	-1.09937	47.5064	1
	High	EISVELKESDLVYHIK	2	1	1	Q03919		0	0	0.009191	4.18867	3	1902.02	0.387427	48.4777	1
	High	ESDLVYHIK	2	1	1	Q03919		0	0	0.03775	2.59496	2	1103.57	-0.786606	48.1935	0
	High	EISVELK	17	1	1	Q03919		0	0	0.08058	1.9963	2	817.467	0.148145	38.8626	0
	High	EGIPPSQQR	81	1	1	Q03919		0	0	0.06574	1.89762	2	1011.52	1.87632	13.4596	0
P14126	60S ribosomal protein L3 OS=Saccharomyces cerevisiae (strain ATCC 204508 / S288c) OX=559292 GN=RPL3 PE=1 SV=4 - [RL3_YEAST]	138.578	29.97	1	12	12	100	387	43.7304	10.2866
	A2	Sequence	# PSMs	# Proteins	# Protein Groups	Protein Group Accessions	Modifications	ΔCn	q-Value	PEP	XCorr	Charge	MH+ [Da]	ΔM [ppm]	RT [min]	# Missed Cleavages
	High	TVAVDSVFEQNEMIDAIAVTK	3	1	1	P14126		0	0	0.0001482	5.36581	2	2280.16	6.19199	45.1263	0
	High	KALEEVSLK	2	1	1	P14126		0	0	0.05087	4.11208	2	1016.6	-2.59238	48.1403	1
	High	HAFMGTLK	2	1	1	P14126		0	0	0.04884	3.14354	2	904.47	-0.592338	45.5124	0
	High	VGKGDDEANGATSFDR	2	1	1	P14126		0	0	0.0695	2.90792	3	1638.74	1.22695	42.6438	1
	High	SKPVALTSFLGYK	3	1	1	P14126		0	0	0.02207	2.90433	2	1410.8	-0.649227	48.4365	0
	High	YAQDGAGIER	51	1	1	P14126		0	0	0.01998	2.3487	2	1079.51	-1.71196	27.0879	0
	High	DLDRPGSK	3	1	1	P14126		0	0	0.1272	2.2642	2	887.458	-0.405686	41.7213	0
	High	AGMTTIVR	10	1	1	P14126		0	0	0.06704	2.20773	2	848.465	-1.04646	40.9798	0
	High	VLVHTQIR	2	1	1	P14126		0	0	0.1846	2.11476	2	965.588	-1.15167	45.2253	0
	High	SLYTNTSR	9	1	1	P14126		0	0	0.1168	1.90671	2	941.469	0.361604	32.6163	0
	High	ALEEVSLK	2	1	1	P14126		0	0	0.1153	1.76214	2	888.503	-0.562601	41.0531	0
	High	AGmTTIVR	2	1	1	P14126	M3(Oxidation)	0	0	0.06969	1.61963	2	864.463	2.1722	10.2367	0
	High	FQTPAEK	9	1	1	P14126		0	0	0.1701	1.25122	2	820.42	-0.38639	27.4763	0
B3LLJ2	40S ribosomal protein S1-B OS=Saccharomyces cerevisiae (strain RM11-1a) OX=285006 GN=RPS1B PE=3 SV=1 - [RS3A2_YEAS1]	128.645	51.76	2	3	12	59	255	28.7947	10.0229
	A2	Sequence	# PSMs	# Proteins	# Protein Groups	Protein Group Accessions	Modifications	ΔCn	q-Value	PEP	XCorr	Charge	MH+ [Da]	ΔM [ppm]	RT [min]	# Missed Cleavages
	High	FDVGALMALHGEGSGEEK	2	2	2	C7GSL4;B3LLJ2		0	0	0.000405	4.61015	2	1846.87	3.87797	45.7545	0
	High	VVEVcLADLQGSEDHSFR	1	3	2	C7GSL4;B3LLJ2	C5(Carbamidomethyl)	0	0	0.006496	4.35796	3	2060.97	-0.887986	48.139	0
	High	LIPEVINKEIENATK	4	3	2	C7GSL4;B3LLJ2		0	0	0.005013	3.52445	3	1710.96	-1.10181	45.691	1
	High	NLLTNFHGMDFTTDKLR	1	3	2	C7GSL4;B3LLJ2		0	0	0.009241	3.32729	3	2023	-1.16396	48.5997	1
	High	EVQNSTLAQLTSK	5	2	1	B3LLJ2		0	0	0.003164	3.29363	2	1418.75	2.56815	37.5	0
	High	TSDDYVLR	19	3	2	C7GSL4;B3LLJ2		0	0	0.05125	2.51034	2	968.469	0.240786	37.3999	0
	High	IFAIAFTR	2	3	2	C7GSL4;B3LLJ2		0	0	0.1019	2.10775	2	938.544	-1.47048	48.4252	0
	High	APSTFENR	11	3	2	C7GSL4;B3LLJ2		0	0	0.04164	2.10527	2	921.441	-1.87623	28.7471	0
	High	VVDPFTR	3	3	2	C7GSL4;B3LLJ2		0	0	0.1604	1.70808	2	833.45	-1.87353	46.7086	0
	High	VISEILTR	1	2	1	B3LLJ2		0	0.001	0.1932	1.84864	2	930.564	2.53103	42.8886	0
	High	LIPEVINK	9	3	2	C7GSL4;B3LLJ2		0	0.002	0.2389	1.90418	2	925.572	-0.239348	43.9767	0
	High	VSGFKDEVLETV	1	2	1	B3LLJ2		0	0.005	0.294	2.86529	2	1322.68	-2.12706	46.8141	1
P29453	60S ribosomal protein L8-B OS=Saccharomyces cerevisiae (strain ATCC 204508 / S288c) OX=559292 GN=RPL8B PE=1 SV=3 - [RL8B_YEAST]	125.848	42.58	1	2	13	85	256	28.0944	10.0229
	A2	Sequence	# PSMs	# Proteins	# Protein Groups	Protein Group Accessions	Modifications	ΔCn	q-Value	PEP	XCorr	Charge	MH+ [Da]	ΔM [ppm]	RT [min]	# Missed Cleavages
	High	TSAVAALTEVRAEDEAALAK	1	2	2	P17076;P29453		0	0	4.628e-05	6.31233	2	2016.07	3.42514	45.5881	1
	High	LVSTIDANFADKYDEVKK	3	2	2	P17076;P29453		0	0	0.01769	4.37867	3	2056.06	1.77445	45.7487	2
	High	LKVPPTIAQFQYTLDR	1	2	2	P17076;P29453		0	0	0.01984	4.28559	3	1890.05	0.421782	45.8546	1
	High	LVSTIDANFADKYDEVK	2	2	2	P17076;P29453		0	0	0.001505	4.22892	2	1927.97	1.61403	48.1857	1
	High	TSAVAALTEVR	5	2	2	P17076;P29453		0	0	0.003637	3.35934	2	1117.62	-1.38222	42.4526	0
	High	VPPTIAQFQYTLDR	2	2	2	P17076;P29453		0	0	0.004617	2.90999	2	1648.87	0.469101	44.6702	0
	High	NFGIGQAVQPK	9	2	2	P17076;P29453		0	0	0.03364	2.50886	2	1158.63	0.310215	40.6113	0
	High	LGTLVNQK	23	2	2	P17076;P29453		0	0	0.09879	2.28776	2	872.518	-2.33733	35.7367	0
	High	NPLTHSTPK	2	2	2	P17076;P29453		0	0	0.1059	2.2349	2	994.53	-1.82855	44.3127	0
	High	EAAAIAEGK	10	1	1	P29453		0	0	0.01505	2.19995	2	859.452	-0.234422	6.48184	0
	High	AEDEAALAK	7	2	2	P17076;P29453		0	0	0.0141	2.02787	2	917.455	-2.40063	17.4993	0
	High	VAPAPFGAK	19	2	2	P17076;P29453		0	0	0.1278	1.77449	2	857.486	-2.06143	35.905	0
	High	MGVPYAIIK	1	1	1	P29453		0	0	0.08358	1.73611	2	991.564	-0.543442	47.6046	0
C7GSL4	40S ribosomal protein S1-A OS=Saccharomyces cerevisiae (strain JAY291) OX=574961 GN=RPS1A PE=3 SV=1 - [RS3A1_YEAS2]	125.194	52.16	1	4	13	59	255	28.7256	9.99365
	A2	Sequence	# PSMs	# Proteins	# Protein Groups	Protein Group Accessions	Modifications	ΔCn	q-Value	PEP	XCorr	Charge	MH+ [Da]	ΔM [ppm]	RT [min]	# Missed Cleavages
	High	FDVGALMALHGEGSGEEK	2	2	2	C7GSL4;B3LLJ2		0	0	0.000405	4.61015	2	1846.87	3.87797	45.7545	0
	High	VVEVcLADLQGSEDHSFR	1	3	2	C7GSL4;B3LLJ2	C5(Carbamidomethyl)	0	0	0.006496	4.35796	3	2060.97	-0.887986	48.139	0
	High	LIPEVINKEIENATK	4	3	2	C7GSL4;B3LLJ2		0	0	0.005013	3.52445	3	1710.96	-1.10181	45.691	1
	High	EVQGSTLAQLTSK	4	1	1	C7GSL4		0	0	0.003375	3.37799	2	1361.73	1.13385	40.7184	0
	High	NLLTNFHGMDFTTDKLR	1	3	2	C7GSL4;B3LLJ2		0	0	0.009241	3.32729	3	2023	-1.16396	48.5997	1
	High	TSDDYVLR	19	3	2	C7GSL4;B3LLJ2		0	0	0.05125	2.51034	2	968.469	0.240786	37.3999	0
	High	IFAIAFTR	2	3	2	C7GSL4;B3LLJ2		0	0	0.1019	2.10775	2	938.544	-1.47048	48.4252	0
	High	APSTFENR	11	3	2	C7GSL4;B3LLJ2		0	0	0.04164	2.10527	2	921.441	-1.87623	28.7471	0
	High	KVISEILTK	1	1	1	C7GSL4		0	0	0.08534	1.98627	2	1030.65	0.672862	45.4609	1
	High	VVDPFTR	3	3	2	C7GSL4;B3LLJ2		0	0	0.1604	1.70808	2	833.45	-1.87353	46.7086	0
	High	LIPEVINK	9	3	2	C7GSL4;B3LLJ2		0	0.002	0.2389	1.90418	2	925.572	-0.239348	43.9767	0
	High	VISEILTK	1	1	1	C7GSL4		0	0.002	0.2587	1.34992	2	902.554	-1.39642	42.149	0
	High	VTGFKDEVLETV	1	1	1	C7GSL4		0	0.007	0.3337	2.66429	2	1336.7	-0.84495	44.2696	1
P0CX40	40S ribosomal protein S8-B OS=Saccharomyces cerevisiae (strain ATCC 204508 / S288c) OX=559292 GN=RPS8B PE=1 SV=1 - [RS8B_YEAST]	119.718	33	1	6	6	39	200	22.476	10.6675
	A2	Sequence	# PSMs	# Proteins	# Protein Groups	Protein Group Accessions	Modifications	ΔCn	q-Value	PEP	XCorr	Charge	MH+ [Da]	ΔM [ppm]	RT [min]	# Missed Cleavages
	High	IETGNFSWASEGISK	4	1	1	P0CX40		0	0	0.0006034	4.30687	2	1625.78	1.97429	45.2378	0
	High	IAGVVYHPSNNELVR	4	1	1	P0CX40		0	0	0.006305	4.14527	2	1667.88	-4.63558	48.1673	0
	High	IETGNFSWASEGISKK	1	1	1	P0CX40		0	0	0.01019	3.51045	3	1753.87	-2.03998	48.0432	1
	High	IESSVESQFSAGR	25	1	1	P0CX40		0	0	0.001427	3.29801	2	1396.67	0.156462	35.883	0
	High	AAIVQIDATPFR	2	1	1	P0CX40		0	0	0.01236	3.22291	2	1301.72	0.717716	44.0478	0
	High	NVKEEETVAK	3	1	1	P0CX40		0	0	0.02609	2.90134	2	1146.6	0.314116	41.9677	1
P40212	60S ribosomal protein L13-B OS=Saccharomyces cerevisiae (strain ATCC 204508 / S288c) OX=559292 GN=RPL13B PE=1 SV=1 - [RL13B_YEAST]	117.397	34.67	2	6	6	50	199	22.5114	11.0776
	A2	Sequence	# PSMs	# Proteins	# Protein Groups	Protein Group Accessions	Modifications	ΔCn	q-Value	PEP	XCorr	Charge	MH+ [Da]	ΔM [ppm]	RT [min]	# Missed Cleavages
	High	DGKAPEAEQVLSAAATFPIAQPATDVEAR	1	1	1	P40212		0	0	0.001025	7.23944	3	2953.49	-1.31979	47.5401	1
	High	APEAEQVLSAAATFPIAQPATDVEAR	1	2	1	P40212		0	0	0.0001745	5.42761	3	2653.35	2.33336	46.2068	0
	High	NQEIFDANVQR	16	2	1	P40212		0	0	0.006765	2.98641	2	1333.65	1.11519	38.0116	0
	High	AAGLTAAYAR	20	2	1	P40212		0	0	0.004108	2.93514	2	964.52	-1.19877	36.0102	0
	High	AVQDNGESAFR	9	2	1	P40212		0	0	0.01405	2.41435	2	1193.55	-4.7971	30.9816	0
	High	GFTLAEVK	3	2	1	P40212		0	0.001	0.1924	1.7241	2	864.481	-1.27058	43.2933	0
P0CX56	40S ribosomal protein S18-B OS=Saccharomyces cerevisiae (strain ATCC 204508 / S288c) OX=559292 GN=RPS18B PE=1 SV=1 - [RS18B_YEAST]	113.807	34.93	1	5	5	45	146	17.0271	10.272
	A2	Sequence	# PSMs	# Proteins	# Protein Groups	Protein Group Accessions	Modifications	ΔCn	q-Value	PEP	XCorr	Charge	MH+ [Da]	ΔM [ppm]	RT [min]	# Missed Cleavages
	High	AGELTQEELER	16	1	1	P0CX56		0	0	0.005415	3.87862	2	1274.62	0.487284	34.6711	0
	High	IVQIMQNPTHYK	3	1	1	P0CX56		0	0	0.006736	3.22799	2	1471.77	-0.00726569	45.0363	0
	High	LLNTNVDGNIK	23	1	1	P0CX56		0	0	0.02099	3.00474	2	1200.66	-0.372119	38.1786	0
	High	IPAWFLNR	1	1	1	P0CX56		0	0	0.1375	2.50127	2	1016.57	-0.587369	45.7142	0
	High	IVYALTTIK	2	1	1	P0CX56		0	0	0.03714	2.20734	2	1021.63	0.136835	44.0443	0
P17076	60S ribosomal protein L8-A OS=Saccharomyces cerevisiae (strain ATCC 204508 / S288c) OX=559292 GN=RPL8A PE=1 SV=4 - [RL8A_YEAST]	108.237	42.58	1	2	13	92	256	28.1074	10.0376
	A2	Sequence	# PSMs	# Proteins	# Protein Groups	Protein Group Accessions	Modifications	ΔCn	q-Value	PEP	XCorr	Charge	MH+ [Da]	ΔM [ppm]	RT [min]	# Missed Cleavages
	High	TSAVAALTEVRAEDEAALAK	1	2	2	P17076;P29453		0	0	4.628e-05	6.31233	2	2016.07	3.42514	45.5881	1
	High	LVSTIDANFADKYDEVKK	3	2	2	P17076;P29453		0	0	0.01769	4.37867	3	2056.06	1.77445	45.7487	2
	High	LKVPPTIAQFQYTLDR	1	2	2	P17076;P29453		0	0	0.01984	4.28559	3	1890.05	0.421782	45.8546	1
	High	LVSTIDANFADKYDEVK	2	2	2	P17076;P29453		0	0	0.001505	4.22892	2	1927.97	1.61403	48.1857	1
	High	TSAVAALTEVR	5	2	2	P17076;P29453		0	0	0.003637	3.35934	2	1117.62	-1.38222	42.4526	0
	High	VPPTIAQFQYTLDR	2	2	2	P17076;P29453		0	0	0.004617	2.90999	2	1648.87	0.469101	44.6702	0
	High	NFGIGQAVQPK	9	2	2	P17076;P29453		0	0	0.03364	2.50886	2	1158.63	0.310215	40.6113	0
	High	LGTLVNQK	23	2	2	P17076;P29453		0	0	0.09879	2.28776	2	872.518	-2.33733	35.7367	0
	High	NPLTHSTPK	2	2	2	P17076;P29453		0	0	0.1059	2.2349	2	994.53	-1.82855	44.3127	0
	High	AEDEAALAK	7	2	2	P17076;P29453		0	0	0.0141	2.02787	2	917.455	-2.40063	17.4993	0
	High	VAPAPFGAK	19	2	2	P17076;P29453		0	0	0.1278	1.77449	2	857.486	-2.06143	35.905	0
	High	MGVPYAIVK	2	1	1	P17076		0	0	0.144	1.48699	2	977.549	-0.400785	43.6962	0
	High	EAAAVAEGK	16	1	1	P17076		0	0	0.178	1.02548	2	845.436	-0.0643506	7.94805	0
P0C0W9	60S ribosomal protein L11-A OS=Saccharomyces cerevisiae (strain ATCC 204508 / S288c) OX=559292 GN=RPL11A PE=1 SV=2 - [RL11A_YEAST]	104.394	28.74	2	5	5	44	174	19.7074	9.92041
	A2	Sequence	# PSMs	# Proteins	# Protein Groups	Protein Group Accessions	Modifications	ΔCn	q-Value	PEP	XCorr	Charge	MH+ [Da]	ΔM [ppm]	RT [min]	# Missed Cleavages
	High	VLEQLSGQTPVQSK	29	2	1	P0C0W9		0	0	0.002255	3.76342	2	1513.82	1.42358	34.6349	0
	High	LVLNISVGESGDR	3	2	1	P0C0W9		0	0	0.009728	3.64142	2	1358.73	0.0701842	46.3814	0
	High	AEEILER	10	2	1	P0C0W9		0	0	0.1217	2.08275	2	859.451	-1.00397	36.0539	0
	High	YDADVLDK	1	2	1	P0C0W9		0	0	0.1146	1.64776	2	938.444	-2.28754	35.1943	0
	High	EDTVSWFK	1	2	1	P0C0W9		0	0.001	0.2125	1.89634	2	1011.47	-3.23206	47.0199	0
P06367	40S ribosomal protein S14-A OS=Saccharomyces cerevisiae (strain ATCC 204508 / S288c) OX=559292 GN=RPS14A PE=1 SV=5 - [RS14A_YEAST]	95.3065	37.96	2	4	4	48	137	14.5277	10.7261
	A2	Sequence	# PSMs	# Proteins	# Protein Groups	Protein Group Accessions	Modifications	ΔCn	q-Value	PEP	XCorr	Charge	MH+ [Da]	ΔM [ppm]	RT [min]	# Missed Cleavages
	High	DESSPYAAMLAAQDVAAK	1	2	1	P06367		0	0	0.0003026	3.74556	2	1837.87	2.89186	43.5808	0
	High	DNSQVFGVAR	12	2	1	P06367		0	0	0.1099	2.85894	2	1092.54	-0.931198	35.7409	0
	High	IEDVTPVPSDSTR	25	2	1	P06367		0	0	0.01111	2.65177	2	1415.71	2.93891	27.4198	0
	High	TPGPGGQAALR	10	2	1	P06367		0	0	0.003861	2.52137	2	1024.55	0.389737	29.8944	0
P32324	Elongation factor 2 OS=Saccharomyces cerevisiae (strain ATCC 204508 / S288c) OX=559292 GN=EFT1 PE=1 SV=1 - [EF2_YEAST]	92.2645	27.2	1	17	17	62	842	93.2302	6.31592
	A2	Sequence	# PSMs	# Proteins	# Protein Groups	Protein Group Accessions	Modifications	ΔCn	q-Value	PEP	XCorr	Charge	MH+ [Da]	ΔM [ppm]	RT [min]	# Missed Cleavages
	High	IQEPVFLVEIQcPEQAVGGIYSVLNK	1	1	1	P32324	C12(Carbamidomethyl)	0	0	0.00491	4.99115	3	2930.56	7.9017	46.0897	0
	High	FVEPIDDcPAGNIIGLVGIDQFLLK	2	1	1	P32324	C8(Carbamidomethyl)	0	0	0.003102	4.55247	3	2743.44	-0.114547	46.4779	0
	High	GQVVSEEQRPGTPLFTVK	1	1	1	P32324		0.0261	0	0.0208	4.48442	2	1972.03	-9.68645	47.9807	0
	High	AYLPVNESFGFTGELR	1	1	1	P32324		0	0	0.0007619	3.82944	2	1799.9	2.06718	45.2769	0
	High	KFLPAADALLEMIVLHLPSPVTAQAYR	1	1	1	P32324		0	0	0.01322	3.36107	4	2964.65	4.36152	48.9194	1
	High	IMADDYGWDVTDAR	1	1	1	P32324		0	0	0.0008979	3.33222	2	1627.71	1.24713	46.1797	0
	High	FSVSPVVQVAVEVK	1	1	1	P32324		0	0	0.005407	3.1153	2	1487.84	-3.63146	47.1393	0
	High	ATYAGFLLADPK	1	1	1	P32324		0	0	0.02295	2.65468	2	1266.67	-0.884816	47.4399	0
	High	STLTDSLVQR	5	1	1	P32324		0	0	0.01453	2.62801	2	1119.6	1.5623	39.4946	0
	High	AGEIVLAAR	5	1	1	P32324		0	0	0.01252	2.56484	2	899.531	0.588533	42.8442	0
	High	EGPIFGEEMR	2	1	1	P32324		0	0	0.02184	2.35284	2	1164.54	1.66574	43.5128	0
	High	EDLYQTFAR	2	1	1	P32324		0	0	0.08523	2.1429	2	1142.55	-1.99354	43.5677	0
	High	ETVESESSQTALSK	34	1	1	P32324		0	0	0.006116	2.0944	2	1495.71	1.17372	20.7914	0
	High	VVLMMGR	2	1	1	P32324		0	0	0.1587	1.94156	2	805.44	-2.31428	47.6613	0
	High	ISPPVVAYR	1	1	1	P32324		0	0	0.06581	1.92379	2	1001.58	0.961168	42.8911	0
	High	ALLELQVSK	1	1	1	P32324		0.0486	0	0.1161	1.75673	2	1000.6	-1.73291	43.5598	0
	High	FLPAADALLEMIVLHLPSPVTAQAYR	1	1	1	P32324		0	0.005	0.2916	1.64277	4	2836.54	-2.06912	48.926	0
P0CX36	40S ribosomal protein S4-B OS=Saccharomyces cerevisiae (strain ATCC 204508 / S288c) OX=559292 GN=RPS4B PE=1 SV=1 - [RS4B_YEAST]	91.4312	37.93	1	9	9	65	261	29.392	10.0815
	A2	Sequence	# PSMs	# Proteins	# Protein Groups	Protein Group Accessions	Modifications	ΔCn	q-Value	PEP	XCorr	Charge	MH+ [Da]	ΔM [ppm]	RT [min]	# Missed Cleavages
	High	LNNVFVIGEQGKPYISLPK	3	1	1	P0CX36		0	0	0.002984	5.77707	2	2116.18	1.39958	48.3384	0
	High	TDTTYPAGFMDVITLDATNENFR	1	1	1	P0CX36		0	0	5.14e-05	5.15926	2	2592.18	-3.08525	47.7923	0
	High	LRESLPLIVFLR	1	1	1	P0CX36		0	0	0.04958	3.26581	3	1455.91	3.03623	48.7347	1
	High	ESLPLIVFLR	2	1	1	P0CX36		0	0	0.01656	2.6686	2	1186.72	0.555373	46.1942	0
	High	ITDEEASYK	41	1	1	P0CX36		0	0	0.01069	2.41607	2	1055.49	-0.345025	20.4048	0
	High	GVPYVVTHDGR	1	1	1	P0CX36		0	0	0.02694	2.39045	3	1199.61	-2.71944	48.0506	0
	High	DSLDNTFVTR	1	1	1	P0CX36		0	0	0.01954	2.33468	2	1167.57	1.18707	41.0033	0
	High	LVYVTGGR	9	1	1	P0CX36		0	0	0.1612	1.38468	2	864.491	-3.23532	33.4935	0
	High	LSIAEER	6	1	1	P0CX36		0	0.001	0.2239	1.36547	2	817.435	-7.83688	32.2059	0
P0CX38	40S ribosomal protein S6-B OS=Saccharomyces cerevisiae (strain ATCC 204508 / S288c) OX=559292 GN=RPS6B PE=1 SV=1 - [RS6B_YEAST]	90.4388	35.59	1	7	7	27	236	26.9799	10.4478
	A2	Sequence	# PSMs	# Proteins	# Protein Groups	Protein Group Accessions	Modifications	ΔCn	q-Value	PEP	XCorr	Charge	MH+ [Da]	ΔM [ppm]	RT [min]	# Missed Cleavages
	High	KGEQELEGLTDTTVPK	5	1	1	P0CX38		0	0	0.0005399	5.33123	2	1744.89	-1.89541	44.3436	1
	High	IGQEVDGEAVGDEFK	12	1	1	P0CX38		0	0	0.00113	3.6819	2	1592.74	-0.311097	37.788	0
	High	EAAAEYAQLLAK	6	1	1	P0CX38		0	0	0.00619	3.32	2	1277.68	1.89539	44.9607	0
	High	GAIVGPDLAVLALVIVK	1	1	1	P0CX38		0	0	0.005437	3.05322	2	1648.05	2.93717	46.7663	0
	High	TFEIDDEHR	1	1	1	P0CX38		0	0	0.05349	2.49666	2	1161.52	-1.68485	47.8751	0
	High	QGVLLPTR	1	1	1	P0CX38		0	0	0.07805	2.41115	2	883.534	-1.82325	44.2234	0
	High	KFFGLSK	1	1	1	P0CX38		0	0.001	0.234	1.90391	2	826.482	0.336575	48.5397	1
Q02753	60S ribosomal protein L21-A OS=Saccharomyces cerevisiae (strain ATCC 204508 / S288c) OX=559292 GN=RPL21A PE=1 SV=1 - [RL21A_YEAST]	87.033	39.38	2	7	7	52	160	18.2308	10.3892
	A2	Sequence	# PSMs	# Proteins	# Protein Groups	Protein Group Accessions	Modifications	ΔCn	q-Value	PEP	XCorr	Charge	MH+ [Da]	ΔM [ppm]	RT [min]	# Missed Cleavages
	High	IVSTEGNVPQTLAPVPYETFI	2	2	1	Q02753		0	0	0.1266	3.14742	2	2275.19	2.19328	43.6875	0
	High	AQGVAVQLKR	2	2	1	Q02753		0	0	0.06901	2.87663	2	1069.65	-1.21666	47.7159	1
	High	TGVVYNVTK	22	2	1	Q02753		0	0	0.03537	2.7143	2	980.541	-0.276563	34.2181	0
	High	AQGVAVQLK	15	2	1	Q02753		0	0	0.02903	2.70397	2	913.545	-1.84212	34.117	0
	High	SSVGVIINK	5	2	1	Q02753		0	0	0.1496	2.41545	2	916.544	-2.13106	37.0941	0
	High	VGDIVDIK	5	2	1	Q02753		0	0	0.07154	2.05995	2	858.494	0.485236	43.1095	0
	High	QEFLER	1	2	1	Q02753		0	0.001	0.2233	0.62364	2	821.417	1.97875	16.7632	0
P05737	60S ribosomal protein L7-A OS=Saccharomyces cerevisiae (strain ATCC 204508 / S288c) OX=559292 GN=RPL7A PE=1 SV=3 - [RL7A_YEAST]	85.3273	45.08	1	1	9	54	244	27.6212	10.1548
	A2	Sequence	# PSMs	# Proteins	# Protein Groups	Protein Group Accessions	Modifications	ΔCn	q-Value	PEP	XCorr	Charge	MH+ [Da]	ΔM [ppm]	RT [min]	# Missed Cleavages
	High	VPLSDNAIIEANLGK	7	2	2	P05737;Q12213		0	0	3.401e-05	5.40089	2	1553.86	2.20601	45.3613	0
	High	YGILSIDDLIHEIITVGPHFK	2	2	2	P05737;Q12213		0	0	0.00126	4.04151	3	2380.3	3.85954	48.8718	0
	High	LIEPYVAYGYPSYSTIR	2	2	2	P05737;Q12213		0	0	0.0002059	3.76931	2	1992.02	2.97096	44.9573	0
	High	LSNPSGGWGVPR	5	2	2	P05737;Q12213		0	0	0.002387	3.54261	2	1226.63	1.21201	41.3523	0
	High	QANNFLWPFK	1	2	2	P05737;Q12213		0	0	0.02775	3.00992	2	1264.65	1.65292	45.9396	0
	High	TAEQVAAER	24	1	1	P05737		0	0	0.01227	2.78406	2	974.491	0.771747	9.23566	0
	High	AAGSYYVEAQHK	1	2	2	P05737;Q12213		0	0	0.009894	2.34418	2	1323.63	0.767101	43.4442	0
	High	KVLQLLR	1	2	2	P05737;Q12213		0	0	0.1721	2.26621	2	869.593	0.263402	48.5531	1
	High	EYETAER	11	2	2	P05737;Q12213		0	0	0.1187	1.19004	2	897.394	-0.609088	1.70924	0
P47050	Cullin-8 OS=Saccharomyces cerevisiae (strain ATCC 204508 / S288c) OX=559292 GN=RTT101 PE=1 SV=1 - [CUL8_YEAST]	85.2673	14.13	1	9	9	47	842	99.2623	7.54736
	A2	Sequence	# PSMs	# Proteins	# Protein Groups	Protein Group Accessions	Modifications	ΔCn	q-Value	PEP	XCorr	Charge	MH+ [Da]	ΔM [ppm]	RT [min]	# Missed Cleavages
	High	LFDEVVQLANVDHLK	2	1	1	P47050		0	0	0.01398	3.54682	3	1739.93	-0.92868	45.9592	0
	High	IITNVSQEDEMR	17	1	1	P47050		0	0	0.001189	3.37323	2	1434.69	1.52271	35.4033	0
	High	IMSNcNFSIEGLSPK	3	1	1	P47050	C5(Carbamidomethyl)	0	0	0.0004992	3.36164	2	1696.81	1.80267	43.2605	0
	High	FVNLPTFPNFFER	1	1	1	P47050		0	0	0.003033	3.34393	2	1627.83	1.43618	46.1344	0
	High	TASLQSSNTGGER	19	1	1	P47050		0	0	0.009287	3.02577	2	1307.62	1.53085	9.52707	0
	High	TILQSDQNSSFIK	1	1	1	P47050		0	0	0.002993	2.61464	2	1480.77	3.7627	41.9072	0
	High	YLNENLPILR	1	1	1	P47050		0	0	0.03768	2.38951	2	1244.7	1.53969	44.9841	0
	High	ETSASNALGLYNK	2	1	1	P47050		0	0	0.1485	1.77372	2	1367.68	-2.20058	35.0503	0
	High	SYIPYNSEFNGNDEK	1	1	1	P47050		0	0.001	0.2255	2.17662	2	1776.77	0.403476	40.6719	0
P16521	Elongation factor 3A OS=Saccharomyces cerevisiae (strain ATCC 204508 / S288c) OX=559292 GN=YEF3 PE=1 SV=4 - [EF3A_YEAST]	81.5034	21.26	2	16	16	46	1044	115.872	6.04932
	A2	Sequence	# PSMs	# Proteins	# Protein Groups	Protein Group Accessions	Modifications	ΔCn	q-Value	PEP	XCorr	Charge	MH+ [Da]	ΔM [ppm]	RT [min]	# Missed Cleavages
	High	DKEIQSVASETLISIVNAVNPVAIK	2	1	1	P16521		0	0	0.003632	4.14924	3	2638.47	2.42152	46.5036	1
	High	LVEDPQVIAPFLGK	2	1	1	P16521		0	0	0.000902	4.10863	2	1525.87	3.23615	45.1614	0
	High	EIQSVASETLISIVNAVNPVAIK	2	1	1	P16521		0	0	0.001411	4.01265	3	2395.36	4.64299	48.6103	0
	High	IAILAAISAMVDAAK	2	1	1	P16521		0	0	0.0001508	3.72015	2	1457.84	3.55657	48.8804	0
	High	AIANGQVDGFPTQEEcR	8	1	1	P16521	C16(Carbamidomethyl)	0	0	0.016	3.13707	2	1891.86	0.518232	36.2539	0
	High	SNFATIADPEAR	3	1	1	P16521		0	0	0.003327	2.97884	2	1291.63	3.7508	42.7935	0
	High	NLTEEVWAVK	2	1	1	P16521		0	0	0.1246	2.75596	2	1188.63	-0.469021	44.5333	0
	High	ATETVDNKDIER	3	2	1	P16521		0	0	0.0224	2.70055	2	1390.68	-1.29904	45.4684	1
	High	MTPSGHNWVSGQGAGPR	2	1	1	P16521		0	0	0.009981	2.603	3	1738.81	-1.54783	47.7082	0
	High	SAVIIDNMcK	1	1	1	P16521	C9(Carbamidomethyl)	0	0	0.04001	2.0553	2	1150.56	0.797093	37.8859	0
	High	FIPSLIQcIADPTEVPETVHLLGATTFVAEVTPATLSIMVPLLSR	1	1	1	P16521	C8(Carbamidomethyl)	0	0	0.005835	1.75197	4	4847.63	5.71145	48.7957	0
	High	AAATAAMTK	8	1	1	P16521		0	0	0.02007	1.71691	2	835.434	-0.534867	0.0103445	0
	High	VLEELFQK	3	1	1	P16521		0	0	0.1711	1.68437	2	1005.56	-2.24608	47.3815	0
	High	MVAEVDMK	1	1	1	P16521		0	0	0.09794	1.57983	2	922.437	0.17916	35.5085	0
	High	QINENDAEAMNK	5	2	1	P16521		0	0	0.1403	1.17521	2	1376.61	2.29847	21.4342	0
	High	GNFTEFVK	1	1	1	P16521		0	0.005	0.3072	1.45224	2	941.47	-2.4491	46.3675	0
P40150	Ribosome-associated molecular chaperone SSB2 OS=Saccharomyces cerevisiae (strain ATCC 204508 / S288c) OX=559292 GN=SSB2 PE=1 SV=2 - [SSB2_YEAST]	80.6859	27.08	1	1	14	40	613	66.5537	5.49072
	A2	Sequence	# PSMs	# Proteins	# Protein Groups	Protein Group Accessions	Modifications	ΔCn	q-Value	PEP	XCorr	Charge	MH+ [Da]	ΔM [ppm]	RT [min]	# Missed Cleavages
	High	VIDVDGNPVIEVQYLEETK	1	2	2	P11484;P40150		0	0	0.0001251	5.13795	2	2160.13	9.64109	44.8302	0
	High	IINEPTAAAIAYGLGAGK	2	2	2	P11484;P40150		0	0	0.0004342	4.09335	2	1729.95	1.77017	46.6425	0
	High	DAGAISGLNVLR	1	2	2	P11484;P40150		0	0	0.007137	3.28225	2	1185.66	-1.39271	45.9243	0
	High	VTPSFVAFTPQER	2	1	1	P40150		0	0	0.01014	3.22761	2	1478.77	1.46576	46.2729	0
	High	AVITVPAYFNDAQR	2	2	2	P11484;P40150		0	0	0.007712	3.20007	2	1564.81	-1.36842	43.6293	0
	High	TFSPQEISAMVLTK	2	2	2	P11484;P40150		0	0	0.003048	3.15946	2	1551.81	-0.719492	47.6918	0
	High	SSNITISNAVGR	2	2	2	P11484;P40150		0	0	0.005368	2.82008	2	1218.65	1.38846	34.8651	0
	High	TGLDISDDAR	9	2	2	P11484;P40150		0	0	0.006216	2.72222	2	1062.5	-1.93252	35.7599	0
	High	STLEPVEQVLK	5	2	2	P11484;P40150		0	0	0.03137	2.41985	2	1242.7	1.34788	44.7202	0
	High	ENTLLGEFDLK	1	2	2	P11484;P40150		0	0	0.02458	2.18627	2	1278.66	1.50329	45.3174	0
	High	NQAALNPR	6	2	2	P11484;P40150		0	0	0.03498	2.03556	2	883.475	0.198844	8.43852	0
	High	LSSEEIEK	3	2	2	P11484;P40150		0	0	0.07789	1.72888	2	934.473	-0.245616	13.0363	0
	High	NTTVPTIK	3	2	2	P11484;P40150		0	0	0.07609	1.549	2	873.504	0.389002	15.4762	0
	High	AADEAFAK	1	2	2	P11484;P40150		0	0.002	0.2464	0.733213	2	822.4	0.540494	10.8913	0
P11484	Ribosome-associated molecular chaperone SSB1 OS=Saccharomyces cerevisiae (strain ATCC 204508 / S288c) OX=559292 GN=SSB1 PE=1 SV=3 - [SSB1_YEAST]	80.6482	27.08	1	1	14	40	613	66.5606	5.43994
	A2	Sequence	# PSMs	# Proteins	# Protein Groups	Protein Group Accessions	Modifications	ΔCn	q-Value	PEP	XCorr	Charge	MH+ [Da]	ΔM [ppm]	RT [min]	# Missed Cleavages
	High	VIDVDGNPVIEVQYLEETK	1	2	2	P11484;P40150		0	0	0.0001251	5.13795	2	2160.13	9.64109	44.8302	0
	High	IINEPTAAAIAYGLGAGK	2	2	2	P11484;P40150		0	0	0.0004342	4.09335	2	1729.95	1.77017	46.6425	0
	High	DAGAISGLNVLR	1	2	2	P11484;P40150		0	0	0.007137	3.28225	2	1185.66	-1.39271	45.9243	0
	High	AVITVPAYFNDAQR	2	2	2	P11484;P40150		0	0	0.007712	3.20007	2	1564.81	-1.36842	43.6293	0
	High	TFSPQEISAMVLTK	2	2	2	P11484;P40150		0	0	0.003048	3.15946	2	1551.81	-0.719492	47.6918	0
	High	VTPSFVAFTPEER	2	1	1	P11484		0	0	0.005552	3.06227	2	1479.75	0.549773	43.9291	0
	High	SSNITISNAVGR	2	2	2	P11484;P40150		0	0	0.005368	2.82008	2	1218.65	1.38846	34.8651	0
	High	TGLDISDDAR	9	2	2	P11484;P40150		0	0	0.006216	2.72222	2	1062.5	-1.93252	35.7599	0
	High	STLEPVEQVLK	5	2	2	P11484;P40150		0	0	0.03137	2.41985	2	1242.7	1.34788	44.7202	0
	High	ENTLLGEFDLK	1	2	2	P11484;P40150		0	0	0.02458	2.18627	2	1278.66	1.50329	45.3174	0
	High	NQAALNPR	6	2	2	P11484;P40150		0	0	0.03498	2.03556	2	883.475	0.198844	8.43852	0
	High	LSSEEIEK	3	2	2	P11484;P40150		0	0	0.07789	1.72888	2	934.473	-0.245616	13.0363	0
	High	NTTVPTIK	3	2	2	P11484;P40150		0	0	0.07609	1.549	2	873.504	0.389002	15.4762	0
	High	AADEAFAK	1	2	2	P11484;P40150		0	0.002	0.2464	0.733213	2	822.4	0.540494	10.8913	0
Q12213	60S ribosomal protein L7-B OS=Saccharomyces cerevisiae (strain ATCC 204508 / S288c) OX=559292 GN=RPL7B PE=1 SV=3 - [RL7B_YEAST]	73.8098	49.18	1	2	10	37	244	27.6792	10.1548
	A2	Sequence	# PSMs	# Proteins	# Protein Groups	Protein Group Accessions	Modifications	ΔCn	q-Value	PEP	XCorr	Charge	MH+ [Da]	ΔM [ppm]	RT [min]	# Missed Cleavages
	High	VPLSDNAIIEANLGK	7	2	2	P05737;Q12213		0	0	3.401e-05	5.40089	2	1553.86	2.20601	45.3613	0
	High	YGILSIDDLIHEIITVGPHFK	2	2	2	P05737;Q12213		0	0	0.00126	4.04151	3	2380.3	3.85954	48.8718	0
	High	LIEPYVAYGYPSYSTIR	2	2	2	P05737;Q12213		0	0	0.0002059	3.76931	2	1992.02	2.97096	44.9573	0
	High	LSNPSGGWGVPR	5	2	2	P05737;Q12213		0	0	0.002387	3.54261	2	1226.63	1.21201	41.3523	0
	High	QANNFLWPFK	1	2	2	P05737;Q12213		0	0	0.02775	3.00992	2	1264.65	1.65292	45.9396	0
	High	ILTPESQLKK	2	1	1	Q12213		0	0	0.1429	2.5019	2	1156.69	-0.422296	44.7478	1
	High	AAGSYYVEAQHK	1	2	2	P05737;Q12213		0	0	0.009894	2.34418	2	1323.63	0.767101	43.4442	0
	High	KVLQLLR	1	2	2	P05737;Q12213		0	0	0.1721	2.26621	2	869.593	0.263402	48.5531	1
	High	TAEQIAAER	5	1	1	Q12213		0	0	0.08057	1.66924	2	988.508	2.21739	12.5159	0
	High	EYETAER	11	2	2	P05737;Q12213		0	0	0.1187	1.19004	2	897.394	-0.609088	1.70924	0
P0CX50	60S ribosomal protein L18-B OS=Saccharomyces cerevisiae (strain ATCC 204508 / S288c) OX=559292 GN=RPL18B PE=1 SV=1 - [RL18B_YEAST]	63.7991	33.87	1	6	6	24	186	20.5505	11.7075
	A2	Sequence	# PSMs	# Proteins	# Protein Groups	Protein Group Accessions	Modifications	ΔCn	q-Value	PEP	XCorr	Charge	MH+ [Da]	ΔM [ppm]	RT [min]	# Missed Cleavages
	High	TVVVVGTVTDDAR	9	1	1	P0CX50		0	0	0.002107	3.71345	2	1331.72	0.281775	42.1865	0
	High	AGGEcITLDQLAVR	5	1	1	P0CX50	C5(Carbamidomethyl)	0	0	0.004942	3.29538	2	1502.76	0.322189	44.804	0
	High	SDNVYLKLLVKLYTFLAR	1	1	1	P0CX50		0	0	0.03135	2.47159	3	2156.25	1.57382	49.1155	2
	High	GQNTLILR	7	1	1	P0CX50		0	0	0.1404	2.25759	2	914.542	0.494922	44.5132	0
	High	INRPPVSVSR	1	1	1	P0CX50		0	0.001	0.2059	2.79915	2	1124.65	-1.33033	47.856	0
	High	SDNVYLK	1	1	1	P0CX50		0	0.001	0.1927	1.40906	2	838.43	-0.512852	34.4906	0
P07259	Protein URA2 OS=Saccharomyces cerevisiae (strain ATCC 204508 / S288c) OX=559292 GN=URA2 PE=1 SV=5 - [PYR1_YEAST]	61.6587	9.3	1	16	18	28	2214	244.887	5.8335
	A2	Sequence	# PSMs	# Proteins	# Protein Groups	Protein Group Accessions	Modifications	ΔCn	q-Value	PEP	XCorr	Charge	MH+ [Da]	ΔM [ppm]	RT [min]	# Missed Cleavages
	High	AGLLGVESIELTPHIISK	1	1	1	P07259		0	0	0.0116	3.96152	3	1877.07	0.0232663	45.965	0
	High	ELTSMDEAESFAEK	1	1	1	P07259		0	0	0.0007748	3.77042	2	1586.69	-1.38279	42.6765	0
	High	SQAANSVDEALAAVK	4	1	1	P07259		0	0	0.0004753	3.70925	2	1473.76	2.6511	43.6792	0
	High	ELVAPGAIQNLIR	1	1	1	P07259		0	0	0.003374	3.47177	2	1393.82	1.19628	45.1978	0
	High	TLAcYSDAIVMR	1	1	1	P07259	C4(Carbamidomethyl)	0	0	0.00673	2.92802	2	1399.67	1.51888	46.4641	0
	High	IVNVNPLVSSVK	4	1	1	P07259		0	0	0.005499	2.9249	2	1268.76	-0.826097	45.9996	0
	High	LAVDYSVPLVTNVK	1	1	1	P07259		0	0	0.02668	2.79081	2	1517.86	-0.53781	43.8328	0
	High	VTALFLPLR	1	1	1	P07259		0	0	0.02071	2.73276	2	1029.65	0.567635	45.9416	0
	High	SISGPVITDVASLK	1	1	1	P07259		0	0	0.004658	2.68779	2	1386.78	-0.0578495	46.3005	0
	High	DGTVLQGYSFGAEK	1	1	1	P07259		0	0	0.02873	2.55645	2	1471.71	3.68842	43.0042	0
	High	EYGITPFVK	1	1	1	P07259		0	0	0.1767	2.25899	2	1053.56	-5.43642	46.9239	0
	High	EIGFPVIVR	1	1	1	P07259		0	0	0.05813	2.00698	2	1029.61	1.63765	45.4971	0
	High	FNSPEEYAR	3	1	1	P07259		0	0	0.0497	1.93787	2	1112.5	0.903624	35.665	0
	High	EVEYEVVR	2	2	2	P03965;P07259		0	0	0.1422	1.82463	2	1022.51	-1.04889	36.6651	0
	High	ATGYPLAYTAAK	1	2	2	P03965;P07259		0	0	0.02558	1.3139	2	1226.64	0.636113	40.1512	0
	High	TTAVNVIR	1	1	1	P07259		0	0	0.0753	1.27641	2	873.515	-0.0411525	15.689	0
	High	DYPVVITK	1	1	1	P07259		0	0	0.1466	1.0694	2	934.526	1.91582	36.7629	0
	High	LSNVLEAK	2	1	1	P07259		0	0	0.1207	1.00894	2	873.504	0.0980582	17.232	0
P05740	60S ribosomal protein L17-A OS=Saccharomyces cerevisiae (strain ATCC 204508 / S288c) OX=559292 GN=RPL17A PE=1 SV=4 - [RL17A_YEAST]	61.3583	33.7	2	5	5	25	184	20.5371	10.9165
	A2	Sequence	# PSMs	# Proteins	# Protein Groups	Protein Group Accessions	Modifications	ΔCn	q-Value	PEP	XCorr	Charge	MH+ [Da]	ΔM [ppm]	RT [min]	# Missed Cleavages
	High	LYVSHIQVNQAPK	4	2	1	P05740		0	0	0.0003703	5.06946	2	1496.82	1.90096	44.771	0
	High	FVQGLLQNAAANAEAK	7	2	1	P05740		0	0	0.0007729	4.74839	2	1644.87	0.77234	45.9797	0
	High	ETAQAINGWELTK	3	2	1	P05740		0	0	0.00549	3.4952	2	1460.74	2.36276	43.3834	0
	High	YLEQVLDHQR	2	1	1	P05740		0	0	0.01837	2.86513	2	1300.66	-1.6778	45.4013	0
	High	YGATSTNPAK	9	2	1	P05740		0	0	0.01862	2.39368	2	1009.5	0.291751	8.97129	0
P10592	Heat shock protein SSA2 OS=Saccharomyces cerevisiae (strain ATCC 204508 / S288c) OX=559292 GN=SSA2 PE=1 SV=3 - [HSP72_YEAST]	59.0975	23.47	4	3	11	20	639	69.4275	5.05908
	A2	Sequence	# PSMs	# Proteins	# Protein Groups	Protein Group Accessions	Modifications	ΔCn	q-Value	PEP	XCorr	Charge	MH+ [Da]	ΔM [ppm]	RT [min]	# Missed Cleavages
	High	TQDLLLLDVAPLSLGIETAGGVMTK	2	2	2	P10591;P10592		0	0	1.091e-06	6.26412	2	2555.41	2.19066	46.3101	0
	High	VNDAVVTVPAYFNDSQR	3	2	2	P10591;P10592		0	0	0.0009572	4.1567	2	1894.94	3.44042	43.8708	0
	High	IINEPTAAAIAYGLDK	3	4	2	P10591;P10592		0	0	0.001498	3.74103	2	1659.9	2.80658	46.519	0
	High	DAGTIAGLNVLR	1	4	2	P10591;P10592		0	0	0.004804	3.08605	2	1199.67	-1.39728	46.2413	0
	High	NFTPEQISSMVLGK	1	2	2	P10591;P10592		0	0	0.006051	3.04148	2	1550.79	3.3824	47.4199	0
	High	TTPSFVGFTDTER	1	1	1	P10592		0	0	0.00392	2.8774	2	1457.69	1.39626	42.7355	0
	High	NQLESIAYSLK	3	2	2	P10591;P10592		0	0	0.02655	2.82449	2	1265.68	2.89362	44.0356	0
	High	NFNDPEVQGDMK	2	1	1	P10592		0	0	0.01067	2.24173	2	1393.6	-1.88186	34.5952	0
	High	ITITNDK	1	4	2	P10591;P10592		0	0	0.07277	1.05608	2	804.445	-0.957388	11.3673	0
	High	LSKEDIEK	2	2	2	P10591;P10592		0	0.001	0.204	1.64792	2	961.519	-0.670316	43.5215	1
	High	NQAAmNPANTVFDAK	1	1	1	P10592	M5(Oxidation)	0	0.005	0.3029	1.2036	2	1607.75	-1.04909	36.6107	0
P00330	Alcohol dehydrogenase 1 OS=Saccharomyces cerevisiae (strain ATCC 204508 / S288c) OX=559292 GN=ADH1 PE=1 SV=5 - [ADH1_YEAST]	55.9083	29.31	4	9	10	39	348	36.8257	6.68311
	A2	Sequence	# PSMs	# Proteins	# Protein Groups	Protein Group Accessions	Modifications	ΔCn	q-Value	PEP	XCorr	Charge	MH+ [Da]	ΔM [ppm]	RT [min]	# Missed Cleavages
	High	LPLVGGHEGAGVVVGMGENVK	2	2	1	P00330		0	0	0.001236	6.33901	3	2019.07	0.306134	48.2592	0
	High	SISIVGSYVGNR	3	2	1	P00330		0	0	0.005806	3.05863	2	1251.67	-1.25526	45.9344	0
	High	VVGLSTLPEIYEK	3	1	1	P00330		0	0	0.01011	3.03468	2	1447.8	-2.84073	46.9066	0
	High	ANGTTVLVGMPAGAK	4	1	1	P00330		0	0	0.01308	2.58016	2	1386.74	-2.05123	40.2478	0
	High	EALDFFAR	2	3	1	P00330		0	0	0.05965	2.46217	2	968.482	-1.4827	47.9592	0
	High	EKDIVGAVLK	2	1	1	P00330		0	0	0.1198	2.45919	2	1071.64	0.811775	45.2688	1
	High	IGDYAGIK	8	2	1	P00330		0	0	0.0823	1.98935	2	836.451	-0.146884	40.7437	0
	High	YVVDTSK	13	3	1	P00330		0	0	0.1284	1.50447	2	811.42	-0.0345533	11.2717	0
	High	DIVGAVLK	1	1	1	P00330		0.03	0.003	0.2691	1.9385	2	814.502	-1.63361	46.6257	0
	High	DIPVPKPK	1	1	1	P00330		0	0.006	0.3152	1.43297	2	893.544	-2.13151	47.657	0
P00560	Phosphoglycerate kinase OS=Saccharomyces cerevisiae (strain ATCC 204508 / S288c) OX=559292 GN=PGK1 PE=1 SV=2 - [PGK_YEAST]	55.6424	34.86	1	12	12	31	416	44.7108	7.60596
	A2	Sequence	# PSMs	# Proteins	# Protein Groups	Protein Group Accessions	Modifications	ΔCn	q-Value	PEP	XCorr	Charge	MH+ [Da]	ΔM [ppm]	RT [min]	# Missed Cleavages
	High	GVEVVLPVDFIIADAFSADANTK	2	1	1	P00560		0	0	9.529e-05	4.80823	2	2391.25	1.66746	46.7189	0
	High	VLENTEIGDSIFDK	2	1	1	P00560		0	0	0.0008725	3.91422	2	1579.79	1.70657	43.9676	0
	High	TIVWNGPPGVFEFEK	1	1	1	P00560		0	0	0.009896	3.35153	2	1719.89	9.09756	45.5455	0
	High	ASAPGSVILLENLR	1	1	1	P00560		0	0	0.00488	3.31557	2	1439.82	1.08241	47.5692	0
	High	SSAAGNTVIIGGGDTATVAK	11	1	1	P00560		0	0	0.009918	3.19741	2	1789.93	0.882918	33.6454	0
	High	KLFAATVAK	1	1	1	P00560		0	0	0.05964	2.7069	2	948.588	0.411168	45.5296	1
	High	IVAALPTIK	1	1	1	P00560		0	0	0.06852	2.40778	2	925.607	-1.24254	46.5735	0
	High	ALLDEVVK	3	1	1	P00560		0	0	0.1173	2.11999	2	886.523	-1.17	43.9	0
	High	YSLAPVAK	3	1	1	P00560		0	0	0.07744	1.96697	2	848.487	-1.2274	37.532	0
	High	AAGFLLEK	3	1	1	P00560		0	0	0.08177	1.92912	2	848.485	-3.40901	47.211	0
	High	LSVQDLDLK	1	1	1	P00560		0	0	0.06427	1.8057	2	1030.58	1.39921	45.352	0
	High	ELQSLLGK	2	1	1	P00560		0	0.001	0.2036	1.7183	2	887.515	-5.15824	46.0247	0
P10591	Heat shock protein SSA1 OS=Saccharomyces cerevisiae (strain ATCC 204508 / S288c) OX=559292 GN=SSA1 PE=1 SV=4 - [HSP71_YEAST]	55.1461	21.5	4	1	10	18	642	69.6146	5.10986
	A2	Sequence	# PSMs	# Proteins	# Protein Groups	Protein Group Accessions	Modifications	ΔCn	q-Value	PEP	XCorr	Charge	MH+ [Da]	ΔM [ppm]	RT [min]	# Missed Cleavages
	High	TQDLLLLDVAPLSLGIETAGGVMTK	2	2	2	P10591;P10592		0	0	1.091e-06	6.26412	2	2555.41	2.19066	46.3101	0
	High	VNDAVVTVPAYFNDSQR	3	2	2	P10591;P10592		0	0	0.0009572	4.1567	2	1894.94	3.44042	43.8708	0
	High	IINEPTAAAIAYGLDK	3	4	2	P10591;P10592		0	0	0.001498	3.74103	2	1659.9	2.80658	46.519	0
	High	DAGTIAGLNVLR	1	4	2	P10591;P10592		0	0	0.004804	3.08605	2	1199.67	-1.39728	46.2413	0
	High	NFTPEQISSMVLGK	1	2	2	P10591;P10592		0	0	0.006051	3.04148	2	1550.79	3.3824	47.4199	0
	High	TTPSFVAFTDTER	1	1	1	P10591		0	0	0.01428	3.02239	2	1471.7	-1.28825	45.9388	0
	High	NQLESIAYSLK	3	2	2	P10591;P10592		0	0	0.02655	2.82449	2	1265.68	2.89362	44.0356	0
	High	ITITNDK	1	4	2	P10591;P10592		0	0	0.07277	1.05608	2	804.445	-0.957388	11.3673	0
	High	LSKEDIEK	2	2	2	P10591;P10592		0	0.001	0.204	1.64792	2	961.519	-0.670316	43.5215	1
	High	NQAAMNPSNTVFDAK	1	1	1	P10591		0	0.001	0.2034	1.2006	2	1607.75	-1.04598	36.6107	0
P04456	60S ribosomal protein L25 OS=Saccharomyces cerevisiae (strain ATCC 204508 / S288c) OX=559292 GN=RPL25 PE=1 SV=4 - [RL25_YEAST]	52.6889	24.65	1	3	3	25	142	15.7478	10.1108
	A2	Sequence	# PSMs	# Proteins	# Protein Groups	Protein Group Accessions	Modifications	ΔCn	q-Value	PEP	XCorr	Charge	MH+ [Da]	ΔM [ppm]	RT [min]	# Missed Cleavages
	High	LTADYDALDIANR	1	1	1	P04456		0	0	0.001488	3.67442	2	1450.72	1.10867	42.2968	0
	High	VIEQPITSETAMK	22	1	1	P04456		0	0	0.00293	2.74733	2	1446.75	2.25794	31.8663	0
	High	ELYEVDVLK	2	1	1	P04456		0	0	0.1034	2.15308	2	1107.59	-1.83026	46.6279	0
P0CX48	40S ribosomal protein S11-B OS=Saccharomyces cerevisiae (strain ATCC 204508 / S288c) OX=559292 GN=RPS11B PE=1 SV=1 - [RS11B_YEAST]	50.3174	37.82	1	5	5	33	156	17.7377	10.7847
	A2	Sequence	# PSMs	# Proteins	# Protein Groups	Protein Group Accessions	Modifications	ΔCn	q-Value	PEP	XCorr	Charge	MH+ [Da]	ΔM [ppm]	RT [min]	# Missed Cleavages
	High	VQVGDIVTVGQcRPISK	4	1	1	P0CX48	C12(Carbamidomethyl)	0	0	0.001801	5.06228	2	1856	-2.18569	44.6112	0
	High	cPFTGLVSIR	2	1	1	P0CX48	C1(Carbamidomethyl)	0	0	0.02728	2.6305	2	1149.61	-1.67911	44.9283	0
	High	NVPVHVSPAFR	4	1	1	P0CX48		0	0	0.03758	2.43163	2	1222.67	2.84927	48.2688	0
	High	ILTGTVVSTK	20	1	1	P0CX48		0	0	0.02942	2.09874	2	1018.61	-0.624614	37.8013	0
	High	TAIEGSYIDKK	3	1	1	P0CX48		0	0	0.1003	2.0675	3	1224.65	-1.36481	47.7392	1
P02407	40S ribosomal protein S17-A OS=Saccharomyces cerevisiae (strain ATCC 204508 / S288c) OX=559292 GN=RPS17A PE=1 SV=1 - [RS17A_YEAST]	50.2118	56.62	2	7	7	19	136	15.7787	10.5063
	A2	Sequence	# PSMs	# Proteins	# Protein Groups	Protein Group Accessions	Modifications	ΔCn	q-Value	PEP	XCorr	Charge	MH+ [Da]	ΔM [ppm]	RT [min]	# Missed Cleavages
	High	SNGVLNVDNQTSDLVK	4	2	1	P02407		0	0	0.001412	3.55238	2	1702.86	-0.4583	37.98	0
	High	SLGLKLPLSVINVSAQR	1	2	1	P02407		0	0	0.001807	3.40316	3	1795.08	1.64932	46.006	1
	High	LPLSVINVSAQR	2	2	1	P02407		0	0	0.002721	3.12239	2	1296.76	0.473783	44.0861	0
	High	DQYVPEVSALDLSR	1	2	1	P02407		0	0	0.0005417	3.04942	2	1591.8	2.62052	42.5803	0
	High	LcDEIATIQSK	7	2	1	P02407	C2(Carbamidomethyl)	0	0	0.005268	2.92033	2	1277.64	-1.02179	37.5233	0
	High	IAGYTTHLMK	2	2	1	P02407		0	0	0.04768	2.64273	2	1134.6	0.171531	45.3591	0
	High	LTLDFQTNK	2	2	1	P02407		0	0	0.0695	2.10774	2	1079.57	0.317372	45.2466	0
P05317	60S acidic ribosomal protein P0 OS=Saccharomyces cerevisiae (strain ATCC 204508 / S288c) OX=559292 GN=RPP0 PE=1 SV=2 - [RLA0_YEAST]	49.7147	27.24	1	8	8	27	312	33.6963	4.83057
	A2	Sequence	# PSMs	# Proteins	# Protein Groups	Protein Group Accessions	Modifications	ΔCn	q-Value	PEP	XCorr	Charge	MH+ [Da]	ΔM [ppm]	RT [min]	# Missed Cleavages
	High	GNVGFVFTNEPLTEIK	3	1	1	P05317		0	0	0.004688	4.03569	2	1764.92	1.54109	45.0331	0
	High	TSFFQALGVPTK	2	1	1	P05317		0	0	0.01194	3.38889	2	1295.7	1.34921	47.8704	0
	High	AGAVAPEDIWVR	2	1	1	P05317		0	0	0.007075	3.00577	2	1283.67	-1.02835	46.7745	0
	High	GFLSDLPDFEK	1	1	1	P05317		0	0	0.01803	2.47737	2	1267.62	0.457588	45.7313	0
	High	GTIEIVSDVK	4	1	1	P05317		0	0	0.03212	2.20933	2	1060.59	-0.895058	39.9655	0
	High	AVNTGMEPGK	13	1	1	P05317		0	0	0.04784	2.08041	2	1003.49	0.616434	20.8169	0
	High	NVIVSNR	1	1	1	P05317		0	0	0.1533	1.60971	2	801.458	0.138505	9.87149	0
	High	KAEYFAK	1	1	1	P05317		0	0.001	0.1904	2.59769	2	856.455	-1.01507	48.2019	1
P24814	SCF E3 ubiquitin ligase complex F-box protein GRR1 OS=Saccharomyces cerevisiae (strain ATCC 204508 / S288c) OX=559292 GN=GRR1 PE=1 SV=1 - [GRR1_YEAST]	48.77	9.9	1	9	9	21	1151	132.65	6.52197
	A2	Sequence	# PSMs	# Proteins	# Protein Groups	Protein Group Accessions	Modifications	ΔCn	q-Value	PEP	XCorr	Charge	MH+ [Da]	ΔM [ppm]	RT [min]	# Missed Cleavages
	High	LIDLSGcENITDKTIESIVNLAPK	2	1	1	P24814	C7(Carbamidomethyl)	0	0	0.02971	4.75705	3	2643.4	1.73214	46.1563	1
	High	MSSEEVNSLLLQVNK	1	1	1	P24814		0	0	0.009639	3.33475	2	1690.87	1.44286	43.7393	0
	High	ITANNNMNDELVELLANK	1	1	1	P24814		0	0	0.002226	3.06861	2	2016.01	0.86267	47.1724	0
	High	VVDDMPSLR	3	1	1	P24814		0	0	0.05526	2.64947	2	1031.52	-0.336342	43.407	0
	High	VQGFYVPQAR	5	1	1	P24814		0	0	0.01301	2.47691	2	1164.62	0.483805	41.1473	0
	High	TLYELADLPK	2	1	1	P24814		0	0	0.057	2.30829	2	1162.64	1.75246	44.6527	0
	High	LLPNLPEEER	2	1	1	P24814		0	0	0.04219	2.06843	2	1209.65	2.78025	41.863	0
	High	ALETENMEIR	2	1	1	P24814		0	0	0.01986	2.01285	2	1205.58	0.443323	40.5628	0
	High	NVTFDSLR	3	1	1	P24814		0	0	0.1085	1.90634	2	951.489	-0.0355426	42.3934	0
P05755	40S ribosomal protein S9-B OS=Saccharomyces cerevisiae (strain ATCC 204508 / S288c) OX=559292 GN=RPS9B PE=1 SV=4 - [RS9B_YEAST]	48.3241	28.72	2	7	7	26	195	22.2851	10.0962
	A2	Sequence	# PSMs	# Proteins	# Protein Groups	Protein Group Accessions	Modifications	ΔCn	q-Value	PEP	XCorr	Charge	MH+ [Da]	ΔM [ppm]	RT [min]	# Missed Cleavages
	High	KAEASGEAAEEAEDEE	11	1	1	P05755		0	0	0.1014	2.47764	2	1664.68	1.23955	20.3394	1
	High	LAGEFGLK	3	2	1	P05755		0	0	0.08723	2.25601	2	834.47	-1.97345	43.6262	0
	High	LFEGNALIR	2	2	1	P05755		0	0	0.07502	2.0383	2	1032.58	-1.10807	47.718	0
	High	VGVLSEDKK	2	2	1	P05755		0	0	0.1166	2.01389	2	974.552	0.0657854	44.5868	1
	High	ISFQLSK	6	2	1	P05755		0	0.001	0.2018	1.9247	2	822.471	-1.0132	45.5263	0
	High	VGVLSEDK	1	2	1	P05755		0	0.002	0.2558	1.44224	2	846.458	1.0844	14.1479	0
	High	LQTQVYK	1	2	1	P05755		0	0.002	0.2556	1.28129	2	879.493	-0.700233	13.4158	0
P26783	40S ribosomal protein S5 OS=Saccharomyces cerevisiae (strain ATCC 204508 / S288c) OX=559292 GN=RPS5 PE=1 SV=3 - [RS5_YEAST]	46.5862	33.33	1	7	7	20	225	25.0233	8.5874
	A2	Sequence	# PSMs	# Proteins	# Protein Groups	Protein Group Accessions	Modifications	ΔCn	q-Value	PEP	XCorr	Charge	MH+ [Da]	ΔM [ppm]	RT [min]	# Missed Cleavages
	High	TIAETLAEELINAAK	4	1	1	P26783		0	0	0.002832	4.28684	2	1586.87	2.02133	46.258	0
	High	VNQAIALLTIGAR	2	1	1	P26783		0	0	0.003395	3.75228	2	1339.8	-1.25289	47.9362	0
	High	LTNSLMMNGR	1	1	1	P26783		0	0	0.01995	3.02455	2	1136.55	-2.61288	43.6858	0
	High	DASLVDYVQVR	4	1	1	P26783		0	0	0.006815	2.92922	2	1264.65	-0.285984	44.7846	0
	High	AQcPIIER	7	1	1	P26783	C3(Carbamidomethyl)	0	0	0.07521	2.01179	2	986.508	-0.607182	34.593	0
	High	GSSTSYAIK	1	1	1	P26783		0	0	0.03556	1.67674	2	913.462	-0.990534	12.1382	0
	High	QAVDVSPLR	1	1	1	P26783		0	0.006	0.319	0.888742	2	984.548	0.524938	35.0891	0
A6ZP47	ATP-dependent RNA helicase DED1 OS=Saccharomyces cerevisiae (strain YJM789) OX=307796 GN=DED1 PE=3 SV=1 - [DED1_YEAS7]	46.1942	34.77	6	16	16	24	604	65.5125	7.82568
	A2	Sequence	# PSMs	# Proteins	# Protein Groups	Protein Group Accessions	Modifications	ΔCn	q-Value	PEP	XCorr	Charge	MH+ [Da]	ΔM [ppm]	RT [min]	# Missed Cleavages
	High	AGNTGLATAFFNSENSNIVK	1	2	1	A6ZP47		0	0	0.000207	4.49158	2	2055.01	-0.258795	46.4236	0
	High	SALLDLLSASTDGLTLIFVETKR	1	2	1	A6ZP47		0	0	0.0004072	4.29198	3	2463.38	4.67363	48.946	1
	High	SGAATLLVATAVAAR	2	2	1	A6ZP47		0	0	0.000539	4.19258	2	1371.8	-0.135308	47.9032	0
	High	TGGFLFPVLSESFK	1	2	1	A6ZP47		0	0	0.006589	3.33315	2	1528.81	1.31274	46.1733	0
	High	ELATQIFDEAK	1	2	1	A6ZP47		0	0	0.01197	2.95674	2	1264.64	0.381415	43.7509	0
	High	AcVVYGGSPIGNQLR	1	2	1	A6ZP47	C2(Carbamidomethyl)	0	0	0.08071	2.90517	2	1590.8	-1.94581	43.0445	0
	High	GcDLLVATPGR	1	4	1	A6ZP47	C2(Carbamidomethyl)	0	0	0.01976	2.84812	2	1158.6	1.40441	42.531	0
	High	MLDMGFEPQIR	1	6	1	A6ZP47		0	0	0.0514	2.65747	2	1336.64	1.97195	45.1629	0
	High	AYPTAVIMAPTR	2	2	1	A6ZP47		0	0	0.01228	2.39662	2	1290.69	3.79572	41.821	0
	High	YLVLDEADR	1	4	1	A6ZP47		0	0	0.07264	2.31964	2	1093.56	2.52578	43.0626	0
	High	VGSTSENITQK	4	2	1	A6ZP47		0	0	0.004387	2.13764	2	1163.59	0.696767	11.0825	0
	High	AGGASAGGWGSSR	1	2	1	A6ZP47		0	0	0.06225	1.88531	2	1120.52	1.76789	13.3292	0
	High	DLMAcAQTGSGK	2	4	1	A6ZP47	C5(Carbamidomethyl)	0	0	0.1046	1.52764	2	1238.56	6.41222	31.3846	0
	High	DAMMSAPGSR	1	2	1	A6ZP47		0	0	0.09036	1.45647	2	1022.44	0.824381	15.2311	0
	High	TGPSPQPESQGSFYQR	3	2	1	A6ZP47		0	0	0.1667	1.35435	2	1765.81	-0.511577	31.4271	0
	High	LNDLLER	1	4	1	A6ZP47		0	0.001	0.2071	2.06869	2	872.482	-1.63438	46.0459	0
P0C2H6	60S ribosomal protein L27-A OS=Saccharomyces cerevisiae (strain ATCC 204508 / S288c) OX=559292 GN=RPL27A PE=1 SV=1 - [RL27A_YEAST]	41.6165	25	2	3	3	14	136	15.5216	10.3599
	A2	Sequence	# PSMs	# Proteins	# Protein Groups	Protein Group Accessions	Modifications	ΔCn	q-Value	PEP	XCorr	Charge	MH+ [Da]	ΔM [ppm]	RT [min]	# Missed Cleavages
	High	SVVSTETFEQPSQR	9	2	1	P0C2H6		0	0	0.0006185	3.51777	2	1594.77	0.764344	35.466	0
	High	VVNYNHLLPTR	3	2	1	P0C2H6		0	0	0.008214	3.51312	2	1325.74	3.67417	48.3194	0
	High	YTLDVEAFK	2	2	1	P0C2H6		0	0	0.06604	2.33887	2	1085.55	-0.855476	44.0006	0
P05756	40S ribosomal protein S13 OS=Saccharomyces cerevisiae (strain ATCC 204508 / S288c) OX=559292 GN=RPS13 PE=1 SV=3 - [RS13_YEAST]	41.2532	33.11	1	5	5	16	151	17.0183	10.4331
	A2	Sequence	# PSMs	# Proteins	# Protein Groups	Protein Group Accessions	Modifications	ΔCn	q-Value	PEP	XCorr	Charge	MH+ [Da]	ΔM [ppm]	RT [min]	# Missed Cleavages
	High	KGLTPSQIGVLLR	3	1	1	P05756		0	0	0.000537	3.85966	2	1381.85	0.674401	45.8168	1
	High	LSSESVIEQIVK	2	1	1	P05756		0	0	0.0112	3.23099	2	1331.74	-0.263334	47.1313	0
	High	GISSSAIPYSR	7	1	1	P05756		0	0	0.0185	2.53534	2	1137.59	1.06431	36.7767	0
	High	LILIESR	3	1	1	P05756		0	0	0.1585	1.76064	2	843.528	-1.92698	44.374	0
	High	NAPAWFK	1	1	1	P05756		0	0.001	0.2331	1.74268	2	833.428	-3.10435	46.9022	0
P05739	60S ribosomal protein L6-B OS=Saccharomyces cerevisiae (strain ATCC 204508 / S288c) OX=559292 GN=RPL6B PE=1 SV=4 - [RL6B_YEAST]	41.2213	32.39	1	3	5	23	176	19.9742	10.0815
	A2	Sequence	# PSMs	# Proteins	# Protein Groups	Protein Group Accessions	Modifications	ΔCn	q-Value	PEP	XCorr	Charge	MH+ [Da]	ΔM [ppm]	RT [min]	# Missed Cleavages
	High	ASLVPGTVLILLAGR	3	2	2	Q02326;P05739		0	0	0.001324	3.64376	2	1479.93	2.07396	46.3079	0
	High	QYLSASFSLK	1	2	2	Q02326;P05739		0	0	0.0145	2.98621	2	1143.6	-1.97695	43.8946	0
	High	VSVEGVNVEK	14	1	1	P05739		0	0	0.00546	2.89755	2	1059.56	-2.95621	33.2265	0
	High	EANLFPEQQTK	3	1	1	P05739		0	0	0.1087	2.73647	2	1304.65	1.37098	37.9315	0
	High	WYPSEDVAAPK	2	1	1	P05739		0	0	0.07846	1.87842	2	1262.61	0.515806	42.6017	0
Q06211	E3 ubiquitin-protein ligase linker protein MMS1 OS=Saccharomyces cerevisiae (strain ATCC 204508 / S288c) OX=559292 GN=MMS1 PE=1 SV=1 - [MMS1_YEAST]	40.2088	10.16	1	13	13	19	1407	161.136	5.93506
	A2	Sequence	# PSMs	# Proteins	# Protein Groups	Protein Group Accessions	Modifications	ΔCn	q-Value	PEP	XCorr	Charge	MH+ [Da]	ΔM [ppm]	RT [min]	# Missed Cleavages
	High	TNMTIPIGLNAcLVETPLK	1	1	1	Q06211	C12(Carbamidomethyl)	0	0	0.001391	3.84309	2	2085.11	1.79503	47.2037	0
	High	IELQALEEIQQK	1	1	1	Q06211		0	0	0.01972	3.29281	2	1441.79	-2.39205	43.638	0
	High	VSPNLLIDSSTTR	4	1	1	Q06211		0	0	0.002008	2.59938	2	1402.75	0.36121	44.3056	0
	High	AVGLDSQLLK	1	1	1	Q06211		0	0	0.07963	2.14748	2	1043.61	-0.161652	43.143	0
	High	NNLIQVTR	2	1	1	Q06211		0	0	0.09982	2.05658	2	957.549	1.48037	41.253	0
	High	SFFPAPLLLLK	2	1	1	Q06211		0	0	0.03136	2.04763	2	1245.76	0.919155	46.3774	0
	High	SELSDGFPQK	2	1	1	Q06211		0	0	0.03695	2.02464	2	1107.53	2.14342	35.4275	0
	High	SENDEAEVALR	1	1	1	Q06211		0	0	0.007875	2.02132	2	1232.58	2.44645	33.4976	0
	High	LEPSMMMLR	1	1	1	Q06211		0	0	0.07215	1.98897	2	1107.54	-0.168933	45.3032	0
	High	DFSSSSDESR	1	1	1	Q06211		0	0	0.01125	1.83771	2	1116.45	1.51822	9.89033	0
	High	LIFYSLPTIK	1	1	1	Q06211		0	0	0.09739	1.78153	2	1194.71	1.32253	45.8487	0
	High	DDSEEILEIK	1	1	1	Q06211		0	0	0.07218	1.66147	2	1190.58	0.026584	39.7348	0
	High	LPcQDEYEPR	1	1	1	Q06211	C3(Carbamidomethyl)	0	0.006	0.327	1.56915	2	1306.58	1.97307	33.9119	0
P0CX46	60S ribosomal protein L2-B OS=Saccharomyces cerevisiae (strain ATCC 204508 / S288c) OX=559292 GN=RPL2B PE=1 SV=1 - [RL2B_YEAST]	38.6359	32.28	1	7	7	21	254	27.3919	11.1069
	A2	Sequence	# PSMs	# Proteins	# Protein Groups	Protein Group Accessions	Modifications	ΔCn	q-Value	PEP	XCorr	Charge	MH+ [Da]	ΔM [ppm]	RT [min]	# Missed Cleavages
	High	ASLNVGNVLPLGSVPEGTIVSNVEEKPGDR	2	1	1	P0CX46		0	0	7.142e-05	6.79683	3	3047.61	3.74311	45.3277	0
	High	GAGSIFTSHTR	1	1	1	P0CX46		0	0	0.009421	3.03008	2	1133.57	0.134608	45.2014	0
	High	GVIGVIAGGGR	4	1	1	P0CX46		0	0	0.008533	2.81102	2	955.568	-0.707132	43.9964	0
	High	KVISSDAR	1	1	1	P0CX46		0	0	0.1241	2.31043	2	875.492	-2.78503	47.7955	1
	High	TLDYAER	10	1	1	P0CX46		0	0	0.115	1.84833	2	867.42	-0.702953	34.4065	0
	High	VDKPLLK	2	1	1	P0CX46		0	0.003	0.2693	1.73664	2	812.523	-1.3101	48.2432	0
	High	VRLPSGAK	1	1	1	P0CX46		0	0.008	0.3395	2.41964	2	827.507	-3.0955	48.096	1
P16140	V-type proton ATPase subunit B OS=Saccharomyces cerevisiae (strain ATCC 204508 / S288c) OX=559292 GN=VMA2 PE=1 SV=2 - [VATB_YEAST]	37.718	22.63	1	9	9	13	517	57.7134	5.07178
	A2	Sequence	# PSMs	# Proteins	# Protein Groups	Protein Group Accessions	Modifications	ΔCn	q-Value	PEP	XCorr	Charge	MH+ [Da]	ΔM [ppm]	RT [min]	# Missed Cleavages
	High	LALTTAEYLAYQTER	2	1	1	P16140		0	0	0.001908	4.39727	2	1742.89	-2.21119	47.0973	0
	High	TSLFLNLANDPTIER	2	1	1	P16140		0	0	0.001055	4.14628	2	1703.9	-0.323816	47.7246	0
	High	IYPEEMISTGVSAIDTMNSIAR	1	1	1	P16140		0	0	0.0005022	3.53657	3	2398.16	0.639071	45.9574	0
	High	GIYPPINVLPSLSR	2	1	1	P16140		0	0	0.03089	3.04082	2	1525.88	2.36954	45.4056	0
	High	DDADEDEEDPDTR	2	1	1	P16140		0	0	0.004621	2.32984	2	1521.55	1.30783	11.0587	0
	High	TTVEFTGESLR	1	1	1	P16140		0	0	0.07239	2.11708	2	1239.62	-1.5608	42.5461	0
	High	ILDEFYDR	1	1	1	P16140		0	0	0.11	2.0842	2	1070.51	-0.944849	47.408	0
	High	IPVSEDMLGR	1	1	1	P16140		0	0	0.1695	1.95352	2	1116.57	-0.56128	44.8725	0
	High	SAIGEGMTR	1	1	1	P16140		0	0.008	0.3516	1.64236	2	921.444	-1.84587	34.2012	0
P05694	5-methyltetrahydropteroyltriglutamate--homocysteine methyltransferase OS=Saccharomyces cerevisiae (strain ATCC 204508 / S288c) OX=559292 GN=MET6 PE=1 SV=4 - [METE_YEAST]	37.7037	13.69	1	8	8	12	767	85.8067	6.46826
	A2	Sequence	# PSMs	# Proteins	# Protein Groups	Protein Group Accessions	Modifications	ΔCn	q-Value	PEP	XCorr	Charge	MH+ [Da]	ΔM [ppm]	RT [min]	# Missed Cleavages
	High	VFNLPLFPTTTIGSFPQTK	1	1	1	P05694		0	0	5.269e-05	4.59391	2	2108.15	3.76684	46.0017	0
	High	APEQFDEVVAAIGNK	2	1	1	P05694		0	0	0.0002062	4.59063	2	1587.8	0.63891	43.8476	0
	High	NVSGQDVAAALEANAK	3	1	1	P05694		0	0	0.0002063	4.43167	2	1557.79	1.00551	42.7328	0
	High	YDLSPIDTLFAMGR	1	1	1	P05694		0	0	0.000625	3.52828	2	1598.79	1.52477	46.1755	0
	High	AYTYFGEQSNLPK	1	1	1	P05694		0	0	0.004331	2.72807	2	1517.73	0.145758	44.0456	0
	High	AVDVTALEMVK	2	1	1	P05694		0	0	0.02485	2.59863	2	1175.63	-1.47961	46.5001	0
	High	AAPFEQR	1	1	1	P05694		0	0	0.05858	1.39179	2	818.416	0.750222	12.6598	0
	High	VIQVDEPALR	1	1	1	P05694		0	0.001	0.2068	1.6572	2	1139.64	1.86836	39.0774	0
P41805	60S ribosomal protein L10 OS=Saccharomyces cerevisiae (strain ATCC 204508 / S288c) OX=559292 GN=RPL10 PE=1 SV=1 - [RL10_YEAST]	36.7493	28.05	1	6	6	45	221	25.3454	10.0229
	A2	Sequence	# PSMs	# Proteins	# Protein Groups	Protein Group Accessions	Modifications	ΔCn	q-Value	PEP	XCorr	Charge	MH+ [Da]	ΔM [ppm]	RT [min]	# Missed Cleavages
	High	VDIGQIIFSVR	2	1	1	P41805		0	0	0.004782	3.45936	2	1246.72	1.59902	45.9951	0
	High	EAGEVKDDGAFVK	2	1	1	P41805		0	0	0.01745	3.33001	3	1364.67	-1.70406	47.6142	1
	High	KGSLENNIR	4	1	1	P41805		0	0	0.05607	3.27278	2	1030.56	-2.3873	44.4328	1
	High	GAWGKPHGLAAR	1	1	1	P41805		0	0	0.103	2.88572	3	1220.66	-0.427685	48.5871	0
	High	MLScAGADR	9	1	1	P41805	C4(Carbamidomethyl)	0	0	0.105	2.09115	2	980.428	-0.990645	30.1874	0
	High	YMTTVSGR	26	1	1	P41805		0	0	0.07515	1.59875	2	914.44	-0.479535	31.1541	0
	High	mLScAGADR	1	1	1	P41805	M1(Oxidation); C4(Carbamidomethyl)	0	0.002	0.2599	1.01367	2	996.425	0.82078	8.44068	0
P02829	ATP-dependent molecular chaperone HSP82 OS=Saccharomyces cerevisiae (strain ATCC 204508 / S288c) OX=559292 GN=HSP82 PE=1 SV=1 - [HSP82_YEAST]	36.592	11.71	2	7	7	13	709	81.356	4.90674
	A2	Sequence	# PSMs	# Proteins	# Protein Groups	Protein Group Accessions	Modifications	ΔCn	q-Value	PEP	XCorr	Charge	MH+ [Da]	ΔM [ppm]	RT [min]	# Missed Cleavages
	High	NPSDITQEEYNAFYK	2	2	1	P02829		0	0	0.002044	4.39964	2	1818.82	3.70866	41.5305	0
	High	SVDELTSLTDYVTR	2	2	1	P02829		0	0	0.0009186	3.53503	2	1598.79	0.355353	44.498	0
	High	GVVDSEDLPLNLSR	1	2	1	P02829		0	0	0.009176	3.27485	2	1513.78	-2.77422	43.1473	0
	High	AELINNLGTIAK	2	2	1	P02829		0	0	0.007448	2.94406	2	1256.72	2.95663	42.5931	0
	High	TGQFGWSANMER	2	1	1	P02829		0	0	0.01046	2.54541	2	1383.62	2.94779	45.4916	0
	High	LLDAPAAIR	3	2	1	P02829		0	0	0.03556	2.50249	2	939.561	-1.11379	42.4256	0
	High	AILFIPK	1	2	1	P02829		0	0.001	0.2279	1.66655	2	801.523	-0.645756	45.4078	0
P0CX42	60S ribosomal protein L23-B OS=Saccharomyces cerevisiae (strain ATCC 204508 / S288c) OX=559292 GN=RPL23B PE=1 SV=1 - [RL23B_YEAST]	36.4493	39.42	1	5	5	11	137	14.4636	10.3306
	A2	Sequence	# PSMs	# Proteins	# Protein Groups	Protein Group Accessions	Modifications	ΔCn	q-Value	PEP	XCorr	Charge	MH+ [Da]	ΔM [ppm]	RT [min]	# Missed Cleavages
	High	LNRLPAASLGDMVMATVK	2	1	1	P0CX42		0	0	0.003839	5.03458	3	1887.02	2.73173	46.0161	1
	High	LPAASLGDMVMATVK	2	1	1	P0CX42		0	0	0.000554	4.73878	2	1503.79	-0.154421	48.1347	0
	High	ISLGLPVGAIMNcADNSGAR	2	1	1	P0CX42	C13(Carbamidomethyl)	0	0	0.0003164	4.09711	2	2016	2.27333	47.3946	0
	High	EcADLWPR	3	1	1	P0CX42	C2(Carbamidomethyl)	0	0	0.06852	2.40007	2	1046.47	-1.38603	46.3792	0
	High	VMPAIVVR	2	1	1	P0CX42		0	0	0.1334	2.01069	2	884.538	-0.75727	43.3833	0
P25443	40S ribosomal protein S2 OS=Saccharomyces cerevisiae (strain ATCC 204508 / S288c) OX=559292 GN=RPS2 PE=1 SV=3 - [RS2_YEAST]	36.0405	26.38	1	6	6	44	254	27.433	10.4331
	A2	Sequence	# PSMs	# Proteins	# Protein Groups	Protein Group Accessions	Modifications	ΔCn	q-Value	PEP	XCorr	Charge	MH+ [Da]	ΔM [ppm]	RT [min]	# Missed Cleavages
	High	AVVVVGDSNGHVGLGIK	1	1	1	P25443		0	0	0.00612	4.34092	3	1620.91	1.14396	45.2519	0
	High	GYWGTNLGQPHSLATK	1	1	1	P25443		0	0	0.00917	3.36767	3	1729.87	3.3487	45.3978	0
	High	ITTIEEIFLHSLPVK	1	1	1	P25443		0	0	0.006283	2.83863	2	1740	3.95111	48.7037	0
	High	GSGIVASPAVK	35	1	1	P25443		0	0	0.0232	2.11181	2	985.57	2.10993	30.1403	0
	High	TLENTLK	5	1	1	P25443		0	0	0.03859	1.7603	2	818.462	0.296204	14.046	0
	High	GSGIVASPAVKK	1	1	1	P25443		0	0.002	0.2542	1.00872	2	1113.66	0.936178	12.7118	1
P0CX25	60S ribosomal protein L43-A OS=Saccharomyces cerevisiae (strain ATCC 204508 / S288c) OX=559292 GN=RPL43A PE=1 SV=1 - [RL43A_YEAST]	35.8166	19.57	1	1	1	10	92	10.0843	10.4185
	A2	Sequence	# PSMs	# Proteins	# Protein Groups	Protein Group Accessions	Modifications	ΔCn	q-Value	PEP	XCorr	Charge	MH+ [Da]	ΔM [ppm]	RT [min]	# Missed Cleavages
	High	TVAGGAYTVSTAAAATVR	10	1	1	P0CX25		0	0	7.79e-05	4.68733	2	1666.88	4.14474	40.9224	0
P18239	ADP,ATP carrier protein 2 OS=Saccharomyces cerevisiae (strain ATCC 204508 / S288c) OX=559292 GN=PET9 PE=1 SV=2 - [ADT2_YEAST]	35.5925	19.18	2	6	6	24	318	34.404	9.78857
	A2	Sequence	# PSMs	# Proteins	# Protein Groups	Protein Group Accessions	Modifications	ΔCn	q-Value	PEP	XCorr	Charge	MH+ [Da]	ΔM [ppm]	RT [min]	# Missed Cleavages
	High	IVAAEGVGSLFK	2	1	1	P18239		0	0	0.006738	3.10786	2	1190.68	0.106565	47.717	0
	High	LLIQNQDEMLK	1	2	1	P18239		0	0	0.02632	2.60237	2	1344.72	-1.68419	46.4538	0
	High	SDGVAGLYR	4	1	1	P18239		0	0	0.01578	2.52396	2	937.472	-2.35323	41.7193	0
	High	TPLPPAPAPK	13	1	1	P18239		0	0	0.09605	2.09504	2	988.583	0.717478	27.8938	0
	High	MMMTSGQAVK	3	2	1	P18239		0	0	0.025	1.99397	2	1083.5	-0.0479765	35.3461	0
	High	YDGAFDcLR	1	1	1	P18239	C7(Carbamidomethyl)	0	0.001	0.2331	1.65489	2	1116.48	-1.82505	42.7082	0
P0CX52	40S ribosomal protein S16-B OS=Saccharomyces cerevisiae (strain ATCC 204508 / S288c) OX=559292 GN=RPS16B PE=1 SV=1 - [RS16B_YEAST]	35.1762	49.65	1	7	7	14	143	15.8377	10.2573
	A2	Sequence	# PSMs	# Proteins	# Protein Groups	Protein Group Accessions	Modifications	ΔCn	q-Value	PEP	XCorr	Charge	MH+ [Da]	ΔM [ppm]	RT [min]	# Missed Cleavages
	High	VTGGGHVSQVYAIR	4	1	1	P0CX52		0	0	0.0001602	4.60485	2	1443.77	-1.62725	48.0102	0
	High	VNGSPITLVEPEILR	2	1	1	P0CX52		0	0	0.002769	4.0091	2	1636.93	1.78741	45.2346	0
	High	VYEPLLLVGLDK	1	1	1	P0CX52		0	0	0.01285	2.46022	2	1358.8	1.86822	45.953	0
	High	TLLIADSR	3	1	1	P0CX52		0	0	0.1411	2.1679	2	888.514	-1.04292	46.4969	0
	High	FSNIDIR	2	1	1	P0CX52		0	0	0.179	1.73764	2	864.457	-0.76074	43.8173	0
	High	AFTSYDR	1	1	1	P0CX52		0	0	0.1834	1.29993	2	859.395	0.18453	35.5476	0
	High	GLVAYHQK	1	1	1	P0CX52		0	0.001	0.2133	1.33524	2	915.506	1.85029	11.6617	0
P05744	60S ribosomal protein L33-A OS=Saccharomyces cerevisiae (strain ATCC 204508 / S288c) OX=559292 GN=RPL33A PE=1 SV=3 - [RL33A_YEAST]	34.6321	25.23	2	3	3	16	107	12.1466	11.0776
	A2	Sequence	# PSMs	# Proteins	# Protein Groups	Protein Group Accessions	Modifications	ΔCn	q-Value	PEP	XCorr	Charge	MH+ [Da]	ΔM [ppm]	RT [min]	# Missed Cleavages
	High	IEGVATPQDAQFYLGKR	1	1	1	P05744		0	0	0.01862	3.377	3	1892.99	-0.174905	48.041	1
	High	IEGVATPQDAQFYLGK	3	1	1	P05744		0	0	0.009705	3.25072	2	1736.89	2.37359	44.6691	0
	High	VNNPNVSLIK	12	2	1	P05744		0	0	0.006556	2.82201	2	1097.63	-0.432136	38.4196	0
P14540	Fructose-bisphosphate aldolase OS=Saccharomyces cerevisiae (strain ATCC 204508 / S288c) OX=559292 GN=FBA1 PE=1 SV=3 - [ALF_YEAST]	34.4568	12.26	1	3	3	16	359	39.5957	5.78271
	A2	Sequence	# PSMs	# Proteins	# Protein Groups	Protein Group Accessions	Modifications	ΔCn	q-Value	PEP	XCorr	Charge	MH+ [Da]	ΔM [ppm]	RT [min]	# Missed Cleavages
	High	FAIPAINVTSSSTAVAALEAAR	3	1	1	P14540		0	0	0.000976	5.60718	3	2160.17	2.64088	45.425	0
	High	GAIAAAHYIR	2	1	1	P14540		0	0	0.01976	2.92934	2	1042.58	0.692852	45.2813	0
	High	GISNEGQNASIK	11	1	1	P14540		0	0	0.002152	2.43374	2	1217.61	0.899693	13.0449	0
P00950	Phosphoglycerate mutase 1 OS=Saccharomyces cerevisiae (strain ATCC 204508 / S288c) OX=559292 GN=GPM1 PE=1 SV=3 - [PMG1_YEAST]	34.1837	25.51	1	5	5	13	247	27.5916	8.83643
	A2	Sequence	# PSMs	# Proteins	# Protein Groups	Protein Group Accessions	Modifications	ΔCn	q-Value	PEP	XCorr	Charge	MH+ [Da]	ΔM [ppm]	RT [min]	# Missed Cleavages
	High	YVDPNVLPETESLALVIDR	2	1	1	P00950		0	0	0.0004381	4.9284	2	2143.13	1.25315	45.7035	0
	High	HLEGISDADIAK	1	1	1	P00950		0	0	0.0006915	3.64723	2	1268.65	-1.00352	48.0496	0
	High	AIQTANIALEK	6	1	1	P00950		0	0	0.03707	2.71056	2	1171.67	1.01379	37.1897	0
	High	LLPYWQDVIAK	1	1	1	P00950		0	0	0.07144	2.52133	2	1345.75	-1.62447	45.713	0
	High	VYPDVLYTSK	3	1	1	P00950		0	0	0.08812	2.0198	2	1184.62	0.727463	44.4444	0
P0CX24	60S ribosomal protein L20-B OS=Saccharomyces cerevisiae (strain ATCC 204508 / S288c) OX=559292 GN=RPL20B PE=1 SV=1 - [RL20B_YEAST]	33.0694	34.88	1	5	5	14	172	20.4239	10.3013
	A2	Sequence	# PSMs	# Proteins	# Protein Groups	Protein Group Accessions	Modifications	ΔCn	q-Value	PEP	XCorr	Charge	MH+ [Da]	ΔM [ppm]	RT [min]	# Missed Cleavages
	High	ASGEIVSINQINEAHPTK	2	1	1	P0CX24		0	0	0.004757	4.05894	3	1907.98	-1.15131	43.7553	0
	High	VAAVETLYQDMAAR	2	1	1	P0CX24		0	0	0.001414	3.68799	2	1537.77	0.562586	44.6632	0
	High	IFASNEVIAK	7	1	1	P0CX24		0	0	0.02804	2.45673	2	1091.61	0.740064	43.3147	0
	High	EYQVIGR	2	1	1	P0CX24		0	0	0.15	1.27646	2	864.457	-0.466751	16.266	0
	High	RLPTESVPEPK	1	1	1	P0CX24		0	0.003	0.2736	2.56984	2	1252.69	-1.76881	47.9151	1
P0CX44	60S ribosomal protein L1-B OS=Saccharomyces cerevisiae (strain ATCC 204508 / S288c) OX=559292 GN=RPL1B PE=1 SV=1 - [RL1B_YEAST]	30.4384	24.88	1	5	5	16	217	24.4701	9.71533
	A2	Sequence	# PSMs	# Proteins	# Protein Groups	Protein Group Accessions	Modifications	ΔCn	q-Value	PEP	XCorr	Charge	MH+ [Da]	ΔM [ppm]	RT [min]	# Missed Cleavages
	High	NFLETVELQVGLK	2	1	1	P0CX44		0	0	0.004252	3.44369	2	1489.83	1.85506	48.4963	0
	High	ScGVDAMSVDDLKK	1	1	1	P0CX44	C2(Carbamidomethyl)	0	0	0.04689	3.00375	3	1524.7	-2.0836	47.5751	1
	High	NWQNVGSLVVK	1	1	1	P0CX44		0	0	0.02851	2.51164	2	1243.68	-0.0260615	46.6461	0
	High	LLGPQLSK	7	1	1	P0CX44		0	0	0.1181	2.3053	2	855.529	-0.473106	43.7089	0
	High	SSMGPAFR	5	1	1	P0CX44		0	0	0.07813	2.27091	2	852.402	-1.28233	41.6842	0
P60010	Actin OS=Saccharomyces cerevisiae (strain ATCC 204508 / S288c) OX=559292 GN=ACT1 PE=1 SV=1 - [ACT_YEAST]	28.3596	22.4	1	7	7	12	375	41.6629	5.68115
	A2	Sequence	# PSMs	# Proteins	# Protein Groups	Protein Group Accessions	Modifications	ΔCn	q-Value	PEP	XCorr	Charge	MH+ [Da]	ΔM [ppm]	RT [min]	# Missed Cleavages
	High	VAPEEHPVLLTEAPMNPK	4	1	1	P60010		0	0	0.0001619	5.34058	2	1972.03	4.82336	45.0971	0
	High	SYELPDGQVITIGNER	1	1	1	P60010		0	0	0.002097	3.67386	2	1790.89	-0.122882	43.3533	0
	High	AVFPSIVGRPR	1	1	1	P60010		0	0	0.0368	2.63652	3	1198.7	-0.968485	45.7566	0
	High	DSYVGDEAQSK	2	1	1	P60010		0	0	0.02865	1.8105	2	1198.52	-0.217806	12.6322	0
	High	AGFAGDDAPR	1	1	1	P60010		0	0	0.0932	1.65592	2	976.449	0.562075	14.15	0
	High	DLTDYLMK	1	1	1	P60010		0	0.001	0.2152	1.54475	2	998.485	-1.13697	43.9016	0
	High	GYSFSTTAER	2	1	1	P60010		0	0.001	0.2353	1.47902	2	1118.51	2.58956	32.4185	0
P36105	60S ribosomal protein L14-A OS=Saccharomyces cerevisiae (strain ATCC 204508 / S288c) OX=559292 GN=RPL14A PE=1 SV=1 - [RL14A_YEAST]	28.1752	27.54	2	3	3	7	138	15.1576	10.9312
	A2	Sequence	# PSMs	# Proteins	# Protein Groups	Protein Group Accessions	Modifications	ΔCn	q-Value	PEP	XCorr	Charge	MH+ [Da]	ΔM [ppm]	RT [min]	# Missed Cleavages
	High	QAINLGQVVLTPLTFALPR	4	2	1	P36105		0	0	0.0001292	5.75844	2	2051.21	4.61662	48.5287	0
	High	LAAIVEIIDQKK	2	2	1	P36105		0	0	0.004189	3.49462	2	1340.82	2.74291	45.8887	1
	High	FQVMVLR	1	2	1	P36105		0	0.002	0.2489	2.02947	2	892.508	0.205738	45.1659	0
Q02326	60S ribosomal protein L6-A OS=Saccharomyces cerevisiae (strain ATCC 204508 / S288c) OX=559292 GN=RPL6A PE=1 SV=2 - [RL6A_YEAST]	28.1494	20.45	1	1	3	12	176	19.9491	10.0962
	A2	Sequence	# PSMs	# Proteins	# Protein Groups	Protein Group Accessions	Modifications	ΔCn	q-Value	PEP	XCorr	Charge	MH+ [Da]	ΔM [ppm]	RT [min]	# Missed Cleavages
	High	ASLVPGTVLILLAGR	3	2	2	Q02326;P05739		0	0	0.001324	3.64376	2	1479.93	2.07396	46.3079	0
	High	QYLSASFSLK	1	2	2	Q02326;P05739		0	0	0.0145	2.98621	2	1143.6	-1.97695	43.8946	0
	High	EANLFPEQQNK	8	1	1	Q02326		0	0	0.01705	2.24599	2	1317.64	1.07137	37.377	0
P05738	60S ribosomal protein L9-A OS=Saccharomyces cerevisiae (strain ATCC 204508 / S288c) OX=559292 GN=RPL9A PE=1 SV=2 - [RL9A_YEAST]	27.016	31.94	2	5	5	10	191	21.5557	9.72998
	A2	Sequence	# PSMs	# Proteins	# Protein Groups	Protein Group Accessions	Modifications	ΔCn	q-Value	PEP	XCorr	Charge	MH+ [Da]	ΔM [ppm]	RT [min]	# Missed Cleavages
	High	YIQTEQQIEVPEGVTVSIK	4	1	1	P05738		0	0	0.0003478	4.00818	2	2161.14	2.46132	41.9212	0
	High	SLVDNMITGVTK	2	2	1	P05738		0	0	0.01653	3.38149	2	1277.68	-0.176796	47.2628	0
	High	HIDVTFTK	1	2	1	P05738		0	0	0.02765	2.96755	2	960.515	0.507184	45.1796	0
	High	YVYAHFPINVNIVEK	1	2	1	P05738		0	0	0.0743	2.72615	3	1805.96	-0.980684	45.8102	0
	High	VNNQLIK	1	2	1	P05738		0	0.002	0.2653	1.43207	2	828.492	-1.90249	34.4885	0
	High	SLVDNmITGVTK	1	2	1	P05738	M6(Oxidation)	0	0.002	0.2526	1.28615	2	1293.67	-0.395759	40.7938	0
P26785	60S ribosomal protein L16-B OS=Saccharomyces cerevisiae (strain ATCC 204508 / S288c) OX=559292 GN=RPL16B PE=1 SV=3 - [RL16B_YEAST]	25.6104	33.84	1	4	7	30	198	22.2354	10.5503
	A2	Sequence	# PSMs	# Proteins	# Protein Groups	Protein Group Accessions	Modifications	ΔCn	q-Value	PEP	XCorr	Charge	MH+ [Da]	ΔM [ppm]	RT [min]	# Missed Cleavages
	High	AEALNISGEFFR	2	1	1	P26785		0	0	0.007195	3.21278	2	1353.68	0.574944	47.6133	0
	High	IFEGIPPPYDK	1	1	1	P26785		0	0	0.03783	2.56476	2	1275.66	-0.659179	42.8494	0
	High	VVVPQALR	5	2	2	P26784;P26785		0	0	0.0675	2.25985	2	881.557	0.332519	41.3045	0
	High	YEDVVAK	3	2	2	P26784;P26785		0	0	0.1235	1.89336	2	823.42	-0.0461942	12.3091	0
	High	VSSASAAASESDVAK	15	1	1	P26785		0	0	0.1021	1.65987	2	1379.66	-2.20233	19.6667	0
	High	SAEYYAK	3	1	1	P26785		0	0	0.1652	1.35745	2	831.388	-0.915932	7.87513	0
	High	KYTTLGK	1	2	2	P26784;P26785		0	0.001	0.2005	1.92614	2	810.472	-0.0368589	44.5016	1
P10659	S-adenosylmethionine synthase 1 OS=Saccharomyces cerevisiae (strain ATCC 204508 / S288c) OX=559292 GN=SAM1 PE=1 SV=2 - [METK1_YEAST]	24.5065	18.32	2	6	6	12	382	41.7921	5.22412
	A2	Sequence	# PSMs	# Proteins	# Protein Groups	Protein Group Accessions	Modifications	ΔCn	q-Value	PEP	XCorr	Charge	MH+ [Da]	ΔM [ppm]	RT [min]	# Missed Cleavages
	High	IIVDAYGGASSVGGGAFSGK	2	2	1	P10659		0	0	0.0001963	4.54294	2	1812.92	3.64485	41.9885	0
	High	FVIGGPQGDAGLTGR	2	2	1	P10659		0	0	0.00292	3.62622	2	1444.76	0.457643	45.1788	0
	High	SDEEIIDIISK	2	1	1	P10659		0	0	0.01065	2.96689	2	1261.65	0.401267	44.3522	0
	High	LNMAMADAR	2	2	1	P10659		0	0	0.02368	2.42574	2	992.465	-0.62883	42.3901	0
	High	AQLDYQK	2	1	1	P10659		0	0	0.1855	1.72195	2	865.44	-1.38444	10.9893	0
	High	IGYDDSAK	2	2	1	P10659		0	0	0.02176	1.41573	2	868.404	-0.644782	11.6296	0
O14455	60S ribosomal protein L36-B OS=Saccharomyces cerevisiae (strain ATCC 204508 / S288c) OX=559292 GN=RPL36B PE=1 SV=3 - [RL36B_YEAST]	23.2166	40	1	1	4	11	100	11.1283	11.5903
	A2	Sequence	# PSMs	# Proteins	# Protein Groups	Protein Group Accessions	Modifications	ΔCn	q-Value	PEP	XCorr	Charge	MH+ [Da]	ΔM [ppm]	RT [min]	# Missed Cleavages
	High	AKVEEMNNIIAASR	1	2	2	P05745;O14455		0	0	0.03508	2.9293	3	1545.81	0.718982	44.9048	1
	High	EIAGLSPYER	6	2	2	P05745;O14455		0	0	0.01761	2.73665	2	1134.58	1.19742	44.2438	0
	High	VTQMTPAPK	3	1	1	O14455		0	0	0.04861	1.92441	2	972.519	0.278644	11.0565	0
	High	RLIDLIR	1	2	2	P05745;O14455		0	0.005	0.2893	2.64306	2	898.584	1.0737	48.6952	1
P39938	40S ribosomal protein S26-A OS=Saccharomyces cerevisiae (strain ATCC 204508 / S288c) OX=559292 GN=RPS26A PE=1 SV=1 - [RS26A_YEAST]	22.7912	20.17	2	2	2	10	119	13.4963	10.7554
	A2	Sequence	# PSMs	# Proteins	# Protein Groups	Protein Group Accessions	Modifications	ΔCn	q-Value	PEP	XCorr	Charge	MH+ [Da]	ΔM [ppm]	RT [min]	# Missed Cleavages
	High	DLSEASVYPEYALPK	5	2	1	P39938		0	0	0.02332	3.3235	2	1681.84	2.00581	43.9156	0
	High	NIVEAAAVR	5	2	1	P39938		0	0	0.07673	2.14192	2	942.537	0.743577	42.361	0
P26784	60S ribosomal protein L16-A OS=Saccharomyces cerevisiae (strain ATCC 204508 / S288c) OX=559292 GN=RPL16A PE=1 SV=3 - [RL16A_YEAST]	21.5121	40.7	1	5	8	17	199	22.1874	10.4771
	A2	Sequence	# PSMs	# Proteins	# Protein Groups	Protein Group Accessions	Modifications	ΔCn	q-Value	PEP	XCorr	Charge	MH+ [Da]	ΔM [ppm]	RT [min]	# Missed Cleavages
	High	AEELNISGEFFR	1	1	1	P26784		0	0	0.1434	2.63963	2	1411.68	-2.55233	47.4482	0
	High	VVVPQALR	5	2	2	P26784;P26785		0	0	0.0675	2.25985	2	881.557	0.332519	41.3045	0
	High	VASANATAAESDVAK	2	1	1	P26784		0	0	0.02146	1.98252	2	1404.7	1.46985	21.4743	0
	High	YEDVVAK	3	2	2	P26784;P26785		0	0	0.1235	1.89336	2	823.42	-0.0461942	12.3091	0
	High	VSSAEYYAK	1	1	1	P26784		0	0	0.0208	1.68861	2	1017.49	0.584917	13.4404	0
	High	VFEGIPPPYDK	1	1	1	P26784		0	0	0.1803	1.22814	2	1261.64	-1.22722	44.2954	0
	High	mSVEPVVVIDGK	3	1	1	P26784	M1(Oxidation)	0	0	0.1559	1.09517	2	1288.69	6.54684	29.7897	0
	High	KYTTLGK	1	2	2	P26784;P26785		0	0.001	0.2005	1.92614	2	810.472	-0.0368589	44.5016	1
P0CX31	40S ribosomal protein S24-A OS=Saccharomyces cerevisiae (strain ATCC 204508 / S288c) OX=559292 GN=RPS24A PE=1 SV=1 - [RS24A_YEAST]	21.1319	25.19	1	4	4	8	135	15.3194	10.5063
	A2	Sequence	# PSMs	# Proteins	# Protein Groups	Protein Group Accessions	Modifications	ΔCn	q-Value	PEP	XCorr	Charge	MH+ [Da]	ΔM [ppm]	RT [min]	# Missed Cleavages
	High	KVISNPLLAR	2	1	1	P0CX31		0	0	0.01092	3.2749	2	1110.7	-0.130504	45.62	1
	High	SVGFGLVYNSVAEAK	2	1	1	P0CX31		0	0	0.01191	3.15509	2	1540.8	-1.07315	47.4664	0
	High	DAVSVFGFR	1	1	1	P0CX31		0	0	0.08749	2.45928	2	997.51	-0.64382	47.8867	0
	High	VISNPLLAR	3	1	1	P0CX31		0	0	0.03707	2.12668	2	982.604	-0.707275	44.0242	0
B3LI22	40S ribosomal protein S0-A OS=Saccharomyces cerevisiae (strain RM11-1a) OX=285006 GN=RPS0A PE=3 SV=1 - [RSSA1_YEAS1]	20.618	28.97	2	4	4	6	252	28.0072	4.71631
	A2	Sequence	# PSMs	# Proteins	# Protein Groups	Protein Group Accessions	Modifications	ΔCn	q-Value	PEP	XCorr	Charge	MH+ [Da]	ΔM [ppm]	RT [min]	# Missed Cleavages
	High	EASYVNIPVIALTDLDSPSEFVDVAIPcNNR	1	2	1	B3LI22	C28(Carbamidomethyl)	0	0	0.0001666	4.26568	3	3418.69	2.39927	46.0834	0
	High	IIAAIPNPEDVVAISSR	2	2	1	B3LI22		0	0	0.0007061	3.8312	2	1764.98	-1.65993	47.0167	0
	High	FTPGSFTNYITR	2	2	1	B3LI22		0	0	0.035	3.12229	2	1403.7	-0.224651	44.4611	0
	High	FAAHTGATPIAGR	1	2	1	B3LI22		0	0	0.01606	3.02225	3	1269.67	-0.397418	44.5117	0
P05745	60S ribosomal protein L36-A OS=Saccharomyces cerevisiae (strain ATCC 204508 / S288c) OX=559292 GN=RPL36A PE=1 SV=3 - [RL36A_YEAST]	19.5849	40	1	1	4	9	100	11.1173	11.5903
	A2	Sequence	# PSMs	# Proteins	# Protein Groups	Protein Group Accessions	Modifications	ΔCn	q-Value	PEP	XCorr	Charge	MH+ [Da]	ΔM [ppm]	RT [min]	# Missed Cleavages
	High	AKVEEMNNIIAASR	1	2	2	P05745;O14455		0	0	0.03508	2.9293	3	1545.81	0.718982	44.9048	1
	High	EIAGLSPYER	6	2	2	P05745;O14455		0	0	0.01761	2.73665	2	1134.58	1.19742	44.2438	0
	High	VTSMTPAPK	1	1	1	P05745		0	0	0.07371	1.3438	2	931.491	-0.495687	11.7537	0
	High	RLIDLIR	1	2	2	P05745;O14455		0	0.005	0.2893	2.64306	2	898.584	1.0737	48.6952	1
P17255	V-type proton ATPase catalytic subunit A OS=Saccharomyces cerevisiae (strain ATCC 204508 / S288c) OX=559292 GN=VMA1 PE=1 SV=3 - [VATA_YEAST]	19.1625	4.48	1	4	4	12	1071	118.562	6.16357
	A2	Sequence	# PSMs	# Proteins	# Protein Groups	Protein Group Accessions	Modifications	ΔCn	q-Value	PEP	XCorr	Charge	MH+ [Da]	ΔM [ppm]	RT [min]	# Missed Cleavages
	High	GTITWIAPAGEYTLDEK	1	1	1	P17255		0	0	0.002244	3.07453	2	1864.93	0.712266	44.4247	0
	High	TTLVANTSNMPVAAR	7	1	1	P17255		0	0	0.01302	2.93261	2	1545.81	0.813118	36.2727	0
	High	LADSTGDVK	3	1	1	P17255		0	0	0.01528	1.82173	2	905.458	0.409744	8.70379	0
	High	YTNVLNK	1	1	1	P17255		0	0.001	0.2104	1.32407	2	851.462	0.338996	34.4503	0
Q01855	40S ribosomal protein S15 OS=Saccharomyces cerevisiae (strain ATCC 204508 / S288c) OX=559292 GN=RPS15 PE=1 SV=1 - [RS15_YEAST]	17.7067	38.03	1	4	4	7	142	15.9915	10.6968
	A2	Sequence	# PSMs	# Proteins	# Protein Groups	Protein Group Accessions	Modifications	ΔCn	q-Value	PEP	XCorr	Charge	MH+ [Da]	ΔM [ppm]	RT [min]	# Missed Cleavages
	High	NMIIVPEMIGSVVGIYNGK	1	1	1	Q01855		0	0	0.004954	3.48925	3	2034.08	0.533623	46.2106	0
	High	LAAPENEKPAPVR	2	1	1	Q01855		0	0	0.01599	3.26157	2	1391.76	-3.34269	46.8128	0
	High	LLEMSTEDFVK	2	1	1	Q01855		0	0	0.01988	3.02476	2	1311.65	0.125684	44.5412	0
	High	GMTSKPAGFMK	1	1	1	Q01855		0	0	0.01214	2.80754	2	1154.57	0.430228	45.102	0
	High	LLEmSTEDFVK	1	1	1	Q01855	M4(Oxidation)	0	0	0.1814	1.33326	2	1327.65	1.19591	41.26	0
P38061	60S ribosomal protein L32 OS=Saccharomyces cerevisiae (strain ATCC 204508 / S288c) OX=559292 GN=RPL32 PE=1 SV=1 - [RL32_YEAST]	17.4388	23.85	1	3	3	6	130	14.7622	11.1655
	A2	Sequence	# PSMs	# Proteins	# Protein Groups	Protein Group Accessions	Modifications	ΔCn	q-Value	PEP	XCorr	Charge	MH+ [Da]	ΔM [ppm]	RT [min]	# Missed Cleavages
	High	TYAAEIAHNISAK	3	1	1	P38061		0	0	0.00279	4.07248	2	1388.72	-1.35944	48.1567	0
	High	DLETLTMHTK	2	1	1	P38061		0	0	0.05846	2.44437	2	1188.59	1.63633	45.0808	0
	High	TFLVANVK	1	1	1	P38061		0	0	0.1455	1.86158	2	891.529	-0.93323	46.8609	0
P52286	Suppressor of kinetochore protein 1 OS=Saccharomyces cerevisiae (strain ATCC 204508 / S288c) OX=559292 GN=SKP1 PE=1 SV=2 - [SKP1_YEAST]	17.245	23.71	1	5	5	14	194	22.3166	4.51318
	A2	Sequence	# PSMs	# Proteins	# Protein Groups	Protein Group Accessions	Modifications	ΔCn	q-Value	PEP	XCorr	Charge	MH+ [Da]	ΔM [ppm]	RT [min]	# Missed Cleavages
	High	TFNIVNDFTPEEEAAIRR	1	1	1	P52286		0	0	0.0534	4.40462	3	2122.06	0.87718	48.3206	1
	High	TFNIVNDFTPEEEAAIR	1	1	1	P52286		0	0	0.0003848	4.04935	2	1965.96	1.38055	47.2766	0
	High	VVAEMIR	6	1	1	P52286		0	0	0.1385	1.88502	2	817.46	0.346741	44.4759	0
	High	ENEWAEDR	2	1	1	P52286		0	0	0.0748	1.47677	2	1048.43	0.417746	14.6295	0
	High	DSNFPDEDDDDSR	4	1	1	P52286		0	0.001	0.2115	0.857176	2	1526.55	1.91778	20.0897	0
P00830	ATP synthase subunit beta, mitochondrial OS=Saccharomyces cerevisiae (strain ATCC 204508 / S288c) OX=559292 GN=ATP2 PE=1 SV=2 - [ATPB_YEAST]	17.0742	12.13	1	5	5	7	511	54.7599	5.70654
	A2	Sequence	# PSMs	# Proteins	# Protein Groups	Protein Group Accessions	Modifications	ΔCn	q-Value	PEP	XCorr	Charge	MH+ [Da]	ΔM [ppm]	RT [min]	# Missed Cleavages
	High	VALVFGQMNEPPGAR	1	1	1	P00830		0	0	0.009077	2.96293	2	1585.82	3.60404	46.6388	0
	High	TVFIQELINNIAK	2	1	1	P00830		0	0	0.004786	2.96108	2	1502.86	4.429	48.6299	0
	High	VVDLLAPYAR	1	1	1	P00830		0	0	0.02204	2.74559	2	1116.64	-0.0541087	47.966	0
	High	TIAMDGTEGLVR	1	1	1	P00830		0	0	0.02894	2.29842	2	1262.64	-0.542444	41.7279	0
	High	ETGVINLEGESK	2	1	1	P00830		0	0	0.1243	1.73535	2	1275.64	-0.0984416	36.2325	0
P26321	60S ribosomal protein L5 OS=Saccharomyces cerevisiae (strain ATCC 204508 / S288c) OX=559292 GN=RPL5 PE=1 SV=4 - [RL5_YEAST]	16.9844	15.49	1	4	4	12	297	33.6942	6.82959
	A2	Sequence	# PSMs	# Proteins	# Protein Groups	Protein Group Accessions	Modifications	ΔCn	q-Value	PEP	XCorr	Charge	MH+ [Da]	ΔM [ppm]	RT [min]	# Missed Cleavages
	High	YGITHGLTNWAAAYATGLLIAR	1	1	1	P26321		0	0	0.001118	5.20414	3	2333.25	2.63569	48.676	0
	High	ADPAFKPTEK	3	1	1	P26321		0	0	0.05211	2.39873	2	1103.57	-0.0394936	43.5273	0
	High	LGLDETYK	7	1	1	P26321		0	0	0.07972	2.08998	2	938.482	-1.25012	43.0954	0
	High	TDYYQR	1	1	1	P26321		0	0	0.1813	1.43017	2	845.379	0.674011	10.99	0
Q99344	NEDD8-activating enzyme E1 catalytic subunit OS=Saccharomyces cerevisiae (strain ATCC 204508 / S288c) OX=559292 GN=UBA3 PE=1 SV=1 - [UBA3_YEAST]	16.9836	14.05	1	4	4	12	299	33.2565	4.85596
	A2	Sequence	# PSMs	# Proteins	# Protein Groups	Protein Group Accessions	Modifications	ΔCn	q-Value	PEP	XCorr	Charge	MH+ [Da]	ΔM [ppm]	RT [min]	# Missed Cleavages
	High	AQVAAQYVNTR	6	1	1	Q99344		0	0	0.08673	2.27844	2	1220.64	-0.216484	29.9815	0
	High	AAQFSISTEK	3	1	1	Q99344		0	0	0.05374	1.75335	2	1081.55	1.08655	35.3226	0
	High	FINETLVK	2	1	1	Q99344		0	0	0.1608	1.41002	2	963.548	-2.96612	45.973	0
	High	LPDcTVcSNSNSN	1	1	1	Q99344	C4(Carbamidomethyl); C7(Carbamidomethyl)	0	0.001	0.2359	0.86709	2	1467.59	0.908552	16.3044	0
P0C0T4	40S ribosomal protein S25-B OS=Saccharomyces cerevisiae (strain ATCC 204508 / S288c) OX=559292 GN=RPS25B PE=1 SV=1 - [RS25B_YEAST]	15.9958	26.85	2	3	3	6	108	12.0018	10.3159
	A2	Sequence	# PSMs	# Proteins	# Protein Groups	Protein Group Accessions	Modifications	ΔCn	q-Value	PEP	XCorr	Charge	MH+ [Da]	ΔM [ppm]	RT [min]	# Missed Cleavages
	High	EGIIKPISK	2	2	1	P0C0T4		0	0	0.02748	3.05711	2	984.608	-0.669712	48.069	0
	High	AAAALAGGKK	3	2	1	P0C0T4		0	0	0.01496	2.96354	2	857.52	-0.591561	42.5022	1
	High	YVSVSVLVDR	1	2	1	P0C0T4		0	0	0.01403	2.29033	2	1136.63	0.0966139	47.3147	0
P47005	F-box protein DAS1 OS=Saccharomyces cerevisiae (strain ATCC 204508 / S288c) OX=559292 GN=DAS1 PE=1 SV=1 - [DAS1_YEAST]	15.7805	6.79	1	4	4	7	663	77.3176	6.7124
	A2	Sequence	# PSMs	# Proteins	# Protein Groups	Protein Group Accessions	Modifications	ΔCn	q-Value	PEP	XCorr	Charge	MH+ [Da]	ΔM [ppm]	RT [min]	# Missed Cleavages
	High	FLMLNDIPTIVMEENNER	1	1	1	P47005		0	0	0.008637	3.78053	2	2178.06	-0.0637888	46.069	0
	High	TQPMNLTNFVTK	4	1	1	P47005		0	0	0.01917	2.86605	2	1393.72	1.52759	45.7136	0
	High	SNADASALR	1	1	1	P47005		0	0	0.01628	1.88925	2	904.449	0.359	8.99915	0
	High	NLLEYR	1	1	1	P47005		0	0.002	0.2414	1.58844	2	807.433	-4.14592	43.7612	0
P41940	Mannose-1-phosphate guanyltransferase OS=Saccharomyces cerevisiae (strain ATCC 204508 / S288c) OX=559292 GN=PSA1 PE=1 SV=2 - [MPG1_YEAST]	15.7276	16.9	1	4	4	5	361	39.541	6.34131
	A2	Sequence	# PSMs	# Proteins	# Protein Groups	Protein Group Accessions	Modifications	ΔCn	q-Value	PEP	XCorr	Charge	MH+ [Da]	ΔM [ppm]	RT [min]	# Missed Cleavages
	High	IGPDVVIGPNVTIGDGVR	2	1	1	P41940		0	0	0.003068	3.66534	2	1777.98	0.949488	46.3777	0
	High	DFLSGTVLYLNSLAK	1	1	1	P41940		0	0	0.001964	3.50635	2	1640.89	1.48212	46.2172	0
	High	LATGANIVGNALIDPTAK	1	1	1	P41940		0	0	0.01731	2.74705	2	1738.97	1.90965	45.5752	0
	High	ETFPILVEEK	1	1	1	P41940		0	0	0.0676	2.23205	2	1204.64	-1.31534	44.1224	0
P00942	Triosephosphate isomerase OS=Saccharomyces cerevisiae (strain ATCC 204508 / S288c) OX=559292 GN=TPI1 PE=1 SV=2 - [TPIS_YEAST]	15.2212	21.77	1	4	4	5	248	26.779	6.01123
	A2	Sequence	# PSMs	# Proteins	# Protein Groups	Protein Group Accessions	Modifications	ΔCn	q-Value	PEP	XCorr	Charge	MH+ [Da]	ΔM [ppm]	RT [min]	# Missed Cleavages
	High	KPQVTVGAQNAYLK	1	1	1	P00942		0	0	1.204e-05	5.19836	2	1516.85	1.08107	47.8028	0
	High	ASGAFTGENSVDQIK	1	1	1	P00942		0	0	0.03227	2.84254	2	1523.73	0.713713	35.6382	0
	High	ILYGGSANGSNAVTFK	2	1	1	P00942		0	0	0.01039	2.5893	2	1598.82	2.10468	43.4603	0
	High	TFFVGGNFK	1	1	1	P00942		0	0	0.1019	2.20637	2	1016.52	-0.274806	47.7823	0
Q08273	RING-box protein HRT1 OS=Saccharomyces cerevisiae (strain ATCC 204508 / S288c) OX=559292 GN=HRT1 PE=1 SV=1 - [RBX1_YEAST]	15.0511	11.57	1	1	1	5	121	13.9305	5.80811
	A2	Sequence	# PSMs	# Proteins	# Protein Groups	Protein Group Accessions	Modifications	ΔCn	q-Value	PEP	XCorr	Charge	MH+ [Da]	ΔM [ppm]	RT [min]	# Missed Cleavages
	High	DAcPLDNQPWQLAR	5	1	1	Q08273	C3(Carbamidomethyl)	0	0	0.0009641	3.14486	2	1683.79	-0.233062	42.6751	0
P36008	Elongation factor 1-gamma 2 OS=Saccharomyces cerevisiae (strain ATCC 204508 / S288c) OX=559292 GN=TEF4 PE=1 SV=1 - [EF1G2_YEAST]	14.8929	8.98	1	3	3	5	412	46.4909	7.86963
	A2	Sequence	# PSMs	# Proteins	# Protein Groups	Protein Group Accessions	Modifications	ΔCn	q-Value	PEP	XCorr	Charge	MH+ [Da]	ΔM [ppm]	RT [min]	# Missed Cleavages
	High	IVDLEQSSEFASLFPLK	1	1	1	P36008		0	0	0.0006391	4.45882	2	1923.02	2.14404	45.9929	0
	High	IDNLAAVFDAR	2	1	1	P36008		0	0	0.009935	3.30412	2	1204.63	0.19966	45.1189	0
	High	LLGSDVIEK	2	1	1	P36008		0	0	0.08095	2.08454	2	973.557	0.0768866	41.7685	0
P07342	Acetolactate synthase catalytic subunit, mitochondrial OS=Saccharomyces cerevisiae (strain ATCC 204508 / S288c) OX=559292 GN=ILV2 PE=1 SV=1 - [ILVB_YEAST]	14.4053	8.3	1	5	5	6	687	74.8896	8.51416
	A2	Sequence	# PSMs	# Proteins	# Protein Groups	Protein Group Accessions	Modifications	ΔCn	q-Value	PEP	XCorr	Charge	MH+ [Da]	ΔM [ppm]	RT [min]	# Missed Cleavages
	High	TTLPSNALNQLTSR	1	1	1	P07342		0	0	0.002928	2.92554	2	1515.81	1.01148	41.8312	0
	High	AQDEFVMQSINK	2	1	1	P07342		0	0	0.00584	2.77962	2	1409.68	1.99872	42.3485	0
	High	AADLINLAK	1	1	1	P07342		0	0	0.0274	2.34698	2	928.546	-0.602452	45.5365	0
	High	EYPYAYMEETPGSK	1	1	1	P07342		0	0	0.03103	1.98381	2	1664.71	-0.525281	40.0163	0
	High	SVEELPLR	1	1	1	P07342		0	0	0.1273	1.96873	2	942.525	-0.152899	44.0235	0
Q12117	Protein MRH1 OS=Saccharomyces cerevisiae (strain ATCC 204508 / S288c) OX=559292 GN=MRH1 PE=1 SV=1 - [MRH1_YEAST]	12.8338	9.69	2	2	2	3	320	36.1665	9.18799
	A2	Sequence	# PSMs	# Proteins	# Protein Groups	Protein Group Accessions	Modifications	ΔCn	q-Value	PEP	XCorr	Charge	MH+ [Da]	ΔM [ppm]	RT [min]	# Missed Cleavages
	High	LGYHFGPSDAEAVMAPK	2	1	1	Q12117		0	0	0.00892	4.57464	3	1789.86	-1.08453	48.3456	0
	High	INPPTGADFHITSR	1	2	1	Q12117		0	0	0.002861	4.07926	3	1525.77	-3.18664	44.7416	0
A6ZQJ1	ATP-dependent RNA helicase eIF4A OS=Saccharomyces cerevisiae (strain YJM789) OX=307796 GN=TIF1 PE=3 SV=1 - [IF4A_YEAS7]	12.5426	8.35	1	3	3	5	395	44.669	5.12256
	A2	Sequence	# PSMs	# Proteins	# Protein Groups	Protein Group Accessions	Modifications	ΔCn	q-Value	PEP	XCorr	Charge	MH+ [Da]	ΔM [ppm]	RT [min]	# Missed Cleavages
	High	APQALMLAPTR	2	1	1	A6ZQJ1		0	0	0.02445	3.14399	2	1168.65	-0.171998	41.8377	0
	High	TGTFSIAALQR	1	1	1	A6ZQJ1		0	0	0.02289	2.42158	2	1164.64	4.13352	46.4428	0
	High	DAQIVVGTPGR	2	1	1	A6ZQJ1		0	0	0.03782	2.04277	2	1112.61	-0.684126	31.54	0
Q12059	NEDD8-activating enzyme E1 regulatory subunit OS=Saccharomyces cerevisiae (strain ATCC 204508 / S288c) OX=559292 GN=ULA1 PE=1 SV=1 - [ULA1_YEAST]	12.3466	8.23	1	4	4	8	462	52.8191	5.33838
	A2	Sequence	# PSMs	# Proteins	# Protein Groups	Protein Group Accessions	Modifications	ΔCn	q-Value	PEP	XCorr	Charge	MH+ [Da]	ΔM [ppm]	RT [min]	# Missed Cleavages
	High	LWGALGQDSLNR	1	1	1	Q12059		0	0	0.006894	2.96546	2	1329.69	-2.62746	47.6768	0
	High	TLQQPQYDWTR	4	1	1	Q12059		0	0	0.02111	2.52428	2	1435.7	4.14353	42.9999	0
	High	VEESLAR	2	1	1	Q12059		0	0.001	0.1989	1.59592	2	803.425	-1.02927	10.941	0
	High	DLEPLASK	1	1	1	Q12059		0	0.005	0.3091	1.19417	2	872.472	-0.445674	17.7293	0
P0CG63	Polyubiquitin OS=Saccharomyces cerevisiae (strain ATCC 204508 / S288c) OX=559292 GN=UBI4 PE=1 SV=1 - [UBI4P_YEAST]	12.3052	49.87	3	3	3	9	381	42.7999	7.57666
	A2	Sequence	# PSMs	# Proteins	# Protein Groups	Protein Group Accessions	Modifications	ΔCn	q-Value	PEP	XCorr	Charge	MH+ [Da]	ΔM [ppm]	RT [min]	# Missed Cleavages
	High	TITLEVESSDTIDNVK	2	3	1	P0CG63		0	0	0.00109	4.33388	2	1763.9	5.2865	41.7176	0
	High	IQDKEGIPPDQQR	1	3	1	P0CG63		0	0	0.01413	2.92807	2	1523.79	3.26895	41.7322	1
	High	TLSDYNIQK	6	3	1	P0CG63		0	0	0.07586	1.67195	2	1081.55	-0.813673	34.8608	0
Q08226	Protein CRT10 OS=Saccharomyces cerevisiae (strain ATCC 204508 / S288c) OX=559292 GN=CRT10 PE=1 SV=1 - [CRT10_YEAST]	12.2154	4.39	1	3	3	3	957	109.645	5.69385
	A2	Sequence	# PSMs	# Proteins	# Protein Groups	Protein Group Accessions	Modifications	ΔCn	q-Value	PEP	XCorr	Charge	MH+ [Da]	ΔM [ppm]	RT [min]	# Missed Cleavages
	High	LTDLENDIEDISR	1	1	1	Q08226		0	0	0.001148	4.37634	2	1532.75	2.07902	44.2535	0
	High	LLNPAELLLPQDEK	1	1	1	Q08226		0	0	0.000909	3.92031	2	1592.9	4.42632	45.7706	0
	High	LTSSAGIPDEVIPLR	1	1	1	Q08226		0	0	0.00319	3.91879	2	1567.87	1.08034	46.2456	0
P07262	NADP-specific glutamate dehydrogenase 1 OS=Saccharomyces cerevisiae (strain ATCC 204508 / S288c) OX=559292 GN=GDH1 PE=1 SV=2 - [DHE4_YEAST]	12.1902	13.44	2	4	4	4	454	49.5389	5.69385
	A2	Sequence	# PSMs	# Proteins	# Protein Groups	Protein Group Accessions	Modifications	ΔCn	q-Value	PEP	XCorr	Charge	MH+ [Da]	ΔM [ppm]	RT [min]	# Missed Cleavages
	High	AANLGGVAVSGLEMAQNSQR	1	1	1	P07262		0	0	0.002989	4.54238	3	1972.98	-3.42251	42.8054	0
	High	STATGPSEAVWYGPPK	1	1	1	P07262		0	0	0.0002151	3.27141	2	1647.81	4.25772	41.3708	0
	High	VIELGGTVVSLSDSK	1	1	1	P07262		0	0	0.03678	2.26056	2	1503.83	-0.869456	43.5699	0
	High	VLPIVSVPER	1	2	1	P07262		0	0.001	0.2159	2.11586	2	1108.67	-4.40273	46.8182	0
O74302	Transposon Ty1-DR4 Gag polyprotein OS=Saccharomyces cerevisiae (strain ATCC 204508 / S288c) OX=559292 GN=TY1A-DR4 PE=2 SV=1 - [YD13A_YEAST]	11.7548	3.86	48	2	2	6	440	48.9788	7.62061
	A2	Sequence	# PSMs	# Proteins	# Protein Groups	Protein Group Accessions	Modifications	ΔCn	q-Value	PEP	XCorr	Charge	MH+ [Da]	ΔM [ppm]	RT [min]	# Missed Cleavages
	High	VAcQLIMR	5	48	1	O74302	C3(Carbamidomethyl)	0	0	0.07748	2.12905	2	990.522	0.0728919	45.2845	0
	High	SYTNTTKPK	1	48	1	O74302		0	0	0.07315	1.73156	2	1039.54	-0.0727767	46.596	0
P25694	Cell division control protein 48 OS=Saccharomyces cerevisiae (strain ATCC 204508 / S288c) OX=559292 GN=CDC48 PE=1 SV=3 - [CDC48_YEAST]	11.3759	7.54	1	5	5	5	835	91.9387	4.94482
	A2	Sequence	# PSMs	# Proteins	# Protein Groups	Protein Group Accessions	Modifications	ΔCn	q-Value	PEP	XCorr	Charge	MH+ [Da]	ΔM [ppm]	RT [min]	# Missed Cleavages
	High	AAAPTVVFLDELDSIAK	1	1	1	P25694		0	0	0.0008655	4.155	2	1759.95	2.80861	46.1959	0
	High	AVATEVSANFISVK	1	1	1	P25694		0	0	0.005827	2.92853	2	1435.78	3.33744	42.5109	0
	High	FALGNSNPSALR	1	1	1	P25694		0	0	0.01392	2.52579	2	1246.66	2.49365	44.9717	0
	High	GVLMYGPPGTGK	1	1	1	P25694		0	0	0.144	1.7666	2	1176.61	0.709741	45.3455	0
	High	SVSDAELR	1	1	1	P25694		0	0.008	0.3463	0.730563	2	876.443	1.39846	13.0574	0
P02406	60S ribosomal protein L28 OS=Saccharomyces cerevisiae (strain ATCC 204508 / S288c) OX=559292 GN=RPL28 PE=1 SV=3 - [RL28_YEAST]	11.2772	16.11	1	2	2	4	149	16.7111	10.6235
	A2	Sequence	# PSMs	# Proteins	# Protein Groups	Protein Group Accessions	Modifications	ΔCn	q-Value	PEP	XCorr	Charge	MH+ [Da]	ΔM [ppm]	RT [min]	# Missed Cleavages
	High	ETAPVIDTLAAGYGK	3	1	1	P02406		0	0	0.0005723	3.29873	2	1505.79	0.515803	43.0966	0
	High	IPNVPVIVK	1	1	1	P02406		0	0	0.1365	2.28292	2	978.634	-1.11255	45.777	0
P0CX54	60S ribosomal protein L12-B OS=Saccharomyces cerevisiae (strain ATCC 204508 / S288c) OX=559292 GN=RPL12B PE=1 SV=1 - [RL12B_YEAST]	11.242	12.73	1	2	2	5	165	17.8117	9.40771
	A2	Sequence	# PSMs	# Proteins	# Protein Groups	Protein Group Accessions	Modifications	ΔCn	q-Value	PEP	XCorr	Charge	MH+ [Da]	ΔM [ppm]	RT [min]	# Missed Cleavages
	High	IGPLGLSPK	3	1	1	P0CX54		0	0	0.02419	2.42472	2	881.544	-1.88358	43.6897	0
	High	EILGTAQSVGcR	2	1	1	P0CX54	C11(Carbamidomethyl)	0	0	0.02925	2.3005	2	1290.65	0.202353	37.8079	0
P0CX29	40S ribosomal protein S23-A OS=Saccharomyces cerevisiae (strain ATCC 204508 / S288c) OX=559292 GN=RPS23A PE=1 SV=1 - [RS23A_YEAST]	10.3221	15.17	1	2	2	4	145	16.0279	10.7261
	A2	Sequence	# PSMs	# Proteins	# Protein Groups	Protein Group Accessions	Modifications	ΔCn	q-Value	PEP	XCorr	Charge	MH+ [Da]	ΔM [ppm]	RT [min]	# Missed Cleavages
	High	VSGVSLLALWK	2	1	1	P0CX29		0	0	0.004993	3.36409	2	1172.7	0.583329	46.0748	0
	High	SSPFGGSSHAK	2	1	1	P0CX29		0	0	0.01868	2.08679	2	1061.5	-1.44322	47.7585	0
P39567	Putative inosine-5'-monophosphate dehydrogenase 1 OS=Saccharomyces cerevisiae (strain ATCC 204508 / S288c) OX=559292 GN=IMD1 PE=5 SV=1 - [IMDH1_YEAST]	10.1805	3.72	4	1	1	3	403	44.3577	8.1626
	A2	Sequence	# PSMs	# Proteins	# Protein Groups	Protein Group Accessions	Modifications	ΔCn	q-Value	PEP	XCorr	Charge	MH+ [Da]	ΔM [ppm]	RT [min]	# Missed Cleavages
	High	EQAANLIAAGADGLR	3	4	1	P39567		0	0	0.003587	3.80194	2	1469.77	0.849761	42.3288	0
P11154	Pyruvate carboxylase 1 OS=Saccharomyces cerevisiae (strain ATCC 204508 / S288c) OX=559292 GN=PYC1 PE=1 SV=2 - [PYC1_YEAST]	9.08122	3.9	2	4	4	5	1178	130.018	6.22705
	A2	Sequence	# PSMs	# Proteins	# Protein Groups	Protein Group Accessions	Modifications	ΔCn	q-Value	PEP	XCorr	Charge	MH+ [Da]	ΔM [ppm]	RT [min]	# Missed Cleavages
	High	NAGTAEFLVDNQNR	1	2	1	P11154		0	0	0.002083	3.02479	2	1548.74	2.9813	41.6016	0
	High	SLVPNIPFQMLLR	2	2	1	P11154		0	0	0.005137	2.53051	2	1527.88	5.33225	46.2216	0
	High	VVEVAPAK	1	2	1	P11154		0	0	0.04911	1.43469	2	812.487	-0.254704	11.3716	0
	High	EGDDVADAFQR	1	2	1	P11154		0	0.001	0.2324	1.63611	2	1222.53	-0.337534	37.3447	0
P07264	3-isopropylmalate dehydratase OS=Saccharomyces cerevisiae (strain ATCC 204508 / S288c) OX=559292 GN=LEU1 PE=1 SV=3 - [LEUC_YEAST]	8.96984	4.36	1	3	3	4	779	85.7406	5.89697
	A2	Sequence	# PSMs	# Proteins	# Protein Groups	Protein Group Accessions	Modifications	ΔCn	q-Value	PEP	XCorr	Charge	MH+ [Da]	ΔM [ppm]	RT [min]	# Missed Cleavages
	High	ALAYMGLEPNTPLK	2	1	1	P07264		0	0	0.02735	3.66457	2	1517.8	1.1055	46.834	0
	High	LAMVVPGSGLVK	1	1	1	P07264		0	0	0.003786	2.58851	2	1170.69	1.67229	47.2201	0
	High	LSPGITSK	1	1	1	P07264		0	0.002	0.2596	0.867195	2	802.467	-0.0321398	12.7371	0
P39954	Adenosylhomocysteinase OS=Saccharomyces cerevisiae (strain ATCC 204508 / S288c) OX=559292 GN=SAH1 PE=1 SV=1 - [SAHH_YEAST]	8.95549	6.24	1	3	3	5	449	49.094	6.23975
	A2	Sequence	# PSMs	# Proteins	# Protein Groups	Protein Group Accessions	Modifications	ΔCn	q-Value	PEP	XCorr	Charge	MH+ [Da]	ΔM [ppm]	RT [min]	# Missed Cleavages
	High	IADISLAAFGR	1	1	1	P39954		0	0	0.01227	3.02891	2	1133.63	-2.15895	47.7972	0
	High	ATDVMLAGK	3	1	1	P39954		0	0	0.01536	2.22577	2	905.478	2.53993	16.2293	0
	High	ILDEAVAK	1	1	1	P39954		0	0.001	0.2157	1.01706	2	858.492	-1.57654	35.3677	0
P38013	Peroxiredoxin AHP1 OS=Saccharomyces cerevisiae (strain ATCC 204508 / S288c) OX=559292 GN=AHP1 PE=1 SV=4 - [AHP1_YEAST]	8.71217	16.48	1	2	2	5	176	19.1026	5.16064
	A2	Sequence	# PSMs	# Proteins	# Protein Groups	Protein Group Accessions	Modifications	ΔCn	q-Value	PEP	XCorr	Charge	MH+ [Da]	ΔM [ppm]	RT [min]	# Missed Cleavages
	High	ETNPGTDVTVSSVESVLAHL	2	1	1	P38013		0	0	0.001461	4.93414	2	2055.03	2.53192	46.1713	0
	High	MPQTVEWSK	3	1	1	P38013		0	0	0.02828	1.9878	2	1105.53	-0.327392	41.7654	0
P07251	ATP synthase subunit alpha, mitochondrial OS=Saccharomyces cerevisiae (strain ATCC 204508 / S288c) OX=559292 GN=ATP1 PE=1 SV=5 - [ATPA_YEAST]	8.6694	4.95	1	3	3	4	545	58.5723	9.0415
	A2	Sequence	# PSMs	# Proteins	# Protein Groups	Protein Group Accessions	Modifications	ΔCn	q-Value	PEP	XCorr	Charge	MH+ [Da]	ΔM [ppm]	RT [min]	# Missed Cleavages
	High	AVDALVPIGR	1	1	1	P07251		0	0	0.04396	2.27301	2	1010.6	-2.67668	43.1679	0
	High	VLAVGDGIAR	2	1	1	P07251		0	0	0.08634	2.26775	2	970.567	-1.54073	44.438	0
	High	ELIIGDR	1	1	1	P07251		0	0.001	0.2335	1.62079	2	815.461	-1.92825	45.7099	0
P02309	Histone H4 OS=Saccharomyces cerevisiae (strain ATCC 204508 / S288c) OX=559292 GN=HHF1 PE=1 SV=2 - [H4_YEAST]	8.57657	21.36	1	2	2	3	103	11.3614	11.356
	A2	Sequence	# PSMs	# Proteins	# Protein Groups	Protein Group Accessions	Modifications	ΔCn	q-Value	PEP	XCorr	Charge	MH+ [Da]	ΔM [ppm]	RT [min]	# Missed Cleavages
	High	ISGLIYEEVR	2	1	1	P02309		0	0	0.01747	3.11918	2	1178.64	-1.93569	46.9044	0
	High	DNIQGITKPAIR	1	1	1	P02309		0	0	0.01249	2.55555	3	1325.75	-1.61592	47.6599	0
P16861	ATP-dependent 6-phosphofructokinase subunit alpha OS=Saccharomyces cerevisiae (strain ATCC 204508 / S288c) OX=559292 GN=PFK1 PE=1 SV=1 - [PFKA1_YEAST]	8.52618	5.17	1	3	3	3	987	107.903	6.39209
	A2	Sequence	# PSMs	# Proteins	# Protein Groups	Protein Group Accessions	Modifications	ΔCn	q-Value	PEP	XCorr	Charge	MH+ [Da]	ΔM [ppm]	RT [min]	# Missed Cleavages
	High	AVLEFTPETPSPLIGILENK	1	1	1	P16861		0	0	0.03999	3.27843	2	2168.19	2.40378	46.0497	0
	High	IcEMVDYIDATAK	1	1	1	P16861	C2(Carbamidomethyl)	0	0	0.005307	2.97099	2	1528.7	0.353952	45.7409	0
	High	IAVMTSGGDSPGMNAAVR	1	1	1	P16861		0	0	0.008975	2.27676	2	1733.83	-0.0998681	39.6865	0
P41057	40S ribosomal protein S29-A OS=Saccharomyces cerevisiae (strain ATCC 204508 / S288c) OX=559292 GN=RPS29A PE=1 SV=3 - [RS29A_YEAST]	8.05447	14.29	1	1	1	5	56	6.6563	10.272
	A2	Sequence	# PSMs	# Proteins	# Protein Groups	Protein Group Accessions	Modifications	ΔCn	q-Value	PEP	XCorr	Charge	MH+ [Da]	ΔM [ppm]	RT [min]	# Missed Cleavages
	High	ANDIGFNK	5	1	1	P41057		0	0	0.09391	2.27644	2	878.434	-3.34445	34.5071	0
P06168	Ketol-acid reductoisomerase, mitochondrial OS=Saccharomyces cerevisiae (strain ATCC 204508 / S288c) OX=559292 GN=ILV5 PE=1 SV=1 - [ILV5_YEAST]	7.84811	9.37	1	3	3	3	395	44.3407	9.0415
	A2	Sequence	# PSMs	# Proteins	# Protein Groups	Protein Group Accessions	Modifications	ΔCn	q-Value	PEP	XCorr	Charge	MH+ [Da]	ΔM [ppm]	RT [min]	# Missed Cleavages
	High	GINSSYAVWNDVTGK	1	1	1	P06168		0	0	0.006023	3.08521	2	1610.78	0.278355	46.0018	0
	High	DNGLNVIIGVR	1	1	1	P06168		0	0	0.1478	3.05177	2	1169.66	-5.75492	46.5553	0
	High	AAIEDGWVPGK	1	1	1	P06168		0	0.001	0.1977	1.71113	2	1142.58	0.66968	43.3723	0
P07834	Cell division control protein 4 OS=Saccharomyces cerevisiae (strain ATCC 204508 / S288c) OX=559292 GN=CDC4 PE=1 SV=2 - [CDC4_YEAST]	7.73654	4.49	1	3	3	4	779	86.0366	7.15186
	A2	Sequence	# PSMs	# Proteins	# Protein Groups	Protein Group Accessions	Modifications	ΔCn	q-Value	PEP	XCorr	Charge	MH+ [Da]	ΔM [ppm]	RT [min]	# Missed Cleavages
	High	DLITSLPFEISLK	1	1	1	P07834		0	0	0.008321	3.18663	2	1475.84	1.8872	46.105	0
	High	TINNNNNIADLIESK	2	1	1	P07834		0	0	0.002168	2.47295	2	1672.85	1.98455	44.9357	0
	High	LVANMDR	1	1	1	P07834		0	0.009	0.3638	0.726492	2	818.422	3.18306	13.0894	0
P04449	60S ribosomal protein L24-A OS=Saccharomyces cerevisiae (strain ATCC 204508 / S288c) OX=559292 GN=RPL24A PE=1 SV=1 - [RL24A_YEAST]	7.71503	14.19	2	2	2	3	155	17.6029	11.2827
	A2	Sequence	# PSMs	# Proteins	# Protein Groups	Protein Group Accessions	Modifications	ΔCn	q-Value	PEP	XCorr	Charge	MH+ [Da]	ΔM [ppm]	RT [min]	# Missed Cleavages
	High	AQRPITGASLDLIK	2	2	1	P04449		0	0	0.002739	3.87305	3	1482.86	0.510764	45.4426	0
	High	GITEEVAK	1	2	1	P04449		0	0	0.1253	1.47648	2	846.456	-0.35773	13.5156	0
P0CX82	60S ribosomal protein L19-A OS=Saccharomyces cerevisiae (strain ATCC 204508 / S288c) OX=559292 GN=RPL19A PE=1 SV=1 - [RL19A_YEAST]	7.50324	15.34	1	3	3	4	189	21.6911	11.356
	A2	Sequence	# PSMs	# Proteins	# Protein Groups	Protein Group Accessions	Modifications	ΔCn	q-Value	PEP	XCorr	Charge	MH+ [Da]	ΔM [ppm]	RT [min]	# Missed Cleavages
	High	ALVEHIIQAK	1	1	1	P0CX82		0	0	0.01016	3.28227	2	1121.67	0.327297	45.4329	0
	High	LAASVVGVGK	1	1	1	P0CX82		0	0	0.01172	2.41051	2	900.553	1.72421	36.2368	0
	High	ALNEEAEAR	2	1	1	P0CX82		0	0	0.013	1.81046	2	1002.49	0.520708	10.9602	0
Q03533	Serine/threonine-protein kinase TDA1 OS=Saccharomyces cerevisiae (strain ATCC 204508 / S288c) OX=559292 GN=TDA1 PE=1 SV=1 - [TDA1_YEAST]	6.92019	1.19	1	1	1	6	586	66.1777	6.96143
	A2	Sequence	# PSMs	# Proteins	# Protein Groups	Protein Group Accessions	Modifications	ΔCn	q-Value	PEP	XCorr	Charge	MH+ [Da]	ΔM [ppm]	RT [min]	# Missed Cleavages
	High	SISEKIR	6	1	1	Q03533		0	0.001	0.2288	1.77789	2	832.487	-1.50986	43.2802	1
P38707	Asparagine--tRNA ligase, cytoplasmic OS=Saccharomyces cerevisiae (strain ATCC 204508 / S288c) OX=559292 GN=DED81 PE=1 SV=1 - [SYNC_YEAST]	6.80443	4.69	1	2	2	2	554	62.1676	5.84619
	A2	Sequence	# PSMs	# Proteins	# Protein Groups	Protein Group Accessions	Modifications	ΔCn	q-Value	PEP	XCorr	Charge	MH+ [Da]	ΔM [ppm]	RT [min]	# Missed Cleavages
	High	TPAYALFASQQK	1	1	1	P38707		0	0	0.001977	3.55964	2	1324.69	-0.0910223	43.1258	0
	High	IAEGSDPSLLLDQR	1	1	1	P38707		0	0	0.0002327	3.24479	2	1513.79	0.370714	43.7314	0
P41277	Glycerol-1-phosphate phosphohydrolase 1 OS=Saccharomyces cerevisiae (strain ATCC 204508 / S288c) OX=559292 GN=GPP1 PE=1 SV=3 - [GPP1_YEAST]	6.79559	15.6	2	3	3	3	250	27.9293	5.5542
	A2	Sequence	# PSMs	# Proteins	# Protein Groups	Protein Group Accessions	Modifications	ΔCn	q-Value	PEP	XCorr	Charge	MH+ [Da]	ΔM [ppm]	RT [min]	# Missed Cleavages
	High	VVVFEDAPAGIAAGK	1	2	1	P41277		0	0	0.0006421	3.09495	2	1443.79	3.33068	44.8448	0
	High	LcNALNALPK	1	2	1	P41277	C2(Carbamidomethyl)	0	0	0.02201	2.06438	2	1113.61	1.55511	44.4846	0
	High	NGLGFPINEQDPSK	1	1	1	P41277		0	0.002	0.2518	1.63626	2	1515.76	9.14838	43.0258	0
P38352	SCF-associated factor 1 OS=Saccharomyces cerevisiae (strain ATCC 204508 / S288c) OX=559292 GN=SAF1 PE=1 SV=2 - [SAF1_YEAST]	6.77309	5.02	1	3	3	7	637	70.4514	6.27783
	A2	Sequence	# PSMs	# Proteins	# Protein Groups	Protein Group Accessions	Modifications	ΔCn	q-Value	PEP	XCorr	Charge	MH+ [Da]	ΔM [ppm]	RT [min]	# Missed Cleavages
	High	YEIVPNTNDVNGDSR	2	1	1	P38352		0	0	0.01794	2.94738	2	1692.79	3.00799	34.9637	0
	High	TcTETILR	4	1	1	P38352	C2(Carbamidomethyl)	0	0	0.02386	2.08771	2	993.502	-1.4037	37.8144	0
	High	IEFANLPSR	1	1	1	P38352		0	0	0.06221	1.50949	2	1046.57	2.04457	45.4597	0
P38701	40S ribosomal protein S20 OS=Saccharomyces cerevisiae (strain ATCC 204508 / S288c) OX=559292 GN=RPS20 PE=1 SV=3 - [RS20_YEAST]	6.70611	16.53	1	2	2	3	121	13.8985	9.5249
	A2	Sequence	# PSMs	# Proteins	# Protein Groups	Protein Group Accessions	Modifications	ΔCn	q-Value	PEP	XCorr	Charge	MH+ [Da]	ΔM [ppm]	RT [min]	# Missed Cleavages
	High	YIDLEAPVQIVK	1	1	1	P38701		0	0	0.05628	2.75053	2	1387.79	2.0587	46.9971	0
	High	TWETYEMR	2	1	1	P38701		0	0	0.06777	2.02257	2	1115.48	-1.48516	43.128	0
P00445	Superoxide dismutase [Cu-Zn] OS=Saccharomyces cerevisiae (strain ATCC 204508 / S288c) OX=559292 GN=SOD1 PE=1 SV=2 - [SODC_YEAST]	6.54049	17.53	1	2	2	6	154	15.8449	5.99854
	A2	Sequence	# PSMs	# Proteins	# Protein Groups	Protein Group Accessions	Modifications	ΔCn	q-Value	PEP	XCorr	Charge	MH+ [Da]	ΔM [ppm]	RT [min]	# Missed Cleavages
	High	LIGPTSVVGR	5	1	1	P00445		0	0	0.01124	2.6188	2	998.598	-1.59866	44.8661	0
	High	TGNAGPRPAcGVIGLTN	1	1	1	P00445	C10(Carbamidomethyl)	0	0	0.1172	1.57219	2	1654.83	1.03279	40.4568	0
P04911	Histone H2A.1 OS=Saccharomyces cerevisiae (strain ATCC 204508 / S288c) OX=559292 GN=HTA1 PE=1 SV=2 - [H2A1_YEAST]	6.45779	28.79	2	2	2	2	132	13.9807	10.6675
	A2	Sequence	# PSMs	# Proteins	# Protein Groups	Protein Group Accessions	Modifications	ΔCn	q-Value	PEP	XCorr	Charge	MH+ [Da]	ΔM [ppm]	RT [min]	# Missed Cleavages
	High	IGSGAPVYLTAVLEYLAAEILELAGNAAR	1	2	1	P04911		0	0	0.001175	3.83591	3	2945.61	5.4188	49.6452	0
	High	AGLTFPVGR	1	2	1	P04911		0	0	0.02503	2.62188	2	917.518	-2.13851	46.6648	0
P61830	Histone H3 OS=Saccharomyces cerevisiae (strain ATCC 204508 / S288c) OX=559292 GN=HHT1 PE=1 SV=2 - [H3_YEAST]	6.39701	28.68	1	2	2	3	136	15.3466	11.4292
	A2	Sequence	# PSMs	# Proteins	# Protein Groups	Protein Group Accessions	Modifications	ΔCn	q-Value	PEP	XCorr	Charge	MH+ [Da]	ΔM [ppm]	RT [min]	# Missed Cleavages
	High	FQSSAIGALQESVEAYLVSLFEDTNLAAIHAK	1	1	1	P61830		0	0	0.004215	2.35455	3	3422.77	5.89882	48.8207	0
	High	STELLIR	2	1	1	P61830		0	0	0.111	2.20269	2	831.493	-0.397687	46.462	0
P39003	High-affinity hexose transporter HXT6 OS=Saccharomyces cerevisiae (strain ATCC 204508 / S288c) OX=559292 GN=HXT6 PE=1 SV=2 - [HXT6_YEAST]	6.28532	8.25	5	2	2	2	570	62.664	7.75244
	A2	Sequence	# PSMs	# Proteins	# Protein Groups	Protein Group Accessions	Modifications	ΔCn	q-Value	PEP	XCorr	Charge	MH+ [Da]	ΔM [ppm]	RT [min]	# Missed Cleavages
	High	IISGLGVGGIAVLSPMLISEVSPK	1	5	1	P39003		0	0	0.003738	3.54789	3	2337.36	5.20773	46.2516	0
	High	VAVDDPSVLAEVEAVLAGVEAEK	1	2	1	P39003		0	0	0.006575	2.73743	3	2310.21	1.96997	46.5575	0
P46655	Glutamate--tRNA ligase, cytoplasmic OS=Saccharomyces cerevisiae (strain ATCC 204508 / S288c) OX=559292 GN=GUS1 PE=1 SV=3 - [SYEC_YEAST]	6.20607	4.8	1	3	3	3	708	80.7918	7.53271
	A2	Sequence	# PSMs	# Proteins	# Protein Groups	Protein Group Accessions	Modifications	ΔCn	q-Value	PEP	XCorr	Charge	MH+ [Da]	ΔM [ppm]	RT [min]	# Missed Cleavages
	High	IVNALAPNSIAIK	1	1	1	P46655		0	0	0.008049	2.73661	2	1323.8	1.07238	42.4635	0
	High	ANFEIDLPDAK	1	1	1	P46655		0	0	0.04638	1.83219	2	1232.62	-0.627501	44.8891	0
	High	NFVLSQGPSR	1	1	1	P46655		0	0	0.1556	1.63728	2	1104.58	0.95491	40.3027	0
P39522	Dihydroxy-acid dehydratase, mitochondrial OS=Saccharomyces cerevisiae (strain ATCC 204508 / S288c) OX=559292 GN=ILV3 PE=1 SV=2 - [ILV3_YEAST]	6.09799	5.64	1	3	3	4	585	62.8207	7.82568
	A2	Sequence	# PSMs	# Proteins	# Protein Groups	Protein Group Accessions	Modifications	ΔCn	q-Value	PEP	XCorr	Charge	MH+ [Da]	ΔM [ppm]	RT [min]	# Missed Cleavages
	High	GQGASQAMLYATGFK	1	1	1	P39522		0	0	0.02657	2.71291	2	1529.75	6.77332	45.464	0
	High	DVALLTDGR	1	1	1	P39522		0	0	0.05151	1.45859	2	959.519	3.0338	40.6042	0
	High	YSYIITEPK	2	1	1	P39522		0	0.005	0.2833	1.75505	2	1113.58	-1.18974	43.6359	0
P09436	Isoleucine--tRNA ligase, cytoplasmic OS=Saccharomyces cerevisiae (strain ATCC 204508 / S288c) OX=559292 GN=ILS1 PE=1 SV=1 - [SYIC_YEAST]	5.8414	4.38	1	4	4	8	1072	122.906	6.06201
	A2	Sequence	# PSMs	# Proteins	# Protein Groups	Protein Group Accessions	Modifications	ΔCn	q-Value	PEP	XCorr	Charge	MH+ [Da]	ΔM [ppm]	RT [min]	# Missed Cleavages
	High	GLPESAVQAGQETR	3	1	1	P09436		0	0	0.003651	2.25393	2	1442.72	-0.278113	33.3028	0
	High	NYPDPSIVLNK	3	1	1	P09436		0	0	0.04863	1.61771	2	1259.66	1.4061	42.2722	0
	High	DVVITSDEAK	1	1	1	P09436		0	0	0.1676	1.31072	2	1076.55	-0.799894	15.4995	0
	High	DALPSVTSEQVR	1	1	1	P09436		0	0.001	0.2317	1.09662	2	1301.66	-6.11726	34.4289	0
P32835	GTP-binding nuclear protein GSP1/CNR1 OS=Saccharomyces cerevisiae (strain ATCC 204508 / S288c) OX=559292 GN=GSP1 PE=1 SV=1 - [GSP1_YEAST]	5.782	4.57	2	1	1	4	219	24.7947	6.55127
	A2	Sequence	# PSMs	# Proteins	# Protein Groups	Protein Group Accessions	Modifications	ΔCn	q-Value	PEP	XCorr	Charge	MH+ [Da]	ΔM [ppm]	RT [min]	# Missed Cleavages
	High	NLQYYDISAK	4	2	1	P32835		0	0	0.07372	2.3177	2	1214.61	2.57092	42.4213	0
P00927	Threonine dehydratase, mitochondrial OS=Saccharomyces cerevisiae (strain ATCC 204508 / S288c) OX=559292 GN=ILV1 PE=1 SV=2 - [THDH_YEAST]	5.744	5.38	1	2	2	2	576	63.7913	8.52881
	A2	Sequence	# PSMs	# Proteins	# Protein Groups	Protein Group Accessions	Modifications	ΔCn	q-Value	PEP	XCorr	Charge	MH+ [Da]	ΔM [ppm]	RT [min]	# Missed Cleavages
	High	TPLPVVGTFADGTSVR	1	1	1	P00927		0	0	0.002674	3.72679	2	1616.86	-2.20546	46.6504	0
	High	IPATIVMPVcTPSIK	1	1	1	P00927	C10(Carbamidomethyl)	0	0.002	0.2525	2.01721	2	1626.89	-3.54852	46.4281	0
P39015	Suppressor protein STM1 OS=Saccharomyces cerevisiae (strain ATCC 204508 / S288c) OX=559292 GN=STM1 PE=1 SV=3 - [STM1_YEAST]	5.58594	11.72	1	2	2	2	273	29.9773	9.65674
	A2	Sequence	# PSMs	# Proteins	# Protein Groups	Protein Group Accessions	Modifications	ΔCn	q-Value	PEP	XCorr	Charge	MH+ [Da]	ΔM [ppm]	RT [min]	# Missed Cleavages
	High	EAQADAAAEIAEDAAEAEDAGKPK	1	1	1	P39015		0	0	0.0001831	5.58594	3	2371.09	1.43034	47.1883	0
	High	EAYVPATK	1	1	1	P39015		0	0	0.1756	1.01446	2	878.461	-0.488303	12.7967	0
P14120	60S ribosomal protein L30 OS=Saccharomyces cerevisiae (strain ATCC 204508 / S288c) OX=559292 GN=RPL30 PE=1 SV=3 - [RL30_YEAST]	5.48043	34.29	1	2	2	2	105	11.4083	9.80322
	A2	Sequence	# PSMs	# Proteins	# Protein Groups	Protein Group Accessions	Modifications	ΔCn	q-Value	PEP	XCorr	Charge	MH+ [Da]	ΔM [ppm]	RT [min]	# Missed Cleavages
	High	VGVVSILEAGDSDILTTLA	1	1	1	P14120		0	0	0.09343	3.34704	2	1873.02	2.00744	46.4241	0
	High	VYYFQGGNNELGTAVGK	1	1	1	P14120		0	0	0.01718	2.13339	2	1816.89	1.28805	43.7336	0
P38631	1,3-beta-glucan synthase component FKS1 OS=Saccharomyces cerevisiae (strain ATCC 204508 / S288c) OX=559292 GN=FKS1 PE=1 SV=2 - [FKS1_YEAST]	5.34347	1.55	2	3	3	3	1876	214.712	7.2251
	A2	Sequence	# PSMs	# Proteins	# Protein Groups	Protein Group Accessions	Modifications	ΔCn	q-Value	PEP	XCorr	Charge	MH+ [Da]	ΔM [ppm]	RT [min]	# Missed Cleavages
	High	IGAGMGEQMLSR	1	2	1	P38631		0	0	0.001973	2.68136	2	1249.61	2.72684	42.1131	0
	High	LIELPLEER	1	1	1	P38631		0	0	0.07491	2.66211	2	1111.64	-0.678222	47.7939	0
	High	IVLEDGTK	1	1	1	P38631		0	0	0.02434	1.55196	2	874.488	-0.124258	14.894	0
P0CS90	Heat shock protein SSC1, mitochondrial OS=Saccharomyces cerevisiae (strain ATCC 204508 / S288c) OX=559292 GN=SSC1 PE=1 SV=1 - [HSP77_YEAST]	5.11283	6.27	3	3	3	3	654	70.5849	5.59229
	A2	Sequence	# PSMs	# Proteins	# Protein Groups	Protein Group Accessions	Modifications	ΔCn	q-Value	PEP	XCorr	Charge	MH+ [Da]	ΔM [ppm]	RT [min]	# Missed Cleavages
	High	VVNEPTAAALAYGLEK	1	2	1	P0CS90		0	0	0.009696	2.73906	2	1645.88	-0.41768	45.5145	0
	High	GQTYSPAQIGGFVLNK	1	2	1	P0CS90		0	0	0.05887	2.37377	2	1679.88	3.60852	45.6394	0
	High	IIENAEGSR	1	3	1	P0CS90		0	0	0.04715	1.52042	2	988.505	-0.931598	10.0361	0
P08536	Sulfate adenylyltransferase OS=Saccharomyces cerevisiae (strain ATCC 204508 / S288c) OX=559292 GN=MET3 PE=1 SV=2 - [MET3_YEAST]	5.09292	6.07	1	2	2	2	511	57.6889	5.8208
	A2	Sequence	# PSMs	# Proteins	# Protein Groups	Protein Group Accessions	Modifications	ΔCn	q-Value	PEP	XCorr	Charge	MH+ [Da]	ΔM [ppm]	RT [min]	# Missed Cleavages
	High	MVTYLPDEDRYAPIDQIDTTK	1	1	1	P08536		0	0.001	0.216	3.16367	3	2484.2	3.12149	45.3244	1
	High	TLNISGTELR	1	1	1	P08536		0	0.007	0.3287	1.92925	2	1103.61	3.49879	43.865	0
P40069	Importin subunit beta-4 OS=Saccharomyces cerevisiae (strain ATCC 204508 / S288c) OX=559292 GN=KAP123 PE=1 SV=1 - [IMB4_YEAST]	4.97141	2.52	1	2	2	2	1113	122.525	4.62744
	A2	Sequence	# PSMs	# Proteins	# Protein Groups	Protein Group Accessions	Modifications	ΔCn	q-Value	PEP	XCorr	Charge	MH+ [Da]	ΔM [ppm]	RT [min]	# Missed Cleavages
	High	FAASIPSVVNVLDAVIK	1	1	1	P40069		0	0	0.003026	2.97599	2	1743.01	3.35203	46.4867	0
	High	ALAAEDDEATR	1	1	1	P40069		0	0	0.008891	1.99542	2	1161.54	1.33549	12.6798	0
P38708	Putative proline--tRNA ligase YHR020W OS=Saccharomyces cerevisiae (strain ATCC 204508 / S288c) OX=559292 GN=YHR020W PE=1 SV=1 - [YHI0_YEAST]	4.9086	4.65	1	3	3	3	688	77.3374	6.40479
	A2	Sequence	# PSMs	# Proteins	# Protein Groups	Protein Group Accessions	Modifications	ΔCn	q-Value	PEP	XCorr	Charge	MH+ [Da]	ΔM [ppm]	RT [min]	# Missed Cleavages
	High	AGTAAAAAAAALEDAK	1	1	1	P38708		0	0	0.0008736	3.1271	2	1372.71	5.28556	42.0873	0
	High	LNQWNSVVR	1	1	1	P38708		0	0	0.08056	1.7815	2	1115.59	-1.45175	41.982	0
	High	NQVVVVR	1	1	1	P38708		0	0	0.08774	1.47521	2	813.494	-0.254725	13.1902	0
Q12159	RNA annealing protein YRA1 OS=Saccharomyces cerevisiae (strain ATCC 204508 / S288c) OX=559292 GN=YRA1 PE=1 SV=2 - [YRA1_YEAST]	4.65935	14.16	1	3	3	4	226	24.9405	11.3267
	A2	Sequence	# PSMs	# Proteins	# Protein Groups	Protein Group Accessions	Modifications	ΔCn	q-Value	PEP	XCorr	Charge	MH+ [Da]	ΔM [ppm]	RT [min]	# Missed Cleavages
	High	GQSTGMANITFK	2	1	1	Q12159		0	0	0.00992	2.46213	2	1254.61	-0.168775	42.0536	0
	High	EFFASQVGGVQR	1	1	1	Q12159		0	0.001	0.1875	2.19723	2	1324.67	7.72938	45.454	0
	High	VLLSYNER	1	1	1	Q12159		0	0.009	0.3552	1.27547	2	993.535	-1.08238	41.2853	0
P26786	40S ribosomal protein S7-A OS=Saccharomyces cerevisiae (strain ATCC 204508 / S288c) OX=559292 GN=RPS7A PE=1 SV=4 - [RS7A_YEAST]	4.41173	14.74	1	1	1	1	190	21.609	9.83252
	A2	Sequence	# PSMs	# Proteins	# Protein Groups	Protein Group Accessions	Modifications	ΔCn	q-Value	PEP	XCorr	Charge	MH+ [Da]	ΔM [ppm]	RT [min]	# Missed Cleavages
	High	ILSQAPTELELQVAQAFVELENSSPELK	1	1	1	P26786		0	0	0.006699	4.41173	3	3083.63	5.78287	46.551	0
P05748	60S ribosomal protein L15-A OS=Saccharomyces cerevisiae (strain ATCC 204508 / S288c) OX=559292 GN=RPL15A PE=1 SV=3 - [RL15A_YEAST]	4.37164	11.27	2	2	2	4	204	24.4073	11.3853
	A2	Sequence	# PSMs	# Proteins	# Protein Groups	Protein Group Accessions	Modifications	ΔCn	q-Value	PEP	XCorr	Charge	MH+ [Da]	ΔM [ppm]	RT [min]	# Missed Cleavages
	High	YLEELQR	3	1	1	P05748		0	0	0.1654	1.68583	2	950.494	-0.0137573	42.7393	0
	High	GATYGKPTNQGVNELK	1	2	1	P05748		0	0.007	0.3313	2.68581	3	1676.86	-0.234883	43.3618	0
P40024	ABC transporter ATP-binding protein ARB1 OS=Saccharomyces cerevisiae (strain ATCC 204508 / S288c) OX=559292 GN=ARB1 PE=1 SV=1 - [ARB1_YEAST]	4.06817	1.97	1	1	1	2	610	68.3346	6.50732
	A2	Sequence	# PSMs	# Proteins	# Protein Groups	Protein Group Accessions	Modifications	ΔCn	q-Value	PEP	XCorr	Charge	MH+ [Da]	ΔM [ppm]	RT [min]	# Missed Cleavages
	High	IMTGELTPQSGR	2	1	1	P40024		0	0	0.04844	2.06768	2	1289.66	3.04579	36.9145	0
P07149	Fatty acid synthase subunit beta OS=Saccharomyces cerevisiae (strain ATCC 204508 / S288c) OX=559292 GN=FAS1 PE=1 SV=2 - [FAS1_YEAST]	4.01719	1.56	1	3	3	3	2051	228.547	5.92236
	A2	Sequence	# PSMs	# Proteins	# Protein Groups	Protein Group Accessions	Modifications	ΔCn	q-Value	PEP	XCorr	Charge	MH+ [Da]	ΔM [ppm]	RT [min]	# Missed Cleavages
	High	SNYGMIAINPGR	1	1	1	P07149		0	0	0.01643	2.21186	2	1292.64	-0.0883532	43.7799	0
	High	VFNAYPAAR	1	1	1	P07149		0	0	0.1627	1.80532	2	1008.52	-1.7051	42.1692	0
	High	LLQENDTTLVK	1	1	1	P07149		0	0.001	0.1972	1.421	2	1273.7	1.83303	41.1047	0
P0C0W1	40S ribosomal protein S22-A OS=Saccharomyces cerevisiae (strain ATCC 204508 / S288c) OX=559292 GN=RPS22A PE=1 SV=2 - [RS22A_YEAST]	3.99871	12.31	2	1	1	1	130	14.6169	9.93506
	A2	Sequence	# PSMs	# Proteins	# Protein Groups	Protein Group Accessions	Modifications	ΔCn	q-Value	PEP	XCorr	Charge	MH+ [Da]	ΔM [ppm]	RT [min]	# Missed Cleavages
	High	SSVLADALNAINNAEK	1	2	1	P0C0W1		0	0	0.0004507	3.99871	2	1629.85	2.52476	45.8948	0
P19097	Fatty acid synthase subunit alpha OS=Saccharomyces cerevisiae (strain ATCC 204508 / S288c) OX=559292 GN=FAS2 PE=1 SV=2 - [FAS2_YEAST]	3.93721	1.22	1	2	2	2	1887	206.818	5.43994
	A2	Sequence	# PSMs	# Proteins	# Protein Groups	Protein Group Accessions	Modifications	ΔCn	q-Value	PEP	XCorr	Charge	MH+ [Da]	ΔM [ppm]	RT [min]	# Missed Cleavages
	High	SEGNPVIGVFQK	1	1	1	P19097		0	0	0.05408	2.23785	2	1274.68	1.82464	45.4894	0
	High	AAEEAGVTDVK	1	1	1	P19097		0	0	0.01046	1.69936	2	1089.54	-1.7057	12.7989	0
P10622	60S acidic ribosomal protein P1-beta OS=Saccharomyces cerevisiae (strain ATCC 204508 / S288c) OX=559292 GN=RPP1B PE=1 SV=3 - [RLA3_YEAST]	3.84705	15.09	1	1	1	1	106	10.6611	4.00537
	A2	Sequence	# PSMs	# Proteins	# Protein Groups	Protein Group Accessions	Modifications	ΔCn	q-Value	PEP	XCorr	Charge	MH+ [Da]	ΔM [ppm]	RT [min]	# Missed Cleavages
	High	AAGANVDNVWADVYAK	1	1	1	P10622		0	0	0.002255	3.84705	2	1663.81	0.000851023	43.8118	0
P17423	Homoserine kinase OS=Saccharomyces cerevisiae (strain ATCC 204508 / S288c) OX=559292 GN=THR1 PE=1 SV=4 - [KHSE_YEAST]	3.65936	7.28	1	1	1	1	357	38.6879	5.41455
	A2	Sequence	# PSMs	# Proteins	# Protein Groups	Protein Group Accessions	Modifications	ΔCn	q-Value	PEP	XCorr	Charge	MH+ [Da]	ΔM [ppm]	RT [min]	# Missed Cleavages
	High	GLGSSGAAVVAGVILGNEVAQLGFSK	1	1	1	P17423		0	0	0.0006511	3.65936	3	2401.31	2.41367	46.3627	0
P03965	Carbamoyl-phosphate synthase arginine-specific large chain OS=Saccharomyces cerevisiae (strain ATCC 204508 / S288c) OX=559292 GN=CPA2 PE=1 SV=1 - [CARB_YEAST]	3.44745	3.13	1	2	4	5	1118	123.838	5.31299
	A2	Sequence	# PSMs	# Proteins	# Protein Groups	Protein Group Accessions	Modifications	ΔCn	q-Value	PEP	XCorr	Charge	MH+ [Da]	ΔM [ppm]	RT [min]	# Missed Cleavages
	High	EVEYEVVR	2	2	2	P03965;P07259		0	0	0.1422	1.82463	2	1022.51	-1.04889	36.6651	0
	High	VIEVNAR	1	1	1	P03965		0	0	0.154	1.3865	2	800.463	0.673353	12.9196	0
	High	ATGYPLAYTAAK	1	2	2	P03965;P07259		0	0	0.02558	1.3139	2	1226.64	0.636113	40.1512	0
	High	NYEEAFQK	1	1	1	P03965		0	0.001	0.1981	1.21218	2	1028.47	0.760849	35.3742	0
P09734	Tubulin alpha-3 chain OS=Saccharomyces cerevisiae (strain ATCC 204508 / S288c) OX=559292 GN=TUB3 PE=1 SV=1 - [TBA3_YEAST]	3.28834	3.37	2	1	1	1	445	49.6625	5.16064
	A2	Sequence	# PSMs	# Proteins	# Protein Groups	Protein Group Accessions	Modifications	ΔCn	q-Value	PEP	XCorr	Charge	MH+ [Da]	ΔM [ppm]	RT [min]	# Missed Cleavages
	High	AIYVDLEPNVIDEVR	1	2	1	P09734		0	0	0.00417	3.28834	2	1744.91	-1.68049	47.4155	0
P04807	Hexokinase-2 OS=Saccharomyces cerevisiae (strain ATCC 204508 / S288c) OX=559292 GN=HXK2 PE=1 SV=4 - [HXKB_YEAST]	3.07719	2.88	1	1	1	1	486	53.9084	5.30029
	A2	Sequence	# PSMs	# Proteins	# Protein Groups	Protein Group Accessions	Modifications	ΔCn	q-Value	PEP	XCorr	Charge	MH+ [Da]	ΔM [ppm]	RT [min]	# Missed Cleavages
	High	IFTVPTETLQAVTK	1	1	1	P04807		0	0	0.006443	3.07719	2	1547.86	-4.75366	46.8467	0
P48164	40S ribosomal protein S7-B OS=Saccharomyces cerevisiae (strain ATCC 204508 / S288c) OX=559292 GN=RPS7B PE=1 SV=1 - [RS7B_YEAST]	2.97014	7.89	1	1	1	1	190	21.621	9.92041
	A2	Sequence	# PSMs	# Proteins	# Protein Groups	Protein Group Accessions	Modifications	ΔCn	q-Value	PEP	XCorr	Charge	MH+ [Da]	ΔM [ppm]	RT [min]	# Missed Cleavages
	High	ILSQAPSELELQVAK	1	1	1	P48164		0	0	0.009511	2.97014	2	1625.91	0.822765	42.3566	0
P38720	6-phosphogluconate dehydrogenase, decarboxylating 1 OS=Saccharomyces cerevisiae (strain ATCC 204508 / S288c) OX=559292 GN=GND1 PE=1 SV=1 - [6PGD1_YEAST]	2.92666	3.68	1	1	1	1	489	53.5093	6.63916
	A2	Sequence	# PSMs	# Proteins	# Protein Groups	Protein Group Accessions	Modifications	ΔCn	q-Value	PEP	XCorr	Charge	MH+ [Da]	ΔM [ppm]	RT [min]	# Missed Cleavages
	High	AGAPVDALINQIVPLLEK	1	1	1	P38720		0	0	0.001804	2.92666	2	1861.08	2.60322	46.3795	0
P47079	T-complex protein 1 subunit theta OS=Saccharomyces cerevisiae (strain ATCC 204508 / S288c) OX=559292 GN=CCT8 PE=1 SV=1 - [TCPQ_YEAST]	2.89335	2.82	1	1	1	1	568	61.6231	5.71924
	A2	Sequence	# PSMs	# Proteins	# Protein Groups	Protein Group Accessions	Modifications	ΔCn	q-Value	PEP	XCorr	Charge	MH+ [Da]	ΔM [ppm]	RT [min]	# Missed Cleavages
	High	LGAPTPEELGLVETVK	1	1	1	P47079		0	0	0.00465	2.89335	2	1652.91	0.559813	46.5477	0
P48570	Homocitrate synthase, cytosolic isozyme OS=Saccharomyces cerevisiae (strain ATCC 204508 / S288c) OX=559292 GN=LYS20 PE=1 SV=1 - [HOSC_YEAST]	2.8273	3.04	2	1	1	1	428	47.0694	7.26904
	A2	Sequence	# PSMs	# Proteins	# Protein Groups	Protein Group Accessions	Modifications	ΔCn	q-Value	PEP	XCorr	Charge	MH+ [Da]	ΔM [ppm]	RT [min]	# Missed Cleavages
	High	VGIADTVGcANPR	1	2	1	P48570	C9(Carbamidomethyl)	0	0	0.01103	2.8273	2	1329.66	-0.0215972	35.6448	0
P04801	Threonine--tRNA ligase, cytoplasmic OS=Saccharomyces cerevisiae (strain ATCC 204508 / S288c) OX=559292 GN=THS1 PE=1 SV=2 - [SYTC_YEAST]	2.79092	2.04	1	1	1	1	734	84.4665	7.03467
	A2	Sequence	# PSMs	# Proteins	# Protein Groups	Protein Group Accessions	Modifications	ΔCn	q-Value	PEP	XCorr	Charge	MH+ [Da]	ΔM [ppm]	RT [min]	# Missed Cleavages
	High	TVSQADFPGLEGVAK	1	1	1	P04801		0	0	0.03052	2.79092	2	1518.78	1.86409	43.7777	0
P0C2H8	60S ribosomal protein L31-A OS=Saccharomyces cerevisiae (strain ATCC 204508 / S288c) OX=559292 GN=RPL31A PE=1 SV=1 - [RL31A_YEAST]	2.74266	9.73	2	1	1	1	113	12.9451	9.99365
	A2	Sequence	# PSMs	# Proteins	# Protein Groups	Protein Group Accessions	Modifications	ΔCn	q-Value	PEP	XCorr	Charge	MH+ [Da]	ΔM [ppm]	RT [min]	# Missed Cleavages
	High	LAPELNQAIWK	1	2	1	P0C2H8		0	0	0.04497	2.74266	2	1282.72	0.126661	47.1011	0
A6ZY89	Pentafunctional AROM polypeptide OS=Saccharomyces cerevisiae (strain YJM789) OX=307796 GN=ARO1 PE=3 SV=1 - [ARO1_YEAS7]	2.59637	1.95	5	3	3	3	1588	174.697	6.31592
	A2	Sequence	# PSMs	# Proteins	# Protein Groups	Protein Group Accessions	Modifications	ΔCn	q-Value	PEP	XCorr	Charge	MH+ [Da]	ΔM [ppm]	RT [min]	# Missed Cleavages
	High	FVGTAVNFEDNLR	1	5	1	A6ZY89		0	0	0.006528	2.59637	2	1481.73	-3.58464	46.7531	0
	High	TAIDTPLGK	1	5	1	A6ZY89		0	0	0.07627	1.18105	2	915.511	-3.51843	35.4186	0
	High	KTPLDILLK	1	5	1	A6ZY89		0	0.001	0.2099	1.53803	2	1040.67	1.49896	45.9895	1
P54115	Magnesium-activated aldehyde dehydrogenase, cytosolic OS=Saccharomyces cerevisiae (strain ATCC 204508 / S288c) OX=559292 GN=ALD6 PE=1 SV=4 - [ALDH6_YEAST]	2.59483	3.2	1	1	1	1	500	54.3798	5.43994
	A2	Sequence	# PSMs	# Proteins	# Protein Groups	Protein Group Accessions	Modifications	ΔCn	q-Value	PEP	XCorr	Charge	MH+ [Da]	ΔM [ppm]	RT [min]	# Missed Cleavages
	High	VGIPAGVVNIVPGPGR	1	1	1	P54115		0	0	0.006908	2.59483	2	1501.89	0.430403	46.4302	0
P53914	RNA cytidine acetyltransferase OS=Saccharomyces cerevisiae (strain ATCC 204508 / S288c) OX=559292 GN=KRE33 PE=1 SV=1 - [NAT10_YEAST]	2.56336	1.04	1	1	1	1	1056	119.273	7.79639
	A2	Sequence	# PSMs	# Proteins	# Protein Groups	Protein Group Accessions	Modifications	ΔCn	q-Value	PEP	XCorr	Charge	MH+ [Da]	ΔM [ppm]	RT [min]	# Missed Cleavages
	High	LFVLLPPIDPK	1	1	1	P53914		0	0	0.07719	2.56336	2	1251.77	2.22251	46.0554	0
P28274	CTP synthase 1 OS=Saccharomyces cerevisiae (strain ATCC 204508 / S288c) OX=559292 GN=URA7 PE=1 SV=2 - [URA7_YEAST]	2.5484	4.15	1	2	2	3	579	64.6691	6.01123
	A2	Sequence	# PSMs	# Proteins	# Protein Groups	Protein Group Accessions	Modifications	ΔCn	q-Value	PEP	XCorr	Charge	MH+ [Da]	ΔM [ppm]	RT [min]	# Missed Cleavages
	High	ATTGNFDESMETVK	1	1	1	P28274		0	0	0.001347	2.5484	2	1529.68	2.78605	34.9472	0
	High	GTEGMVLAAR	2	1	1	P28274		0	0	0.06224	1.57625	2	1004.52	-1.65602	41.5525	0
P53252	Sphingolipid long chain base-responsive protein PIL1 OS=Saccharomyces cerevisiae (strain ATCC 204508 / S288c) OX=559292 GN=PIL1 PE=1 SV=1 - [PIL1_YEAST]	2.49643	2.65	1	1	1	1	339	38.3261	4.62744
	A2	Sequence	# PSMs	# Proteins	# Protein Groups	Protein Group Accessions	Modifications	ΔCn	q-Value	PEP	XCorr	Charge	MH+ [Da]	ΔM [ppm]	RT [min]	# Missed Cleavages
	High	IALIAGYGK	1	1	1	P53252		0	0	0.05536	2.49643	2	905.543	-2.42923	46.7022	0
P17709	Glucokinase-1 OS=Saccharomyces cerevisiae (strain ATCC 204508 / S288c) OX=559292 GN=GLK1 PE=1 SV=1 - [HXKG_YEAST]	2.4342	3	2	1	1	1	500	55.3423	6.18896
	A2	Sequence	# PSMs	# Proteins	# Protein Groups	Protein Group Accessions	Modifications	ΔCn	q-Value	PEP	XCorr	Charge	MH+ [Da]	ΔM [ppm]	RT [min]	# Missed Cleavages
	High	SAYLAAVPLAAILIK	1	2	1	P17709		0	0	0.02072	2.4342	2	1513.94	2.45132	46.2711	0
P07283	Phosphomannomutase OS=Saccharomyces cerevisiae (strain ATCC 204508 / S288c) OX=559292 GN=SEC53 PE=1 SV=1 - [PMM_YEAST]	2.27804	4.33	1	1	1	1	254	29.0447	5.23682
	A2	Sequence	# PSMs	# Proteins	# Protein Groups	Protein Group Accessions	Modifications	ΔCn	q-Value	PEP	XCorr	Charge	MH+ [Da]	ΔM [ppm]	RT [min]	# Missed Cleavages
	High	NGMINVSPIGR	1	1	1	P07283		0	0	0.09572	2.27804	2	1157.61	1.41011	41.7505	0
P11076	ADP-ribosylation factor 1 OS=Saccharomyces cerevisiae (strain ATCC 204508 / S288c) OX=559292 GN=ARF1 PE=1 SV=3 - [ARF1_YEAST]	2.24267	6.08	2	1	1	1	181	20.5165	7.34229
	A2	Sequence	# PSMs	# Proteins	# Protein Groups	Protein Group Accessions	Modifications	ΔCn	q-Value	PEP	XCorr	Charge	MH+ [Da]	ΔM [ppm]	RT [min]	# Missed Cleavages
	High	ILMVGLDGAGK	1	2	1	P11076		0	0	0.02375	2.24267	2	1073.6	-0.528185	47.2967	0
P19524	Myosin-2 OS=Saccharomyces cerevisiae (strain ATCC 204508 / S288c) OX=559292 GN=MYO2 PE=1 SV=1 - [MYO2_YEAST]	2.24226	0.89	1	1	1	1	1574	180.567	6.31592
	A2	Sequence	# PSMs	# Proteins	# Protein Groups	Protein Group Accessions	Modifications	ΔCn	q-Value	PEP	XCorr	Charge	MH+ [Da]	ΔM [ppm]	RT [min]	# Missed Cleavages
	High	IVSNLNYSQALVAK	1	1	1	P19524		0	0	0.01839	2.24226	2	1519.85	3.39088	43.1863	0
P40961	Prohibitin-1 OS=Saccharomyces cerevisiae (strain ATCC 204508 / S288c) OX=559292 GN=PHB1 PE=1 SV=2 - [PHB1_YEAST]	2.20269	6.97	1	1	1	1	287	31.4078	8.25049
	A2	Sequence	# PSMs	# Proteins	# Protein Groups	Protein Group Accessions	Modifications	ΔCn	q-Value	PEP	XCorr	Charge	MH+ [Da]	ΔM [ppm]	RT [min]	# Missed Cleavages
	High	VALPIGIIASGIQYSMYDVK	1	1	1	P40961		0	0	0.00854	2.20269	3	2138.15	-0.813749	46.3464	0
P12709	Glucose-6-phosphate isomerase OS=Saccharomyces cerevisiae (strain ATCC 204508 / S288c) OX=559292 GN=PGI1 PE=1 SV=3 - [G6PI_YEAST]	2.1788	3.07	1	2	2	2	554	61.2611	6.45557
	A2	Sequence	# PSMs	# Proteins	# Protein Groups	Protein Group Accessions	Modifications	ΔCn	q-Value	PEP	XCorr	Charge	MH+ [Da]	ΔM [ppm]	RT [min]	# Missed Cleavages
	High	LATELPAWSK	1	1	1	P12709		0	0	0.04561	2.1788	2	1115.61	0.395882	43.2849	0
	High	EFSEQVR	1	1	1	P12709		0	0.001	0.2331	1.05704	2	894.432	0.154242	13.7386	0
Q12109	Tryptophan--tRNA ligase, cytoplasmic OS=Saccharomyces cerevisiae (strain ATCC 204508 / S288c) OX=559292 GN=WRS1 PE=1 SV=1 - [SYWC_YEAST]	2.07445	2.55	1	1	1	1	432	49.3191	6.81494
	A2	Sequence	# PSMs	# Proteins	# Protein Groups	Protein Group Accessions	Modifications	ΔCn	q-Value	PEP	XCorr	Charge	MH+ [Da]	ΔM [ppm]	RT [min]	# Missed Cleavages
	High	FFPALQGSTTK	1	1	1	Q12109		0	0	0.0452	2.07445	2	1196.63	2.73571	46.5419	0
P32589	Heat shock protein homolog SSE1 OS=Saccharomyces cerevisiae (strain ATCC 204508 / S288c) OX=559292 GN=SSE1 PE=1 SV=4 - [HSP7F_YEAST]	2.05328	1.15	2	1	1	1	693	77.3185	5.22412
	A2	Sequence	# PSMs	# Proteins	# Protein Groups	Protein Group Accessions	Modifications	ΔCn	q-Value	PEP	XCorr	Charge	MH+ [Da]	ΔM [ppm]	RT [min]	# Missed Cleavages
	High	IAGLNPVR	1	2	1	P32589		0	0	0.1561	2.05328	2	839.51	0.220401	44.4072	0
P51996	GTP-binding protein YPT32/YPT11 OS=Saccharomyces cerevisiae (strain ATCC 204508 / S288c) OX=559292 GN=YPT32 PE=1 SV=3 - [YPT32_YEAST]	2.05158	4.95	2	1	1	1	222	24.5051	5.49072
	A2	Sequence	# PSMs	# Proteins	# Protein Groups	Protein Group Accessions	Modifications	ΔCn	q-Value	PEP	XCorr	Charge	MH+ [Da]	ΔM [ppm]	RT [min]	# Missed Cleavages
	High	IVLIGDSGVGK	1	2	1	P51996		0	0	0.1176	2.05158	2	1057.63	1.6541	45.5996	0
P19262	Dihydrolipoyllysine-residue succinyltransferase component of 2-oxoglutarate dehydrogenase complex, mitochondrial OS=Saccharomyces cerevisiae (strain ATCC 204508 / S288c) OX=559292 GN=KGD2 PE=1 SV=2 - [ODO2_YEAST]	2.04247	3.46	1	1	1	1	463	50.3993	8.85107
	A2	Sequence	# PSMs	# Proteins	# Protein Groups	Protein Group Accessions	Modifications	ΔCn	q-Value	PEP	XCorr	Charge	MH+ [Da]	ΔM [ppm]	RT [min]	# Missed Cleavages
	High	AQEPPVASNSFTPFPR	1	1	1	P19262		0	0	0.1723	2.04247	2	1744.85	-9.08754	42.2355	0
P12385	Eukaryotic peptide chain release factor subunit 1 OS=Saccharomyces cerevisiae (strain ATCC 204508 / S288c) OX=559292 GN=SUP45 PE=1 SV=2 - [ERF1_YEAST]	2.02084	2.06	1	1	1	1	437	48.975	5.04639
	A2	Sequence	# PSMs	# Proteins	# Protein Groups	Protein Group Accessions	Modifications	ΔCn	q-Value	PEP	XCorr	Charge	MH+ [Da]	ΔM [ppm]	RT [min]	# Missed Cleavages
	High	ALDLGAVEK	1	1	1	P12385		0	0	0.07646	2.02084	2	915.515	0.937388	43.4136	0
P05747	60S ribosomal protein L29 OS=Saccharomyces cerevisiae (strain ATCC 204508 / S288c) OX=559292 GN=RPL29 PE=1 SV=3 - [RL29_YEAST]	1.94843	13.56	1	1	1	1	59	6.66471	11.312
	A2	Sequence	# PSMs	# Proteins	# Protein Groups	Protein Group Accessions	Modifications	ΔCn	q-Value	PEP	XCorr	Charge	MH+ [Da]	ΔM [ppm]	RT [min]	# Missed Cleavages
	High	TYKYPSLK	1	1	1	P05747		0	0	0.1015	1.94843	2	999.55	-1.24164	45.073	1
A7A237	ATP-dependent rRNA helicase SPB4 OS=Saccharomyces cerevisiae (strain YJM789) OX=307796 GN=SPB4 PE=3 SV=1 - [SPB4_YEAS7]	1.88029	1.82	1	1	1	1	606	69.3785	9.0415
	A2	Sequence	# PSMs	# Proteins	# Protein Groups	Protein Group Accessions	Modifications	ΔCn	q-Value	PEP	XCorr	Charge	MH+ [Da]	ΔM [ppm]	RT [min]	# Missed Cleavages
	High	TAAFVIPVLEK	1	1	1	A7A237		0	0.006	0.3136	1.88029	2	1187.7	-1.30454	45.5372	0
P49167	60S ribosomal protein L38 OS=Saccharomyces cerevisiae (strain ATCC 204508 / S288c) OX=559292 GN=RPL38 PE=1 SV=1 - [RL38_YEAST]	1.87642	12.82	1	1	1	2	78	8.8211	10.9312
	A2	Sequence	# PSMs	# Proteins	# Protein Groups	Protein Group Accessions	Modifications	ΔCn	q-Value	PEP	XCorr	Charge	MH+ [Da]	ΔM [ppm]	RT [min]	# Missed Cleavages
	High	LIQSLPPTLK	2	1	1	P49167		0	0	0.04878	1.87642	2	1109.69	1.31769	41.8144	0
P38011	Guanine nucleotide-binding protein subunit beta-like protein OS=Saccharomyces cerevisiae (strain ATCC 204508 / S288c) OX=559292 GN=ASC1 PE=1 SV=4 - [GBLP_YEAST]	1.87291	4.7	1	1	1	1	319	34.7836	6.23975
	A2	Sequence	# PSMs	# Proteins	# Protein Groups	Protein Group Accessions	Modifications	ΔCn	q-Value	PEP	XCorr	Charge	MH+ [Da]	ΔM [ppm]	RT [min]	# Missed Cleavages
	High	ADDDSVTIISAGNDK	1	1	1	P38011		0	0	0.02611	1.87291	2	1520.71	-0.150134	33.8385	0
P21951	DNA polymerase epsilon catalytic subunit A OS=Saccharomyces cerevisiae (strain ATCC 204508 / S288c) OX=559292 GN=POL2 PE=1 SV=1 - [DPOE_YEAST]	1.87009	0.5	1	1	1	1	2222	255.508	6.94678
	A2	Sequence	# PSMs	# Proteins	# Protein Groups	Protein Group Accessions	Modifications	ΔCn	q-Value	PEP	XCorr	Charge	MH+ [Da]	ΔM [ppm]	RT [min]	# Missed Cleavages
	High	VTQQGFIEDTR	1	1	1	P21951		0	0.004	0.2819	1.87009	2	1293.64	0.619442	30.2	0
P40525	60S ribosomal protein L34-B OS=Saccharomyces cerevisiae (strain ATCC 204508 / S288c) OX=559292 GN=RPL34B PE=1 SV=1 - [RL34B_YEAST]	1.8695	6.61	2	1	1	1	121	13.6326	10.8286
	A2	Sequence	# PSMs	# Proteins	# Protein Groups	Protein Group Accessions	Modifications	ΔCn	q-Value	PEP	XCorr	Charge	MH+ [Da]	ΔM [ppm]	RT [min]	# Missed Cleavages
	High	AFLIEEQK	1	2	1	P40525		0	0	0.1736	1.8695	2	977.528	-2.50909	43.1408	0
Q03496	tRNA (cytidine(32)-2'-O)-methyltransferase non-catalytic subunit TRM732 OS=Saccharomyces cerevisiae (strain ATCC 204508 / S288c) OX=559292 GN=TRM732 PE=1 SV=1 - [TR732_YEAST]	1.86771	0.49	1	1	1	1	1420	163.473	6.59521
	A2	Sequence	# PSMs	# Proteins	# Protein Groups	Protein Group Accessions	Modifications	ΔCn	q-Value	PEP	XCorr	Charge	MH+ [Da]	ΔM [ppm]	RT [min]	# Missed Cleavages
	High	LINLVLK	1	1	1	Q03496		0	0.005	0.3056	1.86771	2	812.559	-1.23867	44.6833	0
P34760	Peroxiredoxin TSA1 OS=Saccharomyces cerevisiae (strain ATCC 204508 / S288c) OX=559292 GN=TSA1 PE=1 SV=3 - [TSA1_YEAST]	1.86044	9.18	1	2	2	2	196	21.5763	5.13525
	A2	Sequence	# PSMs	# Proteins	# Protein Groups	Protein Group Accessions	Modifications	ΔCn	q-Value	PEP	XCorr	Charge	MH+ [Da]	ΔM [ppm]	RT [min]	# Missed Cleavages
	High	HITINDLPVGR	1	1	1	P34760		0	0	0.1003	1.86044	2	1234.69	-3.81217	45.4135	0
	High	NVDEALR	1	1	1	P34760		0	0.008	0.3416	0.97731	2	816.421	0.394383	12.9873	0
Q06640	F-box protein YDR306C OS=Saccharomyces cerevisiae (strain ATCC 204508 / S288c) OX=559292 GN=YDR306C PE=1 SV=1 - [YD306_YEAST]	1.81407	2.09	1	1	1	1	478	54.4019	8.55811
	A2	Sequence	# PSMs	# Proteins	# Protein Groups	Protein Group Accessions	Modifications	ΔCn	q-Value	PEP	XCorr	Charge	MH+ [Da]	ΔM [ppm]	RT [min]	# Missed Cleavages
	High	LYYAPALTSK	1	1	1	Q06640		0	0	0.03407	1.81407	2	1126.61	-1.30545	42.0421	0
P38911	FK506-binding nuclear protein OS=Saccharomyces cerevisiae (strain ATCC 204508 / S288c) OX=559292 GN=FPR3 PE=1 SV=2 - [FKBP3_YEAST]	1.80409	2.68	1	1	1	1	411	46.5247	4.4624
	A2	Sequence	# PSMs	# Proteins	# Protein Groups	Protein Group Accessions	Modifications	ΔCn	q-Value	PEP	XCorr	Charge	MH+ [Da]	ΔM [ppm]	RT [min]	# Missed Cleavages
	High	VLEGGIVIEDR	1	1	1	P38911		0	0	0.06818	1.80409	2	1199.67	1.65493	42.1686	0
Q08972	[NU+] prion formation protein 1 OS=Saccharomyces cerevisiae (strain ATCC 204508 / S288c) OX=559292 GN=NEW1 PE=1 SV=1 - [NEW1_YEAST]	1.79365	2.26	1	2	2	2	1196	134.247	5.85889
	A2	Sequence	# PSMs	# Proteins	# Protein Groups	Protein Group Accessions	Modifications	ΔCn	q-Value	PEP	XCorr	Charge	MH+ [Da]	ΔM [ppm]	RT [min]	# Missed Cleavages
	High	VVDTASLPEVR	1	1	1	Q08972		0	0	0.09061	1.79365	2	1185.65	1.39514	39.3897	0
	High	LEDFLTAVFGGSDSQR	1	1	1	Q08972		0	0.009	0.3651	1.58917	3	1741.84	2.01238	41.8304	0
Q00955	Acetyl-CoA carboxylase OS=Saccharomyces cerevisiae (strain ATCC 204508 / S288c) OX=559292 GN=ACC1 PE=1 SV=2 - [ACAC_YEAST]	1.77758	0.58	1	1	1	1	2233	250.197	6.27783
	A2	Sequence	# PSMs	# Proteins	# Protein Groups	Protein Group Accessions	Modifications	ΔCn	q-Value	PEP	XCorr	Charge	MH+ [Da]	ΔM [ppm]	RT [min]	# Missed Cleavages
	High	AGVLEPQGMVGIK	1	1	1	Q00955		0	0	0.1436	1.77758	2	1298.71	0.0164901	42.8098	0
P41811	Coatomer subunit beta' OS=Saccharomyces cerevisiae (strain ATCC 204508 / S288c) OX=559292 GN=SEC27 PE=1 SV=1 - [COPB2_YEAST]	1.77563	1.8	1	1	1	1	889	99.3833	4.7417
	A2	Sequence	# PSMs	# Proteins	# Protein Groups	Protein Group Accessions	Modifications	ΔCn	q-Value	PEP	XCorr	Charge	MH+ [Da]	ΔM [ppm]	RT [min]	# Missed Cleavages
	High	GNEEVEQDEPLSLQTK	1	1	1	P41811		0	0	0.02776	1.77563	2	1815.86	0.674487	34.3366	0
P53228	Transaldolase NQM1 OS=Saccharomyces cerevisiae (strain ATCC 204508 / S288c) OX=559292 GN=NQM1 PE=1 SV=1 - [TAL2_YEAST]	1.76332	2.4	2	1	1	1	333	37.2303	6.37939
	A2	Sequence	# PSMs	# Proteins	# Protein Groups	Protein Group Accessions	Modifications	ΔCn	q-Value	PEP	XCorr	Charge	MH+ [Da]	ΔM [ppm]	RT [min]	# Missed Cleavages
	High	VSTEVDAR	1	2	1	P53228		0	0	0.02347	1.76332	2	876.443	1.39846	9.27049	0
Q12514	General negative regulator of transcription subunit 5 OS=Saccharomyces cerevisiae (strain ATCC 204508 / S288c) OX=559292 GN=NOT5 PE=1 SV=1 - [NOT5_YEAST]	1.76143	4.29	1	2	2	5	560	65.8135	5.33838
	A2	Sequence	# PSMs	# Proteins	# Protein Groups	Protein Group Accessions	Modifications	ΔCn	q-Value	PEP	XCorr	Charge	MH+ [Da]	ΔM [ppm]	RT [min]	# Missed Cleavages
	High	YLMQPLQEMSPK	1	1	1	Q12514		0	0	0.1408	1.76143	2	1464.72	-1.43011	46.98	0
	High	EGNNQTSLSSIR	4	1	1	Q12514		0	0.001	0.2241	1.25593	2	1305.64	-0.600393	31.3911	0
A6ZPE5	Nucleolar protein 58 OS=Saccharomyces cerevisiae (strain YJM789) OX=307796 GN=NOP58 PE=3 SV=1 - [NOP58_YEAS7]	1.75121	4.7	2	2	2	2	511	56.9213	8.93896
	A2	Sequence	# PSMs	# Proteins	# Protein Groups	Protein Group Accessions	Modifications	ΔCn	q-Value	PEP	XCorr	Charge	MH+ [Da]	ΔM [ppm]	RT [min]	# Missed Cleavages
	High	LSQLEGR	1	2	1	A6ZPE5		0	0	0.09884	1.75121	2	802.441	-0.408069	11.6237	0
	High	AIAPNLTQLVGELVGAR	1	2	1	A6ZPE5		0	0	0.07199	1.15549	2	1721.99	1.10578	46.3986	0
Q06479	F-box protein YLR352W OS=Saccharomyces cerevisiae (strain ATCC 204508 / S288c) OX=559292 GN=YLR352W PE=1 SV=1 - [YL352_YEAST]	1.73374	2.6	1	2	2	3	807	93.0642	7.56201
	A2	Sequence	# PSMs	# Proteins	# Protein Groups	Protein Group Accessions	Modifications	ΔCn	q-Value	PEP	XCorr	Charge	MH+ [Da]	ΔM [ppm]	RT [min]	# Missed Cleavages
	High	IQELADEQQELR	2	1	1	Q06479		0	0	0.06537	1.73374	2	1471.74	2.34674	36.6085	0
	High	DISTAEQVK	1	1	1	Q06479		0	0	0.1416	1.18201	2	990.511	0.841648	13.6148	0
P19211	Eukaryotic translation initiation factor 5A-2 OS=Saccharomyces cerevisiae (strain ATCC 204508 / S288c) OX=559292 GN=ANB1 PE=1 SV=3 - [IF5A2_YEAST]	1.72944	5.1	2	1	1	2	157	17.1203	4.95752
	A2	Sequence	# PSMs	# Proteins	# Protein Groups	Protein Group Accessions	Modifications	ΔCn	q-Value	PEP	XCorr	Charge	MH+ [Da]	ΔM [ppm]	RT [min]	# Missed Cleavages
	High	IVDMSTSK	2	2	1	P19211		0	0	0.03969	1.72944	2	880.444	-0.815629	12.1527	0
P29311	Protein BMH1 OS=Saccharomyces cerevisiae (strain ATCC 204508 / S288c) OX=559292 GN=BMH1 PE=1 SV=4 - [BMH1_YEAST]	1.66942	4.12	2	1	1	1	267	30.0728	4.88135
	A2	Sequence	# PSMs	# Proteins	# Protein Groups	Protein Group Accessions	Modifications	ΔCn	q-Value	PEP	XCorr	Charge	MH+ [Da]	ΔM [ppm]	RT [min]	# Missed Cleavages
	High	YLAEFSSGDAR	1	2	1	P29311		0	0	0.1776	1.66942	2	1215.57	2.34527	43.8628	0
P07280	40S ribosomal protein S19-A OS=Saccharomyces cerevisiae (strain ATCC 204508 / S288c) OX=559292 GN=RPS19A PE=1 SV=2 - [RS19A_YEAST]	1.66069	6.25	2	1	1	1	144	15.9073	9.61279
	A2	Sequence	# PSMs	# Proteins	# Protein Groups	Protein Group Accessions	Modifications	ΔCn	q-Value	PEP	XCorr	Charge	MH+ [Da]	ΔM [ppm]	RT [min]	# Missed Cleavages
	High	IGIVEISPK	1	2	1	P07280		0	0	0.04922	1.66069	2	955.585	3.01422	42.6482	0
Q06488	Chromatin structure-remodeling complex subunit RSC2 OS=Saccharomyces cerevisiae (strain ATCC 204508 / S288c) OX=559292 GN=RSC2 PE=1 SV=1 - [RSC2_YEAST]	1.62969	0.79	1	1	1	1	889	102.236	8.90967
	A2	Sequence	# PSMs	# Proteins	# Protein Groups	Protein Group Accessions	Modifications	ΔCn	q-Value	PEP	XCorr	Charge	MH+ [Da]	ΔM [ppm]	RT [min]	# Missed Cleavages
	High	NVDVLQR	1	1	1	Q06488		0	0.001	0.2225	1.62969	2	843.468	-0.0984242	33.61	0
P0CX84	60S ribosomal protein L35-A OS=Saccharomyces cerevisiae (strain ATCC 204508 / S288c) OX=559292 GN=RPL35A PE=1 SV=1 - [RL35A_YEAST]	1.62556	5.83	1	1	1	2	120	13.901	10.5796
	A2	Sequence	# PSMs	# Proteins	# Protein Groups	Protein Group Accessions	Modifications	ΔCn	q-Value	PEP	XCorr	Charge	MH+ [Da]	ΔM [ppm]	RT [min]	# Missed Cleavages
	High	QIAFPQR	2	1	1	P0CX84		0	0.002	0.2513	1.62556	2	859.476	-2.48447	42.2327	0
Q12464	RuvB-like protein 2 OS=Saccharomyces cerevisiae (strain ATCC 204508 / S288c) OX=559292 GN=RVB2 PE=1 SV=1 - [RUVB2_YEAST]	1.60055	2.76	1	1	1	1	471	51.5797	5.31299
	A2	Sequence	# PSMs	# Proteins	# Protein Groups	Protein Group Accessions	Modifications	ΔCn	q-Value	PEP	XCorr	Charge	MH+ [Da]	ΔM [ppm]	RT [min]	# Missed Cleavages
	High	TALAMGVSQSLGK	1	1	1	Q12464		0	0	0.1177	1.60055	2	1262.67	-2.96174	43.6627	0
Q12176	Ribosome biogenesis protein MAK21 OS=Saccharomyces cerevisiae (strain ATCC 204508 / S288c) OX=559292 GN=MAK21 PE=1 SV=1 - [MAK21_YEAST]	0	1.27	1	1	1	1	1025	116.605	5.021
	A2	Sequence	# PSMs	# Proteins	# Protein Groups	Protein Group Accessions	Modifications	ΔCn	q-Value	PEP	XCorr	Charge	MH+ [Da]	ΔM [ppm]	RT [min]	# Missed Cleavages
	High	EALALGASEEDLK	1	1	1	Q12176		0	0.009	0.3584	1.35641	2	1345.69	1.16931	33.771	0
P40327	26S proteasome regulatory subunit 4 homolog OS=Saccharomyces cerevisiae (strain ATCC 204508 / S288c) OX=559292 GN=RPT2 PE=1 SV=3 - [PRS4_YEAST]	0	2.75	1	1	1	1	437	48.7975	6.03662
	A2	Sequence	# PSMs	# Proteins	# Protein Groups	Protein Group Accessions	Modifications	ΔCn	q-Value	PEP	XCorr	Charge	MH+ [Da]	ΔM [ppm]	RT [min]	# Missed Cleavages
	High	AVANQTSATFLR	1	1	1	P40327		0	0.001	0.2141	1.16998	2	1278.68	2.26772	43.0107	0
P47143	Adenosine kinase OS=Saccharomyces cerevisiae (strain ATCC 204508 / S288c) OX=559292 GN=ADO1 PE=1 SV=1 - [ADK_YEAST]	0	3.53	1	1	1	1	340	36.3495	5.16064
	A2	Sequence	# PSMs	# Proteins	# Protein Groups	Protein Group Accessions	Modifications	ΔCn	q-Value	PEP	XCorr	Charge	MH+ [Da]	ΔM [ppm]	RT [min]	# Missed Cleavages
	High	LVAGGAAQNTAR	1	1	1	P47143		0	0	0.1745	1.09284	2	1128.61	-0.174812	10.9753	0
P52910	Acetyl-coenzyme A synthetase 2 OS=Saccharomyces cerevisiae (strain ATCC 204508 / S288c) OX=559292 GN=ACS2 PE=1 SV=1 - [ACS2_YEAST]	0	1.17	1	1	1	1	683	75.4444	6.68311
	A2	Sequence	# PSMs	# Proteins	# Protein Groups	Protein Group Accessions	Modifications	ΔCn	q-Value	PEP	XCorr	Charge	MH+ [Da]	ΔM [ppm]	RT [min]	# Missed Cleavages
	High	VGEAEIAK	1	1	1	P52910		0	0.002	0.2643	0.744779	2	816.446	0.00403081	11.3082	0
P43553	Magnesium transporter ALR2 OS=Saccharomyces cerevisiae (strain ATCC 204508 / S288c) OX=559292 GN=ALR2 PE=1 SV=1 - [ALR2_YEAST]	0	1.63	1	1	1	1	858	96.6236	6.72705
	A2	Sequence	# PSMs	# Proteins	# Protein Groups	Protein Group Accessions	Modifications	ΔCn	q-Value	PEP	XCorr	Charge	MH+ [Da]	ΔM [ppm]	RT [min]	# Missed Cleavages
	High	GHDTALPAGTSSNR	1	1	1	P43553		0	0.005	0.3041	0.275616	2	1383.66	0.609689	21.0776	0
Q04212	D-arabinose 1-dehydrogenase OS=Saccharomyces cerevisiae (strain ATCC 204508 / S288c) OX=559292 GN=ARA2 PE=1 SV=1 - [ARA2_YEAST]	0	5.37	1	1	1	1	335	38.1962	5.56689
	A2	Sequence	# PSMs	# Proteins	# Protein Groups	Protein Group Accessions	Modifications	ΔCn	q-Value	PEP	XCorr	Charge	MH+ [Da]	ΔM [ppm]	RT [min]	# Missed Cleavages
	High	LHTTYLDLVYLHDVEFVK	1	1	1	Q04212		0	0.005	0.3074	0.321812	3	2205.16	2.49126	48.2077	0
P47015	Altered inheritance of mitochondria protein 23, mitochondrial OS=Saccharomyces cerevisiae (strain ATCC 204508 / S288c) OX=559292 GN=AIM23 PE=1 SV=1 - [AIM23_YEAST]	0	1.97	1	1	1	2	356	41.4353	9.89111
	A2	Sequence	# PSMs	# Proteins	# Protein Groups	Protein Group Accessions	Modifications	ΔCn	q-Value	PEP	XCorr	Charge	MH+ [Da]	ΔM [ppm]	RT [min]	# Missed Cleavages
	High	IEASNIR	2	1	1	P47015		0	0.005	0.2907	1.4019	2	802.443	1.0371	39.299	0
P53296	Alcohol O-acetyltransferase 2 OS=Saccharomyces cerevisiae (strain ATCC 204508 / S288c) OX=559292 GN=ATF2 PE=1 SV=1 - [ATF2_YEAST]	0	5.05	1	1	1	1	535	61.8589	5.89697
	A2	Sequence	# PSMs	# Proteins	# Protein Groups	Protein Group Accessions	Modifications	ΔCn	q-Value	PEP	XCorr	Charge	MH+ [Da]	ΔM [ppm]	RT [min]	# Missed Cleavages
	High	FAFGLNVcSTNVNGMNMDMSVVQGTLR	1	1	1	P53296	C8(Carbamidomethyl)	0	0.001	0.2302	0.239001	2	2962.4	9.39248	48.7478	0
P53090	Aromatic/aminoadipate aminotransferase 1 OS=Saccharomyces cerevisiae (strain ATCC 204508 / S288c) OX=559292 GN=ARO8 PE=1 SV=1 - [ARO8_YEAST]	0	2.8	1	1	1	1	500	56.1427	6.01123
	A2	Sequence	# PSMs	# Proteins	# Protein Groups	Protein Group Accessions	Modifications	ΔCn	q-Value	PEP	XCorr	Charge	MH+ [Da]	ΔM [ppm]	RT [min]	# Missed Cleavages
	High	SEGETEPPQPAESK	1	1	1	P53090		0	0.002	0.2545	1.20937	2	1485.67	-2.94015	12.1895	0
P38077	ATP synthase subunit gamma, mitochondrial OS=Saccharomyces cerevisiae (strain ATCC 204508 / S288c) OX=559292 GN=ATP3 PE=1 SV=1 - [ATPG_YEAST]	0	3.22	1	1	1	1	311	34.3289	9.30518
	A2	Sequence	# PSMs	# Proteins	# Protein Groups	Protein Group Accessions	Modifications	ΔCn	q-Value	PEP	XCorr	Charge	MH+ [Da]	ΔM [ppm]	RT [min]	# Missed Cleavages
	High	TIEQSPSFGK	1	1	1	P38077		0	0.005	0.2997	1.05853	2	1093.56	3.97693	22.6768	0
A6ZUG8	Phosphatidylethanolamine N-methyltransferase OS=Saccharomyces cerevisiae (strain YJM789) OX=307796 GN=CHO2 PE=3 SV=1 - [CHO2_YEAS7]	0	1.5	6	1	1	1	869	101.171	8.51416
	A2	Sequence	# PSMs	# Proteins	# Protein Groups	Protein Group Accessions	Modifications	ΔCn	q-Value	PEP	XCorr	Charge	MH+ [Da]	ΔM [ppm]	RT [min]	# Missed Cleavages
	High	NSIGVELSSEYMR	1	6	1	A6ZUG8		0	0.006	0.3132	1.57175	2	1484.7	-3.14294	43.7306	0
A7A0X4	Elongation factor G, mitochondrial OS=Saccharomyces cerevisiae (strain YJM789) OX=307796 GN=MEF1 PE=3 SV=1 - [EFGM_YEAS7]	0	1.05	2	1	1	1	761	84.5621	6.85889
	A2	Sequence	# PSMs	# Proteins	# Protein Groups	Protein Group Accessions	Modifications	ΔCn	q-Value	PEP	XCorr	Charge	MH+ [Da]	ΔM [ppm]	RT [min]	# Missed Cleavages
	High	AIEQLNSK	1	2	1	A7A0X4		0	0.008	0.3357	0.996381	2	902.494	-0.296087	27.1162	0
P43613	ER-localized J domain-containing protein 5 OS=Saccharomyces cerevisiae (strain ATCC 204508 / S288c) OX=559292 GN=ERJ5 PE=1 SV=1 - [ERJ5_YEAST]	0	3.73	1	1	1	1	295	34.1699	9.77393
	A2	Sequence	# PSMs	# Proteins	# Protein Groups	Protein Group Accessions	Modifications	ΔCn	q-Value	PEP	XCorr	Charge	MH+ [Da]	ΔM [ppm]	RT [min]	# Missed Cleavages
	High	QQDDTNGLGVK	1	1	1	P43613		0	0.007	0.3279	1.52409	2	1174.57	-3.35931	17.7782	0
P40098	Uncharacterized mitochondrial membrane protein FMP10 OS=Saccharomyces cerevisiae (strain ATCC 204508 / S288c) OX=559292 GN=FMP10 PE=1 SV=1 - [FMP10_YEAST]	0	4.1	1	1	1	2	244	27.6806	9.75928
	A2	Sequence	# PSMs	# Proteins	# Protein Groups	Protein Group Accessions	Modifications	ΔCn	q-Value	PEP	XCorr	Charge	MH+ [Da]	ΔM [ppm]	RT [min]	# Missed Cleavages
	High	AELMDQSGNR	2	1	1	P40098		0	0.002	0.2549	0.90048	2	1120.5	-4.71733	12.1572	0
P22007	Protein farnesyltransferase subunit beta OS=Saccharomyces cerevisiae (strain ATCC 204508 / S288c) OX=559292 GN=RAM1 PE=1 SV=2 - [FNTB_YEAST]	0	2.09	1	1	1	1	431	48.159	6.39209
	A2	Sequence	# PSMs	# Proteins	# Protein Groups	Protein Group Accessions	Modifications	ΔCn	q-Value	PEP	XCorr	Charge	MH+ [Da]	ΔM [ppm]	RT [min]	# Missed Cleavages
	High	SMDQINVEK	1	1	1	P22007		0	0.005	0.3109	0.792816	2	1063.51	4.53983	13.2477	0
P14742	Glutamine--fructose-6-phosphate aminotransferase [isomerizing] OS=Saccharomyces cerevisiae (strain ATCC 204508 / S288c) OX=559292 GN=GFA1 PE=1 SV=4 - [GFA1_YEAST]	0	1.12	1	1	1	1	717	79.9962	6.43018
	A2	Sequence	# PSMs	# Proteins	# Protein Groups	Protein Group Accessions	Modifications	ΔCn	q-Value	PEP	XCorr	Charge	MH+ [Da]	ΔM [ppm]	RT [min]	# Missed Cleavages
	High	GIDVDFPR	1	1	1	P14742		0	0.005	0.2977	1.38335	2	918.465	-3.59628	43.0292	0
P38625	GMP synthase [glutamine-hydrolyzing] OS=Saccharomyces cerevisiae (strain ATCC 204508 / S288c) OX=559292 GN=GUA1 PE=1 SV=4 - [GUAA_YEAST]	0	1.33	1	1	1	1	525	58.4453	6.49365
	A2	Sequence	# PSMs	# Proteins	# Protein Groups	Protein Group Accessions	Modifications	ΔCn	q-Value	PEP	XCorr	Charge	MH+ [Da]	ΔM [ppm]	RT [min]	# Missed Cleavages
	High	EQVEIAR	1	1	1	P38625		0	0	0.08829	1.48474	2	844.45	-2.3522	12.8964	0
P02293	Histone H2B.1 OS=Saccharomyces cerevisiae (strain ATCC 204508 / S288c) OX=559292 GN=HTB1 PE=1 SV=2 - [H2B1_YEAST]	0	12.21	2	2	2	4	131	14.2436	10.0962
	A2	Sequence	# PSMs	# Proteins	# Protein Groups	Protein Group Accessions	Modifications	ΔCn	q-Value	PEP	XCorr	Charge	MH+ [Da]	ΔM [ppm]	RT [min]	# Missed Cleavages
	High	LILPGELAK	1	2	1	P02293		0	0	0.1624	1.5407	2	953.602	-1.44732	44.6988	0
	High	EIQTAVR	3	2	1	P02293		0	0	0.08939	1.52562	2	816.457	0.0168529	10.6494	0
P40985	Probable E3 ubiquitin-protein ligase HUL4 OS=Saccharomyces cerevisiae (strain ATCC 204508 / S288c) OX=559292 GN=HUL4 PE=1 SV=2 - [HUL4_YEAST]	0	1.01	1	1	1	1	892	103.391	8.83643
	A2	Sequence	# PSMs	# Proteins	# Protein Groups	Protein Group Accessions	Modifications	ΔCn	q-Value	PEP	XCorr	Charge	MH+ [Da]	ΔM [ppm]	RT [min]	# Missed Cleavages
	High	LLSNELSNR	1	1	1	P40985		0	0.008	0.3381	0.917061	2	1045.56	0.77415	15.9553	0
P39936	Eukaryotic initiation factor 4F subunit p130 OS=Saccharomyces cerevisiae (strain ATCC 204508 / S288c) OX=559292 GN=TIF4632 PE=1 SV=1 - [IF4F2_YEAST]	0	2.95	1	1	1	1	914	103.835	7.63525
	A2	Sequence	# PSMs	# Proteins	# Protein Groups	Protein Group Accessions	Modifications	ΔCn	q-Value	PEP	XCorr	Charge	MH+ [Da]	ΔM [ppm]	RT [min]	# Missed Cleavages
	High	LPAGEDGNPLEPEMMSDEYYIAAAAKR	1	1	1	P39936		0	0.008	0.3468	1.22407	5	2938.37	2.77635	44.5901	1
P09064	Eukaryotic translation initiation factor 2 subunit beta OS=Saccharomyces cerevisiae (strain ATCC 204508 / S288c) OX=559292 GN=SUI3 PE=1 SV=2 - [IF2B_YEAST]	0	3.51	1	1	1	1	285	31.5546	9.49561
	A2	Sequence	# PSMs	# Proteins	# Protein Groups	Protein Group Accessions	Modifications	ΔCn	q-Value	PEP	XCorr	Charge	MH+ [Da]	ΔM [ppm]	RT [min]	# Missed Cleavages
	High	TNNPELAGDR	1	1	1	P09064		0	0.002	0.246	1.01438	2	1086.52	1.93052	11.5662	0
P47912	Long-chain-fatty-acid--CoA ligase 4 OS=Saccharomyces cerevisiae (strain ATCC 204508 / S288c) OX=559292 GN=FAA4 PE=1 SV=1 - [LCF4_YEAST]	0	1.15	1	1	1	1	694	77.2179	6.55127
	A2	Sequence	# PSMs	# Proteins	# Protein Groups	Protein Group Accessions	Modifications	ΔCn	q-Value	PEP	XCorr	Charge	MH+ [Da]	ΔM [ppm]	RT [min]	# Missed Cleavages
	High	TLTPTSTR	1	1	1	P47912		0	0	0.1095	1.27257	2	876.482	3.98289	10.3006	0
P04173	3-isopropylmalate dehydrogenase OS=Saccharomyces cerevisiae (strain ATCC 204508 / S288c) OX=559292 GN=LEU2 PE=1 SV=4 - [LEU3_YEAST]	0	2.2	1	1	1	1	364	38.9286	5.75732
	A2	Sequence	# PSMs	# Proteins	# Protein Groups	Protein Group Accessions	Modifications	ΔCn	q-Value	PEP	XCorr	Charge	MH+ [Da]	ΔM [ppm]	RT [min]	# Missed Cleavages
	High	GTDFVVVR	1	1	1	P04173		0	0.002	0.2385	1.57751	2	892.488	-1.00924	44.8491	0
P30624	Long-chain-fatty-acid--CoA ligase 1 OS=Saccharomyces cerevisiae (strain ATCC 204508 / S288c) OX=559292 GN=FAA1 PE=1 SV=1 - [LCF1_YEAST]	0	1	1	1	1	1	700	77.817	7.62061
	A2	Sequence	# PSMs	# Proteins	# Protein Groups	Protein Group Accessions	Modifications	ΔCn	q-Value	PEP	XCorr	Charge	MH+ [Da]	ΔM [ppm]	RT [min]	# Missed Cleavages
	High	FVGNTDR	1	1	1	P30624		0	0.009	0.3611	0.7675	2	808.393	-1.89783	5.10537	0
A6ZVM6	NADH-cytochrome b5 reductase 1 OS=Saccharomyces cerevisiae (strain YJM789) OX=307796 GN=CBR1 PE=3 SV=2 - [NCB5R_YEAS7]	0	3.17	2	1	1	1	284	31.4016	8.77783
	A2	Sequence	# PSMs	# Proteins	# Protein Groups	Protein Group Accessions	Modifications	ΔCn	q-Value	PEP	XCorr	Charge	MH+ [Da]	ΔM [ppm]	RT [min]	# Missed Cleavages
	High	SYPTGNVSK	1	2	1	A6ZVM6		0	0.003	0.2659	0.69338	2	952.474	0.934931	11.1816	0
Q12374	Nuclear control of ATPase protein 2 OS=Saccharomyces cerevisiae (strain ATCC 204508 / S288c) OX=559292 GN=NCA2 PE=1 SV=1 - [NCA2_YEAST]	0	1.46	1	1	1	1	616	70.817	6.88818
	A2	Sequence	# PSMs	# Proteins	# Protein Groups	Protein Group Accessions	Modifications	ΔCn	q-Value	PEP	XCorr	Charge	MH+ [Da]	ΔM [ppm]	RT [min]	# Missed Cleavages
	High	NIATGGLVR	1	1	1	Q12374		0	0.005	0.2959	0.793431	2	900.526	-0.497377	14.8961	0
P16387	Pyruvate dehydrogenase E1 component subunit alpha, mitochondrial OS=Saccharomyces cerevisiae (strain ATCC 204508 / S288c) OX=559292 GN=PDA1 PE=1 SV=2 - [ODPA_YEAST]	0	1.9	1	1	1	1	420	46.3132	8.104
	A2	Sequence	# PSMs	# Proteins	# Protein Groups	Protein Group Accessions	Modifications	ΔCn	q-Value	PEP	XCorr	Charge	MH+ [Da]	ΔM [ppm]	RT [min]	# Missed Cleavages
	High	GTETPTLR	1	1	1	P16387		0	0.008	0.3506	1.13734	2	874.463	0.240181	13.1578	0
P32332	Mitochondrial oxaloacetate transport protein OS=Saccharomyces cerevisiae (strain ATCC 204508 / S288c) OX=559292 GN=OAC1 PE=1 SV=1 - [OAC1_YEAST]	0	4.94	1	1	1	1	324	35.1306	9.5542
	A2	Sequence	# PSMs	# Proteins	# Protein Groups	Protein Group Accessions	Modifications	ΔCn	q-Value	PEP	XCorr	Charge	MH+ [Da]	ΔM [ppm]	RT [min]	# Missed Cleavages
	High	TGAGSSVQLPIYNTAK	1	1	1	P32332		0	0.003	0.2668	1.442	2	1606.84	0.0648653	41.2595	0
Q01080	DNA-directed RNA polymerase I subunit RPA49 OS=Saccharomyces cerevisiae (strain ATCC 204508 / S288c) OX=559292 GN=RPA49 PE=1 SV=2 - [RPA49_YEAST]	0	3.37	1	1	1	2	415	46.622	9.53955
	A2	Sequence	# PSMs	# Proteins	# Protein Groups	Protein Group Accessions	Modifications	ΔCn	q-Value	PEP	XCorr	Charge	MH+ [Da]	ΔM [ppm]	RT [min]	# Missed Cleavages
	High	GATVAQAEAFGIPK	2	1	1	Q01080		0	0.003	0.2661	1.23823	2	1359.73	1.22808	30.4496	0
P32565	26S proteasome regulatory subunit RPN2 OS=Saccharomyces cerevisiae (strain ATCC 204508 / S288c) OX=559292 GN=RPN2 PE=1 SV=4 - [RPN2_YEAST]	0	1.16	1	1	1	3	945	104.167	6.17627
	A2	Sequence	# PSMs	# Proteins	# Protein Groups	Protein Group Accessions	Modifications	ΔCn	q-Value	PEP	XCorr	Charge	MH+ [Da]	ΔM [ppm]	RT [min]	# Missed Cleavages
	High	VATAVLSTTAR	3	1	1	P32565		0	0.001	0.2124	1.56306	2	1089.63	0.193775	35.3077	0
P05743	60S ribosomal protein L26-A OS=Saccharomyces cerevisiae (strain ATCC 204508 / S288c) OX=559292 GN=RPL26A PE=1 SV=3 - [RL26A_YEAST]	0	13.39	2	2	2	3	127	14.2251	10.5796
	A2	Sequence	# PSMs	# Proteins	# Protein Groups	Protein Group Accessions	Modifications	ΔCn	q-Value	PEP	XCorr	Charge	MH+ [Da]	ΔM [ppm]	RT [min]	# Missed Cleavages
	High	QSLDVSSDR	1	2	1	P05743		0	0	0.06273	1.33942	2	1006.48	-0.417772	13.1198	0
	High	DDEVLVVR	2	2	1	P05743		0	0.001	0.2134	1.50991	2	944.506	1.69819	40.4172	0
P49166	60S ribosomal protein L37-A OS=Saccharomyces cerevisiae (strain ATCC 204508 / S288c) OX=559292 GN=RPL37A PE=1 SV=2 - [RL37A_YEAST]	0	7.95	1	1	1	1	88	9.844	11.6343
	A2	Sequence	# PSMs	# Proteins	# Protein Groups	Protein Group Accessions	Modifications	ΔCn	q-Value	PEP	XCorr	Charge	MH+ [Da]	ΔM [ppm]	RT [min]	# Missed Cleavages
	High	SYNWGAK	1	1	1	P49166		0	0.006	0.3207	0.6122	2	825.389	-0.415394	15.8441	0
P17967	Protein disulfide-isomerase OS=Saccharomyces cerevisiae (strain ATCC 204508 / S288c) OX=559292 GN=PDI1 PE=1 SV=2 - [PDI_YEAST]	0	3.26	1	2	2	2	522	58.1905	4.52588
	A2	Sequence	# PSMs	# Proteins	# Protein Groups	Protein Group Accessions	Modifications	ΔCn	q-Value	PEP	XCorr	Charge	MH+ [Da]	ΔM [ppm]	RT [min]	# Missed Cleavages
	High	NMAPEYVK	1	1	1	P17967		0	0.001	0.2025	1.44414	2	951.462	1.63054	34.6662	0
	High	ALYEEAQEK	1	1	1	P17967		0	0.006	0.3249	0.887812	2	1080.52	-3.74827	14.4406	0
P16862	ATP-dependent 6-phosphofructokinase subunit beta OS=Saccharomyces cerevisiae (strain ATCC 204508 / S288c) OX=559292 GN=PFK2 PE=1 SV=4 - [PFKA2_YEAST]	0	0.94	1	1	1	1	959	104.552	6.66846
	A2	Sequence	# PSMs	# Proteins	# Protein Groups	Protein Group Accessions	Modifications	ΔCn	q-Value	PEP	XCorr	Charge	MH+ [Da]	ΔM [ppm]	RT [min]	# Missed Cleavages
	High	AVAEAIQAK	1	1	1	P16862		0	0	0.03511	1.49811	2	900.515	0.315433	12.4668	0
P32609	Vacuolar segregation protein PEP7 OS=Saccharomyces cerevisiae (strain ATCC 204508 / S288c) OX=559292 GN=PEP7 PE=1 SV=2 - [PEP7_YEAST]	0	1.36	1	1	1	1	515	59.4054	8.44092
	A2	Sequence	# PSMs	# Proteins	# Protein Groups	Protein Group Accessions	Modifications	ΔCn	q-Value	PEP	XCorr	Charge	MH+ [Da]	ΔM [ppm]	RT [min]	# Missed Cleavages
	High	NLNDLAR	1	1	1	P32609		0	0.005	0.2941	1.11646	2	815.437	0.258908	14.8361	0
P33302	Pleiotropic ABC efflux transporter of multiple drugs OS=Saccharomyces cerevisiae (strain ATCC 204508 / S288c) OX=559292 GN=PDR5 PE=1 SV=1 - [PDR5_YEAST]	0	0.73	1	1	1	1	1511	170.329	7.81104
	A2	Sequence	# PSMs	# Proteins	# Protein Groups	Protein Group Accessions	Modifications	ΔCn	q-Value	PEP	XCorr	Charge	MH+ [Da]	ΔM [ppm]	RT [min]	# Missed Cleavages
	High	NANDPENVGER	1	1	1	P33302		0	0.001	0.2362	0.904022	2	1214.54	-0.470303	11.3061	0
P09232	Cerevisin OS=Saccharomyces cerevisiae (strain ATCC 204508 / S288c) OX=559292 GN=PRB1 PE=1 SV=1 - [PRTB_YEAST]	0	1.26	1	1	1	1	635	69.5788	6.39209
	A2	Sequence	# PSMs	# Proteins	# Protein Groups	Protein Group Accessions	Modifications	ΔCn	q-Value	PEP	XCorr	Charge	MH+ [Da]	ΔM [ppm]	RT [min]	# Missed Cleavages
	High	NANVVAVK	1	1	1	P09232		0	0	0.1249	1.23866	2	814.478	-0.567933	10.4878	0
A6ZTA3	Pre-rRNA-processing protein RIX1 OS=Saccharomyces cerevisiae (strain YJM789) OX=307796 GN=RIX1 PE=3 SV=1 - [RIX1_YEAS7]	0	1.57	2	1	1	1	763	86.7427	5.61768
	A2	Sequence	# PSMs	# Proteins	# Protein Groups	Protein Group Accessions	Modifications	ΔCn	q-Value	PEP	XCorr	Charge	MH+ [Da]	ΔM [ppm]	RT [min]	# Missed Cleavages
	High	VSILPIAISLLK	1	2	1	A6ZTA3		0	0.008	0.3492	1.25983	2	1266.84	2.6379	46.3964	0
P25294	Protein SIS1 OS=Saccharomyces cerevisiae (strain ATCC 204508 / S288c) OX=559292 GN=SIS1 PE=1 SV=1 - [SIS1_YEAST]	0	2.27	1	1	1	1	352	37.5667	9.02686
	A2	Sequence	# PSMs	# Proteins	# Protein Groups	Protein Group Accessions	Modifications	ΔCn	q-Value	PEP	XCorr	Charge	MH+ [Da]	ΔM [ppm]	RT [min]	# Missed Cleavages
	High	TIQTIDGR	1	1	1	P25294		0	0	0.05919	1.2565	2	903.493	4.01585	13.6425	0
P38788	Ribosome-associated complex subunit SSZ1 OS=Saccharomyces cerevisiae (strain ATCC 204508 / S288c) OX=559292 GN=SSZ1 PE=1 SV=2 - [SSZ1_YEAST]	0	3.53	1	1	1	1	538	58.2022	5.04639
	A2	Sequence	# PSMs	# Proteins	# Protein Groups	Protein Group Accessions	Modifications	ΔCn	q-Value	PEP	XCorr	Charge	MH+ [Da]	ΔM [ppm]	RT [min]	# Missed Cleavages
	High	NASNNPNELAASGAALQAR	1	1	1	P38788		0	0	0.0577	0.926402	2	1868.93	4.20525	34.0419	0
P50875	Transcription factor SPT20 OS=Saccharomyces cerevisiae (strain ATCC 204508 / S288c) OX=559292 GN=SPT20 PE=1 SV=1 - [SPT20_YEAST]	0	1.49	1	1	1	3	604	67.7547	9.59814
	A2	Sequence	# PSMs	# Proteins	# Protein Groups	Protein Group Accessions	Modifications	ΔCn	q-Value	PEP	XCorr	Charge	MH+ [Da]	ΔM [ppm]	RT [min]	# Missed Cleavages
	High	SESGTPAPK	3	1	1	P50875		0	0.005	0.3018	0.660058	2	873.435	4.58877	4.69482	0
Q12466	Tricalbin-1 OS=Saccharomyces cerevisiae (strain ATCC 204508 / S288c) OX=559292 GN=TCB1 PE=1 SV=1 - [TCB1_YEAST]	0	0.67	1	1	1	1	1186	133.493	7.15186
	A2	Sequence	# PSMs	# Proteins	# Protein Groups	Protein Group Accessions	Modifications	ΔCn	q-Value	PEP	XCorr	Charge	MH+ [Da]	ΔM [ppm]	RT [min]	# Missed Cleavages
	High	VVVEEGSR	1	1	1	Q12466		0	0	0.1794	1.24467	2	874.456	-7.37922	8.83095	0
P18562	Uracil phosphoribosyltransferase OS=Saccharomyces cerevisiae (strain ATCC 204508 / S288c) OX=559292 GN=FUR1 PE=1 SV=2 - [UPP_YEAST]	0	3.7	1	1	1	1	216	24.5787	5.74463
	A2	Sequence	# PSMs	# Proteins	# Protein Groups	Protein Group Accessions	Modifications	ΔCn	q-Value	PEP	XCorr	Charge	MH+ [Da]	ΔM [ppm]	RT [min]	# Missed Cleavages
	High	DEETALPK	1	1	1	P18562		0	0.001	0.2161	1.19245	2	902.446	-0.225613	14.1522	0
P42945	U3 small nucleolar RNA-associated protein 10 OS=Saccharomyces cerevisiae (strain ATCC 204508 / S288c) OX=559292 GN=UTP10 PE=1 SV=1 - [UTP10_YEAST]	0	1.02	1	1	1	1	1769	199.956	6.49365
	A2	Sequence	# PSMs	# Proteins	# Protein Groups	Protein Group Accessions	Modifications	ΔCn	q-Value	PEP	XCorr	Charge	MH+ [Da]	ΔM [ppm]	RT [min]	# Missed Cleavages
	High	SVVISQVILNTMTALVSK	1	1	1	P42945		0	0.005	0.2941	1.03345	2	1903.1	1.13251	47.3188	0
P00937	Multifunctional tryptophan biosynthesis protein OS=Saccharomyces cerevisiae (strain ATCC 204508 / S288c) OX=559292 GN=TRP3 PE=1 SV=2 - [TRPG_YEAST]	0	3.93	1	2	2	2	484	53.4556	6.91748
	A2	Sequence	# PSMs	# Proteins	# Protein Groups	Protein Group Accessions	Modifications	ΔCn	q-Value	PEP	XCorr	Charge	MH+ [Da]	ΔM [ppm]	RT [min]	# Missed Cleavages
	High	AVAAEQALK	1	1	1	P00937		0	0	0.1574	1.29131	2	900.514	-0.97235	13.5264	0
	High	NVPQGIAVTR	1	1	1	P00937		0	0.007	0.332	1.3552	2	1054.6	-0.609004	34.4928	0
P00931	Tryptophan synthase OS=Saccharomyces cerevisiae (strain ATCC 204508 / S288c) OX=559292 GN=TRP5 PE=1 SV=1 - [TRP_YEAST]	0	2.12	1	1	1	1	707	76.5782	6.50732
	A2	Sequence	# PSMs	# Proteins	# Protein Groups	Protein Group Accessions	Modifications	ΔCn	q-Value	PEP	XCorr	Charge	MH+ [Da]	ΔM [ppm]	RT [min]	# Missed Cleavages
	High	NALVTFMTAGYPTVK	1	1	1	P00931		0	0.001	0.2094	1.2444	2	1612.84	2.25096	45.7369	0
P40041	Transcription factor VHR2 OS=Saccharomyces cerevisiae (strain ATCC 204508 / S288c) OX=559292 GN=VHR2 PE=1 SV=1 - [VHR2_YEAST]	0	1.19	1	1	1	1	505	56.6034	9.14404
	A2	Sequence	# PSMs	# Proteins	# Protein Groups	Protein Group Accessions	Modifications	ΔCn	q-Value	PEP	XCorr	Charge	MH+ [Da]	ΔM [ppm]	RT [min]	# Missed Cleavages
	High	QYLTER	1	1	1	P40041		0	0.008	0.3485	0.632725	2	809.419	4.74741	14.0168	0
Q07451	Endoplasmic reticulum transmembrane protein 3 OS=Saccharomyces cerevisiae (strain ATCC 204508 / S288c) OX=559292 GN=YET3 PE=1 SV=1 - [YET3_YEAST]	0	5.42	1	1	1	1	203	22.8883	7.13721
	A2	Sequence	# PSMs	# Proteins	# Protein Groups	Protein Group Accessions	Modifications	ΔCn	q-Value	PEP	XCorr	Charge	MH+ [Da]	ΔM [ppm]	RT [min]	# Missed Cleavages
	High	ASPPVASSDVK	1	1	1	Q07451		0	0.002	0.2449	0.697305	2	1057.55	0.0629124	12.3585	0
P34251	Uncharacterized oxidoreductase YKL107W OS=Saccharomyces cerevisiae (strain ATCC 204508 / S288c) OX=559292 GN=YKL107W PE=3 SV=1 - [YKK7_YEAST]	0	2.91	1	1	1	10	309	34.5026	6.58057
	A2	Sequence	# PSMs	# Proteins	# Protein Groups	Protein Group Accessions	Modifications	ΔCn	q-Value	PEP	XCorr	Charge	MH+ [Da]	ΔM [ppm]	RT [min]	# Missed Cleavages
	High	DmAVSYLSR	10	1	1	P34251	M2(Oxidation)	0	0.002	0.2418	1.14952	2	1057.5	-2.403	29.16	0

## Sheet: Exp1 (control)
List of hits from the wild type sample (experiment 1)
Accession	Description	Score	Coverage	# Proteins	# Unique Peptides	# Peptides	# PSMs	# AAs	MW [kDa]	calc. pI
P00549	Pyruvate kinase 1 OS=Saccharomyces cerevisiae (strain ATCC 204508 / S288c) OX=559292 GN=CDC19 PE=1 SV=2 - [KPYK1_YEAST]	351.919	54.4	2	21	21	120	500	54.5103	7.6792
	A2	Sequence	# PSMs	# Proteins	# Protein Groups	Protein Group Accessions	Modifications	ΔCn	q-Value	PEP	XCorr	Charge	MH+ [Da]	ΔM [ppm]	RT [min]	# Missed Cleavages
	High	NcTPKPTSTTETVAASAVAAVFEQK	1	1	1	P00549	C2(Carbamidomethyl)	0	0	4.35e-09	6.55337	3	2608.3	1.36807	43.9668	0
	High	AEVSDVGNAILDGADcVMLSGETAK	2	1	1	P00549	C16(Carbamidomethyl)	0	0	5.488e-11	5.87617	2	2522.18	1.76263	43.4056	0
	High	TGTTTNDVDYPIPPNHEMIFTTDDKYAK	1	1	1	P00549		0	0	1.69e-07	5.0864	4	3184.49	2.49061	43.6052	1
	High	IENQQGVNNFDEILK	24	1	1	P00549		0	0	1.877e-07	4.63563	2	1760.89	2.2672	39.3518	0
	High	GDLGIEIPAPEVLAVQKK	1	1	1	P00549		0	0	3.591e-08	3.90905	3	1877.08	0.695449	43.6627	1
	High	GVNLPGTDVDLPALSEK	10	1	1	P00549		0	0	4.725e-08	3.59643	2	1724.91	1.45162	35.4489	0
	High	LTSLNVVAGSDLRR	2	1	1	P00549		0	0	0.0004897	3.54037	3	1500.85	-0.0222981	42.8326	1
	High	YRPNcPIILVTR	1	1	1	P00549	C5(Carbamidomethyl)	0	0	0.0007719	3.49795	3	1501.83	1.83508	43.6259	0
	High	TGTTTNDVDYPIPPNHEMIFTTDDK	1	1	1	P00549		0	0	4.239e-05	3.42721	3	2822.29	3.02256	42.5132	0
	High	EPVSDWTDDVEAR	11	1	1	P00549		0	0	2.988e-06	3.42024	2	1518.67	0.758096	25.687	0
	High	GDLGIEIPAPEVLAVQK	9	1	1	P00549		0	0	0.0002387	3.38089	2	1748.98	1.6959	42.6211	0
	High	TNNPETLVALR	15	1	1	P00549		0	0	7.211e-06	3.08183	2	1227.67	2.58993	32.5566	0
	High	AGAGHSNTLQVSTV	2	1	1	P00549		0	0	0.001563	3.03411	2	1341.68	0.861744	18.6413	0
	High	AIIVLSTSGTTPR	10	1	1	P00549		0	0	2.653e-06	2.94554	2	1315.76	1.24632	34.6636	0
	High	EVLGEQGKDVK	4	1	1	P00549		0	0	0.001488	2.80006	2	1201.64	0.423224	12.1967	1
	High	KGDTYVSIQGFK	1	1	1	P00549		0	0	0.0006489	2.75801	3	1342.7	-0.267047	42.67	1
	High	TANDVLTIR	5	1	1	P00549		0	0	0.0004241	2.64645	2	1002.56	-0.3986	20.5819	0
	High	TSIIGTIGPK	12	2	1	P00549		0	0	2.29e-05	2.56946	2	986.588	-0.24743	22.8408	0
	High	VTDGVMVAR	5	1	1	P00549		0	0	8.853e-05	2.46659	2	947.498	-0.353676	15.4556	0
	High	KAGLNIVR	1	1	1	P00549		0	0	0.001932	2.43627	2	870.552	-0.446836	14.9755	1
	High	VTDGVmVAR	1	1	1	P00549	M6(Oxidation)	0	0	0.002824	2.26342	2	963.492	-0.518043	12.8085	0
	High	AKEFGILK	1	1	1	P00549		0	0	0.002201	2.05234	2	905.548	3.08665	18.2502	1
P02994	Elongation factor 1-alpha OS=Saccharomyces cerevisiae (strain ATCC 204508 / S288c) OX=559292 GN=TEF1 PE=1 SV=1 - [EF1A_YEAST]	235.286	34.06	1	12	12	86	458	50.0012	9.0415
	A2	Sequence	# PSMs	# Proteins	# Protein Groups	Protein Group Accessions	Modifications	ΔCn	q-Value	PEP	XCorr	Charge	MH+ [Da]	ΔM [ppm]	RT [min]	# Missed Cleavages
	High	VETGVIKPGMVVTFAPAGVTTEVK	7	1	1	P02994		0	0	1.115e-12	6.41167	2	2430.34	2.08699	43.6194	0
	High	SVEMHHEQLEQGVPGDNVGFNVK	2	1	1	P02994		0	0	0.0004446	5.34386	3	2550.2	-1.20589	43.6457	0
	High	VETGVIKPGmVVTFAPAGVTTEVK	7	1	1	P02994	M10(Oxidation)	0	0	0.003615	4.7706	3	2446.34	4.371	42.9057	0
	High	FVPSKPMcVEAFSEYPPLGR	1	1	1	P02994	C8(Carbamidomethyl)	0	0	2.929e-08	4.43594	3	2311.12	-2.90075	43.7967	0
	High	SVEmHHEQLEQGVPGDNVGFNVK	1	1	1	P02994	M4(Oxidation)	0	0	0.0003328	3.95058	4	2566.2	-1.07726	43.5264	0
	High	TVPFVPISGWNGDNMIEATTNAPWYK	1	1	1	P02994		0	0	2.528e-05	3.32784	3	2908.41	3.7932	44.2403	0
	High	YQVTVIDAPGHR	10	1	1	P02994		0	0	1.95e-06	3.01393	3	1355.7	-1.98286	40.0534	0
	High	IGGIGTVPVGR	43	1	1	P02994		0	0	7.819e-07	2.93494	2	1025.61	0.600757	25.71	0
	High	QTVAVGVIK	4	1	1	P02994		0	0	0.000159	2.50318	2	914.566	-0.587657	18.8462	0
	High	ETSNFIKK	3	1	1	P02994		0	0	0.002018	1.93973	2	966.525	-0.643949	10.6385	1
	High	LPLQDVYK	4	1	1	P02994		0	0	0.001255	1.90488	2	975.551	-0.041393	34.7638	0
	High	QLIVAVNK	1	1	1	P02994		0	0.005	0.06419	2.11118	2	884.556	-0.181246	18.1795	0
	High	ETSNFIK	1	1	1	P02994		0	0.009	0.1515	2.13401	2	838.431	0.421581	14.6474	0
	High	TIEKFEK	1	1	1	P02994		0	0.056	0.6715	1.90488	2	894.493	0.20395	11.8656	1
Q12109	Tryptophan--tRNA ligase, cytoplasmic OS=Saccharomyces cerevisiae (strain ATCC 204508 / S288c) OX=559292 GN=WRS1 PE=1 SV=1 - [SYWC_YEAST]	218.01	38.89	1	16	16	72	432	49.3191	6.81494
	A2	Sequence	# PSMs	# Proteins	# Protein Groups	Protein Group Accessions	Modifications	ΔCn	q-Value	PEP	XCorr	Charge	MH+ [Da]	ΔM [ppm]	RT [min]	# Missed Cleavages
	High	MSASDDTTAIFMTDTPK	12	1	1	Q12109		0	0	6.223e-11	4.32154	2	1831.82	3.96787	37.7517	0
	High	EQVVTPWDVEGGVDEQGR	19	1	1	Q12109		0	0	1.415e-07	4.20704	2	1999.94	3.55776	37.8576	0
	High	QFGTKPVNEETLKR	1	1	1	Q12109		0	0	1.591e-05	4.04978	4	1646.89	-0.514115	43.5856	1
	High	YAFSGGQVSADLHR	3	1	1	Q12109		0	0	7.866e-05	3.66737	2	1507.74	4.16766	42.2562	0
	High	ENAKDIIAVGFDPK	2	1	1	Q12109		0	0	9.476e-07	3.56233	2	1516.81	3.32301	43.1487	1
	High	AVFGFNDSDcIGK	4	1	1	Q12109	C10(Carbamidomethyl)	0	0	1.034e-06	3.53125	2	1429.64	1.23451	39.5137	0
	High	RAQVDEETLDK	2	1	1	Q12109		0	0	0.0007017	3.0365	2	1303.66	5.11169	12.917	1
	High	AQNIDYDKLIK	2	1	1	Q12109		0	0	2.887e-05	3.03024	3	1320.72	-0.429062	42.3769	1
	High	SGELLSGEMK	4	1	1	Q12109		0	0	5.295e-07	2.99659	2	1050.52	2.6213	19.4904	0
	High	ELGGNPDVDVAYQYLSFFK	1	1	1	Q12109		0	0	0.0004667	2.78568	2	2162.04	-3.79505	44.5207	0
	High	DIIAVGFDPK	6	1	1	Q12109		0	0	0.0004213	2.70794	2	1074.58	-0.109772	39.4624	0
	High	VTQQVSELK	4	1	1	Q12109		0	0	0.001786	2.67828	2	1031.57	1.27881	13.7991	0
	High	mSASDDTTAIFMTDTPK	3	1	1	Q12109	M1(Oxidation)	0	0	6.498e-07	2.53466	2	1847.8	-0.449283	27.7218	0
	High	AQVDEETLDK	2	1	1	Q12109		0	0	0.0003163	2.37644	2	1147.54	-5.00331	14.461	0
	High	FFPALQGSTTK	2	1	1	Q12109		0	0	0.0001972	2.02734	2	1196.63	1.20554	25.4728	0
	High	SGELLSGEmK	2	1	1	Q12109	M9(Oxidation)	0	0.001	0.008561	2.30657	2	1066.51	1.51254	14.4028	0
	High	FKQVTGR	1	1	1	Q12109		0	0.005	0.05056	1.966	2	835.478	-0.802533	4.77907	1
	High	AQNIDYDK	2	1	1	Q12109		0	0.009	0.1382	2.04793	2	966.453	0.646078	11.2851	0
P00925	Enolase 2 OS=Saccharomyces cerevisiae (strain ATCC 204508 / S288c) OX=559292 GN=ENO2 PE=1 SV=2 - [ENO2_YEAST]	203.91	40.27	2	15	15	73	437	46.885	5.99854
	A2	Sequence	# PSMs	# Proteins	# Protein Groups	Protein Group Accessions	Modifications	ΔCn	q-Value	PEP	XCorr	Charge	MH+ [Da]	ΔM [ppm]	RT [min]	# Missed Cleavages
	High	TAGIQIVADDLTVTNPAR	10	1	1	P00925		0	0	1.241e-08	4.58967	2	1855	3.77884	41.6778	0
	High	SGETEDTFIADLVVGLR	1	2	1	P00925		0	0	1.652e-09	4.4962	2	1821.93	2.09894	44.5507	0
	High	GVMNAVNNVNNVIAAAFVK	2	1	1	P00925		0	0	8.534e-07	3.96493	3	1945.04	1.50807	44.3318	0
	High	GVmNAVNNVNNVIAAAFVK	1	1	1	P00925	M3(Oxidation)	0	0	2.274e-06	3.87902	3	1961.02	-1.35792	43.7055	0
	High	LGANAILGVSMAAAR	2	1	1	P00925		0	0	1.342e-07	3.67969	2	1414.79	4.67732	42.8569	0
	High	AVDDFLLSLDGTANK	8	2	1	P00925		0	0	8.974e-09	3.50067	2	1578.8	1.94036	43.5328	0
	High	IGLDcASSEFFK	4	2	1	P00925	C5(Carbamidomethyl)	0	0	5.595e-05	3.21918	2	1373.64	2.77472	42.5871	0
	High	VNQIGTLSESIK	30	2	1	P00925		0	0	2.305e-06	3.12607	2	1288.71	1.68922	23.7827	0
	High	IGSEVYHNLK	3	2	1	P00925		0	0	5.039e-05	2.90947	2	1159.61	-0.200187	15.7348	0
	High	ANLDVKDQK	2	2	1	P00925		0	0	0.001338	2.62064	2	1030.55	-0.137205	4.30331	1
	High	NVPLYQHLADLSK	2	1	1	P00925		0	0	0.000187	2.45979	2	1497.81	4.09269	43.7014	0
	High	KAADALLLK	2	2	1	P00925		0	0	0.001861	2.33612	2	942.598	0.0784379	18.8107	1
	High	GNPTVEVELTTEK	1	2	1	P00925		0	0	1.667e-05	2.30599	2	1416.72	0.686478	22.5752	0
	High	AADALLLK	3	2	1	P00925		0	0	9.035e-05	2.27956	2	814.502	-1.10906	21.3796	0
	High	IATAIEKK	1	2	1	P00925		0	0.001	0.005903	2.32735	2	873.541	0.22286	8.04802	1
	High	TFAEAMR	1	1	1	P00925		0	0.004	0.04727	1.99357	2	825.392	-0.911251	16.8984	0
P05750	40S ribosomal protein S3 OS=Saccharomyces cerevisiae (strain ATCC 204508 / S288c) OX=559292 GN=RPS3 PE=1 SV=5 - [RS3_YEAST]	167.287	57.92	1	11	11	62	240	26.4862	9.40771
	A2	Sequence	# PSMs	# Proteins	# Protein Groups	Protein Group Accessions	Modifications	ΔCn	q-Value	PEP	XCorr	Charge	MH+ [Da]	ΔM [ppm]	RT [min]	# Missed Cleavages
	High	ALPDAVTIIEPKEEEPILAPSVK	4	1	1	P05750		0	0	1.041e-07	5.73909	3	2459.37	1.61466	43.638	1
	High	FADGFLIHSGQPVNDFIDTATR	1	1	1	P05750		0	0	0.001471	3.9001	3	2421.19	2.86698	44.145	0
	High	DYRPAEETEAQAEPVEA	9	1	1	P05750		0	0	0.0004516	3.48158	2	1904.85	0.676772	21.1039	0
	High	ELAEEGYSGVEVR	24	1	1	P05750		0	0	5.432e-08	3.34318	2	1437.69	1.97738	22.1309	0
	High	GLSAVAQAESmK	4	1	1	P05750	M11(Oxidation)	0	0	6.249e-08	3.18032	2	1207.6	0.923165	17.2102	0
	High	TQDVLGENGR	2	1	1	P05750		0	0	0.002784	2.77582	2	1088.53	-0.451	13.4363	0
	High	YAPGTIVLYAER	4	1	1	P05750		0	0	5.805e-05	2.68128	2	1352.72	0.956787	41.7168	0
	High	INELTLLVQK	1	1	1	P05750		0	0	0.0008181	2.36458	2	1170.71	1.95962	42.4105	0
	High	VTPTKTEVIIR	1	1	1	P05750		0	0	7.674e-06	2.35281	3	1256.76	-0.116199	16.02	1
	High	ALPDAVTIIEPK	5	1	1	P05750		0	0	9.313e-05	2.27031	2	1266.73	-0.430481	40.3206	0
	High	GLSAVAQAESMK	5	1	1	P05750		0	0	5.472e-05	2.23862	2	1191.61	6.09283	27.5563	0
	High	GcEVVVSGK	2	1	1	P05750	C2(Carbamidomethyl)	0	0	0.0004861	2.20634	2	934.466	-0.261415	12.1677	0
P00359	Glyceraldehyde-3-phosphate dehydrogenase 3 OS=Saccharomyces cerevisiae (strain ATCC 204508 / S288c) OX=559292 GN=TDH3 PE=1 SV=3 - [G3P3_YEAST]	152.373	42.17	1	1	12	49	332	35.7244	6.96143
	A2	Sequence	# PSMs	# Proteins	# Protein Groups	Protein Group Accessions	Modifications	ΔCn	q-Value	PEP	XCorr	Charge	MH+ [Da]	ΔM [ppm]	RT [min]	# Missed Cleavages
	High	VINDAFGIEEGLmTTVHSLTATQK	1	1	1	P00359	M13(Oxidation)	0	0	1.37e-08	6.1131	3	2591.31	3.77398	44.1705	0
	High	KVVITAPSSTAPMFVMGVNEEK	1	2	2	P00358;P00359		0	0	1.286e-06	5.25753	3	2335.21	3.11809	43.6151	1
	High	VINDAFGIEEGLMTTVHSLTATQK	1	1	1	P00359		0	0	5.447e-08	5.07641	3	2575.31	-0.428597	44.5076	0
	High	KVVITAPSSTAPmFVMGVNEEK	2	2	2	P00358;P00359	M13(Oxidation)	0	0	0.002747	4.71177	3	2351.2	1.96279	42.6959	1
	High	VPTVDVSVVDLTVK	2	3	2	P00358;P00359		0	0	2.672e-07	4.50946	2	1470.84	1.92038	42.1007	0
	High	VVITAPSSTAPmFVMGVNEEKYTSDLK	2	2	2	P00358;P00359	M12(Oxidation)	0	0	0.001925	4.50891	3	2930.46	2.29639	43.3122	1
	High	IVSNAScTTNcLAPLAK	18	3	2	P00358;P00359	C7(Carbamidomethyl); C11(Carbamidomethyl)	0	0	5.767e-07	4.24517	2	1819.91	1.10787	23.0605	0
	High	VVITAPSSTAPMFVMGVNEEK	1	2	2	P00358;P00359		0	0	2.163e-11	4.08198	2	2207.11	-0.483749	42.3007	0
	High	LVSWYDNEYGYSTR	6	2	2	P00358;P00359		0	0	6.269e-09	3.79926	2	1752.79	1.74294	41.044	0
	High	TASGNIIPSSTGAAK	6	3	2	P00358;P00359		0	0	1.428e-06	3.75917	2	1374.72	0.22008	16.8361	0
	High	VVDLVEHVAK	3	2	2	P00358;P00359		0	0	7.752e-05	2.98562	2	1108.64	0.673908	18.2923	0
	High	VVDLVEHVAKA	2	2	2	P00358;P00359		0	0	0.0003548	2.97244	2	1179.67	1.03823	43.0106	1
	High	ETTYDEIKK	2	2	2	P00358;P00359		0	0	0.0001302	2.52567	2	1126.56	0.423101	12.549	1
	High	VAINGFGR	2	2	2	P00358;P00359		0	0	0.001895	2.12581	2	833.463	-0.27386	19.4674	0
P00358	Glyceraldehyde-3-phosphate dehydrogenase 2 OS=Saccharomyces cerevisiae (strain ATCC 204508 / S288c) OX=559292 GN=TDH2 PE=1 SV=3 - [G3P2_YEAST]	145.247	42.17	2	1	12	48	332	35.8244	6.96143
	A2	Sequence	# PSMs	# Proteins	# Protein Groups	Protein Group Accessions	Modifications	ΔCn	q-Value	PEP	XCorr	Charge	MH+ [Da]	ΔM [ppm]	RT [min]	# Missed Cleavages
	High	KVVITAPSSTAPMFVMGVNEEK	1	2	2	P00358;P00359		0	0	1.286e-06	5.25753	3	2335.21	3.11809	43.6151	1
	High	KVVITAPSSTAPmFVMGVNEEK	2	2	2	P00358;P00359	M13(Oxidation)	0	0	0.002747	4.71177	3	2351.2	1.96279	42.6959	1
	High	VPTVDVSVVDLTVK	2	3	2	P00358;P00359		0	0	2.672e-07	4.50946	2	1470.84	1.92038	42.1007	0
	High	VVITAPSSTAPmFVMGVNEEKYTSDLK	2	2	2	P00358;P00359	M12(Oxidation)	0	0	0.001925	4.50891	3	2930.46	2.29639	43.3122	1
	High	IVSNAScTTNcLAPLAK	18	3	2	P00358;P00359	C7(Carbamidomethyl); C11(Carbamidomethyl)	0	0	5.767e-07	4.24517	2	1819.91	1.10787	23.0605	0
	High	VVITAPSSTAPMFVMGVNEEK	1	2	2	P00358;P00359		0	0	2.163e-11	4.08198	2	2207.11	-0.483749	42.3007	0
	High	VINDAFGIEEGLMTTVHSMTATQK	1	2	1	P00358		0	0	7.865e-08	4.0636	3	2593.28	4.58402	44.3644	0
	High	LVSWYDNEYGYSTR	6	2	2	P00358;P00359		0	0	6.269e-09	3.79926	2	1752.79	1.74294	41.044	0
	High	TASGNIIPSSTGAAK	6	3	2	P00358;P00359		0	0	1.428e-06	3.75917	2	1374.72	0.22008	16.8361	0
	High	VVDLVEHVAK	3	2	2	P00358;P00359		0	0	7.752e-05	2.98562	2	1108.64	0.673908	18.2923	0
	High	VVDLVEHVAKA	2	2	2	P00358;P00359		0	0	0.0003548	2.97244	2	1179.67	1.03823	43.0106	1
	High	ETTYDEIKK	2	2	2	P00358;P00359		0	0	0.0001302	2.52567	2	1126.56	0.423101	12.549	1
	High	VAINGFGR	2	2	2	P00358;P00359		0	0	0.001895	2.12581	2	833.463	-0.27386	19.4674	0
P06169	Pyruvate decarboxylase isozyme 1 OS=Saccharomyces cerevisiae (strain ATCC 204508 / S288c) OX=559292 GN=PDC1 PE=1 SV=7 - [PDC1_YEAST]	143.844	43.16	2	16	16	47	563	61.4566	6.18896
	A2	Sequence	# PSMs	# Proteins	# Protein Groups	Protein Group Accessions	Modifications	ΔCn	q-Value	PEP	XCorr	Charge	MH+ [Da]	ΔM [ppm]	RT [min]	# Missed Cleavages
	High	mSANISETTAMITDIATAPAEIDR	2	1	1	P06169	M1(Oxidation)	0	0	1.428e-15	6.70371	2	2538.21	3.27431	43.6559	0
	High	MSANISETTAMITDIATAPAEIDR	2	1	1	P06169		0	0	3.787e-07	5.83157	3	2522.21	0.983279	44.0603	0
	High	TTYVTQRPVYLGLPANLVDLNVPAK	1	1	1	P06169		0	0	9.34e-09	5.09483	3	2742.53	3.03937	44.0104	0
	High	VATTGEWDKLTQDK	3	1	1	P06169		0	0	1.668e-07	4.6747	3	1591.8	0.765301	42.1495	1
	High	MIEIMLPVFDAPQNLVEQAK	2	1	1	P06169		0	0	1.936e-05	4.4626	2	2286.19	3.28079	44.4842	0
	High	LLQTPIDMSLKPNDAESEK	1	1	1	P06169		0	0	3.524e-11	4.36016	3	2129.08	2.37547	43.1443	0
	High	MIEImLPVFDAPQNLVEQAK	4	1	1	P06169	M5(Oxidation)	0	0	3.96e-07	4.34688	3	2302.19	4.69207	44.1746	0
	High	TPANAAVPASTPLK	2	1	1	P06169		0	0	4.949e-10	4.15632	2	1337.74	0.872045	18.6245	0
	High	LIDLTQFPAFVTPMGK	2	1	1	P06169		0	0	1.281e-06	3.74257	2	1777.96	3.12156	44.2192	0
	High	YGGVYVGTLSKPEVK	4	1	1	P06169		0	0	2.388e-06	3.54136	2	1596.87	1.12504	42.6317	0
	High	QVNVNTVFGLPGDFNLSLLDK	1	1	1	P06169		0	0	4.853e-05	3.39903	2	2290.21	2.74107	44.4438	0
	High	AQYNEIQGWDHLSLLPTFGAK	1	1	1	P06169		0	0	6.716e-05	3.20917	3	2388.2	-0.342259	44.2322	0
	High	NPVILADAccSR	3	1	1	P06169	C9(Carbamidomethyl); C10(Carbamidomethyl)	0	0	4.392e-06	3.08026	2	1375.64	-1.11705	21.2448	0
	High	LIDLTQFPAFVTPmGK	1	1	1	P06169	M14(Oxidation)	0	0	1.953e-06	2.94211	2	1793.96	2.59402	43.7478	0
	High	KLIDLTQFPAFVTPmGK	1	1	1	P06169	M15(Oxidation)	0	0	0.0001223	2.9205	3	1922.05	2.35101	44.1327	1
	High	LLTTIADAAK	10	1	1	P06169		0	0	0.001291	2.66408	2	1016.6	-0.250865	21.8598	0
	High	NATFPGVQMK	4	2	1	P06169		0	0	0.0001233	2.28128	2	1092.55	-1.22401	22.4459	0
	High	EVIDTILALVK	1	1	1	P06169		0	0	0.0001371	2.16881	2	1213.74	0.000555102	44.5163	0
	High	NATFPGVQmK	1	2	1	P06169	M9(Oxidation)	0	0	0.0008248	2.00745	2	1108.55	0.958154	17.1386	0
	High	GYKPVAVPAR	1	1	1	P06169		0	0.005	0.04934	2.0183	2	1057.62	0.867268	13.8749	0
P11484	Ribosome-associated molecular chaperone SSB1 OS=Saccharomyces cerevisiae (strain ATCC 204508 / S288c) OX=559292 GN=SSB1 PE=1 SV=3 - [SSB1_YEAST]	130.131	28.38	1	1	15	50	613	66.5606	5.43994
	A2	Sequence	# PSMs	# Proteins	# Protein Groups	Protein Group Accessions	Modifications	ΔCn	q-Value	PEP	XCorr	Charge	MH+ [Da]	ΔM [ppm]	RT [min]	# Missed Cleavages
	High	VIDVDGNPVIEVQYLEETK	1	2	2	P11484;P40150		0	0	2.609e-09	5.28751	2	2160.12	6.70255	43.1083	0
	High	IINEPTAAAIAYGLGAGK	9	2	2	P11484;P40150		0	0	7.228e-11	4.81015	2	1729.95	1.13511	42.5017	0
	High	AVITVPAYFNDAQR	4	2	2	P11484;P40150		0	0	4.005e-07	3.30323	2	1564.81	1.90798	40.6203	0
	High	TGLDISDDAR	3	2	2	P11484;P40150		0	0	0.0001723	3.19323	2	1062.51	0.939709	19.0264	0
	High	VTPSFVAFTPEER	8	1	1	P11484		0	0	4.3e-06	2.90809	2	1479.75	3.76702	40.695	0
	High	ENTLLGEFDLK	1	2	2	P11484;P40150		0	0	4.999e-05	2.59587	2	1278.66	0.548617	43.5383	0
	High	SSNITISNAVGR	2	2	2	P11484;P40150		0	0	4.314e-06	2.44735	2	1218.64	0.58711	19.3579	0
	High	NQAALNPR	3	2	2	P11484;P40150		0	0	0.0003533	2.28516	2	883.475	0.198844	7.87351	0
	High	MVNQAEEFK	2	2	2	P11484;P40150		0	0	0.0002046	2.15374	2	1095.51	0.318139	16.0611	0
	High	mVNQAEEFK	2	2	2	P11484;P40150	M1(Oxidation)	0	0	0.002738	2.14975	2	1111.51	-0.16348	13.5074	0
	High	STLEPVEQVLK	2	2	2	P11484;P40150		0	0	0.0005549	2.10124	2	1242.69	-0.518492	35.0137	0
	High	SQIDEVVLVGGSTR	8	2	2	P11484;P40150		0	0	9.164e-05	2.00136	2	1459.78	2.6079	27.4324	0
	High	FEDLNAALFK	1	2	2	P11484;P40150		0	0	0.0004729	1.98975	2	1167.6	-0.184698	42.8653	0
	High	AADEAFAK	1	2	2	P11484;P40150		0	0	0.0005936	1.98087	2	822.4	0.392062	11.5544	0
	High	LSSEEIEK	2	2	2	P11484;P40150		0	0	0.0006887	1.91756	2	934.472	-0.702822	13.2346	0
	High	RFDDESVQK	1	2	2	P11484;P40150		0	0.109	0.9734	2.37604	2	1123.54	0.115854	11.1588	1
P10592	Heat shock protein SSA2 OS=Saccharomyces cerevisiae (strain ATCC 204508 / S288c) OX=559292 GN=SSA2 PE=1 SV=3 - [HSP72_YEAST]	129.848	32.71	3	4	16	48	639	69.4275	5.05908
	A2	Sequence	# PSMs	# Proteins	# Protein Groups	Protein Group Accessions	Modifications	ΔCn	q-Value	PEP	XCorr	Charge	MH+ [Da]	ΔM [ppm]	RT [min]	# Missed Cleavages
	High	SINPDEAVAYGAAVQAAILTGDESSK	2	2	2	P10591;P10592		0	0	1.75e-09	5.47371	3	2577.28	2.86056	43.8847	0
	High	IINEPTAAAIAYGLDKK	1	4	2	P10591;P10592		0	0	5.983e-07	4.56872	3	1787.99	2.25702	43.4528	1
	High	TQDLLLLDVAPLSLGIETAGGVmTK	1	2	2	P10591;P10592	M23(Oxidation)	0	0	1.408e-09	4.27584	3	2571.41	3.84075	44.4672	0
	High	IINEPTAAAIAYGLDK	2	4	2	P10591;P10592		0	0	1.51e-06	4.21268	2	1659.9	2.6595	41.9762	0
	High	TQDLLLLDVAPLSLGIETAGGVMTK	1	2	2	P10591;P10592		0	0	1.362e-07	3.81267	3	2555.4	-1.8989	44.9419	0
	High	NQAAMNPANTVFDAKR	2	1	1	P10592		0	0	9.901e-05	3.55074	3	1747.86	3.006	41.9173	1
	High	VNDAVVTVPAYFNDSQR	13	2	2	P10591;P10592		0	0	1.149e-05	3.01371	2	1894.93	0.0262058	38.238	0
	High	ATAGDTHLGGEDFDNR	2	3	2	P10591;P10592		0	0	7.056e-05	2.96877	3	1675.73	-0.803847	17.4309	0
	High	SQVDEIVLVGGSTR	7	2	2	P10591;P10592		0	0	0.0001152	2.6535	2	1459.78	3.27688	26.6955	0
	High	MKETAESYLGAK	1	2	2	P10591;P10592		0	0	6.236e-05	2.57241	2	1327.66	-0.0872	17.4794	1
	High	NFNDPEVQGDMK	4	1	1	P10592		0	0	9.673e-07	2.44294	2	1393.61	1.00871	19.0562	0
	High	ELQEVANPIMSK	1	1	1	P10592		0	0	0.0001723	2.41121	2	1358.7	2.98884	23.9032	0
	High	ETAESYLGAK	2	2	2	P10591;P10592		0	0	8.298e-05	2.34087	2	1068.52	2.72146	18.0289	0
	High	TTPSFVGFTDTER	6	1	1	P10592		0	0	2.096e-05	2.28209	2	1457.69	-0.362323	37.4536	0
	High	ITITNDKGR	1	4	2	P10591;P10592		0	0	0.002045	2.21217	2	1017.57	1.73148	9.86005	1
	High	DAGTIAGLNVLR	1	4	3	P10591;P10592;P16474		0	0	0.000539	2.17429	2	1199.68	3.89386	33.0162	0
	High	LSKEDIEK	1	2	2	P10591;P10592		0	0.001	0.01005	2.01819	2	961.52	-0.162493	10.0331	1
P40150	Ribosome-associated molecular chaperone SSB2 OS=Saccharomyces cerevisiae (strain ATCC 204508 / S288c) OX=559292 GN=SSB2 PE=1 SV=2 - [SSB2_YEAST]	119.588	28.38	1	1	15	46	613	66.5537	5.49072
	A2	Sequence	# PSMs	# Proteins	# Protein Groups	Protein Group Accessions	Modifications	ΔCn	q-Value	PEP	XCorr	Charge	MH+ [Da]	ΔM [ppm]	RT [min]	# Missed Cleavages
	High	VIDVDGNPVIEVQYLEETK	1	2	2	P11484;P40150		0	0	2.609e-09	5.28751	2	2160.12	6.70255	43.1083	0
	High	IINEPTAAAIAYGLGAGK	9	2	2	P11484;P40150		0	0	7.228e-11	4.81015	2	1729.95	1.13511	42.5017	0
	High	AVITVPAYFNDAQR	4	2	2	P11484;P40150		0	0	4.005e-07	3.30323	2	1564.81	1.90798	40.6203	0
	High	TGLDISDDAR	3	2	2	P11484;P40150		0	0	0.0001723	3.19323	2	1062.51	0.939709	19.0264	0
	High	VTPSFVAFTPQER	4	1	1	P40150		0	0	1.54e-05	2.86311	2	1478.76	-0.845612	40.469	0
	High	ENTLLGEFDLK	1	2	2	P11484;P40150		0	0	4.999e-05	2.59587	2	1278.66	0.548617	43.5383	0
	High	SSNITISNAVGR	2	2	2	P11484;P40150		0	0	4.314e-06	2.44735	2	1218.64	0.58711	19.3579	0
	High	NQAALNPR	3	2	2	P11484;P40150		0	0	0.0003533	2.28516	2	883.475	0.198844	7.87351	0
	High	MVNQAEEFK	2	2	2	P11484;P40150		0	0	0.0002046	2.15374	2	1095.51	0.318139	16.0611	0
	High	mVNQAEEFK	2	2	2	P11484;P40150	M1(Oxidation)	0	0	0.002738	2.14975	2	1111.51	-0.16348	13.5074	0
	High	STLEPVEQVLK	2	2	2	P11484;P40150		0	0	0.0005549	2.10124	2	1242.69	-0.518492	35.0137	0
	High	SQIDEVVLVGGSTR	8	2	2	P11484;P40150		0	0	9.164e-05	2.00136	2	1459.78	2.6079	27.4324	0
	High	FEDLNAALFK	1	2	2	P11484;P40150		0	0	0.0004729	1.98975	2	1167.6	-0.184698	42.8653	0
	High	AADEAFAK	1	2	2	P11484;P40150		0	0	0.0005936	1.98087	2	822.4	0.392062	11.5544	0
	High	LSSEEIEK	2	2	2	P11484;P40150		0	0	0.0006887	1.91756	2	934.472	-0.702822	13.2346	0
	High	RFDDESVQK	1	2	2	P11484;P40150		0	0.109	0.9734	2.37604	2	1123.54	0.115854	11.1588	1
P10664	60S ribosomal protein L4-A OS=Saccharomyces cerevisiae (strain ATCC 204508 / S288c) OX=559292 GN=RPL4A PE=1 SV=4 - [RL4A_YEAST]	115.417	47.24	2	11	11	35	362	39.0682	10.6382
	A2	Sequence	# PSMs	# Proteins	# Protein Groups	Protein Group Accessions	Modifications	ΔCn	q-Value	PEP	XCorr	Charge	MH+ [Da]	ΔM [ppm]	RT [min]	# Missed Cleavages
	High	IINSSEIQSAIRPAGQATQK	10	2	1	P10664		0	0	3.504e-08	5.68245	3	2112.14	0.920432	40.5701	0
	High	YATASAIAATAVASLVLAR	2	2	1	P10664		0	0	1.144e-08	5.48755	2	1820.03	3.58014	44.8685	0
	High	NVPGVETANVASLNLLQLAPGAHLGR	1	2	1	P10664		0	0	1.038e-10	5.26956	3	2611.44	2.6964	44.106	0
	High	IPEIPLVVSTDLESIQK	5	2	1	P10664		0	0	5.159e-07	3.82552	2	1881.06	2.73603	44.0793	0
	High	VGYTLPSHIISTSDVTR	2	2	1	P10664		0	0	3.184e-08	3.64672	3	1845.97	0.525162	42.935	0
	High	AGHQTSAESWGTGR	4	2	1	P10664		0	0	1.586e-05	3.64342	3	1444.66	0.31371	12.554	0
	High	AVGAHSDLLK	3	2	1	P10664		0	0	4.194e-05	2.66041	2	1010.56	-0.358875	13.6987	0
	High	LDQVWGSETVASSK	2	2	1	P10664		0	0	1.36e-05	2.56023	2	1506.74	-2.23754	23.336	0
	High	SGQGAFGNMcR	2	2	1	P10664	C10(Carbamidomethyl)	0	0	6.154e-05	2.35613	2	1184.5	1.62575	17.3372	0
	High	QAYAVSEK	2	2	1	P10664		0	0	0.0001335	2.0186	2	895.452	-0.123334	10.4519	0
	High	SGQGAFGNmcR	1	2	1	P10664	M9(Oxidation); C10(Carbamidomethyl)	0	0	0.0001849	1.92323	2	1200.49	0.959044	12.0793	0
	High	RGPLVVYAEDNGIVK	1	2	1	P10664		0	0.003	0.03457	2.59204	3	1629.9	0.0797482	43.6536	1
P10591	Heat shock protein SSA1 OS=Saccharomyces cerevisiae (strain ATCC 204508 / S288c) OX=559292 GN=SSA1 PE=1 SV=4 - [HSP71_YEAST]	109.609	32.4	3	3	16	40	642	69.6146	5.10986
	A2	Sequence	# PSMs	# Proteins	# Protein Groups	Protein Group Accessions	Modifications	ΔCn	q-Value	PEP	XCorr	Charge	MH+ [Da]	ΔM [ppm]	RT [min]	# Missed Cleavages
	High	SINPDEAVAYGAAVQAAILTGDESSK	2	2	2	P10591;P10592		0	0	1.75e-09	5.47371	3	2577.28	2.86056	43.8847	0
	High	IINEPTAAAIAYGLDKK	1	4	2	P10591;P10592		0	0	5.983e-07	4.56872	3	1787.99	2.25702	43.4528	1
	High	TQDLLLLDVAPLSLGIETAGGVmTK	1	2	2	P10591;P10592	M23(Oxidation)	0	0	1.408e-09	4.27584	3	2571.41	3.84075	44.4672	0
	High	IINEPTAAAIAYGLDK	2	4	2	P10591;P10592		0	0	1.51e-06	4.21268	2	1659.9	2.6595	41.9762	0
	High	TQDLLLLDVAPLSLGIETAGGVMTK	1	2	2	P10591;P10592		0	0	1.362e-07	3.81267	3	2555.4	-1.8989	44.9419	0
	High	VNDAVVTVPAYFNDSQR	13	2	2	P10591;P10592		0	0	1.149e-05	3.01371	2	1894.93	0.0262058	38.238	0
	High	ATAGDTHLGGEDFDNR	2	3	2	P10591;P10592		0	0	7.056e-05	2.96877	3	1675.73	-0.803847	17.4309	0
	High	TTPSFVAFTDTER	1	1	1	P10591		0	0	5.519e-07	2.6927	2	1471.71	2.77603	39.8186	0
	High	SQVDEIVLVGGSTR	7	2	2	P10591;P10592		0	0	0.0001152	2.6535	2	1459.78	3.27688	26.6955	0
	High	MKETAESYLGAK	1	2	2	P10591;P10592		0	0	6.236e-05	2.57241	2	1327.66	-0.0872	17.4794	1
	High	ETAESYLGAK	2	2	2	P10591;P10592		0	0	8.298e-05	2.34087	2	1068.52	2.72146	18.0289	0
	High	NFNDPEVQADMK	1	1	1	P10591		0	0	0.0002944	2.3081	2	1407.63	5.05677	21.0686	0
	High	ITITNDKGR	1	4	2	P10591;P10592		0	0	0.002045	2.21217	2	1017.57	1.73148	9.86005	1
	High	DAGTIAGLNVLR	1	4	3	P10591;P10592;P16474		0	0	0.000539	2.17429	2	1199.68	3.89386	33.0162	0
	High	NQAAmNPSNTVFDAK	1	1	1	P10591	M5(Oxidation)	0	0	2.974e-05	2.17228	2	1623.74	-2.56509	18.3666	0
	High	NQAAMNPSNTVFDAK	1	1	1	P10591		0	0	0.0001417	2.15321	2	1607.75	0.168842	22.5265	0
	High	LSKEDIEK	1	2	2	P10591;P10592		0	0.001	0.01005	2.01819	2	961.52	-0.162493	10.0331	1
	High	ELQDIANPIMSK	1	1	1	P10591		0.2033			1.91957	2	1358.7	2.98884	23.9032	0
P0CX38	40S ribosomal protein S6-B OS=Saccharomyces cerevisiae (strain ATCC 204508 / S288c) OX=559292 GN=RPS6B PE=1 SV=1 - [RS6B_YEAST]	102.463	27.54	1	6	6	39	236	26.9799	10.4478
	A2	Sequence	# PSMs	# Proteins	# Protein Groups	Protein Group Accessions	Modifications	ΔCn	q-Value	PEP	XCorr	Charge	MH+ [Da]	ΔM [ppm]	RT [min]	# Missed Cleavages
	High	IGQEVDGEAVGDEFKGYVFK	1	1	1	P0CX38		0	0	2.086e-06	3.64037	3	2187.07	5.70667	43.636	1
	High	IGQEVDGEAVGDEFK	3	1	1	P0CX38		0	0	2.922e-06	3.3487	2	1592.75	0.685242	24.2982	0
	High	EAAAEYAQLLAK	30	1	1	P0CX38		0	0	7.782e-06	3.29564	2	1277.67	0.748896	37.3329	0
	High	TFEIDDEHR	2	1	1	P0CX38		0	0	6.111e-05	2.51727	2	1161.52	0.942538	16.7364	0
	High	QGVLLPTR	2	1	1	P0CX38		0	0	0.0006779	2.41408	2	883.536	-0.441641	19.9982	0
	High	KGEQELEGLTDTTVPK	1	1	1	P0CX38		0	0	0.001502	2.28645	2	1744.9	3.07163	40.5124	1
P00330	Alcohol dehydrogenase 1 OS=Saccharomyces cerevisiae (strain ATCC 204508 / S288c) OX=559292 GN=ADH1 PE=1 SV=5 - [ADH1_YEAST]	92.3154	38.51	3	12	12	37	348	36.8257	6.68311
	A2	Sequence	# PSMs	# Proteins	# Protein Groups	Protein Group Accessions	Modifications	ΔCn	q-Value	PEP	XCorr	Charge	MH+ [Da]	ΔM [ppm]	RT [min]	# Missed Cleavages
	High	LPLVGGHEGAGVVVGMGENVK	1	2	1	P00330		0	0	3.04e-14	5.02161	3	2019.07	2.48264	43.5422	0
	High	LPLVGGHEGAGVVVGmGENVK	1	2	1	P00330	M16(Oxidation)	0	0	5.034e-11	4.88789	3	2035.07	0.613022	42.6381	0
	High	VLGIDGGEGKEELFR	1	1	1	P00330		0	0	8.18e-08	4.34755	3	1618.84	0.370696	43.7119	1
	High	ANGTTVLVGMPAGAK	3	1	1	P00330		0	0	2.764e-06	3.15212	2	1386.75	2.96629	23.2973	0
	High	ANGTTVLVGmPAGAK	2	1	1	P00330	M10(Oxidation)	0	0	1.825e-05	3.00293	2	1402.74	2.46744	17.9362	0
	High	VVGLSTLPEIYEK	8	1	1	P00330		0	0	0.0001895	2.84545	2	1447.81	2.13381	42.3552	0
	High	ccSDVFNQVVK	1	1	1	P00330	C1(Carbamidomethyl); C2(Carbamidomethyl)	0	0	2.156e-05	2.58076	2	1355.61	-0.784864	24.0886	0
	High	VLGIDGGEGK	2	1	1	P00330		0	0	0.0004229	2.46635	2	944.505	-0.315652	17.4705	0
	High	EKDIVGAVLK	2	1	1	P00330		0	0	0.003729	2.3588	2	1071.64	0.242227	42.874	1
	High	ANELLINVK	9	1	1	P00330		0	0	0.002221	2.33894	2	1013.6	0.0249825	24.9356	0
	High	SISIVGSYVGNR	1	2	1	P00330		0	0	4.123e-05	2.30703	2	1251.67	-0.572572	34.8398	0
	High	EALDFFAR	3	3	1	P00330		0	0	0.001201	2.30515	2	968.485	1.35326	43.0418	0
	High	SIGGEVFIDFTK	1	1	1	P00330		0	0	0.0003688	2.05414	2	1312.68	3.79826	43.761	0
	High	IGDYAGIK	2	2	1	P00330		0	0	0.000701	1.97001	2	836.451	-0.0739149	17.7891	0
P16521	Elongation factor 3A OS=Saccharomyces cerevisiae (strain ATCC 204508 / S288c) OX=559292 GN=YEF3 PE=1 SV=4 - [EF3A_YEAST]	74.9669	18.3	2	14	14	29	1044	115.872	6.04932
	A2	Sequence	# PSMs	# Proteins	# Protein Groups	Protein Group Accessions	Modifications	ΔCn	q-Value	PEP	XCorr	Charge	MH+ [Da]	ΔM [ppm]	RT [min]	# Missed Cleavages
	High	LVEDPQVIAPFLGK	4	1	1	P16521		0	0	2.085e-06	4.00278	2	1525.87	2.51615	43.1733	0
	High	ATETVDNKDIER	4	2	1	P16521		0	0	0.0004923	3.52813	3	1390.68	-1.22093	11.8926	1
	High	SNFATIADPEAR	4	1	1	P16521		0	0	2.635e-05	3.06175	2	1291.63	3.84531	22.8111	0
	High	LSVATADNR	2	1	1	P16521		0	0	0.002026	2.8026	2	946.494	-1.09038	13.4406	0
	High	VGNVGEDDAIPEVSHAGDVSTTLQVVNELLK	1	1	1	P16521		0	0	0.0001212	2.66802	3	3205.64	3.94732	44.3666	0
	High	IAVIGPNGAGK	2	2	1	P16521		0	0	9.881e-06	2.59419	2	996.584	0.311739	16.9995	0
	High	EIQSVASETLISIVNAVNPVAIK	1	1	1	P16521		0	0	1.111e-05	2.45581	3	2395.35	2.42618	45.2163	0
	High	SAVIIDNMcK	2	1	1	P16521	C9(Carbamidomethyl)	0	0	0.0001243	2.36137	2	1150.56	-1.43093	20.3831	0
	High	NLTEEVWAVK	2	1	1	P16521		0	0	0.0004634	2.35397	2	1188.63	-0.674419	42.2804	0
	High	QINENDAEAMNK	1	2	1	P16521		0	0	5.906e-05	2.25449	2	1376.61	1.94378	13.8069	0
	High	AIANGQVDGFPTQEEcR	1	1	1	P16521	C16(Carbamidomethyl)	0	0	0.001134	2.25333	2	1891.86	-1.03034	23.1733	0
	High	AAATAAMTK	2	1	1	P16521		0	0	3.484e-06	1.99034	2	835.434	-0.461809	3.68402	0
	High	MVAEVDMK	1	1	1	P16521		0	0	0.002697	1.94119	2	922.437	-0.482513	17.7337	0
	High	mVAEVDMK	1	1	1	P16521	M1(Oxidation)	0	0	0.0001805	1.91239	2	938.432	-0.193797	13.6468	0
	High	EALASGQFRPLTR	1	1	1	P16521		0	0.003	0.03195	2.45673	3	1445.79	-0.377815	42.7068	0
P00560	Phosphoglycerate kinase OS=Saccharomyces cerevisiae (strain ATCC 204508 / S288c) OX=559292 GN=PGK1 PE=1 SV=2 - [PGK_YEAST]	64.0731	38.7	1	13	13	25	416	44.7108	7.60596
	A2	Sequence	# PSMs	# Proteins	# Protein Groups	Protein Group Accessions	Modifications	ΔCn	q-Value	PEP	XCorr	Charge	MH+ [Da]	ΔM [ppm]	RT [min]	# Missed Cleavages
	High	TVTDKEGIPAGWQGLDNGPESR	1	1	1	P00560		0	0	5.903e-08	4.37009	3	2327.13	0.876525	42.2317	1
	High	TIVWNGPPGVFEFEK	1	1	1	P00560		0	0	5.723e-05	3.6558	2	1719.88	1.64513	43.7522	0
	High	SSAAGNTVIIGGGDTATVAK	6	1	1	P00560		0	0	2.614e-09	3.39505	2	1789.93	-1.09484	21.3167	0
	High	ASAPGSVILLENLR	3	1	1	P00560		0	0	3.118e-05	3.22962	2	1439.82	1.25198	43.2285	0
	High	VLENTEIGDSIFDK	3	1	1	P00560		0	0	2.986e-06	3.19596	2	1579.79	2.402	41.2065	0
	High	AHSSMVGFDLPQR	1	1	1	P00560		0	0	0.0005541	2.97142	3	1444.7	-1.03634	43.2168	0
	High	ALENPTRPFLAILGGAK	1	1	1	P00560		0	0	5.277e-07	2.43027	3	1768.01	0.385718	44.3047	0
	High	ELPGVAFLSEKK	1	1	1	P00560		0	0	0.0001048	2.37272	3	1317.74	0.0120359	43.9333	1
	High	ELPGVAFLSEK	1	1	1	P00560		0	0	3.121e-05	2.26994	2	1189.65	0.639707	43.2526	0
	High	YHIEEEGSR	1	1	1	P00560		0	0	0.0001389	2.12985	2	1119.51	0.833034	12.3001	0
	High	ALLDEVVK	2	1	1	P00560		0	0	0.000433	2.05386	2	886.524	0.00040749	25.5219	0
	High	IVAALPTIK	1	1	1	P00560		0	0	0.002008	2.04839	2	925.608	-0.187493	25.7293	0
	High	AAGFLLEK	3	1	1	P00560		0	0	6.48e-05	1.90317	2	848.488	-0.100029	39.664	0
P05030	Plasma membrane ATPase 1 OS=Saccharomyces cerevisiae (strain ATCC 204508 / S288c) OX=559292 GN=PMA1 PE=1 SV=2 - [PMA1_YEAST]	63.7726	11.33	2	11	11	25	918	99.5562	5.10986
	A2	Sequence	# PSMs	# Proteins	# Protein Groups	Protein Group Accessions	Modifications	ΔCn	q-Value	PEP	XCorr	Charge	MH+ [Da]	ΔM [ppm]	RT [min]	# Missed Cleavages
	High	ADTGIAVEGATDAAR	2	2	1	P05030		0	0	2.037e-10	3.88601	2	1417.69	0.150174	18.6704	0
	High	KADTGIAVEGATDAAR	1	2	1	P05030		0	0	3.25e-08	3.67225	2	1545.79	2.4283	16.5969	1
	High	KVTAVVESPEGER	2	2	1	P05030		0	0	4.055e-06	3.21586	3	1400.74	0.116046	14.3101	1
	High	LSAIESLAGVEILcSDK	1	2	1	P05030	C14(Carbamidomethyl)	0	0	1.46e-08	3.12375	2	1804.94	3.18948	43.7357	0
	High	VTAVVESPEGER	4	2	1	P05030		0	0	3.893e-07	2.92941	2	1272.64	0.401516	16.177	0
	High	DDTAQTVSEAR	2	1	1	P05030		0	0	1.592e-05	2.885	2	1192.54	-0.389587	12.6051	0
	High	TLANTAVVIR	3	1	1	P05030		0	0	4.192e-07	2.58041	2	1057.64	1.08689	21.6009	0
	High	YGLNQMADEK	1	1	1	P05030		0	0	5.584e-05	2.56582	2	1168.53	2.16786	19.5551	0
	High	MLTGDAVGIAK	4	2	1	P05030		0	0	5.127e-05	2.36513	2	1075.58	-0.992297	21.6407	0
	High	VVEILQNR	2	2	1	P05030		0	0	0.001955	2.17412	2	970.568	0.177801	20.3486	0
	High	mLTGDAVGIAK	2	2	1	P05030	M1(Oxidation)	0	0	2.429e-07	2.15236	2	1091.58	-1.23985	18.6312	0
	High	GAPLFVLK	1	2	1	P05030		0	0.003	0.03061	1.90121	2	844.53	0.51782	43.0013	0
P0CX56	40S ribosomal protein S18-B OS=Saccharomyces cerevisiae (strain ATCC 204508 / S288c) OX=559292 GN=RPS18B PE=1 SV=1 - [RS18B_YEAST]	61.1594	45.21	1	7	7	24	146	17.0271	10.272
	A2	Sequence	# PSMs	# Proteins	# Protein Groups	Protein Group Accessions	Modifications	ΔCn	q-Value	PEP	XCorr	Charge	MH+ [Da]	ΔM [ppm]	RT [min]	# Missed Cleavages
	High	AGELTQEELER	8	1	1	P0CX56		0	0	8.29e-07	3.47375	2	1274.62	-0.374644	18.4803	0
	High	LLNTNVDGNIK	7	1	1	P0CX56		0	0	1.899e-05	3.09368	2	1200.66	1.05125	19.3141	0
	High	IVQIMQNPTHYK	3	1	1	P0CX56		0	0	2.215e-05	2.72589	2	1471.78	2.39802	42.5512	0
	High	IVYALTTIK	2	1	1	P0CX56		0	0	0.001678	2.48551	2	1021.63	0.555036	39.6301	0
	High	IPAWFLNR	1	1	1	P0CX56		0	0	0.00332	1.9538	2	1016.57	0.553399	43.7456	0
	High	LRDDLER	2	1	1	P0CX56		0	0.007	0.09136	2.56523	2	916.484	-1.12509	12.3138	1
	High	RYSNLVcK	1	1	1	P0CX56	C7(Carbamidomethyl)	0	0.008	0.1246	2.21158	2	1039.54	0.441447	13.3053	1
P04456	60S ribosomal protein L25 OS=Saccharomyces cerevisiae (strain ATCC 204508 / S288c) OX=559292 GN=RPL25 PE=1 SV=4 - [RL25_YEAST]	55.6264	24.65	1	3	3	23	142	15.7478	10.1108
	A2	Sequence	# PSMs	# Proteins	# Protein Groups	Protein Group Accessions	Modifications	ΔCn	q-Value	PEP	XCorr	Charge	MH+ [Da]	ΔM [ppm]	RT [min]	# Missed Cleavages
	High	LTADYDALDIANR	15	1	1	P04456		0	0	1.512e-07	3.24765	2	1450.72	0.687947	29.798	0
	High	VIEQPITSETAmK	2	1	1	P04456	M12(Oxidation)	0	0	6.993e-06	2.34103	2	1462.75	1.53695	17.8244	0
	High	VIEQPITSETAMK	5	1	1	P04456		0	0	3.975e-05	2.19087	2	1446.75	1.83607	21.285	0
	High	ELYEVDVLK	1	1	1	P04456		0	0	0.00394	1.90238	2	1107.6	2.3578	39.8411	0
P0C0W9	60S ribosomal protein L11-A OS=Saccharomyces cerevisiae (strain ATCC 204508 / S288c) OX=559292 GN=RPL11A PE=1 SV=2 - [RL11A_YEAST]	49.7444	24.14	2	5	5	19	174	19.7074	9.92041
	A2	Sequence	# PSMs	# Proteins	# Protein Groups	Protein Group Accessions	Modifications	ΔCn	q-Value	PEP	XCorr	Charge	MH+ [Da]	ΔM [ppm]	RT [min]	# Missed Cleavages
	High	VLEQLSGQTPVQSK	12	2	1	P0C0W9		0	0	7.314e-08	3.67114	2	1513.83	2.39122	20.1526	0
	High	TTKEDTVSWFK	1	2	1	P0C0W9		0	0	1.632e-05	2.66916	3	1341.67	0.698357	43.5914	1
	High	QKYDADVLDK	2	2	1	P0C0W9		0	0	0.0007222	2.40595	2	1194.6	0.922976	16.0244	1
	High	YDADVLDK	2	2	1	P0C0W9		0	0	0.0004161	1.92618	2	938.446	-0.141264	18.2524	0
	High	AEEILER	2	2	1	P0C0W9		0	0	0.001878	1.90979	2	859.452	-0.00973785	15.7841	0
P02407	40S ribosomal protein S17-A OS=Saccharomyces cerevisiae (strain ATCC 204508 / S288c) OX=559292 GN=RPS17A PE=1 SV=1 - [RS17A_YEAST]	47.728	39.71	2	5	5	19	136	15.7787	10.5063
	A2	Sequence	# PSMs	# Proteins	# Protein Groups	Protein Group Accessions	Modifications	ΔCn	q-Value	PEP	XCorr	Charge	MH+ [Da]	ΔM [ppm]	RT [min]	# Missed Cleavages
	High	KDQYVPEVSALDLSR	1	2	1	P02407		0	0	0.0002401	3.40063	3	1719.89	1.42428	43.0649	1
	High	LPLSVINVSAQR	4	2	1	P02407		0	0	2.163e-08	3.13698	2	1296.76	-0.467563	40.1219	0
	High	LcDEIATIQSK	3	2	1	P02407	C2(Carbamidomethyl)	0	0	4.595e-06	2.89155	2	1277.64	-0.544068	21.4407	0
	High	SNGVLNVDNQTSDLVK	6	2	1	P02407		0	0	1.378e-06	2.83127	2	1702.86	-0.314929	30.1279	0
	High	DQYVPEVSALDLSR	5	2	1	P02407		0	0	5.978e-05	2.24015	2	1591.8	4.00087	38.9791	0
P60010	Actin OS=Saccharomyces cerevisiae (strain ATCC 204508 / S288c) OX=559292 GN=ACT1 PE=1 SV=1 - [ACT_YEAST]	47.4	23.47	1	8	8	18	375	41.6629	5.68115
	A2	Sequence	# PSMs	# Proteins	# Protein Groups	Protein Group Accessions	Modifications	ΔCn	q-Value	PEP	XCorr	Charge	MH+ [Da]	ΔM [ppm]	RT [min]	# Missed Cleavages
	High	VAPEEHPVLLTEAPMNPK	2	1	1	P60010		0	0	2.822e-07	3.81221	3	1972.03	2.15481	42.6519	0
	High	SYELPDGQVITIGNER	2	1	1	P60010		0	0	9.784e-08	3.77043	2	1790.89	0.0816032	41.2043	0
	High	DSYVGDEAQSKR	2	1	1	P60010		0	0	9.065e-05	3.30732	3	1354.62	-0.416657	11.4149	1
	High	EITALAPSSMK	2	1	1	P60010		0	0	0.001083	2.84736	2	1147.6	-1.88895	21.3981	0
	High	GYSFSTTAER	2	1	1	P60010		0	0	0.001355	2.55603	2	1118.51	-0.575394	18.088	0
	High	DSYVGDEAQSK	1	1	1	P60010		0	0	4.56e-05	2.28672	2	1198.52	1.0044	12.5499	0
	High	AGFAGDDAPR	4	1	1	P60010		0	0	1.79e-06	2.21423	2	976.447	-0.875593	14.3122	0
	High	EITALAPSSmK	2	1	1	P60010	M10(Oxidation)	0	0	4.097e-05	1.99744	2	1163.6	1.3531	16.9576	0
	High	AVFPSIVGRPR	1	1	1	P60010		0	0.001	0.008471	2.66533	3	1198.71	0.253537	43.6943	0
A6ZP47	ATP-dependent RNA helicase DED1 OS=Saccharomyces cerevisiae (strain YJM789) OX=307796 GN=DED1 PE=3 SV=1 - [DED1_YEAS7]	46.7141	24.5	4	10	11	17	604	65.5125	7.82568
	A2	Sequence	# PSMs	# Proteins	# Protein Groups	Protein Group Accessions	Modifications	ΔCn	q-Value	PEP	XCorr	Charge	MH+ [Da]	ΔM [ppm]	RT [min]	# Missed Cleavages
	High	DVPEPITEFTSPPLDGLLLENIK	2	2	1	A6ZP47		0	0	1.448e-05	3.95258	3	2537.35	3.51825	44.5786	0
	High	SGAATLLVATAVAAR	1	2	1	A6ZP47		0	0	5.409e-08	3.68479	2	1371.8	1.73339	43.0728	0
	High	TGPSPQPESQGSFYQR	1	2	1	A6ZP47		0	0	2.922e-08	3.26669	2	1765.82	1.07841	18.8484	0
	High	TGGFLFPVLSESFK	1	2	1	A6ZP47		0	0	4.721e-06	3.19553	2	1528.8	-3.1587	44.4607	0
	High	VGSTSENITQK	3	2	1	A6ZP47		0	0	1.029e-05	2.87331	2	1163.59	1.1164	11.3863	0
	High	AGGASAGGWGSSR	2	2	1	A6ZP47		0	0	1.168e-05	2.59248	2	1120.51	0.787419	13.4744	0
	High	MLDMGFEPQIR	1	6	2	A6ZP47;A6ZRX0		0	0	4.528e-05	2.58813	2	1336.64	0.967364	43.0255	0
	High	DLMAcAQTGSGK	2	4	1	A6ZP47	C5(Carbamidomethyl)	0	0	3.817e-06	2.42621	2	1238.55	-0.191194	16.9555	0
	High	DAMMSAPGSR	2	2	1	A6ZP47		0	0	0.0005473	2.13337	2	1022.44	0.824381	15.3942	0
	High	ELATQIFDEAK	1	2	1	A6ZP47		0	0	2.612e-05	2.07022	2	1264.64	-0.776893	40.3995	0
	High	AYPTAVIMAPTR	1	2	1	A6ZP47		0	0	4.886e-05	1.95534	2	1290.68	-4.43255	25.7488	0
P29453	60S ribosomal protein L8-B OS=Saccharomyces cerevisiae (strain ATCC 204508 / S288c) OX=559292 GN=RPL8B PE=1 SV=3 - [RL8B_YEAST]	46.4876	29.3	2	9	9	20	256	28.0944	10.0229
	A2	Sequence	# PSMs	# Proteins	# Protein Groups	Protein Group Accessions	Modifications	ΔCn	q-Value	PEP	XCorr	Charge	MH+ [Da]	ΔM [ppm]	RT [min]	# Missed Cleavages
	High	TSAVAALTEVR	4	2	1	P29453		0	0	7.677e-06	3.13021	2	1117.62	0.14691	24.3514	0
	High	EAAAIAEGK	5	1	1	P29453		0	0	7.79e-05	2.60702	2	859.452	-0.163406	8.55956	0
	High	AEDEAALAK	2	2	1	P29453		0	0	0.0003624	2.37882	2	917.458	0.193906	11.3086	0
	High	NFGIGQAVQPK	3	2	1	P29453		0	0	0.0004442	2.37353	2	1158.63	5.15665	22.0256	0
	High	LGTLVNQK	2	2	1	P29453		0	0	0.002169	2.31517	2	872.521	0.740592	14.6951	0
	High	VAPAPFGAK	1	2	1	P29453		0	0	0.0002121	2.16043	2	857.488	0.0739464	16.2819	0
	High	NPLTHSTPK	1	2	1	P29453		0	0	0.002319	1.91627	2	994.533	1.05588	10.2828	0
	High	TSAVAALTEVRAEDEAALAK	1	2	1	P29453		0	0.007	0.08554	3.25192	3	2016.07	2.11668	43.7097	1
	High	YRPETAAEK	1	2	1	P29453		0	0.02	0.3408	1.96287	2	1064.54	0.358733	6.3485	0
P05317	60S acidic ribosomal protein P0 OS=Saccharomyces cerevisiae (strain ATCC 204508 / S288c) OX=559292 GN=RPP0 PE=1 SV=2 - [RLA0_YEAST]	45.5186	25	1	7	7	18	312	33.6963	4.83057
	A2	Sequence	# PSMs	# Proteins	# Protein Groups	Protein Group Accessions	Modifications	ΔCn	q-Value	PEP	XCorr	Charge	MH+ [Da]	ΔM [ppm]	RT [min]	# Missed Cleavages
	High	GNVGFVFTNEPLTEIK	1	1	1	P05317		0	0	9.498e-08	3.92886	2	1764.92	2.64772	43.189	0
	High	TSFFQALGVPTK	1	1	1	P05317		0	0	7.411e-06	3.00535	2	1295.7	2.19711	43.575	0
	High	AGAVAPEDIWVR	10	1	1	P05317		0	0	7.023e-06	2.95561	2	1283.68	1.5392	40.703	0
	High	GFLSDLPDFEK	1	1	1	P05317		0	0	1.421e-05	2.52441	2	1267.62	1.90207	43.9765	0
	High	GTIEIVSDVK	2	1	1	P05317		0	0	0.000264	2.50125	2	1060.59	3.01822	22.5643	0
	High	AVNTGMEPGK	2	1	1	P05317		0	0	0.00204	2.38557	2	1003.49	0.859725	12.2688	0
	High	NVIVSNR	1	1	1	P05317		0	0	0.002225	1.99678	2	801.457	-0.470737	9.48759	0
P26783	40S ribosomal protein S5 OS=Saccharomyces cerevisiae (strain ATCC 204508 / S288c) OX=559292 GN=RPS5 PE=1 SV=3 - [RS5_YEAST]	45.1773	42.67	1	10	10	20	225	25.0233	8.5874
	A2	Sequence	# PSMs	# Proteins	# Protein Groups	Protein Group Accessions	Modifications	ΔCn	q-Value	PEP	XCorr	Charge	MH+ [Da]	ΔM [ppm]	RT [min]	# Missed Cleavages
	High	VNQAIALLTIGAR	2	1	1	P26783		0	0	3.855e-06	3.38549	2	1339.81	1.02487	43.455	0
	High	LTNSLMMNGR	1	1	1	P26783		0	0	7.11e-05	3.35683	2	1136.56	1.14625	20.6809	0
	High	TIAETLAEELINAAK	1	1	1	P26783		0	0	1.79e-10	3.04514	2	1586.87	0.94438	44.6608	0
	High	QPIFVAHTAGR	1	1	1	P26783		0	0	3.434e-06	2.74711	2	1196.65	1.09593	17.1353	0
	High	QAVDVSPLR	4	1	1	P26783		0	0	0.002702	2.44783	2	984.549	1.64081	19.1404	0
	High	LTNSLmMNGR	2	1	1	P26783	M6(Oxidation)	0	0	0.0009014	2.39622	2	1152.55	0.0348157	16.7728	0
	High	WSFEEVEVK	1	1	1	P26783		0	0	0.0002016	2.23828	2	1152.56	0.702522	42.2848	0
	High	DASLVDYVQVR	4	1	1	P26783		0	0	0.0003354	2.14797	2	1264.66	1.64451	29.5212	0
	High	GSSTSYAIK	2	1	1	P26783		0	0	0.002941	1.95641	2	913.463	0.412632	12.6647	0
	High	AQcPIIER	1	1	1	P26783	C3(Carbamidomethyl)	0	0.001	0.004221	2.04939	2	986.507	-1.96832	15.7631	0
	High	RQAVDVSPLR	1	1	1	P26783		0	0.093	0.9176	2.14481	2	1140.65	-1.6739	17.0477	1
P05740	60S ribosomal protein L17-A OS=Saccharomyces cerevisiae (strain ATCC 204508 / S288c) OX=559292 GN=RPL17A PE=1 SV=4 - [RL17A_YEAST]	44.8418	25.54	2	4	4	16	184	20.5371	10.9165
	A2	Sequence	# PSMs	# Proteins	# Protein Groups	Protein Group Accessions	Modifications	ΔCn	q-Value	PEP	XCorr	Charge	MH+ [Da]	ΔM [ppm]	RT [min]	# Missed Cleavages
	High	FVQGLLQNAAANAEAK	11	2	1	P05740		0	0	4.077e-09	4.33138	2	1644.87	1.7371	39.5115	0
	High	YGATSTNPAK	3	2	1	P05740		0	0	0.0001164	2.56874	2	1009.49	-0.31286	9.19087	0
	High	ETAQAINGWELTK	1	2	1	P05740		0	0.001	0.004943	2.03286	2	1460.73	-5.32548	26.5059	0
	High	RFNSSIGR	1	2	1	P05740		0	0.066	0.7553	2.07792	2	936.502	0.77446	12.3884	1
P0CX40	40S ribosomal protein S8-B OS=Saccharomyces cerevisiae (strain ATCC 204508 / S288c) OX=559292 GN=RPS8B PE=1 SV=1 - [RS8B_YEAST]	42.7958	32.5	1	5	5	16	200	22.476	10.6675
	A2	Sequence	# PSMs	# Proteins	# Protein Groups	Protein Group Accessions	Modifications	ΔCn	q-Value	PEP	XCorr	Charge	MH+ [Da]	ΔM [ppm]	RT [min]	# Missed Cleavages
	High	IAGVVYHPSNNELVR	3	1	1	P0CX40		0	0	0.0002834	3.18493	2	1667.89	3.8543	42.6853	0
	High	AAIVQIDATPFR	5	1	1	P0CX40		0	0	3.064e-05	3.13808	2	1301.72	2.40568	41.2763	0
	High	IETGNFSWASEGISK	6	1	1	P0CX40		0	0	2.487e-06	2.98641	2	1625.78	-0.278226	38.9944	0
	High	NVKEEETVAK	1	1	1	P0CX40		0	0	0.0001142	2.66483	2	1146.6	1.05936	6.66868	1
	High	IESSVESQFSAGR	1	1	1	P0CX40		0	0	1.519e-07	2.55806	2	1396.67	0.943069	20.5436	0
P32324	Elongation factor 2 OS=Saccharomyces cerevisiae (strain ATCC 204508 / S288c) OX=559292 GN=EFT1 PE=1 SV=1 - [EF2_YEAST]	40.288	14.37	1	10	10	15	842	93.2302	6.31592
	A2	Sequence	# PSMs	# Proteins	# Protein Groups	Protein Group Accessions	Modifications	ΔCn	q-Value	PEP	XCorr	Charge	MH+ [Da]	ΔM [ppm]	RT [min]	# Missed Cleavages
	High	TGTLTTSETAHNMK	1	1	1	P32324		0	0	6.381e-07	3.64756	3	1491.71	1.008	12.3184	0
	High	ETVESESSQTALSK	3	1	1	P32324		0	0	5.945e-06	3.33884	2	1495.71	1.25534	15.1207	0
	High	AGEIVLAAR	2	1	1	P32324		0	0	0.0008179	2.89891	2	899.532	1.33491	18.3934	0
	High	STLTDSLVQR	2	1	1	P32324		0	0	0.0004028	2.73375	2	1119.6	0.581026	21.2433	0
	High	DTDAEGKPLER	2	1	1	P32324		0	0	2.566e-05	2.73224	2	1230.6	1.36894	10.2165	0
	High	GGGQIIPTMR	1	1	1	P32324		0	0	0.0004267	2.37112	2	1029.55	1.09788	22.2071	0
	High	ATYAGFLLADPK	1	1	1	P32324		0	0	4.673e-05	2.29887	2	1266.67	1.0426	42.7552	0
	High	ISPPVVAYR	1	1	1	P32324		0	0	0.00097	2.09773	2	1001.58	0.108023	22.2715	0
	High	IMADDYGWDVTDAR	1	1	1	P32324		0	0	6.228e-06	1.96321	2	1627.71	0.647173	39.9817	0
	High	GQVVSEEQRPGTPLFTVK	1	1	1	P32324		0	0.005	0.05194	3.02158	3	1972.05	1.01556	43.0853	0
P00950	Phosphoglycerate mutase 1 OS=Saccharomyces cerevisiae (strain ATCC 204508 / S288c) OX=559292 GN=GPM1 PE=1 SV=3 - [PMG1_YEAST]	38.9206	39.68	1	9	9	14	247	27.5916	8.83643
	A2	Sequence	# PSMs	# Proteins	# Protein Groups	Protein Group Accessions	Modifications	ΔCn	q-Value	PEP	XCorr	Charge	MH+ [Da]	ΔM [ppm]	RT [min]	# Missed Cleavages
	High	YVDPNVLPETESLALVIDR	2	1	1	P00950		0	0	8.658e-11	4.45283	2	2143.13	-0.113859	44.0169	0
	High	SFDVPPPPIDASSPFSQKGDER	1	1	1	P00950		0	0	9.186e-06	4.08494	3	2373.15	4.62357	43.044	1
	High	HLEGISDADIAK	2	1	1	P00950		0	0	1.294e-05	3.2257	2	1268.65	3.99994	19.1228	0
	High	AIQTANIALEK	2	1	1	P00950		0	0	0.0003	2.70357	2	1171.67	1.63889	20.9362	0
	High	SFDVPPPPIDASSPFSQK	2	1	1	P00950		0	0	4.721e-07	2.62896	2	1915.95	3.28165	39.973	0
	High	KVYPDVLYTSK	1	1	1	P00950		0	0	1.942e-05	2.55628	2	1312.71	-0.83084	21.118	1
	High	TVMIAAHGNSLR	1	1	1	P00950		0	0	0.0001076	2.0574	2	1269.68	1.62189	17.3129	0
	High	VYPDVLYTSK	1	1	1	P00950		0	0	0.0005135	1.97068	2	1184.62	-0.0969045	23.925	0
	High	TVmIAAHGNSLR	1	1	1	P00950	M3(Oxidation)	0	0	6.764e-05	1.92107	2	1285.67	1.28424	15.0536	0
	High	LLPYWQDVIAK	1	1	1	P00950		0	0.001	0.005086	2.04419	2	1345.75	1.91314	43.8295	0
C7GSL4	40S ribosomal protein S1-A OS=Saccharomyces cerevisiae (strain JAY291) OX=574961 GN=RPS1A PE=3 SV=1 - [RS3A1_YEAS2]	35.8757	36.08	1	3	8	15	255	28.7256	9.99365
	A2	Sequence	# PSMs	# Proteins	# Protein Groups	Protein Group Accessions	Modifications	ΔCn	q-Value	PEP	XCorr	Charge	MH+ [Da]	ΔM [ppm]	RT [min]	# Missed Cleavages
	High	LIPEVINKEIENATK	1	3	2	C7GSL4;B3LLJ2		0	0	5.729e-05	3.30757	3	1710.96	0.610493	43.8331	1
	High	EVQGSTLAQLTSK	3	1	1	C7GSL4		0	0	1.852e-06	2.94004	2	1361.73	5.25743	22.679	0
	High	FDVGALmALHGEGSGEEK	1	2	2	C7GSL4;B3LLJ2	M7(Oxidation)	0	0	0.000543	2.44831	3	1862.87	4.50298	43.1249	0
	High	TSDDYVLR	4	3	2	C7GSL4;B3LLJ2		0	0	3.765e-05	2.426	2	968.469	0.303808	18.1382	0
	High	APSTFENR	3	3	2	C7GSL4;B3LLJ2		0	0	0.001057	2.11713	2	921.442	-0.0877849	10.774	0
	High	LRVDEVQGK	1	3	2	C7GSL4;B3LLJ2		0	0.001	0.009205	2.70526	2	1043.59	0.543546	13.1623	1
	High	KVISEILTK	1	1	1	C7GSL4		0	0.003	0.02846	1.98256	2	1030.65	1.9757	43.2015	1
	High	VTGFKDEVLETV	1	1	1	C7GSL4		0	0.687	1	2.23564	2	1336.71	6.36946	41.8118	1
P06367	40S ribosomal protein S14-A OS=Saccharomyces cerevisiae (strain ATCC 204508 / S288c) OX=559292 GN=RPS14A PE=1 SV=5 - [RS14A_YEAST]	34.2633	27.01	2	5	5	12	137	14.5277	10.7261
	A2	Sequence	# PSMs	# Proteins	# Protein Groups	Protein Group Accessions	Modifications	ΔCn	q-Value	PEP	XCorr	Charge	MH+ [Da]	ΔM [ppm]	RT [min]	# Missed Cleavages
	High	TKTPGPGGQAALR	2	2	1	P06367		0	0	4.556e-05	3.86311	3	1253.7	-0.455473	12.6437	1
	High	DNSQVFGVAR	3	2	1	P06367		0	0	7.707e-06	3.08767	2	1092.54	0.968219	20.1781	0
	High	IEDVTPVPSDSTR	3	2	1	P06367		0	0	1.016e-05	2.89859	2	1415.7	0.610818	18.7769	0
	High	TPGPGGQAALR	3	2	1	P06367		0	0	1.945e-06	2.65733	2	1024.55	0.628027	13.4529	0
	High	IEDVTPVPSDSTRK	1	2	1	P06367		0	0.003	0.02866	1.96178	2	1543.8	0.165234	16.3704	1
B3LLJ2	40S ribosomal protein S1-B OS=Saccharomyces cerevisiae (strain RM11-1a) OX=285006 GN=RPS1B PE=3 SV=1 - [RS3A2_YEAS1]	34.1722	32.55	2	2	7	14	255	28.7947	10.0229
	A2	Sequence	# PSMs	# Proteins	# Protein Groups	Protein Group Accessions	Modifications	ΔCn	q-Value	PEP	XCorr	Charge	MH+ [Da]	ΔM [ppm]	RT [min]	# Missed Cleavages
	High	EVQNSTLAQLTSK	3	2	1	B3LLJ2		0	0	2.91e-05	3.35244	2	1418.75	-0.0130714	22.8817	0
	High	LIPEVINKEIENATK	1	3	2	C7GSL4;B3LLJ2		0	0	5.729e-05	3.30757	3	1710.96	0.610493	43.8331	1
	High	FDVGALmALHGEGSGEEK	1	2	2	C7GSL4;B3LLJ2	M7(Oxidation)	0	0	0.000543	2.44831	3	1862.87	4.50298	43.1249	0
	High	TSDDYVLR	4	3	2	C7GSL4;B3LLJ2		0	0	3.765e-05	2.426	2	968.469	0.303808	18.1382	0
	High	APSTFENR	3	3	2	C7GSL4;B3LLJ2		0	0	0.001057	2.11713	2	921.442	-0.0877849	10.774	0
	High	LRVDEVQGK	1	3	2	C7GSL4;B3LLJ2		0	0.001	0.009205	2.70526	2	1043.59	0.543546	13.1623	1
	High	VSGFKDEVLETV	1	2	1	B3LLJ2		0	0.015	0.2367	2.41715	2	1322.68	-0.835003	41.7889	1
P05737	60S ribosomal protein L7-A OS=Saccharomyces cerevisiae (strain ATCC 204508 / S288c) OX=559292 GN=RPL7A PE=1 SV=3 - [RL7A_YEAST]	31.5089	33.61	1	1	7	12	244	27.6212	10.1548
	A2	Sequence	# PSMs	# Proteins	# Protein Groups	Protein Group Accessions	Modifications	ΔCn	q-Value	PEP	XCorr	Charge	MH+ [Da]	ΔM [ppm]	RT [min]	# Missed Cleavages
	High	LSNPSGGWGVPR	1	2	2	P05737;Q12213		0	0	2.903e-08	2.94598	2	1226.63	1.21201	23.317	0
	High	VPLSDNAIIEANLGK	3	2	2	P05737;Q12213		0	0	1.74e-06	2.94424	2	1553.86	2.52025	38.607	0
	High	LIEPYVAYGYPSYSTIR	1	2	2	P05737;Q12213		0	0	3.626e-06	2.93968	2	1992.02	2.05177	42.8841	0
	High	TAEQVAAER	4	1	1	P05737		0	0	0.0004976	2.8798	2	974.49	0.0827856	8.83512	0
	High	AAGSYYVEAQHK	1	2	2	P05737;Q12213		0	0	0.0001353	2.27164	2	1323.63	-1.81516	13.5413	0
	High	ILTPESQLK	1	2	2	P05737;Q12213		0	0	0.0002407	1.96277	2	1028.6	0.711193	20.0025	0
	High	INSGTFVK	1	2	2	P05737;Q12213		0	0	0.001567	1.92228	2	865.478	-0.0710975	16.5481	0
Q02753	60S ribosomal protein L21-A OS=Saccharomyces cerevisiae (strain ATCC 204508 / S288c) OX=559292 GN=RPL21A PE=1 SV=1 - [RL21A_YEAST]	31.355	35.63	2	6	6	13	160	18.2308	10.3892
	A2	Sequence	# PSMs	# Proteins	# Protein Groups	Protein Group Accessions	Modifications	ΔCn	q-Value	PEP	XCorr	Charge	MH+ [Da]	ΔM [ppm]	RT [min]	# Missed Cleavages
	High	AQGVAVQLK	3	2	1	Q02753		0	0	0.001029	2.68945	2	913.547	0.429462	16.0116	0
	High	AQGVAVQLKR	1	2	1	Q02753		0	0	5.973e-05	2.59681	2	1069.65	-0.760172	14.1398	1
	High	TGVVYNVTK	3	2	1	Q02753		0	0	0.0002286	2.33141	2	980.542	0.843871	16.766	0
	High	VGDIVDIK	3	2	1	Q02753		0	0	0.0004262	2.16439	2	858.493	-0.510103	21.5484	0
	High	IVSTEGNVPQTLAPVPYETFI	2	2	1	Q02753		0	0.003	0.025	3.05032	2	2275.19	2.19328	42.7233	0
	High	SSVGVIINK	1	2	1	Q02753		0	0.004	0.04537	2.35753	2	916.546	0.199682	17.4432	0
P18239	ADP,ATP carrier protein 2 OS=Saccharomyces cerevisiae (strain ATCC 204508 / S288c) OX=559292 GN=PET9 PE=1 SV=2 - [ADT2_YEAST]	30.4063	24.84	3	8	8	13	318	34.404	9.78857
	A2	Sequence	# PSMs	# Proteins	# Protein Groups	Protein Group Accessions	Modifications	ΔCn	q-Value	PEP	XCorr	Charge	MH+ [Da]	ΔM [ppm]	RT [min]	# Missed Cleavages
	High	TATQEGVISFWR	1	1	1	P18239		0	0	3.401e-05	3.12704	2	1394.71	-0.266066	43.39	0
	High	IVAAEGVGSLFK	1	1	1	P18239		0	0	9.209e-05	2.68137	2	1190.68	2.77212	42.6583	0
	High	TAASPIER	2	2	1	P18239		0	0	0.0002117	2.59948	2	844.452	-0.183863	9.88186	0
	High	SDGVAGLYR	2	1	1	P18239		0	0	0.0008279	2.57373	2	937.473	-0.855785	18.5566	0
	High	GNTANVIR	2	3	1	P18239		0	0	0.001304	2.24993	2	844.463	-0.111029	8.96228	0
	High	TPLPPAPAPK	3	1	1	P18239		0	0	0.0005425	2.10431	2	988.583	0.408778	16.4471	0
	High	YFPTQALNFAFK	1	3	1	P18239		0	0	0.0001083	2.08989	2	1446.75	5.20602	44.069	0
	High	GcGANILR	1	2	1	P18239	C2(Carbamidomethyl)	0	0.001	0.006153	1.92141	2	860.441	-0.09868	14.9247	0
P02406	60S ribosomal protein L28 OS=Saccharomyces cerevisiae (strain ATCC 204508 / S288c) OX=559292 GN=RPL28 PE=1 SV=3 - [RL28_YEAST]	27.6109	10.07	1	1	1	11	149	16.7111	10.6235
	A2	Sequence	# PSMs	# Proteins	# Protein Groups	Protein Group Accessions	Modifications	ΔCn	q-Value	PEP	XCorr	Charge	MH+ [Da]	ΔM [ppm]	RT [min]	# Missed Cleavages
	High	ETAPVIDTLAAGYGK	11	1	1	P02406		0	0	1.101e-06	3.02184	2	1505.78	-0.132737	39.1064	0
P41805	60S ribosomal protein L10 OS=Saccharomyces cerevisiae (strain ATCC 204508 / S288c) OX=559292 GN=RPL10 PE=1 SV=1 - [RL10_YEAST]	26.9859	24.43	1	6	6	10	221	25.3454	10.0229
	A2	Sequence	# PSMs	# Proteins	# Protein Groups	Protein Group Accessions	Modifications	ΔCn	q-Value	PEP	XCorr	Charge	MH+ [Da]	ΔM [ppm]	RT [min]	# Missed Cleavages
	High	EAGEVKDDGAFVK	3	1	1	P41805		0	0	3.138e-06	4.42194	2	1364.67	0.922219	15.59	1
	High	VDIGQIIFSVR	1	1	1	P41805		0	0	8.527e-05	3.33835	2	1246.72	0.913626	44.2683	0
	High	KGSLENNIR	2	1	1	P41805		0	0	4.039e-06	2.90168	2	1030.56	0.218602	11.6255	1
	High	DSNKDVVVEGLR	1	1	1	P41805		0	0	7.935e-05	2.08505	2	1330.7	5.98019	18.8172	1
	High	mLScAGADR	1	1	1	P41805	M1(Oxidation); C4(Carbamidomethyl)	0	0	0.0005485	1.93667	2	996.424	0.453255	8.9566	0
	High	MLScAGADR	1	1	1	P41805	C4(Carbamidomethyl)	0	0.001	0.01228	2.34857	2	980.429	-0.305855	12.6501	0
	High	DVVVEGLR	1	1	1	P41805		0	0.001	0.005874	1.95414	2	886.499	-0.890673	21.2404	0
P0CX36	40S ribosomal protein S4-B OS=Saccharomyces cerevisiae (strain ATCC 204508 / S288c) OX=559292 GN=RPS4B PE=1 SV=1 - [RS4B_YEAST]	26.4277	30.27	1	6	6	10	261	29.392	10.0815
	A2	Sequence	# PSMs	# Proteins	# Protein Groups	Protein Group Accessions	Modifications	ΔCn	q-Value	PEP	XCorr	Charge	MH+ [Da]	ΔM [ppm]	RT [min]	# Missed Cleavages
	High	LNNVFVIGEQGKPYISLPK	1	1	1	P0CX36		0	0	1.869e-07	4.56278	3	2116.18	1.42207	43.9355	0
	High	TDTTYPAGFMDVITLDATNENFR	1	1	1	P0CX36		0	0	0.001207	3.33265	3	2592.18	-4.43255	44.156	0
	High	GVPYVVTHDGR	3	1	1	P0CX36		0	0	7.236e-07	2.64891	3	1199.62	-0.0482895	17.3857	0
	High	DSLDNTFVTR	2	1	1	P0CX36		0	0	7.564e-06	2.58108	2	1167.56	-0.903951	22.384	0
	High	ITDEEASYK	2	1	1	P0CX36		0	0	0.001397	2.37003	2	1055.49	0.464545	12.4832	0
	High	LSIAEER	1	1	1	P0CX36		0	0.005	0.04873	1.90893	2	817.441	-0.295546	15.0961	0
B3LI22	40S ribosomal protein S0-A OS=Saccharomyces cerevisiae (strain RM11-1a) OX=285006 GN=RPS0A PE=3 SV=1 - [RSSA1_YEAS1]	26.3965	16.67	2	3	3	9	252	28.0072	4.71631
	A2	Sequence	# PSMs	# Proteins	# Protein Groups	Protein Group Accessions	Modifications	ΔCn	q-Value	PEP	XCorr	Charge	MH+ [Da]	ΔM [ppm]	RT [min]	# Missed Cleavages
	High	IIAAIPNPEDVVAISSR	5	2	1	B3LI22		0	0	2.399e-07	3.7867	2	1764.99	1.45237	42.7386	0
	High	FTPGSFTNYITR	1	2	1	B3LI22		0	0	3.702e-06	3.19342	2	1403.7	3.34084	42.2359	0
	High	FAAHTGATPIAGR	3	2	1	B3LI22		0	0	4.472e-06	3.06454	3	1269.67	-1.98379	14.1203	0
P15108	ATP-dependent molecular chaperone HSC82 OS=Saccharomyces cerevisiae (strain ATCC 204508 / S288c) OX=559292 GN=HSC82 PE=1 SV=4 - [HSC82_YEAST]	24.5164	14.61	2	9	9	10	705	80.8497	4.83057
	A2	Sequence	# PSMs	# Proteins	# Protein Groups	Protein Group Accessions	Modifications	ΔCn	q-Value	PEP	XCorr	Charge	MH+ [Da]	ΔM [ppm]	RT [min]	# Missed Cleavages
	High	QLETEPDLFIR	1	2	1	P15108		0	0	7.577e-07	3.23985	2	1360.71	1.05423	42.3865	0
	High	SVDELTSLTDYVTR	1	2	1	P15108		0	0	2.216e-05	3.19552	2	1598.79	0.584407	42.5754	0
	High	ELISNASDALDK	1	2	1	P15108		0	0	2.883e-05	2.68919	2	1275.64	-3.06494	22.3958	0
	High	LEEVDEEEEEKKPK	1	1	1	P15108		0	0	0.0001658	2.46833	3	1730.83	0.636322	12.5721	1
	High	LLDAPAAIR	2	2	1	P15108		0	0	0.0001685	2.35325	2	939.563	0.705125	22.4552	0
	High	SISNDWEDPLYVK	1	2	1	P15108		0	0	0.0004698	2.30056	2	1565.75	2.30391	42.4199	0
	High	DFELEETDEEK	1	2	1	P15108		0	0	1.724e-05	2.28587	2	1383.57	-3.61715	22.713	0
	High	SPFLDALK	1	2	1	P15108		0	0	0.002603	2.06732	2	890.497	-0.987367	42.6124	0
	High	NIYYITGESLK	1	2	1	P15108		0	0	0.00283	1.98437	2	1300.68	-1.48546	39.3647	0
P26321	60S ribosomal protein L5 OS=Saccharomyces cerevisiae (strain ATCC 204508 / S288c) OX=559292 GN=RPL5 PE=1 SV=4 - [RL5_YEAST]	23.6037	27.95	1	6	6	9	297	33.6942	6.82959
	A2	Sequence	# PSMs	# Proteins	# Protein Groups	Protein Group Accessions	Modifications	ΔCn	q-Value	PEP	XCorr	Charge	MH+ [Da]	ΔM [ppm]	RT [min]	# Missed Cleavages
	High	GYLADDIDADSLEDIYTSAHEAIR	1	1	1	P26321		0	0	2.59e-07	4.37294	3	2653.24	6.66108	44.1897	0
	High	FPGWDFETEEIDPELLR	1	1	1	P26321		0	0	1.602e-08	3.82578	2	2092.99	0.959178	44.3428	0
	High	GASDGGLYVPHSENR	2	1	1	P26321		0	0	6.817e-05	2.62434	3	1558.73	0.783242	17.0852	0
	High	ADPAFKPTEK	2	1	1	P26321		0	0	1.113e-05	2.29266	2	1103.57	0.845415	11.5026	0
	High	VFLDIGLQR	1	1	1	P26321		0	0	7.865e-05	1.98308	2	1060.62	1.40614	43.2814	0
	High	LGLDETYK	2	1	1	P26321		0	0	0.00292	1.93265	2	938.485	1.93664	20.0749	0
P05755	40S ribosomal protein S9-B OS=Saccharomyces cerevisiae (strain ATCC 204508 / S288c) OX=559292 GN=RPS9B PE=1 SV=4 - [RS9B_YEAST]	23.4333	26.67	1	1	5	9	195	22.2851	10.0962
	A2	Sequence	# PSMs	# Proteins	# Protein Groups	Protein Group Accessions	Modifications	ΔCn	q-Value	PEP	XCorr	Charge	MH+ [Da]	ΔM [ppm]	RT [min]	# Missed Cleavages
	High	KAEASGEAAEEAEDEE	3	1	1	P05755		0	0	0.0001326	4.05285	2	1664.68	0.872899	13.5307	1
	High	QIVNIPSFMVR	1	2	2	P05755;O13516		0	0	8.671e-07	3.04554	2	1303.72	2.80322	43.5794	0
	High	VGVLSEDKK	2	2	2	P05755;O13516		0	0	0.0003234	2.18834	2	974.551	-0.811021	9.9008	1
	High	LAGEFGLK	1	2	2	P05755;O13516		0	0	0.001988	2.02596	2	834.471	-1.16888	22.4276	0
	High	RLQTQVYK	2	2	2	P05755;O13516		0	0.028	0.4292	2.0999	2	1035.59	0.186232	11.7282	1
Q12213	60S ribosomal protein L7-B OS=Saccharomyces cerevisiae (strain ATCC 204508 / S288c) OX=559292 GN=RPL7B PE=1 SV=3 - [RL7B_YEAST]	22.7482	33.61	1	1	7	9	244	27.6792	10.1548
	A2	Sequence	# PSMs	# Proteins	# Protein Groups	Protein Group Accessions	Modifications	ΔCn	q-Value	PEP	XCorr	Charge	MH+ [Da]	ΔM [ppm]	RT [min]	# Missed Cleavages
	High	LSNPSGGWGVPR	1	2	2	P05737;Q12213		0	0	2.903e-08	2.94598	2	1226.63	1.21201	23.317	0
	High	VPLSDNAIIEANLGK	3	2	2	P05737;Q12213		0	0	1.74e-06	2.94424	2	1553.86	2.52025	38.607	0
	High	LIEPYVAYGYPSYSTIR	1	2	2	P05737;Q12213		0	0	3.626e-06	2.93968	2	1992.02	2.05177	42.8841	0
	High	TAEQIAAER	1	1	1	Q12213		0	0	0.0002428	2.34839	2	988.505	-0.561128	12.2308	0
	High	AAGSYYVEAQHK	1	2	2	P05737;Q12213		0	0	0.0001353	2.27164	2	1323.63	-1.81516	13.5413	0
	High	ILTPESQLK	1	2	2	P05737;Q12213		0	0	0.0002407	1.96277	2	1028.6	0.711193	20.0025	0
	High	INSGTFVK	1	2	2	P05737;Q12213		0	0	0.001567	1.92228	2	865.478	-0.0710975	16.5481	0
Q12514	General negative regulator of transcription subunit 5 OS=Saccharomyces cerevisiae (strain ATCC 204508 / S288c) OX=559292 GN=NOT5 PE=1 SV=1 - [NOT5_YEAST]	21.8563	7.86	1	5	5	9	560	65.8135	5.33838
	A2	Sequence	# PSMs	# Proteins	# Protein Groups	Protein Group Accessions	Modifications	ΔCn	q-Value	PEP	XCorr	Charge	MH+ [Da]	ΔM [ppm]	RT [min]	# Missed Cleavages
	High	QLEQYEAQENEEQTER	1	1	1	Q12514		0	0	2.235e-08	3.54255	2	2023.89	1.84872	17.5257	0
	High	EGNNQTSLSSIR	4	1	1	Q12514		0	0	0.0004574	2.88721	2	1305.64	2.39143	16.3849	0
	High	KLQQDIDK	1	1	1	Q12514		0	0	8.323e-05	2.83361	2	987.548	0.620411	9.5004	1
	High	KDDDIYSR	1	1	1	Q12514		0	0	1.13e-05	1.97538	2	1011.47	-0.213266	9.55368	1
	High	DDDIYSR	2	1	1	Q12514		0	0.001	0.009033	2.03313	2	883.379	-0.521358	13.4491	0
P14540	Fructose-bisphosphate aldolase OS=Saccharomyces cerevisiae (strain ATCC 204508 / S288c) OX=559292 GN=FBA1 PE=1 SV=3 - [ALF_YEAST]	21.3091	16.99	1	4	4	6	359	39.5957	5.78271
	A2	Sequence	# PSMs	# Proteins	# Protein Groups	Protein Group Accessions	Modifications	ΔCn	q-Value	PEP	XCorr	Charge	MH+ [Da]	ΔM [ppm]	RT [min]	# Missed Cleavages
	High	FAIPAINVTSSSTAVAALEAAR	2	1	1	P14540		0	0	1.61e-12	4.99032	2	2160.17	0.810543	43.7077	0
	High	TGVIVGEDVHNLFTYAK	1	1	1	P14540		0	0	6.598e-07	3.65632	3	1862.97	2.19214	43.9894	0
	High	GAIAAAHYIR	2	1	1	P14540		0	0	6.972e-06	2.87195	2	1042.58	-0.477997	17.7826	0
	High	GISNEGQNASIK	1	1	1	P14540		0	0	0.0001381	2.87186	2	1217.61	0.899693	13.2113	0
P39938	40S ribosomal protein S26-A OS=Saccharomyces cerevisiae (strain ATCC 204508 / S288c) OX=559292 GN=RPS26A PE=1 SV=1 - [RS26A_YEAST]	21.0935	20.17	2	2	2	10	119	13.4963	10.7554
	A2	Sequence	# PSMs	# Proteins	# Protein Groups	Protein Group Accessions	Modifications	ΔCn	q-Value	PEP	XCorr	Charge	MH+ [Da]	ΔM [ppm]	RT [min]	# Missed Cleavages
	High	DLSEASVYPEYALPK	8	2	1	P39938		0	0	1.627e-05	2.32303	2	1681.84	3.09453	37.1674	0
	High	NIVEAAAVR	2	2	1	P39938		0	0	0.002378	2.19091	2	942.537	-0.0334972	18.3924	0
A6ZQJ1	ATP-dependent RNA helicase eIF4A OS=Saccharomyces cerevisiae (strain YJM789) OX=307796 GN=TIF1 PE=3 SV=1 - [IF4A_YEAS7]	20.9099	17.47	1	5	5	7	395	44.669	5.12256
	A2	Sequence	# PSMs	# Proteins	# Protein Groups	Protein Group Accessions	Modifications	ΔCn	q-Value	PEP	XCorr	Charge	MH+ [Da]	ΔM [ppm]	RT [min]	# Missed Cleavages
	High	AIMPIIEGHDVLAQAQSGTGK	1	1	1	A6ZQJ1		0	0	5.037e-09	5.05435	3	2136.12	1.95714	43.6479	0
	High	GVFGYGFEEPSAIQQR	1	1	1	A6ZQJ1		0	0	1.075e-09	3.6433	2	1784.86	0.807141	42.5982	0
	High	APQALMLAPTR	2	1	1	A6ZQJ1		0	0	4.134e-05	2.57716	2	1168.66	4.73732	24.0951	0
	High	ILISTDLLAR	1	1	1	A6ZQJ1		0	0	0.0003364	2.56649	2	1114.68	1.15052	43.1799	0
	High	DAQIVVGTPGR	2	1	1	A6ZQJ1		0	0	0.0009309	2.51994	2	1112.6	-1.23271	18.1146	0
P0CX52	40S ribosomal protein S16-B OS=Saccharomyces cerevisiae (strain ATCC 204508 / S288c) OX=559292 GN=RPS16B PE=1 SV=1 - [RS16B_YEAST]	20.573	46.85	1	6	6	8	143	15.8377	10.2573
	A2	Sequence	# PSMs	# Proteins	# Protein Groups	Protein Group Accessions	Modifications	ΔCn	q-Value	PEP	XCorr	Charge	MH+ [Da]	ΔM [ppm]	RT [min]	# Missed Cleavages
	High	VNGSPITLVEPEILR	2	1	1	P0CX52		0	0	4.372e-05	3.90352	2	1636.93	1.2654	43.423	0
	High	VTGGGHVSQVYAIR	2	1	1	P0CX52		0	0	4.971e-06	3.00983	3	1443.77	-0.220349	42.0566	0
	High	VYEPLLLVGLDK	1	1	1	P0CX52		0	0	0.0002219	2.5386	2	1358.8	2.3174	44.1724	0
	High	YVDEQSKNELK	1	1	1	P0CX52		0	0	0.0004011	2.19938	2	1352.67	1.32095	12.1321	1
	High	GLVAYHQK	1	1	1	P0CX52		0	0.001	0.009799	1.97335	2	915.504	-0.349758	12.3819	0
	High	FSNIDIR	1	1	1	P0CX52		0	0.003	0.01689	1.96365	2	864.457	-0.125293	19.788	0
A6ZRX0	ATP-dependent RNA helicase DBP2 OS=Saccharomyces cerevisiae (strain YJM789) OX=307796 GN=DBP2 PE=3 SV=1 - [DBP2_YEAS7]	20.2923	12.64	2	5	6	9	546	60.9475	8.66064
	A2	Sequence	# PSMs	# Proteins	# Protein Groups	Protein Group Accessions	Modifications	ΔCn	q-Value	PEP	XCorr	Charge	MH+ [Da]	ΔM [ppm]	RT [min]	# Missed Cleavages
	High	YLETASQDNEYK	2	2	1	A6ZRX0		0	0	1.569e-05	2.81237	2	1460.66	1.14739	16.1937	0
	High	MLDMGFEPQIR	1	6	2	A6ZP47;A6ZRX0		0	0	4.528e-05	2.58813	2	1336.64	0.967364	43.0255	0
	High	DMVGIAATGSGK	2	2	1	A6ZRX0		0	0	8.975e-06	2.22382	2	1106.55	1.95106	18.7568	0
	High	VTYLVLDEADR	1	2	1	A6ZRX0		0	0	0.0003561	2.05288	2	1293.67	1.56031	39.4646	0
	High	SPIMVATDVAAR	1	2	1	A6ZRX0		0	0	0.001412	1.96446	2	1230.66	4.27282	23.8355	0
	High	GSEIVIATPGR	2	2	1	A6ZRX0		0	0	0.0006598	1.90782	2	1099.61	1.09375	20.2653	0
P38631	1,3-beta-glucan synthase component FKS1 OS=Saccharomyces cerevisiae (strain ATCC 204508 / S288c) OX=559292 GN=FKS1 PE=1 SV=2 - [FKS1_YEAST]	19.8637	4.1	3	8	8	9	1876	214.712	7.2251
	A2	Sequence	# PSMs	# Proteins	# Protein Groups	Protein Group Accessions	Modifications	ΔCn	q-Value	PEP	XCorr	Charge	MH+ [Da]	ΔM [ppm]	RT [min]	# Missed Cleavages
	High	EQTFGTLFAR	1	3	1	P38631		0	0	3.684e-05	2.4635	2	1169.6	0.536385	42.6402	0
	High	MNQLSPLER	2	1	1	P38631		0	0	1.726e-05	2.33276	2	1087.55	-3.99032	21.0454	0
	High	NQVYEIVDGR	1	1	1	P38631		0	0	2.955e-06	2.3074	2	1192.6	0.024672	22.6212	0
	High	ILATTDMEIK	1	2	1	P38631		0	0	3.53e-05	2.28616	2	1134.61	0.896174	23.7849	0
	High	VQLSGNPILGDGK	1	2	1	P38631		0	0	0.0004312	2.2038	2	1297.71	1.9722	24.689	0
	High	TLSQIGGK	1	1	1	P38631		0	0.001	0.006343	2.0027	2	803.462	-0.425296	11.6168	0
	High	VTLLEYLK	1	2	1	P38631		0	0.003	0.01683	1.95114	2	978.588	1.29077	43.8445	0
	High	SAAPEYTLR	1	2	1	P38631		0	0.004	0.04119	2.06027	2	1007.52	2.061	17.3359	0
O13516	40S ribosomal protein S9-A OS=Saccharomyces cerevisiae (strain ATCC 204508 / S288c) OX=559292 GN=RPS9A PE=1 SV=3 - [RS9A_YEAST]	19.6659	27.41	1	1	5	8	197	22.4291	9.979
	A2	Sequence	# PSMs	# Proteins	# Protein Groups	Protein Group Accessions	Modifications	ΔCn	q-Value	PEP	XCorr	Charge	MH+ [Da]	ΔM [ppm]	RT [min]	# Missed Cleavages
	High	KAEASGEAADEADEADEE	2	1	1	O13516		0	0	0.0006854	3.24677	2	1836.73	1.01334	13.4046	1
	High	QIVNIPSFMVR	1	2	2	P05755;O13516		0	0	8.671e-07	3.04554	2	1303.72	2.80322	43.5794	0
	High	VGVLSEDKK	2	2	2	P05755;O13516		0	0	0.0003234	2.18834	2	974.551	-0.811021	9.9008	1
	High	LAGEFGLK	1	2	2	P05755;O13516		0	0	0.001988	2.02596	2	834.471	-1.16888	22.4276	0
	High	RLQTQVYK	2	2	2	P05755;O13516		0	0.028	0.4292	2.0999	2	1035.59	0.186232	11.7282	1
P36008	Elongation factor 1-gamma 2 OS=Saccharomyces cerevisiae (strain ATCC 204508 / S288c) OX=559292 GN=TEF4 PE=1 SV=1 - [EF1G2_YEAST]	19.3198	19.9	1	6	6	6	412	46.4909	7.86963
	A2	Sequence	# PSMs	# Proteins	# Protein Groups	Protein Group Accessions	Modifications	ΔCn	q-Value	PEP	XCorr	Charge	MH+ [Da]	ΔM [ppm]	RT [min]	# Missed Cleavages
	High	IVDLEQSSEFASLFPLK	1	1	1	P36008		0	0	1.249e-08	4.3928	2	1923.02	2.14404	44.2916	0
	High	GQDFAPAFDVAPDWESYEYTK	1	1	1	P36008		0	0	5.286e-06	3.6685	2	2436.08	5.09337	43.3414	0
	High	IDNLAAVFDAR	1	1	1	P36008		0	0	1.186e-05	3.66118	2	1204.63	1.01033	42.9992	0
	High	NYASEALISYFK	1	1	1	P36008		0	0	0.0007847	3.03564	2	1405.7	0.112023	43.9844	0
	High	WFNTVAASPIVK	1	1	1	P36008		0	0	2.866e-07	2.62721	2	1332.73	2.57618	42.4937	0
	High	QAPAFLGPK	1	1	1	P36008		0	0	6.486e-05	1.93446	2	928.526	0.462016	19.5153	0
P07259	Protein URA2 OS=Saccharomyces cerevisiae (strain ATCC 204508 / S288c) OX=559292 GN=URA2 PE=1 SV=5 - [PYR1_YEAST]	18.966	3.03	2	7	7	9	2214	244.887	5.8335
	A2	Sequence	# PSMs	# Proteins	# Protein Groups	Protein Group Accessions	Modifications	ΔCn	q-Value	PEP	XCorr	Charge	MH+ [Da]	ΔM [ppm]	RT [min]	# Missed Cleavages
	High	ELVAPGAIQNLIR	1	1	1	P07259		0	0	2.699e-06	2.66292	2	1393.82	1.98449	43.2592	0
	High	VTALFLPLR	1	1	1	P07259		0	0	0.001758	2.37929	2	1029.64	-0.617922	44.0749	0
	High	IVNVNPLVSSVK	1	1	1	P07259		0	0	3.155e-05	2.12313	2	1268.76	-0.345034	26.7852	0
	High	TTAVNVIR	2	1	1	P07259		0	0	0.001879	2.04891	2	873.516	0.657577	15.2619	0
	High	FNSPEEYAR	2	1	1	P07259		0	0	5.179e-05	1.99598	2	1112.5	1.01335	18.4498	0
	High	EVEYEVVR	1	2	1	P07259		0	0	0.002138	1.90421	2	1022.52	0.741841	18.1926	0
	High	LSNVLEAK	1	1	1	P07259		0	0	0.00394	1.90189	2	873.505	1.35579	17.7148	0
P16140	V-type proton ATPase subunit B OS=Saccharomyces cerevisiae (strain ATCC 204508 / S288c) OX=559292 GN=VMA2 PE=1 SV=2 - [VATB_YEAST]	18.1403	15.28	1	7	7	7	517	57.7134	5.07178
	A2	Sequence	# PSMs	# Proteins	# Protein Groups	Protein Group Accessions	Modifications	ΔCn	q-Value	PEP	XCorr	Charge	MH+ [Da]	ΔM [ppm]	RT [min]	# Missed Cleavages
	High	TSLFLNLANDPTIER	1	1	1	P16140		0	0	9.882e-05	3.65331	2	1703.91	5.76571	43.4122	0
	High	YNEIVNLTLPDGTVR	1	1	1	P16140		0	0	2.052e-05	3.12588	2	1703.9	4.62532	42.1147	0
	High	ARDDADEDEEDPDTR	1	1	1	P16140		0	0	0.00034	2.58195	3	1748.69	1.79608	9.82669	1
	High	TFITQGAYEDR	1	1	1	P16140		0	0	7.258e-05	2.42486	2	1300.62	0.576657	21.8814	0
	High	GIYPPINVLPSLSR	1	1	1	P16140		0	0	4.479e-06	2.26086	2	1525.88	2.04955	43.6132	0
	High	DDADEDEEDPDTR	1	1	1	P16140		0	0	1.057e-06	2.13081	2	1521.55	-0.617633	11.5771	0
	High	SAIGEGMTR	1	1	1	P16140		0	0	0.002701	1.96265	2	921.444	-1.64716	14.3615	0
P09368	Proline dehydrogenase, mitochondrial OS=Saccharomyces cerevisiae (strain ATCC 204508 / S288c) OX=559292 GN=PUT1 PE=1 SV=2 - [PUT1_YEAST]	18.0465	3.78	1	1	1	16	476	53.238	8.93896
	A2	Sequence	# PSMs	# Proteins	# Protein Groups	Protein Group Accessions	Modifications	ΔCn	q-Value	PEP	XCorr	Charge	MH+ [Da]	ΔM [ppm]	RT [min]	# Missed Cleavages
	High	GISNmMLSLTIENSEGTK	16	1	1	P09368	M5(Oxidation)	0.0325	0.247	1	2.38358	2	1940.94	4.21957	34.2508	0
Q01855	40S ribosomal protein S15 OS=Saccharomyces cerevisiae (strain ATCC 204508 / S288c) OX=559292 GN=RPS15 PE=1 SV=1 - [RS15_YEAST]	17.4374	24.65	1	3	3	7	142	15.9915	10.6968
	A2	Sequence	# PSMs	# Proteins	# Protein Groups	Protein Group Accessions	Modifications	ΔCn	q-Value	PEP	XCorr	Charge	MH+ [Da]	ΔM [ppm]	RT [min]	# Missed Cleavages
	High	LAAPENEKPAPVR	5	1	1	Q01855		0	0	1.403e-06	2.78257	3	1391.76	-0.457939	14.0425	0
	High	GmTSKPAGFMK	1	1	1	Q01855	M2(Oxidation)	0	0	0.002516	2.08221	2	1170.57	0.909925	13.2867	0
	High	LLEmSTEDFVK	1	1	1	Q01855	M4(Oxidation)	0	0	2.326e-06	1.96104	2	1327.65	1.28785	24.3301	0
P05743	60S ribosomal protein L26-A OS=Saccharomyces cerevisiae (strain ATCC 204508 / S288c) OX=559292 GN=RPL26A PE=1 SV=3 - [RL26A_YEAST]	17.1603	22.05	2	4	4	7	127	14.2251	10.5796
	A2	Sequence	# PSMs	# Proteins	# Protein Groups	Protein Group Accessions	Modifications	ΔCn	q-Value	PEP	XCorr	Charge	MH+ [Da]	ΔM [ppm]	RT [min]	# Missed Cleavages
	High	RDDEVLVVR	1	2	1	P05743		0	0	1.807e-05	3.05647	2	1100.61	-0.469761	17.7562	1
	High	DDEVLVVR	3	2	1	P05743		0	0	0.0001199	2.67007	2	944.503	-2.11447	21.3622	0
	High	QSLDVSSDR	2	2	1	P05743		0	0	0.0001763	2.5036	2	1006.48	0.370577	12.8796	0
	High	RVLLSAPLSK	1	2	1	P05743		0	0.074	0.8046	2.14713	2	1083.69	1.02566	43.4312	1
P54115	Magnesium-activated aldehyde dehydrogenase, cytosolic OS=Saccharomyces cerevisiae (strain ATCC 204508 / S288c) OX=559292 GN=ALD6 PE=1 SV=4 - [ALDH6_YEAST]	16.9824	9.2	1	5	5	7	500	54.3798	5.43994
	A2	Sequence	# PSMs	# Proteins	# Protein Groups	Protein Group Accessions	Modifications	ΔCn	q-Value	PEP	XCorr	Charge	MH+ [Da]	ΔM [ppm]	RT [min]	# Missed Cleavages
	High	SVAVDSSESNLK	1	1	1	P54115		0	0	3.751e-05	2.95721	2	1235.61	-2.91809	14.3377	0
	High	ANFQGAITNR	2	1	1	P54115		0	0	0.0001504	2.70476	2	1091.56	2.43316	17.7083	0
	High	SVAVDSSESNLKK	2	1	1	P54115		0	0	4.082e-06	2.4189	2	1363.71	-0.137085	12.123	1
	High	TVGAALTNDPR	1	1	1	P54115		0	0	0.0003707	2.07961	2	1114.58	-0.365073	15.8268	0
	High	DAAAYADKVNGR	1	1	1	P54115		0	0	0.0002247	2.03024	2	1250.61	1.28734	14.223	1
P0CX48	40S ribosomal protein S11-B OS=Saccharomyces cerevisiae (strain ATCC 204508 / S288c) OX=559292 GN=RPS11B PE=1 SV=1 - [RS11B_YEAST]	16.3712	20.51	1	4	4	8	156	17.7377	10.7847
	A2	Sequence	# PSMs	# Proteins	# Protein Groups	Protein Group Accessions	Modifications	ΔCn	q-Value	PEP	XCorr	Charge	MH+ [Da]	ΔM [ppm]	RT [min]	# Missed Cleavages
	High	TAIEGSYIDKK	1	1	1	P0CX48		0	0	0.0001303	2.44325	2	1224.65	2.23458	15.1734	1
	High	ILTGTVVSTK	4	1	1	P0CX48		0	0	2.389e-05	2.07787	2	1018.61	0.573782	17.7036	0
	High	TAIEGSYIDK	2	1	1	P0CX48		0	0	0.0008407	2.03242	2	1096.55	0.713822	17.7847	0
	High	NVPVHVSPAFR	1	1	1	P0CX48		0	0	0.003171	1.94219	2	1222.67	0.453134	42.7407	0
P09436	Isoleucine--tRNA ligase, cytoplasmic OS=Saccharomyces cerevisiae (strain ATCC 204508 / S288c) OX=559292 GN=ILS1 PE=1 SV=1 - [SYIC_YEAST]	15.5302	6.06	1	6	6	7	1072	122.906	6.06201
	A2	Sequence	# PSMs	# Proteins	# Protein Groups	Protein Group Accessions	Modifications	ΔCn	q-Value	PEP	XCorr	Charge	MH+ [Da]	ΔM [ppm]	RT [min]	# Missed Cleavages
	High	VPANFISEGLDQTR	2	1	1	P09436		0	0	1.03e-05	2.80527	2	1546.79	3.38511	39.8828	0
	High	GLPESAVQAGQETR	1	1	1	P09436		0	0	9.165e-06	2.37238	2	1442.72	-1.63189	18.8329	0
	High	DVVITSDEAK	1	1	1	P09436		0	0	0.001269	2.0337	2	1076.54	-4.5418	15.3043	0
	High	ELEELTGVR	1	1	1	P09436		0	0	0.002743	1.91986	2	1045.55	2.04841	21.5898	0
	High	LYLINSPVLK	1	1	1	P09436		0	0.002	0.01589	2.20569	2	1159.7	-4.64662	43.2233	0
	High	DADKLIIK	1	1	1	P09436		0	0.057	0.6901	2.00007	2	915.551	-0.0659504	17.3394	1
P16861	ATP-dependent 6-phosphofructokinase subunit alpha OS=Saccharomyces cerevisiae (strain ATCC 204508 / S288c) OX=559292 GN=PFK1 PE=1 SV=1 - [PFKA1_YEAST]	14.9459	5.37	1	4	4	6	987	107.903	6.39209
	A2	Sequence	# PSMs	# Proteins	# Protein Groups	Protein Group Accessions	Modifications	ΔCn	q-Value	PEP	XCorr	Charge	MH+ [Da]	ΔM [ppm]	RT [min]	# Missed Cleavages
	High	NEQASSVYSTQLLADIISEASK	1	1	1	P16861		0	0	3.458e-06	2.75506	3	2354.17	-1.8348	44.4176	0
	High	ASSDASDLLR	2	1	1	P16861		0	0	1.695e-06	2.73897	2	1034.51	1.60051	18.9581	0
	High	LSEVDASGFR	2	1	1	P16861		0	0	0.0003587	2.3274	2	1080.53	0.526659	20.043	0
	High	AEVAALAAENK	1	1	1	P16861		0	0	2.312e-05	2.29432	2	1086.58	1.11956	16.8563	0
P19882	Heat shock protein 60, mitochondrial OS=Saccharomyces cerevisiae (strain ATCC 204508 / S288c) OX=559292 GN=HSP60 PE=1 SV=1 - [HSP60_YEAST]	14.8751	9.79	1	4	4	5	572	60.7139	5.31299
	A2	Sequence	# PSMs	# Proteins	# Protein Groups	Protein Group Accessions	Modifications	ΔCn	q-Value	PEP	XCorr	Charge	MH+ [Da]	ΔM [ppm]	RT [min]	# Missed Cleavages
	High	TNEAAGDGTTSATVLGR	2	1	1	P19882		0	0	4.715e-10	3.46388	2	1620.78	0.643864	17.667	0
	High	GVETLAEAVAATLGPK	1	1	1	P19882		0	0	8.09e-09	3.21466	2	1526.85	1.70225	44.4111	0
	High	VGGASEVEVGEK	1	1	1	P19882		0	0	6.342e-06	2.88367	2	1160.58	-0.663824	13.9487	0
	High	LIDEYGDDFAK	1	1	1	P19882		0	0	6.95e-05	1.93403	2	1285.6	0.318197	24.6846	0
P38701	40S ribosomal protein S20 OS=Saccharomyces cerevisiae (strain ATCC 204508 / S288c) OX=559292 GN=RPS20 PE=1 SV=3 - [RS20_YEAST]	14.7922	26.45	1	4	4	6	121	13.8985	9.5249
	A2	Sequence	# PSMs	# Proteins	# Protein Groups	Protein Group Accessions	Modifications	ΔCn	q-Value	PEP	XCorr	Charge	MH+ [Da]	ΔM [ppm]	RT [min]	# Missed Cleavages
	High	NAEQHNLVK	1	1	1	P38701		0	0	3.596e-05	2.59612	2	1052.55	0.595216	4.53615	0
	High	EKVEEQEQQQQQIIK	3	1	1	P38701		0	0	5.35e-06	2.5187	3	1884.97	1.16535	15.2604	1
	High	VEEQEQQQQQIIK	1	1	1	P38701		0	0	5.296e-06	2.20004	2	1627.83	0.680792	15.8331	0
	High	TWETYEMR	1	1	1	P38701		0	0.002	0.01453	2.11996	2	1115.48	0.484629	23.2995	0
P04147	Polyadenylate-binding protein, cytoplasmic and nuclear OS=Saccharomyces cerevisiae (strain ATCC 204508 / S288c) OX=559292 GN=PAB1 PE=1 SV=4 - [PABP_YEAST]	14.3588	9.19	1	4	4	6	577	64.304	5.97314
	A2	Sequence	# PSMs	# Proteins	# Protein Groups	Protein Group Accessions	Modifications	ΔCn	q-Value	PEP	XCorr	Charge	MH+ [Da]	ΔM [ppm]	RT [min]	# Missed Cleavages
	High	NINSETTDEQFQELFAK	1	1	1	P04147		0	0	9.961e-06	2.80884	2	2013.94	-0.222701	42.4519	0
	High	AVEALNDSELNGEK	2	1	1	P04147		0	0	1.185e-05	2.76349	2	1488.71	-2.31092	19.8493	0
	High	NANDNNQFYQQK	1	1	1	P04147		0	0	2.371e-06	2.32468	2	1483.66	2.61408	13.9929	0
	High	SQLAQQIQAR	2	1	1	P04147		0	0	0.0003385	2.03268	2	1142.62	-4.55722	16.1325	0
P32589	Heat shock protein homolog SSE1 OS=Saccharomyces cerevisiae (strain ATCC 204508 / S288c) OX=559292 GN=SSE1 PE=1 SV=4 - [HSP7F_YEAST]	14.2772	4.33	1	3	3	6	693	77.3185	5.22412
	A2	Sequence	# PSMs	# Proteins	# Protein Groups	Protein Group Accessions	Modifications	ΔCn	q-Value	PEP	XCorr	Charge	MH+ [Da]	ΔM [ppm]	RT [min]	# Missed Cleavages
	High	TDLPEGEEKPR	3	1	1	P32589		0	0	1.542e-05	3.16407	3	1270.63	0.555352	12.2085	0
	High	LVELDDKK	1	1	1	P32589		0	0	0.002717	2.23772	2	959.542	1.24902	12.9768	1
	High	STPSVVGFGPK	2	1	1	P32589		0	0	1.536e-05	2.19962	2	1075.58	0.457103	22.3446	0
P39015	Suppressor protein STM1 OS=Saccharomyces cerevisiae (strain ATCC 204508 / S288c) OX=559292 GN=STM1 PE=1 SV=3 - [STM1_YEAST]	13.8211	17.95	1	3	3	4	273	29.9773	9.65674
	A2	Sequence	# PSMs	# Proteins	# Protein Groups	Protein Group Accessions	Modifications	ΔCn	q-Value	PEP	XCorr	Charge	MH+ [Da]	ΔM [ppm]	RT [min]	# Missed Cleavages
	High	EAQADAAAEIAEDAAEAEDAGKPK	1	1	1	P39015		0	0	1.531e-11	6.4936	3	2371.1	2.51147	42.3152	0
	High	KGNNTANATNSANTVQK	2	1	1	P39015		0	0	1.89e-06	2.65368	3	1732.86	0.776423	5.15851	1
	High	KVELDAER	1	1	1	P39015		0	0.003	0.0196	2.17265	2	959.516	0.234951	11.9969	1
A6ZXM9	ATPase GET3 OS=Saccharomyces cerevisiae (strain YJM789) OX=307796 GN=GET3 PE=3 SV=1 - [GET3_YEAS7]	13.7222	5.37	1	1	1	7	354	39.3285	4.99561
	A2	Sequence	# PSMs	# Proteins	# Protein Groups	Protein Group Accessions	Modifications	ΔCn	q-Value	PEP	XCorr	Charge	MH+ [Da]	ΔM [ppm]	RT [min]	# Missed Cleavages
	High	VTGmNNLScmEIDPSAALK	7	1	1	A6ZXM9	M4(Oxidation); C9(Carbamidomethyl); M10(Oxidation)	0	0.587	1	1.95624	2	2082.97	8.40621	37.5427	0
P38011	Guanine nucleotide-binding protein subunit beta-like protein OS=Saccharomyces cerevisiae (strain ATCC 204508 / S288c) OX=559292 GN=ASC1 PE=1 SV=4 - [GBLP_YEAST]	13.6823	11.29	1	3	3	5	319	34.7836	6.23975
	A2	Sequence	# PSMs	# Proteins	# Protein Groups	Protein Group Accessions	Modifications	ΔCn	q-Value	PEP	XCorr	Charge	MH+ [Da]	ΔM [ppm]	RT [min]	# Missed Cleavages
	High	DGEIMLWNLAAK	1	1	1	P38011		0	0	1.213e-06	3.31547	2	1360.69	0.186378	43.7751	0
	High	ADDDSVTIISAGNDK	2	1	1	P38011		0	0	1.912e-08	2.61973	2	1520.7	-2.23721	21.1985	0
	High	ASMIISGSR	2	1	1	P38011		0	0	0.0009065	2.0227	2	921.482	-0.325679	16.7595	0
P12709	Glucose-6-phosphate isomerase OS=Saccharomyces cerevisiae (strain ATCC 204508 / S288c) OX=559292 GN=PGI1 PE=1 SV=3 - [G6PI_YEAST]	13.3951	6.32	1	3	3	6	554	61.2611	6.45557
	A2	Sequence	# PSMs	# Proteins	# Protein Groups	Protein Group Accessions	Modifications	ΔCn	q-Value	PEP	XCorr	Charge	MH+ [Da]	ΔM [ppm]	RT [min]	# Missed Cleavages
	High	TFTTAETITNANTAK	2	1	1	P12709		0	0	2.569e-06	2.52629	2	1583.8	4.53728	19.8174	0
	High	AEGATGGLVPHK	2	1	1	P12709		0	0	0.0001737	2.16393	2	1136.61	-0.240084	13.6839	0
	High	EANVTGLR	2	1	1	P12709		0	0	0.002253	2.03551	2	859.462	-1.92661	14.1137	0
P16474	Endoplasmic reticulum chaperone BiP OS=Saccharomyces cerevisiae (strain ATCC 204508 / S288c) OX=559292 GN=KAR2 PE=1 SV=1 - [BIP_YEAST]	13.2398	8.36	1	4	5	6	682	74.4223	4.93213
	A2	Sequence	# PSMs	# Proteins	# Protein Groups	Protein Group Accessions	Modifications	ΔCn	q-Value	PEP	XCorr	Charge	MH+ [Da]	ΔM [ppm]	RT [min]	# Missed Cleavages
	High	TEILANEQGNR	1	1	1	P16474		0	0	0.0001561	2.34194	2	1244.62	0.851451	14.3862	0
	High	QIAEDYLGTK	1	1	1	P16474		0	0	0.0001222	2.25848	2	1137.58	2.99543	20.446	0
	High	DAGTIAGLNVLR	1	4	3	P10591;P10592;P16474		0	0	0.000539	2.17429	2	1199.68	3.89386	33.0162	0
	High	IVNEPTAAAIAYGLDK	2	1	1	P16474		0	0	0.0007647	2.16735	2	1645.88	1.51067	40.374	0
	High	LTQEEIDR	1	1	1	P16474		0	0	0.0007072	2.14266	2	1003.51	-0.092284	13.1651	0
P32835	GTP-binding nuclear protein GSP1/CNR1 OS=Saccharomyces cerevisiae (strain ATCC 204508 / S288c) OX=559292 GN=GSP1 PE=1 SV=1 - [GSP1_YEAST]	13.2232	9.59	2	2	2	6	219	24.7947	6.55127
	A2	Sequence	# PSMs	# Proteins	# Protein Groups	Protein Group Accessions	Modifications	ΔCn	q-Value	PEP	XCorr	Charge	MH+ [Da]	ΔM [ppm]	RT [min]	# Missed Cleavages
	High	LVLVGDGGTGK	5	2	1	P32835		0	0	9.415e-07	2.42182	2	1015.58	0.0535697	19.5174	0
	High	NLQYYDISAK	1	2	1	P32835		0	0	5.161e-05	2.08069	2	1214.61	-0.0421225	23.2724	0
P05756	40S ribosomal protein S13 OS=Saccharomyces cerevisiae (strain ATCC 204508 / S288c) OX=559292 GN=RPS13 PE=1 SV=3 - [RS13_YEAST]	13.0975	23.84	1	3	3	5	151	17.0183	10.4331
	A2	Sequence	# PSMs	# Proteins	# Protein Groups	Protein Group Accessions	Modifications	ΔCn	q-Value	PEP	XCorr	Charge	MH+ [Da]	ΔM [ppm]	RT [min]	# Missed Cleavages
	High	LSSESVIEQIVK	1	1	1	P05756		0	0	1.003e-06	3.12736	2	1331.74	1.75323	42.7104	0
	High	KGLTPSQIGVLLR	2	1	1	P05756		0	0	0.002099	2.86587	3	1381.85	-1.05792	43.9744	1
	High	GISSSAIPYSR	2	1	1	P05756		0	0	0.0001404	2.41811	2	1137.59	0.31317	20.4666	0
P0C2H6	60S ribosomal protein L27-A OS=Saccharomyces cerevisiae (strain ATCC 204508 / S288c) OX=559292 GN=RPL27A PE=1 SV=1 - [RL27A_YEAST]	12.8063	10.29	2	1	1	5	136	15.5216	10.3599
	A2	Sequence	# PSMs	# Proteins	# Protein Groups	Protein Group Accessions	Modifications	ΔCn	q-Value	PEP	XCorr	Charge	MH+ [Da]	ΔM [ppm]	RT [min]	# Missed Cleavages
	High	SVVSTETFEQPSQR	5	2	1	P0C2H6		0	0	3.453e-07	2.98698	2	1594.77	-1.2258	21.1942	0
P29311	Protein BMH1 OS=Saccharomyces cerevisiae (strain ATCC 204508 / S288c) OX=559292 GN=BMH1 PE=1 SV=4 - [BMH1_YEAST]	12.6605	17.23	1	1	3	4	267	30.0728	4.88135
	A2	Sequence	# PSMs	# Proteins	# Protein Groups	Protein Group Accessions	Modifications	ΔCn	q-Value	PEP	XCorr	Charge	MH+ [Da]	ΔM [ppm]	RT [min]	# Missed Cleavages
	High	TVASSGQELSVEER	2	1	1	P29311		0	0	7.035e-08	3.72272	2	1491.73	0.45876	17.5196	0
	High	SKIETELTK	1	2	2	P29311;P34730		0	0.002	0.01478	2.38692	2	1048.59	-0.662936	14.028	1
	High	ISDDILSVLDSHLIPSATTGESK	1	2	2	P29311;P34730		0	0.006	0.07838	2.89226	3	2398.26	9.06686	44.3106	0
P0CS90	Heat shock protein SSC1, mitochondrial OS=Saccharomyces cerevisiae (strain ATCC 204508 / S288c) OX=559292 GN=SSC1 PE=1 SV=1 - [HSP77_YEAST]	12.5822	6.42	3	4	4	5	654	70.5849	5.59229
	A2	Sequence	# PSMs	# Proteins	# Protein Groups	Protein Group Accessions	Modifications	ΔCn	q-Value	PEP	XCorr	Charge	MH+ [Da]	ΔM [ppm]	RT [min]	# Missed Cleavages
	High	VQGGEEVNAEELK	2	2	1	P0CS90		0	0	6.026e-08	3.18696	2	1401.69	3.24026	17.5284	0
	High	TEELQTSSMK	1	2	1	P0CS90		0	0	5.335e-06	2.22157	2	1153.54	1.476	13.9826	0
	High	RFEDAEVQR	1	3	1	P0CS90		0	0	0.002617	2.15317	2	1149.56	-2.14677	13.241	1
	High	TTPSVVAFTK	1	3	1	P0CS90		0	0	0.00156	1.98095	2	1050.58	0.8363	22.3508	0
P34730	Protein BMH2 OS=Saccharomyces cerevisiae (strain ATCC 204508 / S288c) OX=559292 GN=BMH2 PE=1 SV=3 - [BMH2_YEAST]	12.4124	16.85	1	1	3	4	273	31.0423	4.88135
	A2	Sequence	# PSMs	# Proteins	# Protein Groups	Protein Group Accessions	Modifications	ΔCn	q-Value	PEP	XCorr	Charge	MH+ [Da]	ΔM [ppm]	RT [min]	# Missed Cleavages
	High	AVASSGQELSVEER	2	1	1	P34730		0	0	2.585e-07	3.76631	2	1461.72	3.85101	17.1275	0
	High	SKIETELTK	1	2	2	P29311;P34730		0	0.002	0.01478	2.38692	2	1048.59	-0.662936	14.028	1
	High	ISDDILSVLDSHLIPSATTGESK	1	2	2	P29311;P34730		0	0.006	0.07838	2.89226	3	2398.26	9.06686	44.3106	0
O14455	60S ribosomal protein L36-B OS=Saccharomyces cerevisiae (strain ATCC 204508 / S288c) OX=559292 GN=RPL36B PE=1 SV=3 - [RL36B_YEAST]	11.6028	31	2	3	3	5	100	11.1283	11.5903
	A2	Sequence	# PSMs	# Proteins	# Protein Groups	Protein Group Accessions	Modifications	ΔCn	q-Value	PEP	XCorr	Charge	MH+ [Da]	ΔM [ppm]	RT [min]	# Missed Cleavages
	High	TGIAIGLNK	2	2	1	O14455		0	0	7.537e-05	2.65636	2	886.535	-1.10061	20.8073	0
	High	EIAGLSPYER	2	2	1	O14455		0	0	8.313e-05	2.58148	2	1134.58	-0.093673	22.7242	0
	High	VEEmNNIIAASR	1	2	1	O14455	M4(Oxidation)	0	0	2.337e-05	2.06471	2	1362.67	1.1603	18.0354	0
P17255	V-type proton ATPase catalytic subunit A OS=Saccharomyces cerevisiae (strain ATCC 204508 / S288c) OX=559292 GN=VMA1 PE=1 SV=3 - [VATA_YEAST]	11.539	4.01	1	4	4	5	1071	118.562	6.16357
	A2	Sequence	# PSMs	# Proteins	# Protein Groups	Protein Group Accessions	Modifications	ΔCn	q-Value	PEP	XCorr	Charge	MH+ [Da]	ΔM [ppm]	RT [min]	# Missed Cleavages
	High	TTLVANTSNMPVAAR	1	1	1	P17255		0	0	1.068e-11	3.34679	2	1545.81	1.44487	22.1915	0
	High	GIDTPALDR	2	1	1	P17255		0	0	0.0009935	2.26137	2	957.5	-0.375888	18.8506	0
	High	NVSMIADSSSR	1	1	1	P17255		0	0	0.001733	2.04694	2	1166.55	1.65145	16.7119	0
	High	ATFSVDSR	1	1	1	P17255		0	0	0.0003045	1.93143	2	882.431	-1.15784	16.1553	0
P14126	60S ribosomal protein L3 OS=Saccharomyces cerevisiae (strain ATCC 204508 / S288c) OX=559292 GN=RPL3 PE=1 SV=4 - [RL3_YEAST]	11.3304	6.46	1	3	3	5	387	43.7304	10.2866
	A2	Sequence	# PSMs	# Proteins	# Protein Groups	Protein Group Accessions	Modifications	ΔCn	q-Value	PEP	XCorr	Charge	MH+ [Da]	ΔM [ppm]	RT [min]	# Missed Cleavages
	High	YAQDGAGIER	3	1	1	P14126		0	0	1.11e-05	2.43424	2	1079.51	0.662707	12.8736	0
	High	AGMTTIVR	1	1	1	P14126		0	0	0.0006831	2.3715	2	848.466	-0.327096	17.5424	0
	High	WIDTASK	1	1	1	P14126		0	0.005	0.07099	2.18472	2	820.42	-0.460785	13.8524	0
P40024	ABC transporter ATP-binding protein ARB1 OS=Saccharomyces cerevisiae (strain ATCC 204508 / S288c) OX=559292 GN=ARB1 PE=1 SV=1 - [ARB1_YEAST]	11.1027	4.26	1	2	2	4	610	68.3346	6.50732
	A2	Sequence	# PSMs	# Proteins	# Protein Groups	Protein Group Accessions	Modifications	ΔCn	q-Value	PEP	XCorr	Charge	MH+ [Da]	ΔM [ppm]	RT [min]	# Missed Cleavages
	High	EAAAEESEVDAAAR	2	1	1	P40024		0	0	9.658e-10	3.44753	2	1418.64	1.87231	15.569	0
	High	IMTGELTPQSGR	2	1	1	P40024		0	0	1.577e-06	2.18857	2	1289.65	0.774108	19.3321	0
P07280	40S ribosomal protein S19-A OS=Saccharomyces cerevisiae (strain ATCC 204508 / S288c) OX=559292 GN=RPS19A PE=1 SV=2 - [RS19A_YEAST]	10.9254	18.06	2	2	2	4	144	15.9073	9.61279
	A2	Sequence	# PSMs	# Proteins	# Protein Groups	Protein Group Accessions	Modifications	ΔCn	q-Value	PEP	XCorr	Charge	MH+ [Da]	ΔM [ppm]	RT [min]	# Missed Cleavages
	High	DVAAQDFINAYASFLQR	2	2	1	P07280		0	0	3.077e-13	4.13605	2	1928.95	1.17104	44.5382	0
	High	IGIVEISPK	2	2	1	P07280		0	0	4.661e-05	2.19603	2	955.582	0.0122327	23.3312	0
P26784	60S ribosomal protein L16-A OS=Saccharomyces cerevisiae (strain ATCC 204508 / S288c) OX=559292 GN=RPL16A PE=1 SV=3 - [RL16A_YEAST]	10.9073	8.04	1	2	2	4	199	22.1874	10.4771
	A2	Sequence	# PSMs	# Proteins	# Protein Groups	Protein Group Accessions	Modifications	ΔCn	q-Value	PEP	XCorr	Charge	MH+ [Da]	ΔM [ppm]	RT [min]	# Missed Cleavages
	High	VASANATAAESDVAK	2	1	1	P26784		0	0	9.447e-10	2.93623	2	1404.7	2.51267	14.0037	0
	High	KVASANATAAESDVAK	2	1	1	P26784		0	0	2.703e-07	2.76341	3	1532.79	-0.33372	13.0301	1
P0CX24	60S ribosomal protein L20-B OS=Saccharomyces cerevisiae (strain ATCC 204508 / S288c) OX=559292 GN=RPL20B PE=1 SV=1 - [RL20B_YEAST]	10.6066	29.07	1	4	4	4	172	20.4239	10.3013
	A2	Sequence	# PSMs	# Proteins	# Protein Groups	Protein Group Accessions	Modifications	ΔCn	q-Value	PEP	XCorr	Charge	MH+ [Da]	ΔM [ppm]	RT [min]	# Missed Cleavages
	High	VAAVETLYQDMAAR	1	1	1	P0CX24		0	0	7.055e-08	3.67543	2	1537.77	1.91207	42.7805	0
	High	ASGEIVSINQINEAHPTK	1	1	1	P0CX24		0	0	3.107e-07	2.75461	3	1907.99	2.30354	39.2738	0
	High	EYQVIGR	1	1	1	P0CX24		0	0	0.003683	1.97887	2	864.457	-0.113725	16.6674	0
	High	RLPTESVPEPK	1	1	1	P0CX24		0	0.001	0.009539	2.19769	2	1252.69	1.25203	17.3329	1
P0CX31	40S ribosomal protein S24-A OS=Saccharomyces cerevisiae (strain ATCC 204508 / S288c) OX=559292 GN=RPS24A PE=1 SV=1 - [RS24A_YEAST]	10.5039	25.19	1	4	4	5	135	15.3194	10.5063
	A2	Sequence	# PSMs	# Proteins	# Protein Groups	Protein Group Accessions	Modifications	ΔCn	q-Value	PEP	XCorr	Charge	MH+ [Da]	ΔM [ppm]	RT [min]	# Missed Cleavages
	High	ANVSKDELR	1	1	1	P0CX31		0	0	0.0008854	2.61086	2	1031.55	-0.502497	9.54936	1
	High	LAEVYKAEK	1	1	1	P0CX31		0	0	3.973e-05	2.07589	2	1050.58	0.8363	12.2493	1
	High	VISNPLLAR	1	1	1	P0CX31		0	0	0.0001142	1.97794	2	982.605	0.845617	25.135	0
	High	KFEPTYR	2	1	1	P0CX31		0	0.003	0.03128	1.93178	2	940.488	-0.936463	12.8214	1
P38788	Ribosome-associated complex subunit SSZ1 OS=Saccharomyces cerevisiae (strain ATCC 204508 / S288c) OX=559292 GN=SSZ1 PE=1 SV=2 - [SSZ1_YEAST]	10.3297	4.09	1	2	2	4	538	58.2022	5.04639
	A2	Sequence	# PSMs	# Proteins	# Protein Groups	Protein Group Accessions	Modifications	ΔCn	q-Value	PEP	XCorr	Charge	MH+ [Da]	ΔM [ppm]	RT [min]	# Missed Cleavages
	High	NDVDVIANPDGER	2	1	1	P38788		0	0	2.743e-06	2.94655	2	1413.66	0.365746	19.5604	0
	High	SDAAVIAVR	2	1	1	P38788		0	0	0.0002277	2.38133	2	901.508	-2.33726	16.8513	0
P40212	60S ribosomal protein L13-B OS=Saccharomyces cerevisiae (strain ATCC 204508 / S288c) OX=559292 GN=RPL13B PE=1 SV=1 - [RL13B_YEAST]	10.1474	10.55	2	2	2	4	199	22.5114	11.0776
	A2	Sequence	# PSMs	# Proteins	# Protein Groups	Protein Group Accessions	Modifications	ΔCn	q-Value	PEP	XCorr	Charge	MH+ [Da]	ΔM [ppm]	RT [min]	# Missed Cleavages
	High	AAGLTAAYAR	2	2	1	P40212		0	0	2.344e-05	2.8391	2	964.521	-0.439408	17.4331	0
	High	AVQDNGESAFR	2	2	1	P40212		0	0	2.868e-05	2.31666	2	1193.56	2.46441	14.5979	0
P0CX54	60S ribosomal protein L12-B OS=Saccharomyces cerevisiae (strain ATCC 204508 / S288c) OX=559292 GN=RPL12B PE=1 SV=1 - [RL12B_YEAST]	10.1199	21.82	1	3	3	4	165	17.8117	9.40771
	A2	Sequence	# PSMs	# Proteins	# Protein Groups	Protein Group Accessions	Modifications	ΔCn	q-Value	PEP	XCorr	Charge	MH+ [Da]	ΔM [ppm]	RT [min]	# Missed Cleavages
	High	EILGTAQSVGcR	2	1	1	P0CX54	C11(Carbamidomethyl)	0	0	0.0001526	2.70733	2	1290.65	1.52648	19.5508	0
	High	AVGGEVGASAALAPK	1	1	1	P0CX54		0	0	1.642e-05	2.59788	2	1297.71	1.11019	20.3754	0
	High	IGPLGLSPK	1	1	1	P0CX54		0	0	7.625e-06	2.25745	2	881.545	-0.63732	23.6988	0
Q08972	[NU+] prion formation protein 1 OS=Saccharomyces cerevisiae (strain ATCC 204508 / S288c) OX=559292 GN=NEW1 PE=1 SV=1 - [NEW1_YEAST]	9.61491	4.26	1	4	4	4	1196	134.247	5.85889
	A2	Sequence	# PSMs	# Proteins	# Protein Groups	Protein Group Accessions	Modifications	ΔCn	q-Value	PEP	XCorr	Charge	MH+ [Da]	ΔM [ppm]	RT [min]	# Missed Cleavages
	High	FEDGGNADAVGLK	1	1	1	Q08972		0	0	1.534e-05	2.75104	2	1292.61	0.520695	19.2292	0
	High	ADILLLDEPTNHLDVSNVK	1	1	1	Q08972		0	0	0.0009507	2.48488	3	2106.11	2.78252	43.7897	0
	High	VVDTASLPEVR	1	1	1	Q08972		0	0	5.965e-05	2.37135	2	1185.65	1.80697	22.3297	0
	High	EIDIDDGR	1	1	1	Q08972		0	0	0.0006367	2.00764	2	932.433	1.01741	16.0741	0
Q04898	Putative uncharacterized protein YMR321C OS=Saccharomyces cerevisiae (strain ATCC 204508 / S288c) OX=559292 GN=YMR321C PE=4 SV=1 - [YM99_YEAST]	9.35181	10.48	2	1	1	4	105	11.6148	6.01123
	A2	Sequence	# PSMs	# Proteins	# Protein Groups	Protein Group Accessions	Modifications	ΔCn	q-Value	PEP	XCorr	Charge	MH+ [Da]	ΔM [ppm]	RT [min]	# Missed Cleavages
	High	DIQEISAAVKK	4	2	1	Q04898		0	0.009	0.1554	2.50458	3	1201.69	7.7996	10.5179	1
P00830	ATP synthase subunit beta, mitochondrial OS=Saccharomyces cerevisiae (strain ATCC 204508 / S288c) OX=559292 GN=ATP2 PE=1 SV=2 - [ATPB_YEAST]	9.15594	10.57	1	4	4	4	511	54.7599	5.70654
	A2	Sequence	# PSMs	# Proteins	# Protein Groups	Protein Group Accessions	Modifications	ΔCn	q-Value	PEP	XCorr	Charge	MH+ [Da]	ΔM [ppm]	RT [min]	# Missed Cleavages
	High	GISELGIYPAVDPLDSK	1	1	1	P00830		0	0	5.144e-05	3.16023	2	1773.94	4.57451	42.8907	0
	High	TVFIQELINNIAK	1	1	1	P00830		0	0	5.497e-05	1.96042	2	1502.86	1.34245	44.6521	0
	High	VVDLLAPYAR	1	1	1	P00830		0	0.001	0.008285	1.96302	2	1116.64	-4.09894	42.895	0
	High	FTQAGSEVSALLGR	1	1	1	P00830		0	0.005	0.05493	2.07227	2	1435.75	-5.24726	42.3998	0
P41057	40S ribosomal protein S29-A OS=Saccharomyces cerevisiae (strain ATCC 204508 / S288c) OX=559292 GN=RPS29A PE=1 SV=3 - [RS29A_YEAST]	8.88329	17.86	1	2	2	4	56	6.6563	10.272
	A2	Sequence	# PSMs	# Proteins	# Protein Groups	Protein Group Accessions	Modifications	ΔCn	q-Value	PEP	XCorr	Charge	MH+ [Da]	ΔM [ppm]	RT [min]	# Missed Cleavages
	High	EKANDIGFNK	2	1	1	P41057		0	0	0.0005892	2.64578	2	1135.57	-1.07933	13.346	1
	High	ANDIGFNK	2	1	1	P41057		0	0.001	0.004653	2.3771	2	878.437	0.477043	15.0939	0
P05738	60S ribosomal protein L9-A OS=Saccharomyces cerevisiae (strain ATCC 204508 / S288c) OX=559292 GN=RPL9A PE=1 SV=2 - [RL9A_YEAST]	8.86816	9.95	2	2	2	4	191	21.5557	9.72998
	A2	Sequence	# PSMs	# Proteins	# Protein Groups	Protein Group Accessions	Modifications	ΔCn	q-Value	PEP	XCorr	Charge	MH+ [Da]	ΔM [ppm]	RT [min]	# Missed Cleavages
	High	SLVDNMITGVTK	2	2	1	P05738		0	0	1.811e-05	2.84282	2	1277.68	0.109826	42.3969	0
	High	SLVDNmITGVTK	1	2	1	P05738	M6(Oxidation)	0	0	1.31e-05	2.16254	2	1293.67	1.20835	22.2802	0
	High	VNNQLIK	1	2	1	P05738		0	0.003	0.03465	1.9585	2	828.494	0.74963	12.7167	0
P26785	60S ribosomal protein L16-B OS=Saccharomyces cerevisiae (strain ATCC 204508 / S288c) OX=559292 GN=RPL16B PE=1 SV=3 - [RL16B_YEAST]	8.80283	14.14	1	3	3	3	198	22.2354	10.5503
	A2	Sequence	# PSMs	# Proteins	# Protein Groups	Protein Group Accessions	Modifications	ΔCn	q-Value	PEP	XCorr	Charge	MH+ [Da]	ΔM [ppm]	RT [min]	# Missed Cleavages
	High	VSSASAAASESDVAK	1	1	1	P26785		0	0	3.423e-08	3.47388	2	1379.67	1.42528	13.0269	0
	High	KVSSASAAASESDVAK	1	1	1	P26785		0	0	0.000318	2.73452	3	1507.76	2.16608	12.2221	1
	High	AEALNISGEFFR	1	1	1	P26785		0	0	0.0001824	2.59443	2	1353.69	5.62481	43.1357	0
P35691	Translationally-controlled tumor protein homolog OS=Saccharomyces cerevisiae (strain ATCC 204508 / S288c) OX=559292 GN=TMA19 PE=1 SV=1 - [TCTP_YEAST]	8.51244	16.17	1	2	2	3	167	18.7291	4.56396
	A2	Sequence	# PSMs	# Proteins	# Protein Groups	Protein Group Accessions	Modifications	ΔCn	q-Value	PEP	XCorr	Charge	MH+ [Da]	ΔM [ppm]	RT [min]	# Missed Cleavages
	High	DIFSNDELLSDAYDAK	1	1	1	P35691		0	0	1.619e-08	4.29164	2	1815.83	0.484589	42.6482	0
	High	LQETNPEEVPK	2	1	1	P35691		0	0	1.415e-05	2.25567	2	1283.65	0.604425	16.1247	0
P38061	60S ribosomal protein L32 OS=Saccharomyces cerevisiae (strain ATCC 204508 / S288c) OX=559292 GN=RPL32 PE=1 SV=1 - [RL32_YEAST]	8.46531	16.15	1	2	2	3	130	14.7622	11.1655
	A2	Sequence	# PSMs	# Proteins	# Protein Groups	Protein Group Accessions	Modifications	ΔCn	q-Value	PEP	XCorr	Charge	MH+ [Da]	ΔM [ppm]	RT [min]	# Missed Cleavages
	High	TYAAEIAHNISAK	2	1	1	P38061		0	0	5.302e-08	3.58707	2	1388.72	-0.568329	42.7451	0
	High	TFLVANVK	1	1	1	P38061		0	0	0.001094	2.04486	2	891.53	0.641376	23.202	0
P41940	Mannose-1-phosphate guanyltransferase OS=Saccharomyces cerevisiae (strain ATCC 204508 / S288c) OX=559292 GN=PSA1 PE=1 SV=2 - [MPG1_YEAST]	8.43784	11.91	1	3	3	3	361	39.541	6.34131
	A2	Sequence	# PSMs	# Proteins	# Protein Groups	Protein Group Accessions	Modifications	ΔCn	q-Value	PEP	XCorr	Charge	MH+ [Da]	ΔM [ppm]	RT [min]	# Missed Cleavages
	High	IGPDVVIGPNVTIGDGVR	1	1	1	P41940		0	0	0.0003988	3.05654	2	1777.98	-1.11021	41.6207	0
	High	DFLSGTVLYLNSLAK	1	1	1	P41940		0	0	1.151e-06	3.00891	2	1640.89	3.34193	44.7294	0
	High	SVVLcNSTIK	1	1	1	P41940	C5(Carbamidomethyl)	0	0	0.0007484	2.37239	2	1120.6	0.290784	18.0228	0
P25582	27S pre-rRNA (guanosine(2922)-2'-O)-methyltransferase OS=Saccharomyces cerevisiae (strain ATCC 204508 / S288c) OX=559292 GN=SPB1 PE=1 SV=2 - [SPB1_YEAST]	8.18657	2.38	1	2	2	4	841	96.4246	8.03076
	A2	Sequence	# PSMs	# Proteins	# Protein Groups	Protein Group Accessions	Modifications	ΔCn	q-Value	PEP	XCorr	Charge	MH+ [Da]	ΔM [ppm]	RT [min]	# Missed Cleavages
	High	NVSAEIFVVcK	1	1	1	P25582	C10(Carbamidomethyl)	0	0.711	1	2.10245	2	1265.65	-5.46907	22.3362	0
	High	YKMVDGVMK	3	1	1	P25582		0	0.78	1	1.98234	2	1070.53	-9.54118	9.95208	1
P0CX46	60S ribosomal protein L2-B OS=Saccharomyces cerevisiae (strain ATCC 204508 / S288c) OX=559292 GN=RPL2B PE=1 SV=1 - [RL2B_YEAST]	8.15019	16.14	1	2	2	2	254	27.3919	11.1069
	A2	Sequence	# PSMs	# Proteins	# Protein Groups	Protein Group Accessions	Modifications	ΔCn	q-Value	PEP	XCorr	Charge	MH+ [Da]	ΔM [ppm]	RT [min]	# Missed Cleavages
	High	ASLNVGNVLPLGSVPEGTIVSNVEEKPGDR	1	1	1	P0CX46		0	0	4.839e-07	6.22586	3	3047.62	6.62701	43.5405	0
	High	GVIGVIAGGGR	1	1	1	P0CX46		0	0	0.0002626	1.92433	2	955.569	0.570331	22.8343	0
P36105	60S ribosomal protein L14-A OS=Saccharomyces cerevisiae (strain ATCC 204508 / S288c) OX=559292 GN=RPL14A PE=1 SV=1 - [RL14A_YEAST]	7.90289	19.57	2	2	2	3	138	15.1576	10.9312
	A2	Sequence	# PSMs	# Proteins	# Protein Groups	Protein Group Accessions	Modifications	ΔCn	q-Value	PEP	XCorr	Charge	MH+ [Da]	ΔM [ppm]	RT [min]	# Missed Cleavages
	High	QAINLGQVVLTPLTFALPR	2	2	1	P36105		0	0	9.18e-07	3.55619	2	2051.21	4.37857	44.7529	0
	High	AALTDFER	1	2	1	P36105		0	0	4.647e-05	2.0859	2	922.463	0.150677	20.7764	0
P07278	cAMP-dependent protein kinase regulatory subunit OS=Saccharomyces cerevisiae (strain ATCC 204508 / S288c) OX=559292 GN=BCY1 PE=1 SV=4 - [KAPR_YEAST]	7.72435	7.45	1	1	1	3	416	47.19	7.94287
	A2	Sequence	# PSMs	# Proteins	# Protein Groups	Protein Group Accessions	Modifications	ΔCn	q-Value	PEP	XCorr	Charge	MH+ [Da]	ΔM [ppm]	RT [min]	# Missed Cleavages
	High	NIVLFPEPEESFSRPQSAQSQSRSRSSVmFK	3	1	1	P07278	M29(Oxidation)	0	0.421	1	2.70809	3	3571.75	-1.63583	45.0815	2
P0CX42	60S ribosomal protein L23-B OS=Saccharomyces cerevisiae (strain ATCC 204508 / S288c) OX=559292 GN=RPL23B PE=1 SV=1 - [RL23B_YEAST]	7.62348	25.55	1	2	2	2	137	14.4636	10.3306
	A2	Sequence	# PSMs	# Proteins	# Protein Groups	Protein Group Accessions	Modifications	ΔCn	q-Value	PEP	XCorr	Charge	MH+ [Da]	ΔM [ppm]	RT [min]	# Missed Cleavages
	High	LPAASLGDMVMATVK	1	1	1	P0CX42		0	0	1.44e-08	4.10605	2	1503.79	1.3879	43.8186	0
	High	ISLGLPVGAIMNcADNSGAR	1	1	1	P0CX42	C13(Carbamidomethyl)	0	0	1.332e-08	3.51742	2	2016.02	9.17603	43.3158	0
P38088	Glycine--tRNA ligase 1, mitochondrial OS=Saccharomyces cerevisiae (strain ATCC 204508 / S288c) OX=559292 GN=GRS1 PE=1 SV=3 - [SYG_YEAST]	7.59243	5.65	1	3	3	3	690	78.1353	6.52197
	A2	Sequence	# PSMs	# Proteins	# Protein Groups	Protein Group Accessions	Modifications	ΔCn	q-Value	PEP	XCorr	Charge	MH+ [Da]	ΔM [ppm]	RT [min]	# Missed Cleavages
	High	DVQEAGSTEPIVK	1	1	1	P38088		0	0	0.0001167	3.25232	2	1372.7	1.83897	17.1988	0
	High	GLVEDANAAAK	1	1	1	P38088		0	0	3.795e-06	1.93214	2	1058.55	-0.994611	17.6227	0
	High	EYVPSVIEPSFGIGR	1	1	1	P38088		0	0.03	0.4506	2.40797	2	1649.87	8.00274	42.7003	0
P16862	ATP-dependent 6-phosphofructokinase subunit beta OS=Saccharomyces cerevisiae (strain ATCC 204508 / S288c) OX=559292 GN=PFK2 PE=1 SV=4 - [PFKA2_YEAST]	7.47227	4.28	1	2	2	3	959	104.552	6.66846
	A2	Sequence	# PSMs	# Proteins	# Protein Groups	Protein Group Accessions	Modifications	ΔCn	q-Value	PEP	XCorr	Charge	MH+ [Da]	ΔM [ppm]	RT [min]	# Missed Cleavages
	High	ILATLQGLEAVNAVLESTPDTPSPLIAVNENK	1	1	1	P16862		0	0	1.026e-06	3.49061	3	3317.8	5.81003	44.5808	0
	High	AVAEAIQAK	2	1	1	P16862		0	0	0.0002086	2.0169	2	900.515	0.247655	12.2208	0
O74302	Transposon Ty1-DR4 Gag polyprotein OS=Saccharomyces cerevisiae (strain ATCC 204508 / S288c) OX=559292 GN=TY1A-DR4 PE=2 SV=1 - [YD13A_YEAST]	7.42674	6.36	48	2	2	3	440	48.9788	7.62061
	A2	Sequence	# PSMs	# Proteins	# Protein Groups	Protein Group Accessions	Modifications	ΔCn	q-Value	PEP	XCorr	Charge	MH+ [Da]	ΔM [ppm]	RT [min]	# Missed Cleavages
	High	AHNVSTSNNSPSTDNDSISK	1	46	1	O74302		0	0	8.58e-07	3.22515	3	2074.92	-1.63814	11.4582	0
	High	VAcQLIMR	2	48	1	O74302	C3(Carbamidomethyl)	0	0	3.425e-05	2.25408	2	990.524	1.85984	20.2588	0
P00942	Triosephosphate isomerase OS=Saccharomyces cerevisiae (strain ATCC 204508 / S288c) OX=559292 GN=TPI1 PE=1 SV=2 - [TPIS_YEAST]	7.41689	15.32	1	3	3	3	248	26.779	6.01123
	A2	Sequence	# PSMs	# Proteins	# Protein Groups	Protein Group Accessions	Modifications	ΔCn	q-Value	PEP	XCorr	Charge	MH+ [Da]	ΔM [ppm]	RT [min]	# Missed Cleavages
	High	ASGAFTGENSVDQIK	1	1	1	P00942		0	0	9.667e-07	2.92625	2	1523.73	-0.0874126	21.4181	0
	High	KPQVTVGAQNAYLK	1	1	1	P00942		0	0	0.0001418	2.58082	3	1516.85	1.19292	39.2541	0
	High	TFFVGGNFK	1	1	1	P00942		0	0	0.002527	1.90982	2	1016.52	1.16623	42.5939	0
P25694	Cell division control protein 48 OS=Saccharomyces cerevisiae (strain ATCC 204508 / S288c) OX=559292 GN=CDC48 PE=1 SV=3 - [CDC48_YEAST]	7.35115	4.79	1	3	3	3	835	91.9387	4.94482
	A2	Sequence	# PSMs	# Proteins	# Protein Groups	Protein Group Accessions	Modifications	ΔCn	q-Value	PEP	XCorr	Charge	MH+ [Da]	ΔM [ppm]	RT [min]	# Missed Cleavages
	High	AAAPTVVFLDELDSIAK	1	1	1	P25694		0	0	2.191e-08	3.10773	2	1759.95	1.49077	44.5638	0
	High	MAGESESNLR	1	1	1	P25694		0	0	0.0002559	2.28562	2	1093.5	0.668879	12.6008	0
	High	GGSLGDAGGASDR	1	1	1	P25694		0	0	0.001986	1.95779	2	1119.5	-0.0824429	10.2746	0
P05744	60S ribosomal protein L33-A OS=Saccharomyces cerevisiae (strain ATCC 204508 / S288c) OX=559292 GN=RPL33A PE=1 SV=3 - [RL33A_YEAST]	7.26839	9.35	2	1	1	3	107	12.1466	11.0776
	A2	Sequence	# PSMs	# Proteins	# Protein Groups	Protein Group Accessions	Modifications	ΔCn	q-Value	PEP	XCorr	Charge	MH+ [Da]	ΔM [ppm]	RT [min]	# Missed Cleavages
	High	VNNPNVSLIK	3	2	1	P05744		0	0	0.0002582	2.6402	2	1097.63	0.457563	20.3943	0
P05739	60S ribosomal protein L6-B OS=Saccharomyces cerevisiae (strain ATCC 204508 / S288c) OX=559292 GN=RPL6B PE=1 SV=4 - [RL6B_YEAST]	7.26185	20.45	1	2	3	3	176	19.9742	10.0815
	A2	Sequence	# PSMs	# Proteins	# Protein Groups	Protein Group Accessions	Modifications	ΔCn	q-Value	PEP	XCorr	Charge	MH+ [Da]	ΔM [ppm]	RT [min]	# Missed Cleavages
	High	VSVEGVNVEK	1	1	1	P05739		0	0	8.449e-05	2.61004	2	1059.57	-0.0760095	18.9354	0
	High	ASLVPGTVLILLAGR	1	2	2	Q02326;P05739		0	0	6.024e-09	2.44233	2	1479.93	-0.15311	44.7103	0
	High	EANLFPEQQTK	1	1	1	P05739		0	0	0.0007239	2.20949	2	1304.65	0.996713	20.1591	0
Q04947	Reticulon-like protein 1 OS=Saccharomyces cerevisiae (strain ATCC 204508 / S288c) OX=559292 GN=RTN1 PE=1 SV=1 - [RTN1_YEAST]	7.22947	9.83	1	2	2	3	295	32.8952	8.98291
	A2	Sequence	# PSMs	# Proteins	# Protein Groups	Protein Group Accessions	Modifications	ΔCn	q-Value	PEP	XCorr	Charge	MH+ [Da]	ΔM [ppm]	RT [min]	# Missed Cleavages
	High	LAADVPLEPESK	2	1	1	Q04947		0	0	0.0001405	2.51043	2	1268.67	0.332909	21.5919	0
	High	TAPVSSTAGPQTASTSK	1	1	1	Q04947		0	0	1.343e-06	2.46583	2	1590.8	1.7796	12.258	0
P0CX84	60S ribosomal protein L35-A OS=Saccharomyces cerevisiae (strain ATCC 204508 / S288c) OX=559292 GN=RPL35A PE=1 SV=1 - [RL35A_YEAST]	7.10997	17.5	1	2	2	3	120	13.901	10.5796
	A2	Sequence	# PSMs	# Proteins	# Protein Groups	Protein Group Accessions	Modifications	ΔCn	q-Value	PEP	XCorr	Charge	MH+ [Da]	ΔM [ppm]	RT [min]	# Missed Cleavages
	High	SIAcVLTVINEQQR	1	1	1	P0CX84	C4(Carbamidomethyl)	0	0	7.462e-06	2.68767	3	1630.86	-1.3828	43.0918	0
	High	QIAFPQR	2	1	1	P0CX84		0	0.001	0.01237	2.26268	2	859.479	0.143062	18.3538	0
P40069	Importin subunit beta-4 OS=Saccharomyces cerevisiae (strain ATCC 204508 / S288c) OX=559292 GN=KAP123 PE=1 SV=1 - [IMB4_YEAST]	7.09458	1.98	1	2	2	3	1113	122.525	4.62744
	A2	Sequence	# PSMs	# Proteins	# Protein Groups	Protein Group Accessions	Modifications	ΔCn	q-Value	PEP	XCorr	Charge	MH+ [Da]	ΔM [ppm]	RT [min]	# Missed Cleavages
	High	ALAAEDDEATR	2	1	1	P40069		0	0	0.0003427	2.66803	2	1161.54	2.07114	12.4231	0
	High	AYANASGcVAR	1	1	1	P40069	C8(Carbamidomethyl)	0	0	6.154e-05	1.97827	2	1139.53	1.95228	12.703	0
P08964	Myosin-1 OS=Saccharomyces cerevisiae (strain ATCC 204508 / S288c) OX=559292 GN=MYO1 PE=1 SV=3 - [MYO1_YEAST]	7.02951	1.04	1	1	1	3	1928	223.498	6.40479
	A2	Sequence	# PSMs	# Proteins	# Protein Groups	Protein Group Accessions	Modifications	ΔCn	q-Value	PEP	XCorr	Charge	MH+ [Da]	ΔM [ppm]	RT [min]	# Missed Cleavages
	High	SSSAGVEANISNQEVKKSAR	3	1	1	P08964		0	0.916	1	2.30524	3	2062.05	-1.58282	35.9533	2
P04801	Threonine--tRNA ligase, cytoplasmic OS=Saccharomyces cerevisiae (strain ATCC 204508 / S288c) OX=559292 GN=THS1 PE=1 SV=2 - [SYTC_YEAST]	7.00602	4.09	1	3	3	3	734	84.4665	7.03467
	A2	Sequence	# PSMs	# Proteins	# Protein Groups	Protein Group Accessions	Modifications	ΔCn	q-Value	PEP	XCorr	Charge	MH+ [Da]	ΔM [ppm]	RT [min]	# Missed Cleavages
	High	IYNTLVDLLR	1	1	1	P04801		0	0	1.943e-05	2.60894	2	1219.71	0.479152	44.2301	0
	High	VPDGGATTVYR	1	1	1	P04801		0	0	8.563e-05	2.4379	2	1135.57	-0.210547	15.7115	0
	High	YQGYAEDVR	1	1	1	P04801		0	0.001	0.004469	1.95918	2	1100.5	-0.075738	15.7602	0
P35724	Manganese resistance protein MNR2 OS=Saccharomyces cerevisiae (strain ATCC 204508 / S288c) OX=559292 GN=MNR2 PE=1 SV=1 - [MNR2_YEAST]	6.51006	3.3	1	2	2	2	969	109.669	7.54736
	A2	Sequence	# PSMs	# Proteins	# Protein Groups	Protein Group Accessions	Modifications	ΔCn	q-Value	PEP	XCorr	Charge	MH+ [Da]	ΔM [ppm]	RT [min]	# Missed Cleavages
	High	VDLDSTVHSPTISGLLQPGQK	1	1	1	P35724		0	0	1.266e-06	3.6671	3	2192.16	0.512846	43.1712	0
	High	VNNDMNDVLGK	1	1	1	P35724		0	0	7.312e-05	2.84296	2	1218.58	0.529954	19.6112	0
P0CX29	40S ribosomal protein S23-A OS=Saccharomyces cerevisiae (strain ATCC 204508 / S288c) OX=559292 GN=RPS23A PE=1 SV=1 - [RS23A_YEAST]	6.46936	15.17	1	2	2	3	145	16.0279	10.7261
	A2	Sequence	# PSMs	# Proteins	# Protein Groups	Protein Group Accessions	Modifications	ΔCn	q-Value	PEP	XCorr	Charge	MH+ [Da]	ΔM [ppm]	RT [min]	# Missed Cleavages
	High	VSGVSLLALWK	1	1	1	P0CX29		0	0	0.0001093	2.35234	2	1172.7	0.895607	44.3216	0
	High	SSPFGGSSHAK	2	1	1	P0CX29		0	0	1.865e-06	2.0875	2	1061.5	0.396742	7.71319	0
Q12117	Protein MRH1 OS=Saccharomyces cerevisiae (strain ATCC 204508 / S288c) OX=559292 GN=MRH1 PE=1 SV=1 - [MRH1_YEAST]	6.46129	9.69	2	2	2	2	320	36.1665	9.18799
	A2	Sequence	# PSMs	# Proteins	# Protein Groups	Protein Group Accessions	Modifications	ΔCn	q-Value	PEP	XCorr	Charge	MH+ [Da]	ΔM [ppm]	RT [min]	# Missed Cleavages
	High	INPPTGADFHITSR	1	2	1	Q12117		0	0	3.962e-07	3.36765	3	1525.78	-0.186431	42.1103	0
	High	LGYHFGPSDAEAVMAPK	1	1	1	Q12117		0	0	0.0003475	3.09364	3	1789.86	0.961504	43.677	0
Q03195	Translation initiation factor RLI1 OS=Saccharomyces cerevisiae (strain ATCC 204508 / S288c) OX=559292 GN=RLI1 PE=1 SV=1 - [RLI1_YEAST]	6.34242	2.47	1	1	1	2	608	68.297	8.66064
	A2	Sequence	# PSMs	# Proteins	# Protein Groups	Protein Group Accessions	Modifications	ΔCn	q-Value	PEP	XCorr	Charge	MH+ [Da]	ΔM [ppm]	RT [min]	# Missed Cleavages
	High	IADATEDLQNDSASR	2	1	1	Q03195		0	0	2.458e-07	3.43772	2	1605.74	4.10123	17.5917	0
P39935	Eukaryotic initiation factor 4F subunit p150 OS=Saccharomyces cerevisiae (strain ATCC 204508 / S288c) OX=559292 GN=TIF4631 PE=1 SV=2 - [IF4F1_YEAST]	6.2185	2.73	1	2	2	3	952	107.036	6.03662
	A2	Sequence	# PSMs	# Proteins	# Protein Groups	Protein Group Accessions	Modifications	ΔCn	q-Value	PEP	XCorr	Charge	MH+ [Da]	ΔM [ppm]	RT [min]	# Missed Cleavages
	High	ASSEENISEAEK	2	1	1	P39935		0	0	3.458e-06	2.1691	2	1293.58	0.622401	12.181	0
	High	ELNPDITDETNEGK	1	1	1	P39935		0	0	1.512e-05	2.10395	2	1574.72	2.14123	19.1855	0
P40319	Elongation of fatty acids protein 3 OS=Saccharomyces cerevisiae (strain ATCC 204508 / S288c) OX=559292 GN=ELO3 PE=1 SV=1 - [ELO3_YEAST]	6.0857	4.93	1	1	1	2	345	39.4399	9.30518
	A2	Sequence	# PSMs	# Proteins	# Protein Groups	Protein Group Accessions	Modifications	ΔCn	q-Value	PEP	XCorr	Charge	MH+ [Da]	ΔM [ppm]	RT [min]	# Missed Cleavages
	High	ESEVSGSVASGSSTGVK	2	1	1	P40319		0	0	3.49e-11	3.3102	2	1567.75	0.944061	13.6281	0
P18480	SWI/SNF chromatin-remodeling complex subunit SNF5 OS=Saccharomyces cerevisiae (strain ATCC 204508 / S288c) OX=559292 GN=SNF5 PE=1 SV=3 - [SNF5_YEAST]	5.87467	1.44	1	1	1	2	905	102.48	8.27979
	A2	Sequence	# PSMs	# Proteins	# Protein Groups	Protein Group Accessions	Modifications	ΔCn	q-Value	PEP	XCorr	Charge	MH+ [Da]	ΔM [ppm]	RT [min]	# Missed Cleavages
	High	GQQTAQTQLEQQR	2	1	1	P18480		0	0	1.752e-08	3.42636	2	1515.75	2.06939	13.1191	0
P32582	Cystathionine beta-synthase OS=Saccharomyces cerevisiae (strain ATCC 204508 / S288c) OX=559292 GN=CYS4 PE=1 SV=1 - [CBS_YEAST]	5.73875	5.52	1	2	2	2	507	55.9874	6.69775
	A2	Sequence	# PSMs	# Proteins	# Protein Groups	Protein Group Accessions	Modifications	ΔCn	q-Value	PEP	XCorr	Charge	MH+ [Da]	ΔM [ppm]	RT [min]	# Missed Cleavages
	High	AVVAGAGTGGTISGISK	1	1	1	P32582		0	0	2.363e-09	3.0273	2	1445.8	0.776989	20.2345	0
	High	SMVEEAEASGR	1	1	1	P32582		0	0	0.0003972	2.71145	2	1165.51	-2.53325	16.2652	0
P38013	Peroxiredoxin AHP1 OS=Saccharomyces cerevisiae (strain ATCC 204508 / S288c) OX=559292 GN=AHP1 PE=1 SV=4 - [AHP1_YEAST]	5.42806	16.48	1	2	2	2	176	19.1026	5.16064
	A2	Sequence	# PSMs	# Proteins	# Protein Groups	Protein Group Accessions	Modifications	ΔCn	q-Value	PEP	XCorr	Charge	MH+ [Da]	ΔM [ppm]	RT [min]	# Missed Cleavages
	High	ETNPGTDVTVSSVESVLAHL	1	1	1	P38013		0	0	7.289e-07	3.22247	2	2055.03	1.93792	44.6308	0
	High	MPQTVEWSK	1	1	1	P38013		0	0	0.001887	2.20558	2	1105.53	-6.95249	21.0023	0
P05694	5-methyltetrahydropteroyltriglutamate--homocysteine methyltransferase OS=Saccharomyces cerevisiae (strain ATCC 204508 / S288c) OX=559292 GN=MET6 PE=1 SV=4 - [METE_YEAST]	5.41161	3.78	1	2	2	2	767	85.8067	6.46826
	A2	Sequence	# PSMs	# Proteins	# Protein Groups	Protein Group Accessions	Modifications	ΔCn	q-Value	PEP	XCorr	Charge	MH+ [Da]	ΔM [ppm]	RT [min]	# Missed Cleavages
	High	VFNLPLFPTTTIGSFPQTK	1	1	1	P05694		0	0	6.653e-06	3.18232	2	2108.15	3.30361	44.334	0
	High	VIQVDEPALR	1	1	1	P05694		0	0	0.0008094	2.22928	2	1139.64	0.583011	22.7805	0
P46655	Glutamate--tRNA ligase, cytoplasmic OS=Saccharomyces cerevisiae (strain ATCC 204508 / S288c) OX=559292 GN=GUS1 PE=1 SV=3 - [SYEC_YEAST]	5.304	1.55	1	1	1	2	708	80.7918	7.53271
	A2	Sequence	# PSMs	# Proteins	# Protein Groups	Protein Group Accessions	Modifications	ΔCn	q-Value	PEP	XCorr	Charge	MH+ [Da]	ΔM [ppm]	RT [min]	# Missed Cleavages
	High	LDDATEDVFNK	2	1	1	P46655		0	0	1.337e-06	2.67738	2	1266.58	-5.98715	21.7257	0
A6ZN26	Eukaryotic translation initiation factor 3 subunit C OS=Saccharomyces cerevisiae (strain YJM789) OX=307796 GN=NIP1 PE=3 SV=1 - [EIF3C_YEAS7]	5.26704	1.72	2	1	1	2	812	93.163	4.99561
	A2	Sequence	# PSMs	# Proteins	# Protein Groups	Protein Group Accessions	Modifications	ΔCn	q-Value	PEP	XCorr	Charge	MH+ [Da]	ΔM [ppm]	RT [min]	# Missed Cleavages
	High	ISLNSSNNASADER	2	2	1	A6ZN26		0	0	1.696e-09	3.23677	2	1477.69	-0.419515	14.861	0
P06168	Ketol-acid reductoisomerase, mitochondrial OS=Saccharomyces cerevisiae (strain ATCC 204508 / S288c) OX=559292 GN=ILV5 PE=1 SV=1 - [ILV5_YEAST]	4.97936	5.32	1	2	2	2	395	44.3407	9.0415
	A2	Sequence	# PSMs	# Proteins	# Protein Groups	Protein Group Accessions	Modifications	ΔCn	q-Value	PEP	XCorr	Charge	MH+ [Da]	ΔM [ppm]	RT [min]	# Missed Cleavages
	High	EVNSDLYGER	1	1	1	P06168		0	0	0.001088	2.63551	2	1181.54	0.336399	17.0621	0
	High	SLEFNSQPDYR	1	1	1	P06168		0	0	3.409e-05	2.34385	2	1355.62	1.12996	22.2845	0
P0CX82	60S ribosomal protein L19-A OS=Saccharomyces cerevisiae (strain ATCC 204508 / S288c) OX=559292 GN=RPL19A PE=1 SV=1 - [RL19A_YEAST]	4.87851	5.29	1	1	1	2	189	21.6911	11.356
	A2	Sequence	# PSMs	# Proteins	# Protein Groups	Protein Group Accessions	Modifications	ΔCn	q-Value	PEP	XCorr	Charge	MH+ [Da]	ΔM [ppm]	RT [min]	# Missed Cleavages
	High	LAASVVGVGK	2	1	1	P0CX82		0	0	5.174e-07	2.54899	2	900.553	1.65644	18.2777	0
P53735	Protein ZRG17 OS=Saccharomyces cerevisiae (strain ATCC 204508 / S288c) OX=559292 GN=ZRG17 PE=1 SV=1 - [ZRG17_YEAST]	4.81597	3.47	1	1	1	2	605	67.4186	7.13721
	A2	Sequence	# PSMs	# Proteins	# Protein Groups	Protein Group Accessions	Modifications	ΔCn	q-Value	PEP	XCorr	Charge	MH+ [Da]	ΔM [ppm]	RT [min]	# Missed Cleavages
	High	TGFLNSAGFTENPTTIKNmIK	2	1	1	P53735	M19(Oxidation)	0	0.909	1	2.30304	3	2300.17	2.9974	43.6367	1
P33892	eIF-2-alpha kinase activator GCN1 OS=Saccharomyces cerevisiae (strain ATCC 204508 / S288c) OX=559292 GN=GCN1 PE=1 SV=1 - [GCN1_YEAST]	4.72254	0.86	1	2	2	2	2672	296.513	5.2749
	A2	Sequence	# PSMs	# Proteins	# Protein Groups	Protein Group Accessions	Modifications	ΔCn	q-Value	PEP	XCorr	Charge	MH+ [Da]	ΔM [ppm]	RT [min]	# Missed Cleavages
	High	VDPLVIELVTGAK	1	1	1	P33892		0	0	7.897e-07	2.76398	2	1353.81	4.69202	44.2491	0
	High	LLDTLSDESK	1	1	1	P33892		0	0	0.0001444	1.95856	2	1120.57	-0.628193	19.7445	0
P38766	ATP-dependent DNA helicase RRM3 OS=Saccharomyces cerevisiae (strain ATCC 204508 / S288c) OX=559292 GN=RRM3 PE=1 SV=1 - [RRM3_YEAST]	4.69793	3.6	1	1	1	2	723	81.5302	9.68604
	A2	Sequence	# PSMs	# Proteins	# Protein Groups	Protein Group Accessions	Modifications	ΔCn	q-Value	PEP	XCorr	Charge	MH+ [Da]	ΔM [ppm]	RT [min]	# Missed Cleavages
	High	EVTSVKSNSRQLSFTSTINIEDSSmK	2	1	1	P38766	M25(Oxidation)	0	0.922	1	2.29878	2	2904.45	8.47548	42.023	2
P46672	tRNA-aminoacylation cofactor ARC1 OS=Saccharomyces cerevisiae (strain ATCC 204508 / S288c) OX=559292 GN=ARC1 PE=1 SV=2 - [ARC1_YEAST]	4.68022	2.66	1	1	1	2	376	42.0579	7.88428
	A2	Sequence	# PSMs	# Proteins	# Protein Groups	Protein Group Accessions	Modifications	ΔCn	q-Value	PEP	XCorr	Charge	MH+ [Da]	ΔM [ppm]	RT [min]	# Missed Cleavages
	High	VASIANAQVR	2	1	1	P46672		0	0	1.153e-06	2.63282	2	1028.59	0.467999	14.882	0
P45978	Protein SCD6 OS=Saccharomyces cerevisiae (strain ATCC 204508 / S288c) OX=559292 GN=SCD6 PE=1 SV=1 - [SCD6_YEAST]	4.6797	3.72	1	1	1	2	349	39.1658	7.41553
	A2	Sequence	# PSMs	# Proteins	# Protein Groups	Protein Group Accessions	Modifications	ΔCn	q-Value	PEP	XCorr	Charge	MH+ [Da]	ΔM [ppm]	RT [min]	# Missed Cleavages
	High	STPQDTNVNSQSR	2	1	1	P45978		0	0	1.916e-07	2.40044	2	1433.66	1.6857	9.01556	0
P49166	60S ribosomal protein L37-A OS=Saccharomyces cerevisiae (strain ATCC 204508 / S288c) OX=559292 GN=RPL37A PE=1 SV=2 - [RL37A_YEAST]	4.62724	12.5	1	1	1	2	88	9.844	11.6343
	A2	Sequence	# PSMs	# Proteins	# Protein Groups	Protein Group Accessions	Modifications	ΔCn	q-Value	PEP	XCorr	Charge	MH+ [Da]	ΔM [ppm]	RT [min]	# Missed Cleavages
	High	TcSScGYPAAK	2	1	1	P49166	C2(Carbamidomethyl); C5(Carbamidomethyl)	0	0	7.221e-07	2.49975	2	1201.5	-0.247398	9.27537	0
O14467	Multiprotein-bridging factor 1 OS=Saccharomyces cerevisiae (strain ATCC 204508 / S288c) OX=559292 GN=MBF1 PE=1 SV=2 - [MBF1_YEAST]	4.62143	7.95	1	1	1	2	151	16.3938	10.6089
	A2	Sequence	# PSMs	# Proteins	# Protein Groups	Protein Group Accessions	Modifications	ΔCn	q-Value	PEP	XCorr	Charge	MH+ [Da]	ΔM [ppm]	RT [min]	# Missed Cleavages
	High	GNNIGSPLGAPK	2	1	1	O14467		0	0	0.0003298	2.42311	2	1124.6	-2.5221	18.367	0
Q06839	PX domain-containing protein YPR097W OS=Saccharomyces cerevisiae (strain ATCC 204508 / S288c) OX=559292 GN=YPR097W PE=1 SV=2 - [YP097_YEAST]	4.60607	1.68	1	1	1	2	1073	123.006	5.78271
	A2	Sequence	# PSMs	# Proteins	# Protein Groups	Protein Group Accessions	Modifications	ΔCn	q-Value	PEP	XCorr	Charge	MH+ [Da]	ΔM [ppm]	RT [min]	# Missed Cleavages
	High	cQLDYEIGKLNDQFALRK	2	1	1	Q06839	C1(Carbamidomethyl)	0	0.925	1	2.51995	2	2211.11	-6.02987	43.2717	2
Q02326	60S ribosomal protein L6-A OS=Saccharomyces cerevisiae (strain ATCC 204508 / S288c) OX=559292 GN=RPL6A PE=1 SV=2 - [RL6A_YEAST]	4.59507	14.77	1	1	2	2	176	19.9491	10.0962
	A2	Sequence	# PSMs	# Proteins	# Protein Groups	Protein Group Accessions	Modifications	ΔCn	q-Value	PEP	XCorr	Charge	MH+ [Da]	ΔM [ppm]	RT [min]	# Missed Cleavages
	High	ASLVPGTVLILLAGR	1	2	2	Q02326;P05739		0	0	6.024e-09	2.44233	2	1479.93	-0.15311	44.7103	0
	High	EANLFPEQQNK	1	1	1	Q02326		0	0.004	0.04414	2.15275	2	1317.64	1.16402	19.717	0
P14832	Peptidyl-prolyl cis-trans isomerase OS=Saccharomyces cerevisiae (strain ATCC 204508 / S288c) OX=559292 GN=CPR1 PE=1 SV=3 - [CYPH_YEAST]	4.43997	8.02	1	1	1	2	162	17.3797	7.44482
	A2	Sequence	# PSMs	# Proteins	# Protein Groups	Protein Group Accessions	Modifications	ΔCn	q-Value	PEP	XCorr	Charge	MH+ [Da]	ΔM [ppm]	RT [min]	# Missed Cleavages
	High	KVESLGSPSGATK	2	1	1	P14832		0	0	1.566e-05	2.40024	2	1260.68	1.56485	11.0248	1
P15019	Transaldolase OS=Saccharomyces cerevisiae (strain ATCC 204508 / S288c) OX=559292 GN=TAL1 PE=1 SV=4 - [TAL1_YEAST]	4.42003	5.97	2	2	2	2	335	37.0134	6.43018
	A2	Sequence	# PSMs	# Proteins	# Protein Groups	Protein Group Accessions	Modifications	ΔCn	q-Value	PEP	XCorr	Charge	MH+ [Da]	ΔM [ppm]	RT [min]	# Missed Cleavages
	High	TTEEQVENAVDR	1	1	1	P15019		0	0	8.237e-06	2.42964	2	1390.65	1.08036	19.4314	0
	High	VSTEVDAR	1	2	1	P15019		0	0	0.001439	1.99039	2	876.442	-0.133608	8.91266	0
P41697	Bud site selection protein 6 OS=Saccharomyces cerevisiae (strain ATCC 204508 / S288c) OX=559292 GN=BUD6 PE=1 SV=1 - [BUD6_YEAST]	4.39583	4.57	1	1	2	2	788	88.7615	7.78174
	A2	Sequence	# PSMs	# Proteins	# Protein Groups	Protein Group Accessions	Modifications	ΔCn	q-Value	PEP	XCorr	Charge	MH+ [Da]	ΔM [ppm]	RT [min]	# Missed Cleavages
	High	VNSTSTGTPSAQSAEATLTKPR	1	1	1	P41697		0	0.88	1	2.45045	2	2204.11	-1.17087	43.0628	0
	High	VDMSDVGDVPmALR	1	1	1	P41697	M11(Oxidation)	0.4413			1.94538	2	1520.71	0.545676	20.8158	0
P00445	Superoxide dismutase [Cu-Zn] OS=Saccharomyces cerevisiae (strain ATCC 204508 / S288c) OX=559292 GN=SOD1 PE=1 SV=2 - [SODC_YEAST]	4.36986	6.49	1	1	1	2	154	15.8449	5.99854
	A2	Sequence	# PSMs	# Proteins	# Protein Groups	Protein Group Accessions	Modifications	ΔCn	q-Value	PEP	XCorr	Charge	MH+ [Da]	ΔM [ppm]	RT [min]	# Missed Cleavages
	High	LIGPTSVVGR	2	1	1	P00445		0	0	4.398e-05	2.3023	2	998.597	-2.69884	22.3798	0
P0C0T4	40S ribosomal protein S25-B OS=Saccharomyces cerevisiae (strain ATCC 204508 / S288c) OX=559292 GN=RPS25B PE=1 SV=1 - [RS25B_YEAST]	4.33939	18.52	2	2	2	2	108	12.0018	10.3159
	A2	Sequence	# PSMs	# Proteins	# Protein Groups	Protein Group Accessions	Modifications	ΔCn	q-Value	PEP	XCorr	Charge	MH+ [Da]	ΔM [ppm]	RT [min]	# Missed Cleavages
	High	AQHAVILDQEK	1	2	1	P0C0T4		0	0	2.244e-07	2.27933	2	1251.67	0.199647	14.069	0
	High	EGIIKPISK	1	2	1	P0C0T4		0	0	0.003927	2.06006	2	984.609	0.198137	15.7524	0
P40106	Glycerol-1-phosphate phosphohydrolase 2 OS=Saccharomyces cerevisiae (strain ATCC 204508 / S288c) OX=559292 GN=GPP2 PE=1 SV=1 - [GPP2_YEAST]	4.32444	6	2	1	1	2	250	27.7963	6.16357
	A2	Sequence	# PSMs	# Proteins	# Protein Groups	Protein Group Accessions	Modifications	ΔCn	q-Value	PEP	XCorr	Charge	MH+ [Da]	ΔM [ppm]	RT [min]	# Missed Cleavages
	High	VVVFEDAPAGIAAGK	2	2	1	P40106		0	0	5.611e-05	2.34931	2	1443.79	1.30152	27.6299	0
Q06680	Condensin complex subunit 3 OS=Saccharomyces cerevisiae (strain ATCC 204508 / S288c) OX=559292 GN=YCG1 PE=1 SV=2 - [CND3_YEAST]	4.28916	1.45	1	1	1	2	1035	117.778	4.89404
	A2	Sequence	# PSMs	# Proteins	# Protein Groups	Protein Group Accessions	Modifications	ΔCn	q-Value	PEP	XCorr	Charge	MH+ [Da]	ΔM [ppm]	RT [min]	# Missed Cleavages
	High	TLVASIQNDPSAEVR	2	1	1	Q06680		0	0.666	1	2.06486	2	1599.84	1.70147	43.4392	0
P25443	40S ribosomal protein S2 OS=Saccharomyces cerevisiae (strain ATCC 204508 / S288c) OX=559292 GN=RPS2 PE=1 SV=3 - [RS2_YEAST]	4.26344	7.09	1	2	2	2	254	27.433	10.4331
	A2	Sequence	# PSMs	# Proteins	# Protein Groups	Protein Group Accessions	Modifications	ΔCn	q-Value	PEP	XCorr	Charge	MH+ [Da]	ΔM [ppm]	RT [min]	# Missed Cleavages
	High	GSGIVASPAVK	1	1	1	P25443		0	0	0.0003544	2.25906	2	985.561	-6.80788	15.2167	0
	High	TLENTLK	1	1	1	P25443		0	0.003	0.03299	2.00439	2	818.462	0.296204	14.5691	0
P53344	Protein COS6 OS=Saccharomyces cerevisiae (strain ATCC 204508 / S288c) OX=559292 GN=COS6 PE=1 SV=1 - [COS6_YEAST]	4.26247	5.51	6	2	2	2	381	45.6486	9.01221
	A2	Sequence	# PSMs	# Proteins	# Protein Groups	Protein Group Accessions	Modifications	ΔCn	q-Value	PEP	XCorr	Charge	MH+ [Da]	ΔM [ppm]	RT [min]	# Missed Cleavages
	High	MIVLSVKmEHK	1	3	1	P53344	M8(Oxidation)	0	0.68	1	2.11743	2	1330.72	-4.77066	44.0271	1
	High	MKENELKNEK	1	5	1	P53344		0.0183	0.858	1	2.14503	2	1262.63	-5.65852	13.2515	2
P53252	Sphingolipid long chain base-responsive protein PIL1 OS=Saccharomyces cerevisiae (strain ATCC 204508 / S288c) OX=559292 GN=PIL1 PE=1 SV=1 - [PIL1_YEAST]	4.19694	2.95	1	1	1	2	339	38.3261	4.62744
	A2	Sequence	# PSMs	# Proteins	# Protein Groups	Protein Group Accessions	Modifications	ΔCn	q-Value	PEP	XCorr	Charge	MH+ [Da]	ΔM [ppm]	RT [min]	# Missed Cleavages
	High	DIEGSVQPSR	2	1	1	P53252		0	0	0.0007838	2.17158	2	1087.54	0.793156	14.4777	0
P19097	Fatty acid synthase subunit alpha OS=Saccharomyces cerevisiae (strain ATCC 204508 / S288c) OX=559292 GN=FAS2 PE=1 SV=2 - [FAS2_YEAST]	4.17777	0.42	1	1	1	2	1887	206.818	5.43994
	A2	Sequence	# PSMs	# Proteins	# Protein Groups	Protein Group Accessions	Modifications	ΔCn	q-Value	PEP	XCorr	Charge	MH+ [Da]	ΔM [ppm]	RT [min]	# Missed Cleavages
	High	EVASLPNK	2	1	1	P19097		0	0	0.001327	2.18542	2	857.473	0.727644	13.0685	0
Q12230	Sphingolipid long chain base-responsive protein LSP1 OS=Saccharomyces cerevisiae (strain ATCC 204508 / S288c) OX=559292 GN=LSP1 PE=1 SV=1 - [LSP1_YEAST]	4.14559	5.87	1	2	2	2	341	38.048	4.70361
	A2	Sequence	# PSMs	# Proteins	# Protein Groups	Protein Group Accessions	Modifications	ΔCn	q-Value	PEP	XCorr	Charge	MH+ [Da]	ΔM [ppm]	RT [min]	# Missed Cleavages
	High	IPVLEQELVR	1	1	1	Q12230		0	0	0.0001281	2.23453	2	1195.7	0.267861	42.5797	0
	High	NIEASVQPSR	1	1	1	Q12230		0	0	0.001274	1.91106	2	1100.57	0.549404	14.2956	0
P32915	Protein transport protein SEC61 OS=Saccharomyces cerevisiae (strain ATCC 204508 / S288c) OX=559292 GN=SEC61 PE=1 SV=1 - [SC61A_YEAST]	4.14147	2.29	1	1	1	2	480	52.9025	9.34912
	A2	Sequence	# PSMs	# Proteins	# Protein Groups	Protein Group Accessions	Modifications	ΔCn	q-Value	PEP	XCorr	Charge	MH+ [Da]	ΔM [ppm]	RT [min]	# Missed Cleavages
	High	AFAPTTVNSGR	2	1	1	P32915		0	0	0.002691	2.10197	2	1120.58	2.31554	16.5611	0
P09734	Tubulin alpha-3 chain OS=Saccharomyces cerevisiae (strain ATCC 204508 / S288c) OX=559292 GN=TUB3 PE=1 SV=1 - [TBA3_YEAST]	4.11559	3.82	2	2	2	2	445	49.6625	5.16064
	A2	Sequence	# PSMs	# Proteins	# Protein Groups	Protein Group Accessions	Modifications	ΔCn	q-Value	PEP	XCorr	Charge	MH+ [Da]	ΔM [ppm]	RT [min]	# Missed Cleavages
	High	EDLAALER	1	2	1	P09734		0	0	0.0001813	1.92729	2	916.474	0.339542	19.6737	0
	High	EIVDEVEER	1	1	1	P09734		0	0.001	0.004276	2.1883	2	1117.54	5.40399	18.3465	0
A6ZPE5	Nucleolar protein 58 OS=Saccharomyces cerevisiae (strain YJM789) OX=307796 GN=NOP58 PE=3 SV=1 - [NOP58_YEAS7]	4.07666	3.33	2	2	2	2	511	56.9213	8.93896
	A2	Sequence	# PSMs	# Proteins	# Protein Groups	Protein Group Accessions	Modifications	ΔCn	q-Value	PEP	XCorr	Charge	MH+ [Da]	ΔM [ppm]	RT [min]	# Missed Cleavages
	High	IVTDSVAYAR	1	2	1	A6ZPE5		0	0	7.192e-06	2.1235	2	1094.59	1.61863	17.9062	0
	High	LSQLEGR	1	2	1	A6ZPE5		0	0.003	0.0186	1.95316	2	802.442	-0.103821	11.2984	0
P38708	Putative proline--tRNA ligase YHR020W OS=Saccharomyces cerevisiae (strain ATCC 204508 / S288c) OX=559292 GN=YHR020W PE=1 SV=1 - [YHI0_YEAST]	4.068	2.33	1	2	2	2	688	77.3374	6.40479
	A2	Sequence	# PSMs	# Proteins	# Protein Groups	Protein Group Accessions	Modifications	ΔCn	q-Value	PEP	XCorr	Charge	MH+ [Da]	ΔM [ppm]	RT [min]	# Missed Cleavages
	High	QAFQSESAR	1	1	1	P38708		0	0	2.017e-05	1.99276	2	1023.49	-0.27971	9.56658	0
	High	NQVVVVR	1	1	1	P38708		0	0.003	0.03455	2.07524	2	813.494	-0.47981	12.907	0
P53319	6-phosphogluconate dehydrogenase, decarboxylating 2 OS=Saccharomyces cerevisiae (strain ATCC 204508 / S288c) OX=559292 GN=GND2 PE=1 SV=1 - [6PGD2_YEAST]	4.05809	5.69	2	2	2	2	492	53.8887	7.29834
	A2	Sequence	# PSMs	# Proteins	# Protein Groups	Protein Group Accessions	Modifications	ΔCn	q-Value	PEP	XCorr	Charge	MH+ [Da]	ΔM [ppm]	RT [min]	# Missed Cleavages
	High	LPANLLQAQR	1	2	1	P53319		0	0	0.0003382	2.03025	2	1123.66	-0.452858	23.6017	0
	High	FGPSLmPGGSAEAWPHIK	1	1	1	P53319	M6(Oxidation)	0	0.913	1	2.02784	2	1897.92	-3.96293	41.9101	0
P15938	Pre-mRNA-splicing factor ATP-dependent RNA helicase PRP16 OS=Saccharomyces cerevisiae (strain ATCC 204508 / S288c) OX=559292 GN=PRP16 PE=1 SV=2 - [PRP16_YEAST]	4.04819	1.03	1	1	1	2	1071	121.576	8.20654
	A2	Sequence	# PSMs	# Proteins	# Protein Groups	Protein Group Accessions	Modifications	ΔCn	q-Value	PEP	XCorr	Charge	MH+ [Da]	ΔM [ppm]	RT [min]	# Missed Cleavages
	High	VEDDIDINIRR	2	1	1	P15938		0	0.909	1	1.94551	2	1357.72	9.52111	41.9152	1
P10659	S-adenosylmethionine synthase 1 OS=Saccharomyces cerevisiae (strain ATCC 204508 / S288c) OX=559292 GN=SAM1 PE=1 SV=2 - [METK1_YEAST]	4.04797	4.71	2	2	2	2	382	41.7921	5.22412
	A2	Sequence	# PSMs	# Proteins	# Protein Groups	Protein Group Accessions	Modifications	ΔCn	q-Value	PEP	XCorr	Charge	MH+ [Da]	ΔM [ppm]	RT [min]	# Missed Cleavages
	High	LNMAMADAR	1	2	1	P10659		0	0	0.0005704	2.12944	2	992.465	-0.259839	18.7779	0
	High	SLVAAGLcK	1	2	1	P10659	C8(Carbamidomethyl)	0	0.001	0.008071	1.91853	2	918.506	-1.55805	19.3848	0
P11154	Pyruvate carboxylase 1 OS=Saccharomyces cerevisiae (strain ATCC 204508 / S288c) OX=559292 GN=PYC1 PE=1 SV=2 - [PYC1_YEAST]	3.9944	2.12	2	2	2	2	1178	130.018	6.22705
	A2	Sequence	# PSMs	# Proteins	# Protein Groups	Protein Group Accessions	Modifications	ΔCn	q-Value	PEP	XCorr	Charge	MH+ [Da]	ΔM [ppm]	RT [min]	# Missed Cleavages
	High	NAGTAEFLVDNQNR	1	2	1	P11154		0	0	1.555e-05	2.06276	2	1548.74	2.9813	23.0255	0
	High	EGDDVADAFQR	1	2	1	P11154		0	0.002	0.01426	1.93164	2	1222.53	-2.6341	21.0876	0
B3LTZ3	Autophagy-related protein 32 OS=Saccharomyces cerevisiae (strain RM11-1a) OX=285006 GN=ATG32 PE=3 SV=1 - [ATG32_YEAS1]	3.98121	2.46	2	1	1	2	529	58.9012	7.04932
	A2	Sequence	# PSMs	# Proteins	# Protein Groups	Protein Group Accessions	Modifications	ΔCn	q-Value	PEP	XCorr	Charge	MH+ [Da]	ΔM [ppm]	RT [min]	# Missed Cleavages
	High	SLTSSTNSFVmPK	2	2	1	B3LTZ3	M11(Oxidation)	0	0.319	1	2.03344	2	1414.69	2.47669	29.3359	0
Q99314	Something about silencing protein 5 OS=Saccharomyces cerevisiae (strain ATCC 204508 / S288c) OX=559292 GN=SAS5 PE=1 SV=1 - [SAS5_YEAST]	3.96769	8.87	1	1	1	3	248	28.9998	5.96045
	A2	Sequence	# PSMs	# Proteins	# Protein Groups	Protein Group Accessions	Modifications	ΔCn	q-Value	PEP	XCorr	Charge	MH+ [Da]	ΔM [ppm]	RT [min]	# Missed Cleavages
	High	WQMELLmLDATGKEVEPTILSK	3	1	1	Q99314	M7(Oxidation)	0	0.9	1	1.91066	2	2548.3	0.436737	41.2909	1
P07149	Fatty acid synthase subunit beta OS=Saccharomyces cerevisiae (strain ATCC 204508 / S288c) OX=559292 GN=FAS1 PE=1 SV=2 - [FAS1_YEAST]	3.9175	0.39	1	1	1	2	2051	228.547	5.92236
	A2	Sequence	# PSMs	# Proteins	# Protein Groups	Protein Group Accessions	Modifications	ΔCn	q-Value	PEP	XCorr	Charge	MH+ [Da]	ΔM [ppm]	RT [min]	# Missed Cleavages
	High	AAQDVWNR	2	1	1	P07149		0	0	0.001093	2.01462	2	959.468	-1.01088	16.8606	0
P0C0W1	40S ribosomal protein S22-A OS=Saccharomyces cerevisiae (strain ATCC 204508 / S288c) OX=559292 GN=RPS22A PE=1 SV=2 - [RS22A_YEAST]	3.76534	12.31	2	1	1	1	130	14.6169	9.93506
	A2	Sequence	# PSMs	# Proteins	# Protein Groups	Protein Group Accessions	Modifications	ΔCn	q-Value	PEP	XCorr	Charge	MH+ [Da]	ΔM [ppm]	RT [min]	# Missed Cleavages
	High	SSVLADALNAINNAEK	1	2	1	P0C0W1		0	0	7.269e-08	3.76534	2	1629.85	2.67455	44.2025	0
P47176	Branched-chain-amino-acid aminotransferase, cytosolic OS=Saccharomyces cerevisiae (strain ATCC 204508 / S288c) OX=559292 GN=BAT2 PE=1 SV=1 - [BCA2_YEAST]	3.4089	4.52	2	1	1	1	376	41.5983	7.29834
	A2	Sequence	# PSMs	# Proteins	# Protein Groups	Protein Group Accessions	Modifications	ΔCn	q-Value	PEP	XCorr	Charge	MH+ [Da]	ΔM [ppm]	RT [min]	# Missed Cleavages
	High	ELVTAPLDGTILEGVTR	1	2	1	P47176		0	0	1.547e-08	3.4089	2	1783.98	-0.793735	43.4791	0
Q04461	Uncharacterized protein YMR111C OS=Saccharomyces cerevisiae (strain ATCC 204508 / S288c) OX=559292 GN=YMR111C PE=1 SV=1 - [YM01_YEAST]	3.39107	5.19	1	1	1	1	462	52.3381	7.03467
	A2	Sequence	# PSMs	# Proteins	# Protein Groups	Protein Group Accessions	Modifications	ΔCn	q-Value	PEP	XCorr	Charge	MH+ [Da]	ΔM [ppm]	RT [min]	# Missed Cleavages
	High	LGNNTFKGHHcRLSMSQLYEYFSK	1	1	1	Q04461	C11(Carbamidomethyl)	0	0.925	1	3.39107	3	2917.4	5.85341	41.6098	2
P53044	Ubiquitin fusion degradation protein 1 OS=Saccharomyces cerevisiae (strain ATCC 204508 / S288c) OX=559292 GN=UFD1 PE=1 SV=1 - [UFD1_YEAST]	3.14083	4.43	1	1	1	1	361	39.7853	6.21436
	A2	Sequence	# PSMs	# Proteins	# Protein Groups	Protein Group Accessions	Modifications	ΔCn	q-Value	PEP	XCorr	Charge	MH+ [Da]	ΔM [ppm]	RT [min]	# Missed Cleavages
	High	QDIKDmKITFDGEPAK	1	1	1	P53044	M6(Oxidation)	0	0.54	1	3.14083	2	1851.93	8.97676	43.7672	2
P05319	60S acidic ribosomal protein P2-alpha OS=Saccharomyces cerevisiae (strain ATCC 204508 / S288c) OX=559292 GN=RPP2A PE=1 SV=1 - [RLA2_YEAST]	3.08674	11.32	1	1	1	1	106	10.7392	4.04346
	A2	Sequence	# PSMs	# Proteins	# Protein Groups	Protein Group Accessions	Modifications	ΔCn	q-Value	PEP	XCorr	Charge	MH+ [Da]	ΔM [ppm]	RT [min]	# Missed Cleavages
	High	SVDELITEGNEK	1	1	1	P05319		0	0	0.0001107	3.08674	2	1333.65	2.47858	21.8533	0
P49167	60S ribosomal protein L38 OS=Saccharomyces cerevisiae (strain ATCC 204508 / S288c) OX=559292 GN=RPL38 PE=1 SV=1 - [RL38_YEAST]	3.0501	19.23	1	1	1	1	78	8.8211	10.9312
	A2	Sequence	# PSMs	# Proteins	# Protein Groups	Protein Group Accessions	Modifications	ΔCn	q-Value	PEP	XCorr	Charge	MH+ [Da]	ΔM [ppm]	RT [min]	# Missed Cleavages
	High	GSSSLYTLVINDAGK	1	1	1	P49167		0	0	0.0001662	3.0501	2	1524.79	2.14945	42.2182	0
P04807	Hexokinase-2 OS=Saccharomyces cerevisiae (strain ATCC 204508 / S288c) OX=559292 GN=HXK2 PE=1 SV=4 - [HXKB_YEAST]	2.97409	4.32	1	1	1	1	486	53.9084	5.30029
	A2	Sequence	# PSMs	# Proteins	# Protein Groups	Protein Group Accessions	Modifications	ΔCn	q-Value	PEP	XCorr	Charge	MH+ [Da]	ΔM [ppm]	RT [min]	# Missed Cleavages
	High	IVPAEDGSGAGAAVIAALAQK	1	1	1	P04807		0	0	0.003084	2.97409	3	1909.04	-0.834241	42.7697	0
P26786	40S ribosomal protein S7-A OS=Saccharomyces cerevisiae (strain ATCC 204508 / S288c) OX=559292 GN=RPS7A PE=1 SV=4 - [RS7A_YEAST]	2.95619	7.37	1	1	1	1	190	21.609	9.83252
	A2	Sequence	# PSMs	# Proteins	# Protein Groups	Protein Group Accessions	Modifications	ΔCn	q-Value	PEP	XCorr	Charge	MH+ [Da]	ΔM [ppm]	RT [min]	# Missed Cleavages
	High	ILEDLVFPTEIVGK	1	1	1	P26786		0	0	4.297e-06	2.95619	2	1572.89	2.51783	44.0309	0
P12385	Eukaryotic peptide chain release factor subunit 1 OS=Saccharomyces cerevisiae (strain ATCC 204508 / S288c) OX=559292 GN=SUP45 PE=1 SV=2 - [ERF1_YEAST]	2.94659	2.97	1	1	1	1	437	48.975	5.04639
	A2	Sequence	# PSMs	# Proteins	# Protein Groups	Protein Group Accessions	Modifications	ΔCn	q-Value	PEP	XCorr	Charge	MH+ [Da]	ΔM [ppm]	RT [min]	# Missed Cleavages
	High	MLTDEYGTASNIK	1	1	1	P12385		0	0	8.421e-08	2.94659	2	1442.69	1.46881	21.8792	0
P26637	Leucine--tRNA ligase, cytoplasmic OS=Saccharomyces cerevisiae (strain ATCC 204508 / S288c) OX=559292 GN=CDC60 PE=1 SV=1 - [SYLC_YEAST]	2.92933	1.19	1	1	1	1	1090	124.063	5.84619
	A2	Sequence	# PSMs	# Proteins	# Protein Groups	Protein Group Accessions	Modifications	ΔCn	q-Value	PEP	XCorr	Charge	MH+ [Da]	ΔM [ppm]	RT [min]	# Missed Cleavages
	High	EVLGNQTSVQNAK	1	1	1	P26637		0	0	1.848e-07	2.92933	2	1387.72	-0.750129	14.1534	0
P02400	60S acidic ribosomal protein P2-beta OS=Saccharomyces cerevisiae (strain ATCC 204508 / S288c) OX=559292 GN=RPP2B PE=1 SV=2 - [RLA4_YEAST]	2.87689	12.73	1	1	1	1	110	11.0434	4.14502
	A2	Sequence	# PSMs	# Proteins	# Protein Groups	Protein Group Accessions	Modifications	ΔCn	q-Value	PEP	XCorr	Charge	MH+ [Da]	ΔM [ppm]	RT [min]	# Missed Cleavages
	High	AVVESVGAEVDEAR	1	1	1	P02400		0	0	8.511e-11	2.87689	2	1430.72	2.52783	22.0532	0
P37012	Phosphoglucomutase 2 OS=Saccharomyces cerevisiae (strain ATCC 204508 / S288c) OX=559292 GN=PGM2 PE=1 SV=1 - [PGM2_YEAST]	2.74969	2.11	2	1	1	1	569	63.0489	6.62451
	A2	Sequence	# PSMs	# Proteins	# Protein Groups	Protein Group Accessions	Modifications	ΔCn	q-Value	PEP	XCorr	Charge	MH+ [Da]	ΔM [ppm]	RT [min]	# Missed Cleavages
	High	LSGTGSSGATIR	1	2	1	P37012		0	0	4.823e-05	2.74969	2	1106.58	2.13609	12.3389	0
P04449	60S ribosomal protein L24-A OS=Saccharomyces cerevisiae (strain ATCC 204508 / S288c) OX=559292 GN=RPL24A PE=1 SV=1 - [RL24A_YEAST]	2.74182	9.03	2	1	1	1	155	17.6029	11.2827
	A2	Sequence	# PSMs	# Proteins	# Protein Groups	Protein Group Accessions	Modifications	ΔCn	q-Value	PEP	XCorr	Charge	MH+ [Da]	ΔM [ppm]	RT [min]	# Missed Cleavages
	High	AQRPITGASLDLIK	1	2	1	P04449		0	0	8.722e-06	2.74182	3	1482.87	1.25165	43.4681	0
Q08245	Protein ZEO1 OS=Saccharomyces cerevisiae (strain ATCC 204508 / S288c) OX=559292 GN=ZEO1 PE=1 SV=3 - [ZEO1_YEAST]	2.53663	9.73	1	1	1	1	113	12.5815	5.42725
	A2	Sequence	# PSMs	# Proteins	# Protein Groups	Protein Group Accessions	Modifications	ΔCn	q-Value	PEP	XCorr	Charge	MH+ [Da]	ΔM [ppm]	RT [min]	# Missed Cleavages
	High	AETAAQDVQQK	1	1	1	Q08245		0	0	7.713e-07	2.53663	2	1188.59	0.767365	8.46725	0
P01123	GTP-binding protein YPT1 OS=Saccharomyces cerevisiae (strain ATCC 204508 / S288c) OX=559292 GN=YPT1 PE=1 SV=2 - [YPT1_YEAST]	2.536	6.8	1	1	1	1	206	23.1996	5.32568
	A2	Sequence	# PSMs	# Proteins	# Protein Groups	Protein Group Accessions	Modifications	ΔCn	q-Value	PEP	XCorr	Charge	MH+ [Da]	ΔM [ppm]	RT [min]	# Missed Cleavages
	High	ESMSQQNLNETTQK	1	1	1	P01123		0	0	4.736e-07	2.536	2	1637.75	4.08514	13.7213	0
P38689	Ribose-phosphate pyrophosphokinase 3 OS=Saccharomyces cerevisiae (strain ATCC 204508 / S288c) OX=559292 GN=PRS3 PE=1 SV=1 - [KPR3_YEAST]	2.53384	2.81	1	1	1	1	320	35.1016	8.29443
	A2	Sequence	# PSMs	# Proteins	# Protein Groups	Protein Group Accessions	Modifications	ΔCn	q-Value	PEP	XCorr	Charge	MH+ [Da]	ΔM [ppm]	RT [min]	# Missed Cleavages
	High	AAEILLENR	1	1	1	P38689		0	0	9.273e-05	2.53384	2	1028.57	1.17962	21.6975	0
P53297	PAB1-binding protein 1 OS=Saccharomyces cerevisiae (strain ATCC 204508 / S288c) OX=559292 GN=PBP1 PE=1 SV=1 - [PBP1_YEAST]	2.53349	1.66	1	1	1	1	722	78.7321	6.91748
	A2	Sequence	# PSMs	# Proteins	# Protein Groups	Protein Group Accessions	Modifications	ΔCn	q-Value	PEP	XCorr	Charge	MH+ [Da]	ΔM [ppm]	RT [min]	# Missed Cleavages
	High	TVSPTTQISAGK	1	1	1	P53297		0	0	1.628e-05	2.53349	2	1189.65	3.00957	14.721	0
Q12363	Transcriptional modulator WTM1 OS=Saccharomyces cerevisiae (strain ATCC 204508 / S288c) OX=559292 GN=WTM1 PE=1 SV=1 - [WTM1_YEAST]	2.51818	2.75	1	1	1	1	437	48.353	5.36377
	A2	Sequence	# PSMs	# Proteins	# Protein Groups	Protein Group Accessions	Modifications	ΔCn	q-Value	PEP	XCorr	Charge	MH+ [Da]	ΔM [ppm]	RT [min]	# Missed Cleavages
	High	AAEAATTDLTYR	1	1	1	Q12363		0	0	8.163e-08	2.51818	2	1282.63	0.623818	18.5424	0
P00815	Histidine biosynthesis trifunctional protein OS=Saccharomyces cerevisiae (strain ATCC 204508 / S288c) OX=559292 GN=HIS4 PE=1 SV=3 - [HIS2_YEAST]	2.51391	1.38	1	1	1	1	799	87.6663	5.2876
	A2	Sequence	# PSMs	# Proteins	# Protein Groups	Protein Group Accessions	Modifications	ΔCn	q-Value	PEP	XCorr	Charge	MH+ [Da]	ΔM [ppm]	RT [min]	# Missed Cleavages
	High	LQDAPEESYTR	1	1	1	P00815		0	0	0.0003958	2.51391	2	1308.61	-0.330527	16.1116	0
P09064	Eukaryotic translation initiation factor 2 subunit beta OS=Saccharomyces cerevisiae (strain ATCC 204508 / S288c) OX=559292 GN=SUI3 PE=1 SV=2 - [IF2B_YEAST]	2.49748	3.51	1	1	1	1	285	31.5546	9.49561
	A2	Sequence	# PSMs	# Proteins	# Protein Groups	Protein Group Accessions	Modifications	ΔCn	q-Value	PEP	XCorr	Charge	MH+ [Da]	ΔM [ppm]	RT [min]	# Missed Cleavages
	High	TNNPELAGDR	1	1	1	P09064		0	0	0.0001241	2.49748	2	1086.52	0.245274	11.302	0
P22138	DNA-directed RNA polymerase I subunit RPA135 OS=Saccharomyces cerevisiae (strain ATCC 204508 / S288c) OX=559292 GN=RPA135 PE=1 SV=1 - [RPA2_YEAST]	2.49112	0.83	1	1	1	1	1203	135.656	7.6499
	A2	Sequence	# PSMs	# Proteins	# Protein Groups	Protein Group Accessions	Modifications	ΔCn	q-Value	PEP	XCorr	Charge	MH+ [Da]	ΔM [ppm]	RT [min]	# Missed Cleavages
	High	ISTQQSDVSR	1	1	1	P22138		0	0	2.129e-07	2.49112	2	1120.56	0.691522	9.47312	0
P25036	Subtilisin-like protease 3 OS=Saccharomyces cerevisiae (strain ATCC 204508 / S288c) OX=559292 GN=YSP3 PE=2 SV=2 - [YSP3_YEAST]	2.48046	5.02	1	1	1	1	478	52.0568	5.42725
	A2	Sequence	# PSMs	# Proteins	# Protein Groups	Protein Group Accessions	Modifications	ΔCn	q-Value	PEP	XCorr	Charge	MH+ [Da]	ΔM [ppm]	RT [min]	# Missed Cleavages
	High	ISNSSLQEEAPWGLHRVSHREKPK	1	1	1	P25036		0	0.913	1	2.48046	3	2785.45	-0.561217	41.8949	2
P04650	60S ribosomal protein L39 OS=Saccharomyces cerevisiae (strain ATCC 204508 / S288c) OX=559292 GN=RPL39 PE=1 SV=3 - [RL39_YEAST]	2.47956	19.61	1	1	1	1	51	6.33755	12.5571
	A2	Sequence	# PSMs	# Proteins	# Protein Groups	Protein Group Accessions	Modifications	ΔCn	q-Value	PEP	XCorr	Charge	MH+ [Da]	ΔM [ppm]	RT [min]	# Missed Cleavages
	High	QNRPLPQWIR	1	1	1	P04650		0	0.005	0.06516	2.47956	3	1307.73	-1.59709	43.671	0
Q12031	Mitochondrial 2-methylisocitrate lyase OS=Saccharomyces cerevisiae (strain ATCC 204508 / S288c) OX=559292 GN=ICL2 PE=1 SV=1 - [ACEB_YEAST]	2.4672	2.61	1	1	1	1	575	64.9348	7.56201
	A2	Sequence	# PSMs	# Proteins	# Protein Groups	Protein Group Accessions	Modifications	ΔCn	q-Value	PEP	XCorr	Charge	MH+ [Da]	ΔM [ppm]	RT [min]	# Missed Cleavages
	High	GAAGIHLEDQmVGGK	1	1	1	Q12031	M11(Oxidation)	0	0.925	1	2.4672	3	1498.75	9.42159	43.9681	0
A6ZYI0	Adenylate kinase OS=Saccharomyces cerevisiae (strain YJM789) OX=307796 GN=ADK1 PE=3 SV=1 - [KAD2_YEAS7]	2.45873	4.5	2	1	1	1	222	24.2385	6.69775
	A2	Sequence	# PSMs	# Proteins	# Protein Groups	Protein Group Accessions	Modifications	ΔCn	q-Value	PEP	XCorr	Charge	MH+ [Da]	ΔM [ppm]	RT [min]	# Missed Cleavages
	High	GTQAPNLQER	1	2	1	A6ZYI0		0	0	3.281e-05	2.45873	2	1113.56	-0.782109	13.5289	0
P12612	T-complex protein 1 subunit alpha OS=Saccharomyces cerevisiae (strain ATCC 204508 / S288c) OX=559292 GN=TCP1 PE=1 SV=2 - [TCPA_YEAST]	2.44284	3.4	1	1	1	1	559	60.4428	6.49365
	A2	Sequence	# PSMs	# Proteins	# Protein Groups	Protein Group Accessions	Modifications	ΔCn	q-Value	PEP	XCorr	Charge	MH+ [Da]	ΔM [ppm]	RT [min]	# Missed Cleavages
	High	mAmGVQINIDDPEQLEQIR	1	1	1	P12612	M1(Oxidation); M3(Oxidation)	0	0.925	1	2.44284	3	2232.06	-3.00278	43.661	0
Q07478	ATP-dependent RNA helicase SUB2 OS=Saccharomyces cerevisiae (strain ATCC 204508 / S288c) OX=559292 GN=SUB2 PE=1 SV=1 - [SUB2_YEAST]	2.44101	6.28	1	1	1	1	446	50.2777	5.51611
	A2	Sequence	# PSMs	# Proteins	# Protein Groups	Protein Group Accessions	Modifications	ΔCn	q-Value	PEP	XCorr	Charge	MH+ [Da]	ΔM [ppm]	RT [min]	# Missed Cleavages
	High	AAEAGETGAATSATEGDNNNNTAAGDKK	1	1	1	Q07478		0	0	1.64e-06	2.44101	3	2636.17	0.505913	11.7591	1
P39522	Dihydroxy-acid dehydratase, mitochondrial OS=Saccharomyces cerevisiae (strain ATCC 204508 / S288c) OX=559292 GN=ILV3 PE=1 SV=2 - [ILV3_YEAST]	2.4317	1.54	1	1	1	1	585	62.8207	7.82568
	A2	Sequence	# PSMs	# Proteins	# Protein Groups	Protein Group Accessions	Modifications	ΔCn	q-Value	PEP	XCorr	Charge	MH+ [Da]	ΔM [ppm]	RT [min]	# Missed Cleavages
	High	DVALLTDGR	1	1	1	P39522		0	0	0.0003466	2.4317	2	959.517	0.871054	22.2324	0
P53177	tRNA wybutosine-synthesizing protein 3 OS=Saccharomyces cerevisiae (strain ATCC 204508 / S288c) OX=559292 GN=TYW3 PE=1 SV=1 - [TYW3_YEAST]	2.40372	4.03	1	1	1	1	273	30.7869	8.00146
	A2	Sequence	# PSMs	# Proteins	# Protein Groups	Protein Group Accessions	Modifications	ΔCn	q-Value	PEP	XCorr	Charge	MH+ [Da]	ΔM [ppm]	RT [min]	# Missed Cleavages
	High	MAAQNAFEQKK	1	1	1	P53177		0	0.868	1	2.40372	3	1265.64	4.76608	21.8519	1
P25567	RNA-binding protein SRO9 OS=Saccharomyces cerevisiae (strain ATCC 204508 / S288c) OX=559292 GN=SRO9 PE=1 SV=2 - [SRO9_YEAST]	2.39468	5.99	1	1	1	1	434	48.0308	8.89502
	A2	Sequence	# PSMs	# Proteins	# Protein Groups	Protein Group Accessions	Modifications	ΔCn	q-Value	PEP	XCorr	Charge	MH+ [Da]	ΔM [ppm]	RT [min]	# Missed Cleavages
	High	NNNNNRSKYHNHFHHNQQHPQQPmVK	1	1	1	P25567	M24(Oxidation)	0	0.926	1	2.39468	3	3264.52	2.84843	43.611	2
P37302	Aminopeptidase Y OS=Saccharomyces cerevisiae (strain ATCC 204508 / S288c) OX=559292 GN=APE3 PE=1 SV=1 - [APE3_YEAST]	2.38844	1.68	1	1	1	1	537	60.0998	5.31299
	A2	Sequence	# PSMs	# Proteins	# Protein Groups	Protein Group Accessions	Modifications	ΔCn	q-Value	PEP	XCorr	Charge	MH+ [Da]	ΔM [ppm]	RT [min]	# Missed Cleavages
	High	TQNIIADTK	1	1	1	P37302		0	0.001	0.004512	2.38844	2	1003.54	0.147962	14.1491	0
P25569	Glucose-induced degradation protein 7 OS=Saccharomyces cerevisiae (strain ATCC 204508 / S288c) OX=559292 GN=GID7 PE=1 SV=2 - [GID7_YEAST]	2.3689	3.09	1	1	1	1	745	84.4633	6.17627
	A2	Sequence	# PSMs	# Proteins	# Protein Groups	Protein Group Accessions	Modifications	ΔCn	q-Value	PEP	XCorr	Charge	MH+ [Da]	ΔM [ppm]	RT [min]	# Missed Cleavages
	High	NcNVVASNPADKEmFASGGDDGK	1	1	1	P25569	C2(Carbamidomethyl); M14(Oxidation)	0	0.918	1	2.3689	3	2399.02	-0.123193	41.6309	1
Q03148	Pyridoxal 5'-phosphate synthase subunit SNZ1 OS=Saccharomyces cerevisiae (strain ATCC 204508 / S288c) OX=559292 GN=SNZ1 PE=1 SV=1 - [SNZ1_YEAST]	2.36638	7.41	1	1	1	1	297	31.7964	5.57959
	A2	Sequence	# PSMs	# Proteins	# Protein Groups	Protein Group Accessions	Modifications	ΔCn	q-Value	PEP	XCorr	Charge	MH+ [Da]	ΔM [ppm]	RT [min]	# Missed Cleavages
	High	IAEKSGAcAVMALESIPADMRK	1	1	1	Q03148	C8(Carbamidomethyl)	0	0.925	1	2.36638	3	2348.18	-0.370748	42.9913	2
P53927	Ribosome biogenesis protein 15 OS=Saccharomyces cerevisiae (strain ATCC 204508 / S288c) OX=559292 GN=NOP15 PE=1 SV=1 - [NOP15_YEAST]	2.35651	13.18	1	1	1	1	220	25.4314	9.27588
	A2	Sequence	# PSMs	# Proteins	# Protein Groups	Protein Group Accessions	Modifications	ΔCn	q-Value	PEP	XCorr	Charge	MH+ [Da]	ΔM [ppm]	RT [min]	# Missed Cleavages
	High	QPTEEKPIQEKEELALETSSSSSDEEDEK	1	1	1	P53927		0	0.843	1	2.35651	3	3292.51	1.91277	43.5943	1
P00958	Methionine--tRNA ligase, cytoplasmic OS=Saccharomyces cerevisiae (strain ATCC 204508 / S288c) OX=559292 GN=MES1 PE=1 SV=4 - [SYMC_YEAST]	2.34073	1.2	1	1	1	1	751	85.6243	6.60986
	A2	Sequence	# PSMs	# Proteins	# Protein Groups	Protein Group Accessions	Modifications	ΔCn	q-Value	PEP	XCorr	Charge	MH+ [Da]	ΔM [ppm]	RT [min]	# Missed Cleavages
	High	ALEEGVTPR	1	1	1	P00958		0	0	0.0008034	2.34073	2	971.516	0.357698	14.2681	0
P38989	Structural maintenance of chromosomes protein 2 OS=Saccharomyces cerevisiae (strain ATCC 204508 / S288c) OX=559292 GN=SMC2 PE=1 SV=1 - [SMC2_YEAST]	2.33971	1.71	1	1	1	1	1170	133.845	7.2251
	A2	Sequence	# PSMs	# Proteins	# Protein Groups	Protein Group Accessions	Modifications	ΔCn	q-Value	PEP	XCorr	Charge	MH+ [Da]	ΔM [ppm]	RT [min]	# Missed Cleavages
	High	KTSEEIDSLNEDVEEIKLQK	1	1	1	P38989		0	0.76	1	2.33971	3	2347.18	-2.10889	42.5889	2
P87191	Putative uncharacterized protein YER119C-A OS=Saccharomyces cerevisiae (strain ATCC 204508 / S288c) OX=559292 GN=YER119C-A PE=5 SV=1 - [YE119_YEAST]	2.32819	19.51	1	1	1	1	123	14.0892	8.29443
	A2	Sequence	# PSMs	# Proteins	# Protein Groups	Protein Group Accessions	Modifications	ΔCn	q-Value	PEP	XCorr	Charge	MH+ [Da]	ΔM [ppm]	RT [min]	# Missed Cleavages
	High	QTTPHNKQcTLLLKPFYSPcENNK	1	1	1	P87191	C9(Carbamidomethyl); C20(Carbamidomethyl)	0	0.896	1	2.32819	3	2918.41	-7.02093	41.5476	1
P38932	Vacuolar protein sorting-associated protein 45 OS=Saccharomyces cerevisiae (strain ATCC 204508 / S288c) OX=559292 GN=VPS45 PE=1 SV=2 - [VPS45_YEAST]	2.3222	3.47	1	1	1	1	577	66.9756	6.26514
	A2	Sequence	# PSMs	# Proteins	# Protein Groups	Protein Group Accessions	Modifications	ΔCn	q-Value	PEP	XCorr	Charge	MH+ [Da]	ΔM [ppm]	RT [min]	# Missed Cleavages
	High	mNLFDVADFYINKIVTSQSK	1	1	1	P38932	M1(Oxidation)	0	0.927	1	2.3222	3	2349.16	-7.87531	41.7623	1
P32481	Eukaryotic translation initiation factor 2 subunit gamma OS=Saccharomyces cerevisiae (strain ATCC 204508 / S288c) OX=559292 GN=GCD11 PE=1 SV=1 - [IF2G_YEAST]	2.30787	1.71	1	1	1	1	527	57.8295	6.80029
	A2	Sequence	# PSMs	# Proteins	# Protein Groups	Protein Group Accessions	Modifications	ΔCn	q-Value	PEP	XCorr	Charge	MH+ [Da]	ΔM [ppm]	RT [min]	# Missed Cleavages
	High	AISGVQTVR	1	1	1	P32481		0	0	0.0001709	2.30787	2	930.537	-0.154365	13.83	0
P04397	Bifunctional protein GAL10 OS=Saccharomyces cerevisiae (strain ATCC 204508 / S288c) OX=559292 GN=GAL10 PE=1 SV=2 - [GAL10_YEAST]	2.30245	2.86	1	1	1	1	699	78.1463	5.97314
	A2	Sequence	# PSMs	# Proteins	# Protein Groups	Protein Group Accessions	Modifications	ΔCn	q-Value	PEP	XCorr	Charge	MH+ [Da]	ΔM [ppm]	RT [min]	# Missed Cleavages
	High	QGFAIEPGRYIDAINQENWK	1	1	1	P04397		0	0.131	1	2.30245	3	2349.16	-0.985034	41.9806	1
P53148	Spindle pole body component SPC105 OS=Saccharomyces cerevisiae (strain ATCC 204508 / S288c) OX=559292 GN=SPC105 PE=1 SV=1 - [SP105_YEAST]	2.29611	1.74	1	1	1	1	917	104.761	5.24951
	A2	Sequence	# PSMs	# Proteins	# Protein Groups	Protein Group Accessions	Modifications	ΔCn	q-Value	PEP	XCorr	Charge	MH+ [Da]	ΔM [ppm]	RT [min]	# Missed Cleavages
	High	LDTVSDYAASVTTPVK	1	1	1	P53148		0	0.881	1	2.29611	2	1666.86	1.95923	43.9938	0
P11076	ADP-ribosylation factor 1 OS=Saccharomyces cerevisiae (strain ATCC 204508 / S288c) OX=559292 GN=ARF1 PE=1 SV=3 - [ARF1_YEAST]	2.27723	4.42	2	1	1	1	181	20.5165	7.34229
	A2	Sequence	# PSMs	# Proteins	# Protein Groups	Protein Group Accessions	Modifications	ΔCn	q-Value	PEP	XCorr	Charge	MH+ [Da]	ΔM [ppm]	RT [min]	# Missed Cleavages
	High	MLNEDELR	1	2	1	P11076		0	0	0.003168	2.27723	2	1019.48	-1.28542	18.8222	0
P21576	Vacuolar protein sorting-associated protein 1 OS=Saccharomyces cerevisiae (strain ATCC 204508 / S288c) OX=559292 GN=VPS1 PE=1 SV=2 - [VPS1_YEAST]	2.26265	2.84	1	1	1	1	704	78.6877	7.91357
	A2	Sequence	# PSMs	# Proteins	# Protein Groups	Protein Group Accessions	Modifications	ΔCn	q-Value	PEP	XCorr	Charge	MH+ [Da]	ΔM [ppm]	RT [min]	# Missed Cleavages
	High	VNQTANELIDLNINDDDKKK	1	1	1	P21576		0	0.907	1	2.26265	2	2300.16	-3.5253	43.6413	2
Q08004	Bud site selection protein 20 OS=Saccharomyces cerevisiae (strain ATCC 204508 / S288c) OX=559292 GN=BUD20 PE=1 SV=1 - [BUD20_YEAST]	2.24948	7.23	1	1	1	1	166	18.5056	8.89502
	A2	Sequence	# PSMs	# Proteins	# Protein Groups	Protein Group Accessions	Modifications	ΔCn	q-Value	PEP	XCorr	Charge	MH+ [Da]	ΔM [ppm]	RT [min]	# Missed Cleavages
	High	VQEITQSVGPEK	1	1	1	Q08004		0	0	7.878e-07	2.24948	2	1314.69	-0.0321711	16.3181	0
P41811	Coatomer subunit beta' OS=Saccharomyces cerevisiae (strain ATCC 204508 / S288c) OX=559292 GN=SEC27 PE=1 SV=1 - [COPB2_YEAST]	2.2397	1.01	1	1	1	1	889	99.3833	4.7417
	A2	Sequence	# PSMs	# Proteins	# Protein Groups	Protein Group Accessions	Modifications	ΔCn	q-Value	PEP	XCorr	Charge	MH+ [Da]	ΔM [ppm]	RT [min]	# Missed Cleavages
	High	ALGDASLQR	1	1	1	P41811		0	0	0.001948	2.2397	2	930.498	-2.18451	15.235	0
P0CX33	40S ribosomal protein S30-A OS=Saccharomyces cerevisiae (strain ATCC 204508 / S288c) OX=559292 GN=RPS30A PE=1 SV=1 - [RS30A_YEAST]	2.2321	14.29	1	1	1	1	63	7.11405	11.6782
	A2	Sequence	# PSMs	# Proteins	# Protein Groups	Protein Group Accessions	Modifications	ΔCn	q-Value	PEP	XCorr	Charge	MH+ [Da]	ΔM [ppm]	RT [min]	# Missed Cleavages
	High	RMNPGPSVQ	1	1	1	P0CX33		0	0.061	0.7109	2.2321	2	985.489	0.329577	13.1016	1
P34072	Negative regulator of RAS-cAMP pathway OS=Saccharomyces cerevisiae (strain ATCC 204508 / S288c) OX=559292 GN=MKS1 PE=1 SV=2 - [MKS1_YEAST]	2.21261	1.88	1	1	1	1	584	65.6026	9.33447
	A2	Sequence	# PSMs	# Proteins	# Protein Groups	Protein Group Accessions	Modifications	ΔCn	q-Value	PEP	XCorr	Charge	MH+ [Da]	ΔM [ppm]	RT [min]	# Missed Cleavages
	High	NIYYVLNPNNK	1	1	1	P34072		0	0.156	1	2.21261	2	1351.71	5.40795	43.8707	0
P19414	Aconitate hydratase, mitochondrial OS=Saccharomyces cerevisiae (strain ATCC 204508 / S288c) OX=559292 GN=ACO1 PE=1 SV=2 - [ACON_YEAST]	2.19573	2.06	1	1	1	1	778	85.3148	8.07471
	A2	Sequence	# PSMs	# Proteins	# Protein Groups	Protein Group Accessions	Modifications	ΔCn	q-Value	PEP	XCorr	Charge	MH+ [Da]	ΔM [ppm]	RT [min]	# Missed Cleavages
	High	GYDAGENTYQAPPADR	1	1	1	P19414		0	0	0.0009643	2.19573	2	1724.75	0.999515	17.3733	0
P40961	Prohibitin-1 OS=Saccharomyces cerevisiae (strain ATCC 204508 / S288c) OX=559292 GN=PHB1 PE=1 SV=2 - [PHB1_YEAST]	2.1881	4.53	1	1	1	1	287	31.4078	8.25049
	A2	Sequence	# PSMs	# Proteins	# Protein Groups	Protein Group Accessions	Modifications	ΔCn	q-Value	PEP	XCorr	Charge	MH+ [Da]	ΔM [ppm]	RT [min]	# Missed Cleavages
	High	AEGEAESAEFISK	1	1	1	P40961		0	0.002	0.01444	2.1881	2	1367.63	-1.67785	19.6081	0
P53255	CWF19-like protein DRN1 OS=Saccharomyces cerevisiae (strain ATCC 204508 / S288c) OX=559292 GN=DRN1 PE=1 SV=1 - [DRN1_YEAST]	2.178	3.16	1	1	1	1	507	58.1695	6.23975
	A2	Sequence	# PSMs	# Proteins	# Protein Groups	Protein Group Accessions	Modifications	ΔCn	q-Value	PEP	XCorr	Charge	MH+ [Da]	ΔM [ppm]	RT [min]	# Missed Cleavages
	High	KINENVTLLHNmGTYK	1	1	1	P53255	M12(Oxidation)	0	0.377	1	2.178	2	1890.98	1.55695	44.2982	1
Q03361	Uncharacterized protein JIP4 OS=Saccharomyces cerevisiae (strain ATCC 204508 / S288c) OX=559292 GN=JIP4 PE=1 SV=2 - [JIP4_YEAST]	2.16805	2.28	1	1	1	1	876	98.6303	9.56885
	A2	Sequence	# PSMs	# Proteins	# Protein Groups	Protein Group Accessions	Modifications	ΔCn	q-Value	PEP	XCorr	Charge	MH+ [Da]	ΔM [ppm]	RT [min]	# Missed Cleavages
	High	HVATPQRSMLDVLDNPSSSR	1	1	1	Q03361		0	0.87	1	2.16805	2	2210.08	-9.78859	43.6979	1
P35997	40S ribosomal protein S27-A OS=Saccharomyces cerevisiae (strain ATCC 204508 / S288c) OX=559292 GN=RPS27A PE=1 SV=1 - [RS27A_YEAST]	2.15973	9.76	2	1	1	1	82	8.87359	9.14404
	A2	Sequence	# PSMs	# Proteins	# Protein Groups	Protein Group Accessions	Modifications	ΔCn	q-Value	PEP	XCorr	Charge	MH+ [Da]	ΔM [ppm]	RT [min]	# Missed Cleavages
	High	LSEGTSFR	1	2	1	P35997		0	0	0.001299	2.15973	2	896.447	-0.0782495	14.5044	0
P14120	60S ribosomal protein L30 OS=Saccharomyces cerevisiae (strain ATCC 204508 / S288c) OX=559292 GN=RPL30 PE=1 SV=3 - [RL30_YEAST]	2.15491	18.1	1	1	1	1	105	11.4083	9.80322
	A2	Sequence	# PSMs	# Proteins	# Protein Groups	Protein Group Accessions	Modifications	ΔCn	q-Value	PEP	XCorr	Charge	MH+ [Da]	ΔM [ppm]	RT [min]	# Missed Cleavages
	High	VGVVSILEAGDSDILTTLA	1	1	1	P14120		0	0.074	0.8062	2.15491	2	1873.02	2.3333	45.3174	0
P39076	T-complex protein 1 subunit beta OS=Saccharomyces cerevisiae (strain ATCC 204508 / S288c) OX=559292 GN=CCT2 PE=1 SV=1 - [TCPB_YEAST]	2.14602	2.28	1	1	1	1	527	57.1679	6.11279
	A2	Sequence	# PSMs	# Proteins	# Protein Groups	Protein Group Accessions	Modifications	ΔCn	q-Value	PEP	XCorr	Charge	MH+ [Da]	ΔM [ppm]	RT [min]	# Missed Cleavages
	High	GATDQTLDEAER	1	1	1	P39076		0	0	1.255e-05	2.14602	2	1305.6	3.41431	15.3437	0
P53914	RNA cytidine acetyltransferase OS=Saccharomyces cerevisiae (strain ATCC 204508 / S288c) OX=559292 GN=KRE33 PE=1 SV=1 - [NAT10_YEAST]	2.14476	1.04	1	1	1	1	1056	119.273	7.79639
	A2	Sequence	# PSMs	# Proteins	# Protein Groups	Protein Group Accessions	Modifications	ΔCn	q-Value	PEP	XCorr	Charge	MH+ [Da]	ΔM [ppm]	RT [min]	# Missed Cleavages
	High	LFVLLPPIDPK	1	1	1	P53914		0	0	0.0008277	2.14476	2	1251.77	1.44237	44.2791	0
Q12083	DNA mismatch repair protein MLH3 OS=Saccharomyces cerevisiae (strain ATCC 204508 / S288c) OX=559292 GN=MLH3 PE=1 SV=1 - [MLH3_YEAST]	2.14068	2.24	1	1	1	1	715	81.9484	8.86572
	A2	Sequence	# PSMs	# Proteins	# Protein Groups	Protein Group Accessions	Modifications	ΔCn	q-Value	PEP	XCorr	Charge	MH+ [Da]	ΔM [ppm]	RT [min]	# Missed Cleavages
	High	LPmDLSHFENYTSVDK	1	1	1	Q12083	M3(Oxidation)	0	0.838	1	2.14068	2	1911.9	9.61159	43.5729	0
P28777	Chorismate synthase OS=Saccharomyces cerevisiae (strain ATCC 204508 / S288c) OX=559292 GN=ARO2 PE=1 SV=1 - [AROC_YEAST]	2.14067	2.66	1	1	1	1	376	40.8126	7.79639
	A2	Sequence	# PSMs	# Proteins	# Protein Groups	Protein Group Accessions	Modifications	ΔCn	q-Value	PEP	XCorr	Charge	MH+ [Da]	ΔM [ppm]	RT [min]	# Missed Cleavages
	High	SVATISQEQK	1	1	1	P28777		0	0	2.078e-05	2.14067	2	1090.57	-1.0268	11.7369	0
P38625	GMP synthase [glutamine-hydrolyzing] OS=Saccharomyces cerevisiae (strain ATCC 204508 / S288c) OX=559292 GN=GUA1 PE=1 SV=4 - [GUAA_YEAST]	2.12812	1.71	1	1	1	1	525	58.4453	6.49365
	A2	Sequence	# PSMs	# Proteins	# Protein Groups	Protein Group Accessions	Modifications	ΔCn	q-Value	PEP	XCorr	Charge	MH+ [Da]	ΔM [ppm]	RT [min]	# Missed Cleavages
	High	SVGVMGDQR	1	1	1	P38625		0	0.003	0.03262	2.12812	2	948.456	-1.31617	13.1104	0
P32471	Elongation factor 1-beta OS=Saccharomyces cerevisiae (strain ATCC 204508 / S288c) OX=559292 GN=EFB1 PE=1 SV=4 - [EF1B_YEAST]	2.1192	4.37	1	1	1	1	206	22.613	4.44971
	A2	Sequence	# PSMs	# Proteins	# Protein Groups	Protein Group Accessions	Modifications	ΔCn	q-Value	PEP	XCorr	Charge	MH+ [Da]	ΔM [ppm]	RT [min]	# Missed Cleavages
	High	QLNASLADK	1	1	1	P32471		0	0	0.001595	2.1192	2	959.516	0.308983	15.1992	0
P40825	Alanine--tRNA ligase, mitochondrial OS=Saccharomyces cerevisiae (strain ATCC 204508 / S288c) OX=559292 GN=ALA1 PE=1 SV=3 - [SYA_YEAST]	2.11826	1.02	1	1	1	1	983	109.991	5.70654
	A2	Sequence	# PSMs	# Proteins	# Protein Groups	Protein Group Accessions	Modifications	ΔCn	q-Value	PEP	XCorr	Charge	MH+ [Da]	ΔM [ppm]	RT [min]	# Missed Cleavages
	High	LGLEPDTEAR	1	1	1	P40825		0	0	0.00109	2.11826	2	1100.56	0.761731	18.3523	0
P36047	Protein phosphatase 1 regulatory subunit SDS22 OS=Saccharomyces cerevisiae (strain ATCC 204508 / S288c) OX=559292 GN=SDS22 PE=1 SV=1 - [SDS22_YEAST]	2.10994	3.55	1	1	1	1	338	38.8636	5.51611
	A2	Sequence	# PSMs	# Proteins	# Protein Groups	Protein Group Accessions	Modifications	ΔCn	q-Value	PEP	XCorr	Charge	MH+ [Da]	ΔM [ppm]	RT [min]	# Missed Cleavages
	High	IVDLDFYDNKIK	1	1	1	P36047		0	0.737	1	2.10994	2	1482.78	-1.52921	43.9722	1
P47143	Adenosine kinase OS=Saccharomyces cerevisiae (strain ATCC 204508 / S288c) OX=559292 GN=ADO1 PE=1 SV=1 - [ADK_YEAST]	2.10761	3.53	1	1	1	1	340	36.3495	5.16064
	A2	Sequence	# PSMs	# Proteins	# Protein Groups	Protein Group Accessions	Modifications	ΔCn	q-Value	PEP	XCorr	Charge	MH+ [Da]	ΔM [ppm]	RT [min]	# Missed Cleavages
	High	LVAGGAAQNTAR	1	1	1	P47143		0	0	2.864e-06	2.10761	2	1128.61	0.0415073	10.6329	0
P32896	Protein PDC2 OS=Saccharomyces cerevisiae (strain ATCC 204508 / S288c) OX=559292 GN=PDC2 PE=1 SV=2 - [PDC2_YEAST]	2.09543	1.3	1	1	1	1	925	103.88	6.43018
	A2	Sequence	# PSMs	# Proteins	# Protein Groups	Protein Group Accessions	Modifications	ΔCn	q-Value	PEP	XCorr	Charge	MH+ [Da]	ΔM [ppm]	RT [min]	# Missed Cleavages
	High	YLQQNTVDNSTK	1	1	1	P32896		0	0	3.382e-05	2.09543	2	1410.69	0.764179	13.1866	0
P17423	Homoserine kinase OS=Saccharomyces cerevisiae (strain ATCC 204508 / S288c) OX=559292 GN=THR1 PE=1 SV=4 - [KHSE_YEAST]	2.09518	3.08	1	1	1	1	357	38.6879	5.41455
	A2	Sequence	# PSMs	# Proteins	# Protein Groups	Protein Group Accessions	Modifications	ΔCn	q-Value	PEP	XCorr	Charge	MH+ [Da]	ΔM [ppm]	RT [min]	# Missed Cleavages
	High	ESEGYSTVPLR	1	1	1	P17423		0	0	0.0004018	2.09518	2	1237.61	1.32533	19.2314	0
Q06103	26S proteasome regulatory subunit RPN7 OS=Saccharomyces cerevisiae (strain ATCC 204508 / S288c) OX=559292 GN=RPN7 PE=1 SV=3 - [RPN7_YEAST]	2.08782	2.1	1	1	1	1	429	48.928	5.24951
	A2	Sequence	# PSMs	# Proteins	# Protein Groups	Protein Group Accessions	Modifications	ΔCn	q-Value	PEP	XCorr	Charge	MH+ [Da]	ΔM [ppm]	RT [min]	# Missed Cleavages
	High	IDVMLTIAR	1	1	1	Q06103		0	0.005	0.05877	2.08782	2	1031.6	6.39296	26.2451	0
P07264	3-isopropylmalate dehydratase OS=Saccharomyces cerevisiae (strain ATCC 204508 / S288c) OX=559292 GN=LEU1 PE=1 SV=3 - [LEUC_YEAST]	2.08437	1.16	1	1	1	1	779	85.7406	5.89697
	A2	Sequence	# PSMs	# Proteins	# Protein Groups	Protein Group Accessions	Modifications	ΔCn	q-Value	PEP	XCorr	Charge	MH+ [Da]	ΔM [ppm]	RT [min]	# Missed Cleavages
	High	LDQQIIIDK	1	1	1	P07264		0	0	0.003087	2.08437	2	1085.62	-0.662235	21.5569	0
Q12460	Nucleolar protein 56 OS=Saccharomyces cerevisiae (strain ATCC 204508 / S288c) OX=559292 GN=NOP56 PE=1 SV=1 - [NOP56_YEAST]	2.07747	1.79	1	1	1	1	504	56.8289	8.89502
	A2	Sequence	# PSMs	# Proteins	# Protein Groups	Protein Group Accessions	Modifications	ΔCn	q-Value	PEP	XCorr	Charge	MH+ [Da]	ΔM [ppm]	RT [min]	# Missed Cleavages
	High	LQQDDIGSR	1	1	1	Q12460		0	0	0.0003525	2.07747	2	1031.51	1.04857	11.9674	0
P36421	Tyrosine--tRNA ligase, cytoplasmic OS=Saccharomyces cerevisiae (strain ATCC 204508 / S288c) OX=559292 GN=TYS1 PE=1 SV=3 - [SYYC_YEAST]	2.07736	2.03	1	1	1	1	394	43.9921	8.44092
	A2	Sequence	# PSMs	# Proteins	# Protein Groups	Protein Group Accessions	Modifications	ΔCn	q-Value	PEP	XCorr	Charge	MH+ [Da]	ΔM [ppm]	RT [min]	# Missed Cleavages
	High	FGGPITYK	1	1	1	P36421		0	0	7.308e-05	2.07736	2	882.473	0.853946	20.473	0
O42831	Putative inosine-5'-monophosphate dehydrogenase-like protein YAR075W OS=Saccharomyces cerevisiae (strain ATCC 204508 / S288c) OX=559292 GN=YAR075W PE=5 SV=1 - [YA075_YEAST]	2.0758	6.37	4	1	1	1	157	16.9926	9.45166
	A2	Sequence	# PSMs	# Proteins	# Protein Groups	Protein Group Accessions	Modifications	ΔCn	q-Value	PEP	XCorr	Charge	MH+ [Da]	ΔM [ppm]	RT [min]	# Missed Cleavages
	High	GMGSIDAMQK	1	4	1	O42831		0	0	0.0007242	2.0758	2	1037.48	1.06875	17.7444	0
P0C0X0	40S ribosomal protein S28-B OS=Saccharomyces cerevisiae (strain ATCC 204508 / S288c) OX=559292 GN=RPS28B PE=1 SV=1 - [RS28B_YEAST]	2.07572	13.43	2	1	1	1	67	7.56017	10.7847
	A2	Sequence	# PSMs	# Proteins	# Protein Groups	Protein Group Accessions	Modifications	ΔCn	q-Value	PEP	XCorr	Charge	MH+ [Da]	ΔM [ppm]	RT [min]	# Missed Cleavages
	High	VEFLEDTSR	1	2	1	P0C0X0		0	0	9.312e-06	2.07572	2	1095.53	1.05265	22.3318	0
P07806	Valine--tRNA ligase, mitochondrial OS=Saccharomyces cerevisiae (strain ATCC 204508 / S288c) OX=559292 GN=VAS1 PE=1 SV=2 - [SYV_YEAST]	2.07153	1.45	1	1	1	1	1104	125.691	6.96143
	A2	Sequence	# PSMs	# Proteins	# Protein Groups	Protein Group Accessions	Modifications	ΔCn	q-Value	PEP	XCorr	Charge	MH+ [Da]	ΔM [ppm]	RT [min]	# Missed Cleavages
	High	SLGNVIDPLDVITGIK	1	1	1	P07806		0	0	0.0005364	2.07153	2	1653.95	3.20812	44.3812	0
P39954	Adenosylhomocysteinase OS=Saccharomyces cerevisiae (strain ATCC 204508 / S288c) OX=559292 GN=SAH1 PE=1 SV=1 - [SAHH_YEAST]	2.07108	2	1	1	1	1	449	49.094	6.23975
	A2	Sequence	# PSMs	# Proteins	# Protein Groups	Protein Group Accessions	Modifications	ΔCn	q-Value	PEP	XCorr	Charge	MH+ [Da]	ΔM [ppm]	RT [min]	# Missed Cleavages
	High	ATDVMLAGK	1	1	1	P39954		0	0	0.0002045	2.07108	2	905.476	-0.695584	15.7391	0
P54839	Hydroxymethylglutaryl-CoA synthase OS=Saccharomyces cerevisiae (strain ATCC 204508 / S288c) OX=559292 GN=ERG13 PE=1 SV=1 - [HMCS_YEAST]	2.0654	2.65	1	1	1	1	491	54.9789	8.1626
	A2	Sequence	# PSMs	# Proteins	# Protein Groups	Protein Group Accessions	Modifications	ΔCn	q-Value	PEP	XCorr	Charge	MH+ [Da]	ΔM [ppm]	RT [min]	# Missed Cleavages
	High	DYDESLTDKNIEK	1	1	1	P54839		0	0	0.000213	2.0654	2	1569.73	-0.219553	18.4728	1
P09938	Ribonucleoside-diphosphate reductase small chain 1 OS=Saccharomyces cerevisiae (strain ATCC 204508 / S288c) OX=559292 GN=RNR2 PE=1 SV=2 - [RIR2_YEAST]	2.06139	2.76	1	1	1	1	399	46.1182	5.24951
	A2	Sequence	# PSMs	# Proteins	# Protein Groups	Protein Group Accessions	Modifications	ΔCn	q-Value	PEP	XCorr	Charge	MH+ [Da]	ΔM [ppm]	RT [min]	# Missed Cleavages
	High	IVTEAVEIEQR	1	1	1	P09938		0	0	1.015e-05	2.06139	2	1286.7	1.03943	21.4036	0
P32381	Actin-related protein 2 OS=Saccharomyces cerevisiae (strain ATCC 204508 / S288c) OX=559292 GN=ARP2 PE=1 SV=1 - [ARP2_YEAST]	2.0588	2.05	1	1	1	1	391	44.0455	5.78271
	A2	Sequence	# PSMs	# Proteins	# Protein Groups	Protein Group Accessions	Modifications	ΔCn	q-Value	PEP	XCorr	Charge	MH+ [Da]	ΔM [ppm]	RT [min]	# Missed Cleavages
	High	TADFETVR	1	1	1	P32381		0	0.001	0.004882	2.0588	2	938.459	1.53956	16.2554	0
P35182	Protein phosphatase 2C homolog 1 OS=Saccharomyces cerevisiae (strain ATCC 204508 / S288c) OX=559292 GN=PTC1 PE=1 SV=1 - [PP2C1_YEAST]	2.05427	3.56	1	1	1	1	281	31.5297	5.04639
	A2	Sequence	# PSMs	# Proteins	# Protein Groups	Protein Group Accessions	Modifications	ΔCn	q-Value	PEP	XCorr	Charge	MH+ [Da]	ΔM [ppm]	RT [min]	# Missed Cleavages
	High	LYTANVGDSR	1	1	1	P35182		0	0.018	0.2856	2.05427	2	1095.54	-1.83484	23.7357	0
P28274	CTP synthase 1 OS=Saccharomyces cerevisiae (strain ATCC 204508 / S288c) OX=559292 GN=URA7 PE=1 SV=2 - [URA7_YEAST]	2.04975	1.73	1	1	1	1	579	64.6691	6.01123
	A2	Sequence	# PSMs	# Proteins	# Protein Groups	Protein Group Accessions	Modifications	ΔCn	q-Value	PEP	XCorr	Charge	MH+ [Da]	ΔM [ppm]	RT [min]	# Missed Cleavages
	High	GTEGMVLAAR	1	1	1	P28274		0	0	0.0003478	2.04975	2	1004.52	1.13896	19.1044	0
P07251	ATP synthase subunit alpha, mitochondrial OS=Saccharomyces cerevisiae (strain ATCC 204508 / S288c) OX=559292 GN=ATP1 PE=1 SV=5 - [ATPA_YEAST]	2.04889	1.83	1	1	1	1	545	58.5723	9.0415
	A2	Sequence	# PSMs	# Proteins	# Protein Groups	Protein Group Accessions	Modifications	ΔCn	q-Value	PEP	XCorr	Charge	MH+ [Da]	ΔM [ppm]	RT [min]	# Missed Cleavages
	High	VLAVGDGIAR	1	1	1	P07251		0	0	8.706e-05	2.04889	2	970.567	-0.911868	20.9634	0
P07560	Ras-related protein SEC4 OS=Saccharomyces cerevisiae (strain ATCC 204508 / S288c) OX=559292 GN=SEC4 PE=1 SV=1 - [SEC4_YEAST]	2.04882	5.58	1	1	1	1	215	23.491	7.09326
	A2	Sequence	# PSMs	# Proteins	# Protein Groups	Protein Group Accessions	Modifications	ΔCn	q-Value	PEP	XCorr	Charge	MH+ [Da]	ΔM [ppm]	RT [min]	# Missed Cleavages
	High	VVTADQGEALAK	1	1	1	P07560		0	0	0.0001196	2.04882	2	1201.64	0.220052	16.1147	0
P38306	Uncharacterized protein YBR197C OS=Saccharomyces cerevisiae (strain ATCC 204508 / S288c) OX=559292 GN=YBR197C PE=1 SV=1 - [YB47_YEAST]	2.04767	5.07	1	1	1	1	217	24.1882	9.0708
	A2	Sequence	# PSMs	# Proteins	# Protein Groups	Protein Group Accessions	Modifications	ΔCn	q-Value	PEP	XCorr	Charge	MH+ [Da]	ΔM [ppm]	RT [min]	# Missed Cleavages
	High	VSDADSTNRRK	1	1	1	P38306		0	0.901	1	2.04767	2	1248.63	-2.61024	22.0373	2
P10622	60S acidic ribosomal protein P1-beta OS=Saccharomyces cerevisiae (strain ATCC 204508 / S288c) OX=559292 GN=RPP1B PE=1 SV=3 - [RLA3_YEAST]	2.03801	15.09	1	1	1	1	106	10.6611	4.00537
	A2	Sequence	# PSMs	# Proteins	# Protein Groups	Protein Group Accessions	Modifications	ΔCn	q-Value	PEP	XCorr	Charge	MH+ [Da]	ΔM [ppm]	RT [min]	# Missed Cleavages
	High	AAGANVDNVWADVYAK	1	1	1	P10622		0	0	0.001401	2.03801	2	1663.81	4.10944	41.524	0
P21524	Ribonucleoside-diphosphate reductase large chain 1 OS=Saccharomyces cerevisiae (strain ATCC 204508 / S288c) OX=559292 GN=RNR1 PE=1 SV=2 - [RIR1_YEAST]	2.03348	1.01	1	1	1	1	888	99.4978	6.18896
	A2	Sequence	# PSMs	# Proteins	# Protein Groups	Protein Group Accessions	Modifications	ΔCn	q-Value	PEP	XCorr	Charge	MH+ [Da]	ΔM [ppm]	RT [min]	# Missed Cleavages
	High	LPFDSEEAR	1	1	1	P21524		0	0	0.0008201	2.03348	2	1063.51	-0.0964805	19.8794	0
Q12440	Anaphase-promoting complex subunit 2 OS=Saccharomyces cerevisiae (strain ATCC 204508 / S288c) OX=559292 GN=APC2 PE=1 SV=1 - [APC2_YEAST]	2.03128	1.76	1	1	1	1	853	99.9144	6.69775
	A2	Sequence	# PSMs	# Proteins	# Protein Groups	Protein Group Accessions	Modifications	ΔCn	q-Value	PEP	XCorr	Charge	MH+ [Da]	ΔM [ppm]	RT [min]	# Missed Cleavages
	High	YILNPSVTTVDALLR	1	1	1	Q12440		0	0.666	1	2.03128	2	1674.95	3.27434	43.9959	0
P12695	Dihydrolipoyllysine-residue acetyltransferase component of pyruvate dehydrogenase complex, mitochondrial OS=Saccharomyces cerevisiae (strain ATCC 204508 / S288c) OX=559292 GN=LAT1 PE=1 SV=1 - [ODP2_YEAST]	2.03055	3.73	1	1	1	1	482	51.786	7.79639
	A2	Sequence	# PSMs	# Proteins	# Protein Groups	Protein Group Accessions	Modifications	ΔCn	q-Value	PEP	XCorr	Charge	MH+ [Da]	ΔM [ppm]	RT [min]	# Missed Cleavages
	High	EGDQLSPGEVIAEIETDK	1	1	1	P12695		0	0.903	1	2.03055	2	1929.91	-7.95971	41.8703	0
P06783	Pheromone a factor receptor OS=Saccharomyces cerevisiae (strain ATCC 204508 / S288c) OX=559292 GN=STE3 PE=1 SV=1 - [STE3_YEAST]	2.01921	4.04	1	1	1	1	470	53.6735	7.6499
	A2	Sequence	# PSMs	# Proteins	# Protein Groups	Protein Group Accessions	Modifications	ΔCn	q-Value	PEP	XCorr	Charge	MH+ [Da]	ΔM [ppm]	RT [min]	# Missed Cleavages
	High	KYLFADKETDDILDEIDLK	1	1	1	P06783		0	0.912	1	2.01921	2	2284.17	6.25365	44.0126	2
P38431	Eukaryotic translation initiation factor 5 OS=Saccharomyces cerevisiae (strain ATCC 204508 / S288c) OX=559292 GN=TIF5 PE=1 SV=1 - [IF5_YEAST]	2.00215	2.72	1	1	1	1	405	45.2328	5.05908
	A2	Sequence	# PSMs	# Proteins	# Protein Groups	Protein Group Accessions	Modifications	ΔCn	q-Value	PEP	XCorr	Charge	MH+ [Da]	ΔM [ppm]	RT [min]	# Missed Cleavages
	High	AAELDVLNDPK	1	1	1	P38431		0	0	0.0004554	2.00215	2	1184.62	1.30495	22.6037	0
P0CX44	60S ribosomal protein L1-B OS=Saccharomyces cerevisiae (strain ATCC 204508 / S288c) OX=559292 GN=RPL1B PE=1 SV=1 - [RL1B_YEAST]	1.99659	3.69	1	1	1	1	217	24.4701	9.71533
	A2	Sequence	# PSMs	# Proteins	# Protein Groups	Protein Group Accessions	Modifications	ΔCn	q-Value	PEP	XCorr	Charge	MH+ [Da]	ΔM [ppm]	RT [min]	# Missed Cleavages
	High	SSMGPAFR	1	1	1	P0CX44		0	0	0.003381	1.99659	2	852.403	-0.136666	16.5453	0
P33302	Pleiotropic ABC efflux transporter of multiple drugs OS=Saccharomyces cerevisiae (strain ATCC 204508 / S288c) OX=559292 GN=PDR5 PE=1 SV=1 - [PDR5_YEAST]	1.98953	0.6	1	1	1	1	1511	170.329	7.81104
	A2	Sequence	# PSMs	# Proteins	# Protein Groups	Protein Group Accessions	Modifications	ΔCn	q-Value	PEP	XCorr	Charge	MH+ [Da]	ΔM [ppm]	RT [min]	# Missed Cleavages
	High	LLNDDEASR	1	1	1	P33302		0	0	0.0003212	1.98953	2	1032.5	1.27317	13.2432	0
P38077	ATP synthase subunit gamma, mitochondrial OS=Saccharomyces cerevisiae (strain ATCC 204508 / S288c) OX=559292 GN=ATP3 PE=1 SV=1 - [ATPG_YEAST]	1.98671	4.18	1	1	1	1	311	34.3289	9.30518
	A2	Sequence	# PSMs	# Proteins	# Protein Groups	Protein Group Accessions	Modifications	ΔCn	q-Value	PEP	XCorr	Charge	MH+ [Da]	ΔM [ppm]	RT [min]	# Missed Cleavages
	High	NLDVEATETGAPK	1	1	1	P38077		0	0	6.869e-06	1.98671	2	1344.67	0.734333	18.5655	0
P37291	Serine hydroxymethyltransferase, cytosolic OS=Saccharomyces cerevisiae (strain ATCC 204508 / S288c) OX=559292 GN=SHM2 PE=1 SV=2 - [GLYC_YEAST]	1.97646	1.92	1	1	1	1	469	52.1856	7.43018
	A2	Sequence	# PSMs	# Proteins	# Protein Groups	Protein Group Accessions	Modifications	ΔCn	q-Value	PEP	XCorr	Charge	MH+ [Da]	ΔM [ppm]	RT [min]	# Missed Cleavages
	High	IGAPAMTTR	1	1	1	P37291		0	0	0.0006837	1.97646	2	917.485	-2.61518	15.559	0
P41058	40S ribosomal protein S29-B OS=Saccharomyces cerevisiae (strain ATCC 204508 / S288c) OX=559292 GN=RPS29B PE=1 SV=3 - [RS29B_YEAST]	1.96875	14.29	1	1	1	1	56	6.72331	10.0083
	A2	Sequence	# PSMs	# Proteins	# Protein Groups	Protein Group Accessions	Modifications	ΔCn	q-Value	PEP	XCorr	Charge	MH+ [Da]	ΔM [ppm]	RT [min]	# Missed Cleavages
	High	ANDIGFHK	1	1	1	P41058		0	0	0.001721	1.96875	2	901.452	-0.402898	12.5259	0
Q06698	Putative ATP-dependent RNA helicase YLR419W OS=Saccharomyces cerevisiae (strain ATCC 204508 / S288c) OX=559292 GN=YLR419W PE=1 SV=1 - [YL419_YEAST]	1.95227	1.25	1	1	1	1	1435	162.943	9.1001
	A2	Sequence	# PSMs	# Proteins	# Protein Groups	Protein Group Accessions	Modifications	ΔCn	q-Value	PEP	XCorr	Charge	MH+ [Da]	ΔM [ppm]	RT [min]	# Missed Cleavages
	High	ETLTARMNDPTYDKASGK	1	1	1	Q06698		0	0.854	1	1.95227	2	1997.96	0.0576418	42.0191	2
P47079	T-complex protein 1 subunit theta OS=Saccharomyces cerevisiae (strain ATCC 204508 / S288c) OX=559292 GN=CCT8 PE=1 SV=1 - [TCPQ_YEAST]	1.95088	1.76	1	1	1	1	568	61.6231	5.71924
	A2	Sequence	# PSMs	# Proteins	# Protein Groups	Protein Group Accessions	Modifications	ΔCn	q-Value	PEP	XCorr	Charge	MH+ [Da]	ΔM [ppm]	RT [min]	# Missed Cleavages
	High	AIDDGVAAVK	1	1	1	P47079		0	0	0.001754	1.95088	2	958.52	-0.146089	17.1883	0
P19211	Eukaryotic translation initiation factor 5A-2 OS=Saccharomyces cerevisiae (strain ATCC 204508 / S288c) OX=559292 GN=ANB1 PE=1 SV=3 - [IF5A2_YEAST]	1.9493	5.1	2	1	1	1	157	17.1203	4.95752
	A2	Sequence	# PSMs	# Proteins	# Protein Groups	Protein Group Accessions	Modifications	ΔCn	q-Value	PEP	XCorr	Charge	MH+ [Da]	ΔM [ppm]	RT [min]	# Missed Cleavages
	High	IVDMSTSK	1	2	1	P19211		0	0	0.003704	1.9493	2	880.444	-0.330366	12.585	0
Q04545	Probable transcription factor TDA9 OS=Saccharomyces cerevisiae (strain ATCC 204508 / S288c) OX=559292 GN=TDA9 PE=1 SV=1 - [TDA9_YEAST]	1.94925	0.96	1	1	1	1	1251	141.377	7.76709
	A2	Sequence	# PSMs	# Proteins	# Protein Groups	Protein Group Accessions	Modifications	ΔCn	q-Value	PEP	XCorr	Charge	MH+ [Da]	ΔM [ppm]	RT [min]	# Missed Cleavages
	High	EQmSLFKTKQNK	1	1	1	Q04545	M3(Oxidation)	0	0.913	1	1.94925	2	1497.77	-5.33732	21.9137	2
P21592	Protoheme IX farnesyltransferase, mitochondrial OS=Saccharomyces cerevisiae (strain ATCC 204508 / S288c) OX=559292 GN=COX10 PE=3 SV=1 - [COX10_YEAST]	1.94864	3.46	1	1	1	1	462	52.114	9.86182
	A2	Sequence	# PSMs	# Proteins	# Protein Groups	Protein Group Accessions	Modifications	ΔCn	q-Value	PEP	XCorr	Charge	MH+ [Da]	ΔM [ppm]	RT [min]	# Missed Cleavages
	High	RPSHAISEGLNmKTLK	1	1	1	P21592	M12(Oxidation)	0	0.751	1	1.94864	2	1797.96	-2.52845	39.5369	1
P0CG63	Polyubiquitin OS=Saccharomyces cerevisiae (strain ATCC 204508 / S288c) OX=559292 GN=UBI4 PE=1 SV=1 - [UBI4P_YEAST]	1.93985	11.81	3	1	1	1	381	42.7999	7.57666
	A2	Sequence	# PSMs	# Proteins	# Protein Groups	Protein Group Accessions	Modifications	ΔCn	q-Value	PEP	XCorr	Charge	MH+ [Da]	ΔM [ppm]	RT [min]	# Missed Cleavages
	High	TLSDYNIQK	1	3	1	P0CG63		0	0.001	0.00709	1.93985	2	1081.55	0.314986	17.3671	0
P42841	Polyadenylation factor subunit 2 OS=Saccharomyces cerevisiae (strain ATCC 204508 / S288c) OX=559292 GN=PFS2 PE=1 SV=1 - [PFS2_YEAST]	1.93904	2.37	1	1	1	1	465	53.1094	8.14795
	A2	Sequence	# PSMs	# Proteins	# Protein Groups	Protein Group Accessions	Modifications	ΔCn	q-Value	PEP	XCorr	Charge	MH+ [Da]	ΔM [ppm]	RT [min]	# Missed Cleavages
	High	QEIPGIDSNIK	1	1	1	P42841		0	0.309	1	1.93904	2	1213.64	0.930187	28.046	0
P37293	Putative N-terminal acetyltransferase 2 OS=Saccharomyces cerevisiae (strain ATCC 204508 / S288c) OX=559292 GN=NAT2 PE=1 SV=2 - [NAT2_YEAST]	1.93085	4.17	1	1	1	1	288	32.7835	9.93506
	A2	Sequence	# PSMs	# Proteins	# Protein Groups	Protein Group Accessions	Modifications	ΔCn	q-Value	PEP	XCorr	Charge	MH+ [Da]	ΔM [ppm]	RT [min]	# Missed Cleavages
	High	VFQTmASGAKIR	1	1	1	P37293	M5(Oxidation)	0	0.804	1	1.93085	2	1324.7	-2.66106	43.8921	1
Q03558	NADPH dehydrogenase 2 OS=Saccharomyces cerevisiae (strain ATCC 204508 / S288c) OX=559292 GN=OYE2 PE=1 SV=3 - [OYE2_YEAST]	1.92842	2.75	1	1	1	1	400	44.9828	6.56592
	A2	Sequence	# PSMs	# Proteins	# Protein Groups	Protein Group Accessions	Modifications	ΔCn	q-Value	PEP	XCorr	Charge	MH+ [Da]	ΔM [ppm]	RT [min]	# Missed Cleavages
	High	TDEYGGSIENR	1	1	1	Q03558		0	0	0.001581	1.92842	2	1240.55	2.48716	14.4611	0
P36534	54S ribosomal protein L40, mitochondrial OS=Saccharomyces cerevisiae (strain ATCC 204508 / S288c) OX=559292 GN=MRPL40 PE=1 SV=2 - [RM40_YEAST]	1.92733	5.39	1	1	1	1	297	33.7298	9.45166
	A2	Sequence	# PSMs	# Proteins	# Protein Groups	Protein Group Accessions	Modifications	ΔCn	q-Value	PEP	XCorr	Charge	MH+ [Da]	ΔM [ppm]	RT [min]	# Missed Cleavages
	High	STPEFmKSDLKEVDEK	1	1	1	P36534	M6(Oxidation)	0	0.866	1	1.92733	2	1898.91	1.30398	41.4731	2
P00817	Inorganic pyrophosphatase OS=Saccharomyces cerevisiae (strain ATCC 204508 / S288c) OX=559292 GN=IPP1 PE=1 SV=4 - [IPYR_YEAST]	1.92306	3.14	1	1	1	1	287	32.2795	5.57959
	A2	Sequence	# PSMs	# Proteins	# Protein Groups	Protein Group Accessions	Modifications	ΔCn	q-Value	PEP	XCorr	Charge	MH+ [Da]	ΔM [ppm]	RT [min]	# Missed Cleavages
	High	LNDIEDVEK	1	1	1	P00817		0	0.008	0.115	1.92306	2	1074.54	9.33248	17.5874	0
P40185	Protein MMF1, mitochondrial OS=Saccharomyces cerevisiae (strain ATCC 204508 / S288c) OX=559292 GN=MMF1 PE=1 SV=1 - [MMF1_YEAST]	1.91169	6.21	1	1	1	1	145	15.8983	9.27588
	A2	Sequence	# PSMs	# Proteins	# Protein Groups	Protein Group Accessions	Modifications	ΔCn	q-Value	PEP	XCorr	Charge	MH+ [Da]	ΔM [ppm]	RT [min]	# Missed Cleavages
	High	AEQVFQNVK	1	1	1	P40185		0	0	0.003847	1.91169	2	1062.56	1.28972	17.5773	0
P25294	Protein SIS1 OS=Saccharomyces cerevisiae (strain ATCC 204508 / S288c) OX=559292 GN=SIS1 PE=1 SV=1 - [SIS1_YEAST]	1.9004	2.27	1	1	1	1	352	37.5667	9.02686
	A2	Sequence	# PSMs	# Proteins	# Protein Groups	Protein Group Accessions	Modifications	ΔCn	q-Value	PEP	XCorr	Charge	MH+ [Da]	ΔM [ppm]	RT [min]	# Missed Cleavages
	High	TIQTIDGR	1	1	1	P25294		0	0	0.0005573	1.9004	2	903.491	1.17856	13.8987	0

## Sheet: Exp1 (HA-Rub1  - control)
			Proteins exclusive to rub1∆[HA-Rub1] (experiment 1)
Accession	Description
Q12018	Cell division control protein 53 OS=Saccharomyces cerevisiae (strain ATCC 204508 / S288c) OX=559292 GN=CDC53 PE=1 SV=1 - [CDC53_YEAST]
Q03919	NEDD8-like protein RUB1 OS=Saccharomyces cerevisiae (strain ATCC 204508 / S288c) OX=559292 GN=RUB1 PE=1 SV=1 - [RUB1_YEAST]
P17076	60S ribosomal protein L8-A OS=Saccharomyces cerevisiae (strain ATCC 204508 / S288c) OX=559292 GN=RPL8A PE=1 SV=4 - [RL8A_YEAST]
P47050	Cullin-8 OS=Saccharomyces cerevisiae (strain ATCC 204508 / S288c) OX=559292 GN=RTT101 PE=1 SV=1 - [CUL8_YEAST]
P0CX50	60S ribosomal protein L18-B OS=Saccharomyces cerevisiae (strain ATCC 204508 / S288c) OX=559292 GN=RPL18B PE=1 SV=1 - [RL18B_YEAST]
P24814	SCF E3 ubiquitin ligase complex F-box protein GRR1 OS=Saccharomyces cerevisiae (strain ATCC 204508 / S288c) OX=559292 GN=GRR1 PE=1 SV=1 - [GRR1_YEAST]
Q06211	E3 ubiquitin-protein ligase linker protein MMS1 OS=Saccharomyces cerevisiae (strain ATCC 204508 / S288c) OX=559292 GN=MMS1 PE=1 SV=1 - [MMS1_YEAST]
P02829	ATP-dependent molecular chaperone HSP82 OS=Saccharomyces cerevisiae (strain ATCC 204508 / S288c) OX=559292 GN=HSP82 PE=1 SV=1 - [HSP82_YEAST]
P0CX25	60S ribosomal protein L43-A OS=Saccharomyces cerevisiae (strain ATCC 204508 / S288c) OX=559292 GN=RPL43A PE=1 SV=1 - [RL43A_YEAST]
P05745	60S ribosomal protein L36-A OS=Saccharomyces cerevisiae (strain ATCC 204508 / S288c) OX=559292 GN=RPL36A PE=1 SV=3 - [RL36A_YEAST]
P52286	Suppressor of kinetochore protein 1 OS=Saccharomyces cerevisiae (strain ATCC 204508 / S288c) OX=559292 GN=SKP1 PE=1 SV=2 - [SKP1_YEAST]
Q99344	NEDD8-activating enzyme E1 catalytic subunit OS=Saccharomyces cerevisiae (strain ATCC 204508 / S288c) OX=559292 GN=UBA3 PE=1 SV=1 - [UBA3_YEAST]
P47005	F-box protein DAS1 OS=Saccharomyces cerevisiae (strain ATCC 204508 / S288c) OX=559292 GN=DAS1 PE=1 SV=1 - [DAS1_YEAST]
Q08273	RING-box protein HRT1 OS=Saccharomyces cerevisiae (strain ATCC 204508 / S288c) OX=559292 GN=HRT1 PE=1 SV=1 - [RBX1_YEAST]
P07342	Acetolactate synthase catalytic subunit, mitochondrial OS=Saccharomyces cerevisiae (strain ATCC 204508 / S288c) OX=559292 GN=ILV2 PE=1 SV=1 - [ILVB_YEAST]
Q12059	NEDD8-activating enzyme E1 regulatory subunit OS=Saccharomyces cerevisiae (strain ATCC 204508 / S288c) OX=559292 GN=ULA1 PE=1 SV=1 - [ULA1_YEAST]
Q08226	Protein CRT10 OS=Saccharomyces cerevisiae (strain ATCC 204508 / S288c) OX=559292 GN=CRT10 PE=1 SV=1 - [CRT10_YEAST]
P07262	NADP-specific glutamate dehydrogenase 1 OS=Saccharomyces cerevisiae (strain ATCC 204508 / S288c) OX=559292 GN=GDH1 PE=1 SV=2 - [DHE4_YEAST]
P39567	Putative inosine-5'-monophosphate dehydrogenase 1 OS=Saccharomyces cerevisiae (strain ATCC 204508 / S288c) OX=559292 GN=IMD1 PE=5 SV=1 - [IMDH1_YEAST]
P02309	Histone H4 OS=Saccharomyces cerevisiae (strain ATCC 204508 / S288c) OX=559292 GN=HHF1 PE=1 SV=2 - [H4_YEAST]
P07834	Cell division control protein 4 OS=Saccharomyces cerevisiae (strain ATCC 204508 / S288c) OX=559292 GN=CDC4 PE=1 SV=2 - [CDC4_YEAST]
Q03533	Serine/threonine-protein kinase TDA1 OS=Saccharomyces cerevisiae (strain ATCC 204508 / S288c) OX=559292 GN=TDA1 PE=1 SV=1 - [TDA1_YEAST]
P38707	Asparagine--tRNA ligase, cytoplasmic OS=Saccharomyces cerevisiae (strain ATCC 204508 / S288c) OX=559292 GN=DED81 PE=1 SV=1 - [SYNC_YEAST]
P41277	Glycerol-1-phosphate phosphohydrolase 1 OS=Saccharomyces cerevisiae (strain ATCC 204508 / S288c) OX=559292 GN=GPP1 PE=1 SV=3 - [GPP1_YEAST]
P38352	SCF-associated factor 1 OS=Saccharomyces cerevisiae (strain ATCC 204508 / S288c) OX=559292 GN=SAF1 PE=1 SV=2 - [SAF1_YEAST]
P04911	Histone H2A.1 OS=Saccharomyces cerevisiae (strain ATCC 204508 / S288c) OX=559292 GN=HTA1 PE=1 SV=2 - [H2A1_YEAST]
P61830	Histone H3 OS=Saccharomyces cerevisiae (strain ATCC 204508 / S288c) OX=559292 GN=HHT1 PE=1 SV=2 - [H3_YEAST]
P39003	High-affinity hexose transporter HXT6 OS=Saccharomyces cerevisiae (strain ATCC 204508 / S288c) OX=559292 GN=HXT6 PE=1 SV=2 - [HXT6_YEAST]
P00927	Threonine dehydratase, mitochondrial OS=Saccharomyces cerevisiae (strain ATCC 204508 / S288c) OX=559292 GN=ILV1 PE=1 SV=2 - [THDH_YEAST]
P08536	Sulfate adenylyltransferase OS=Saccharomyces cerevisiae (strain ATCC 204508 / S288c) OX=559292 GN=MET3 PE=1 SV=2 - [MET3_YEAST]
Q12159	RNA annealing protein YRA1 OS=Saccharomyces cerevisiae (strain ATCC 204508 / S288c) OX=559292 GN=YRA1 PE=1 SV=2 - [YRA1_YEAST]
P05748	60S ribosomal protein L15-A OS=Saccharomyces cerevisiae (strain ATCC 204508 / S288c) OX=559292 GN=RPL15A PE=1 SV=3 - [RL15A_YEAST]
P03965	Carbamoyl-phosphate synthase arginine-specific large chain OS=Saccharomyces cerevisiae (strain ATCC 204508 / S288c) OX=559292 GN=CPA2 PE=1 SV=1 - [CARB_YEAST]
P48164	40S ribosomal protein S7-B OS=Saccharomyces cerevisiae (strain ATCC 204508 / S288c) OX=559292 GN=RPS7B PE=1 SV=1 - [RS7B_YEAST]
P38720	6-phosphogluconate dehydrogenase, decarboxylating 1 OS=Saccharomyces cerevisiae (strain ATCC 204508 / S288c) OX=559292 GN=GND1 PE=1 SV=1 - [6PGD1_YEAST]
P48570	Homocitrate synthase, cytosolic isozyme OS=Saccharomyces cerevisiae (strain ATCC 204508 / S288c) OX=559292 GN=LYS20 PE=1 SV=1 - [HOSC_YEAST]
P0C2H8	60S ribosomal protein L31-A OS=Saccharomyces cerevisiae (strain ATCC 204508 / S288c) OX=559292 GN=RPL31A PE=1 SV=1 - [RL31A_YEAST]
A6ZY89	Pentafunctional AROM polypeptide OS=Saccharomyces cerevisiae (strain YJM789) OX=307796 GN=ARO1 PE=3 SV=1 - [ARO1_YEAS7]
P17709	Glucokinase-1 OS=Saccharomyces cerevisiae (strain ATCC 204508 / S288c) OX=559292 GN=GLK1 PE=1 SV=1 - [HXKG_YEAST]
P07283	Phosphomannomutase OS=Saccharomyces cerevisiae (strain ATCC 204508 / S288c) OX=559292 GN=SEC53 PE=1 SV=1 - [PMM_YEAST]
P19524	Myosin-2 OS=Saccharomyces cerevisiae (strain ATCC 204508 / S288c) OX=559292 GN=MYO2 PE=1 SV=1 - [MYO2_YEAST]
P51996	GTP-binding protein YPT32/YPT11 OS=Saccharomyces cerevisiae (strain ATCC 204508 / S288c) OX=559292 GN=YPT32 PE=1 SV=3 - [YPT32_YEAST]
P19262	Dihydrolipoyllysine-residue succinyltransferase component of 2-oxoglutarate dehydrogenase complex, mitochondrial OS=Saccharomyces cerevisiae (strain ATCC 204508 / S288c) OX=559292 GN=KGD2 PE=1 SV=2 - [ODO2_YEAST]
P05747	60S ribosomal protein L29 OS=Saccharomyces cerevisiae (strain ATCC 204508 / S288c) OX=559292 GN=RPL29 PE=1 SV=3 - [RL29_YEAST]
A7A237	ATP-dependent rRNA helicase SPB4 OS=Saccharomyces cerevisiae (strain YJM789) OX=307796 GN=SPB4 PE=3 SV=1 - [SPB4_YEAS7]
P21951	DNA polymerase epsilon catalytic subunit A OS=Saccharomyces cerevisiae (strain ATCC 204508 / S288c) OX=559292 GN=POL2 PE=1 SV=1 - [DPOE_YEAST]
P40525	60S ribosomal protein L34-B OS=Saccharomyces cerevisiae (strain ATCC 204508 / S288c) OX=559292 GN=RPL34B PE=1 SV=1 - [RL34B_YEAST]
Q03496	tRNA (cytidine(32)-2'-O)-methyltransferase non-catalytic subunit TRM732 OS=Saccharomyces cerevisiae (strain ATCC 204508 / S288c) OX=559292 GN=TRM732 PE=1 SV=1 - [TR732_YEAST]
P34760	Peroxiredoxin TSA1 OS=Saccharomyces cerevisiae (strain ATCC 204508 / S288c) OX=559292 GN=TSA1 PE=1 SV=3 - [TSA1_YEAST]
Q06640	F-box protein YDR306C OS=Saccharomyces cerevisiae (strain ATCC 204508 / S288c) OX=559292 GN=YDR306C PE=1 SV=1 - [YD306_YEAST]
P38911	FK506-binding nuclear protein OS=Saccharomyces cerevisiae (strain ATCC 204508 / S288c) OX=559292 GN=FPR3 PE=1 SV=2 - [FKBP3_YEAST]
Q00955	Acetyl-CoA carboxylase OS=Saccharomyces cerevisiae (strain ATCC 204508 / S288c) OX=559292 GN=ACC1 PE=1 SV=2 - [ACAC_YEAST]
P53228	Transaldolase NQM1 OS=Saccharomyces cerevisiae (strain ATCC 204508 / S288c) OX=559292 GN=NQM1 PE=1 SV=1 - [TAL2_YEAST]
Q06479	F-box protein YLR352W OS=Saccharomyces cerevisiae (strain ATCC 204508 / S288c) OX=559292 GN=YLR352W PE=1 SV=1 - [YL352_YEAST]
Q06488	Chromatin structure-remodeling complex subunit RSC2 OS=Saccharomyces cerevisiae (strain ATCC 204508 / S288c) OX=559292 GN=RSC2 PE=1 SV=1 - [RSC2_YEAST]
Q12464	RuvB-like protein 2 OS=Saccharomyces cerevisiae (strain ATCC 204508 / S288c) OX=559292 GN=RVB2 PE=1 SV=1 - [RUVB2_YEAST]
Q12176	Ribosome biogenesis protein MAK21 OS=Saccharomyces cerevisiae (strain ATCC 204508 / S288c) OX=559292 GN=MAK21 PE=1 SV=1 - [MAK21_YEAST]
P40327	26S proteasome regulatory subunit 4 homolog OS=Saccharomyces cerevisiae (strain ATCC 204508 / S288c) OX=559292 GN=RPT2 PE=1 SV=3 - [PRS4_YEAST]
P52910	Acetyl-coenzyme A synthetase 2 OS=Saccharomyces cerevisiae (strain ATCC 204508 / S288c) OX=559292 GN=ACS2 PE=1 SV=1 - [ACS2_YEAST]
P43553	Magnesium transporter ALR2 OS=Saccharomyces cerevisiae (strain ATCC 204508 / S288c) OX=559292 GN=ALR2 PE=1 SV=1 - [ALR2_YEAST]
Q04212	D-arabinose 1-dehydrogenase OS=Saccharomyces cerevisiae (strain ATCC 204508 / S288c) OX=559292 GN=ARA2 PE=1 SV=1 - [ARA2_YEAST]
P47015	Altered inheritance of mitochondria protein 23, mitochondrial OS=Saccharomyces cerevisiae (strain ATCC 204508 / S288c) OX=559292 GN=AIM23 PE=1 SV=1 - [AIM23_YEAST]
P53296	Alcohol O-acetyltransferase 2 OS=Saccharomyces cerevisiae (strain ATCC 204508 / S288c) OX=559292 GN=ATF2 PE=1 SV=1 - [ATF2_YEAST]
P53090	Aromatic/aminoadipate aminotransferase 1 OS=Saccharomyces cerevisiae (strain ATCC 204508 / S288c) OX=559292 GN=ARO8 PE=1 SV=1 - [ARO8_YEAST]
A6ZUG8	Phosphatidylethanolamine N-methyltransferase OS=Saccharomyces cerevisiae (strain YJM789) OX=307796 GN=CHO2 PE=3 SV=1 - [CHO2_YEAS7]
A7A0X4	Elongation factor G, mitochondrial OS=Saccharomyces cerevisiae (strain YJM789) OX=307796 GN=MEF1 PE=3 SV=1 - [EFGM_YEAS7]
P43613	ER-localized J domain-containing protein 5 OS=Saccharomyces cerevisiae (strain ATCC 204508 / S288c) OX=559292 GN=ERJ5 PE=1 SV=1 - [ERJ5_YEAST]
P40098	Uncharacterized mitochondrial membrane protein FMP10 OS=Saccharomyces cerevisiae (strain ATCC 204508 / S288c) OX=559292 GN=FMP10 PE=1 SV=1 - [FMP10_YEAST]
P22007	Protein farnesyltransferase subunit beta OS=Saccharomyces cerevisiae (strain ATCC 204508 / S288c) OX=559292 GN=RAM1 PE=1 SV=2 - [FNTB_YEAST]
P14742	Glutamine--fructose-6-phosphate aminotransferase [isomerizing] OS=Saccharomyces cerevisiae (strain ATCC 204508 / S288c) OX=559292 GN=GFA1 PE=1 SV=4 - [GFA1_YEAST]
P02293	Histone H2B.1 OS=Saccharomyces cerevisiae (strain ATCC 204508 / S288c) OX=559292 GN=HTB1 PE=1 SV=2 - [H2B1_YEAST]
P40985	Probable E3 ubiquitin-protein ligase HUL4 OS=Saccharomyces cerevisiae (strain ATCC 204508 / S288c) OX=559292 GN=HUL4 PE=1 SV=2 - [HUL4_YEAST]
P39936	Eukaryotic initiation factor 4F subunit p130 OS=Saccharomyces cerevisiae (strain ATCC 204508 / S288c) OX=559292 GN=TIF4632 PE=1 SV=1 - [IF4F2_YEAST]
P47912	Long-chain-fatty-acid--CoA ligase 4 OS=Saccharomyces cerevisiae (strain ATCC 204508 / S288c) OX=559292 GN=FAA4 PE=1 SV=1 - [LCF4_YEAST]
P04173	3-isopropylmalate dehydrogenase OS=Saccharomyces cerevisiae (strain ATCC 204508 / S288c) OX=559292 GN=LEU2 PE=1 SV=4 - [LEU3_YEAST]
P30624	Long-chain-fatty-acid--CoA ligase 1 OS=Saccharomyces cerevisiae (strain ATCC 204508 / S288c) OX=559292 GN=FAA1 PE=1 SV=1 - [LCF1_YEAST]
A6ZVM6	NADH-cytochrome b5 reductase 1 OS=Saccharomyces cerevisiae (strain YJM789) OX=307796 GN=CBR1 PE=3 SV=2 - [NCB5R_YEAS7]
Q12374	Nuclear control of ATPase protein 2 OS=Saccharomyces cerevisiae (strain ATCC 204508 / S288c) OX=559292 GN=NCA2 PE=1 SV=1 - [NCA2_YEAST]
P16387	Pyruvate dehydrogenase E1 component subunit alpha, mitochondrial OS=Saccharomyces cerevisiae (strain ATCC 204508 / S288c) OX=559292 GN=PDA1 PE=1 SV=2 - [ODPA_YEAST]
P32332	Mitochondrial oxaloacetate transport protein OS=Saccharomyces cerevisiae (strain ATCC 204508 / S288c) OX=559292 GN=OAC1 PE=1 SV=1 - [OAC1_YEAST]
Q01080	DNA-directed RNA polymerase I subunit RPA49 OS=Saccharomyces cerevisiae (strain ATCC 204508 / S288c) OX=559292 GN=RPA49 PE=1 SV=2 - [RPA49_YEAST]
P32565	26S proteasome regulatory subunit RPN2 OS=Saccharomyces cerevisiae (strain ATCC 204508 / S288c) OX=559292 GN=RPN2 PE=1 SV=4 - [RPN2_YEAST]
P17967	Protein disulfide-isomerase OS=Saccharomyces cerevisiae (strain ATCC 204508 / S288c) OX=559292 GN=PDI1 PE=1 SV=2 - [PDI_YEAST]
P32609	Vacuolar segregation protein PEP7 OS=Saccharomyces cerevisiae (strain ATCC 204508 / S288c) OX=559292 GN=PEP7 PE=1 SV=2 - [PEP7_YEAST]
P09232	Cerevisin OS=Saccharomyces cerevisiae (strain ATCC 204508 / S288c) OX=559292 GN=PRB1 PE=1 SV=1 - [PRTB_YEAST]
A6ZTA3	Pre-rRNA-processing protein RIX1 OS=Saccharomyces cerevisiae (strain YJM789) OX=307796 GN=RIX1 PE=3 SV=1 - [RIX1_YEAS7]
P50875	Transcription factor SPT20 OS=Saccharomyces cerevisiae (strain ATCC 204508 / S288c) OX=559292 GN=SPT20 PE=1 SV=1 - [SPT20_YEAST]
Q12466	Tricalbin-1 OS=Saccharomyces cerevisiae (strain ATCC 204508 / S288c) OX=559292 GN=TCB1 PE=1 SV=1 - [TCB1_YEAST]
P18562	Uracil phosphoribosyltransferase OS=Saccharomyces cerevisiae (strain ATCC 204508 / S288c) OX=559292 GN=FUR1 PE=1 SV=2 - [UPP_YEAST]
P42945	U3 small nucleolar RNA-associated protein 10 OS=Saccharomyces cerevisiae (strain ATCC 204508 / S288c) OX=559292 GN=UTP10 PE=1 SV=1 - [UTP10_YEAST]
P00937	Multifunctional tryptophan biosynthesis protein OS=Saccharomyces cerevisiae (strain ATCC 204508 / S288c) OX=559292 GN=TRP3 PE=1 SV=2 - [TRPG_YEAST]
P00931	Tryptophan synthase OS=Saccharomyces cerevisiae (strain ATCC 204508 / S288c) OX=559292 GN=TRP5 PE=1 SV=1 - [TRP_YEAST]
P40041	Transcription factor VHR2 OS=Saccharomyces cerevisiae (strain ATCC 204508 / S288c) OX=559292 GN=VHR2 PE=1 SV=1 - [VHR2_YEAST]
Q07451	Endoplasmic reticulum transmembrane protein 3 OS=Saccharomyces cerevisiae (strain ATCC 204508 / S288c) OX=559292 GN=YET3 PE=1 SV=1 - [YET3_YEAST]
P34251	Uncharacterized oxidoreductase YKL107W OS=Saccharomyces cerevisiae (strain ATCC 204508 / S288c) OX=559292 GN=YKL107W PE=3 SV=1 - [YKK7_YEAST]
P05694	5-methyltetrahydropteroyltriglutamate--homocysteine methyltransferase OS=Saccharomyces cerevisiae (strain ATCC 204508 / S288c) OX=559292 GN=MET6 PE=1 SV=4 - [METE_YEAST]
P10659	S-adenosylmethionine synthase 1 OS=Saccharomyces cerevisiae (strain ATCC 204508 / S288c) OX=559292 GN=SAM1 PE=1 SV=2 - [METK1_YEAST]
P0CG63	Polyubiquitin OS=Saccharomyces cerevisiae (strain ATCC 204508 / S288c) OX=559292 GN=UBI4 PE=1 SV=1 - [UBI4P_YEAST]

## Sheet: Exp2 (HA-Rub1)
List of hits from the rub1∆[HA-Rub1] sample (experiment 2)
Accession	Description	Score	Coverage	# Proteins	# Unique Peptides	# Peptides	# PSMs	# AAs	MW [kDa]	calc. pI
P00549	Pyruvate kinase 1 OS=Saccharomyces cerevisiae (strain ATCC 204508 / S288c) OX=559292 GN=CDC19 PE=1 SV=2 - [KPYK1_YEAST]	298.551	82	2	41	41	133	500	54.5103	7.6792
	A2	Sequence	# PSMs	# Proteins	# Protein Groups	Protein Group Accessions	Modifications	ΔCn	q-Value	PEP	XCorr	Charge	MH+ [Da]	ΔM [ppm]	RT [min]	# Missed Cleavages
	High	KGDTYVSIQGFK	3	1	1	P00549		0	0	2.261e-14	4.39988	2	1342.7	1.31123	21.2523	1
	High	TGTTTNDVDYPIPPNHEMIFTTDDKYAK	8	1	1	P00549		0	0	3.644e-08	4.19128	4	3184.48	1.34063	26.624	1
	High	NcTPKPTSTTETVAASAVAAVFEQKAK	4	1	1	P00549	C2(Carbamidomethyl)	0	0	6.631e-12	4.05788	3	2807.43	2.398	30.2634	1
	High	AEVSDVGNAILDGADcVmLSGETAK	4	1	1	P00549	C16(Carbamidomethyl); M18(Oxidation)	0	0	2.841e-09	4.03605	3	2538.17	1.12852	32.633	0
	High	LTSLNVVAGSDLRR	6	1	1	P00549		0	0	5.844e-07	4.02124	3	1500.85	-0.632305	22.0034	1
	High	GDLGIEIPAPEVLAVQKK	3	1	1	P00549		0	0	1.894e-09	3.97817	3	1877.08	1.18319	31.1059	1
	High	TANDVLTIREVLGEQGKDVK	3	1	1	P00549		0	0	0.0001041	3.85683	4	2185.18	-0.394493	26.696	2
	High	GDLGIEIPAPEVLAVQK	4	1	1	P00549		0	0	2.664e-06	3.80613	2	1748.98	1.48652	34.7638	0
	High	AEVSDVGNAILDGADcVMLSGETAK	5	1	1	P00549	C16(Carbamidomethyl)	0	0	9.563e-13	3.78216	3	2522.18	3.35445	37.9557	0
	High	TANDVLTIREVLGEQGK	1	1	1	P00549		0	0	3.37e-10	3.72697	3	1842.99	0.285711	28.3511	1
	High	YRPNcPIILVTR	6	1	1	P00549	C5(Carbamidomethyl)	0	0	3.195e-07	3.66264	3	1501.83	-0.298545	22.8902	0
	High	IENQQGVNNFDEILK	1	1	1	P00549		0	0	2.359e-10	3.63044	2	1760.88	-0.713705	28.151	0
	High	GVNLPGTDVDLPALSEK	3	1	1	P00549		0	0	4.456e-12	3.30204	2	1724.91	2.08854	32.2736	0
	High	GVNLPGTDVDLPALSEKDKEDLR	3	1	1	P00549		0	0	2.349e-08	3.26675	4	2481.28	-0.457869	27.7309	2
	High	AGAGHSNTLQVSTV	2	1	1	P00549		0	0	0.002204	3.15303	2	1341.67	-0.866942	17.3869	0
	High	EVLGEQGKDVK	4	1	1	P00549		0	0	5.455e-06	3.15295	2	1201.64	1.23591	9.82167	1
	High	AIIVLSTSGTTPR	3	1	1	P00549		0	0	8.41e-07	3.12855	2	1315.76	-0.794747	23.4349	0
	High	EPVSDWTDDVEAR	2	1	1	P00549		0	0	4.287e-10	3.12334	2	1518.67	0.516957	24.3898	0
	High	TSIIGTIGPK	4	2	1	P00549		0	0	6.292e-07	2.98072	2	986.587	-0.680485	22.1729	0
	High	TGTTTNDVDYPIPPNHEmIFTTDDKYAK	6	1	1	P00549	M18(Oxidation)	0	0	0.004143	2.95287	4	3200.48	2.23621	24.7966	1
	High	TNNPETLVALRK	8	1	1	P00549		0	0	1.409e-06	2.90504	3	1355.76	0.0848812	19.0403	1
	High	LTSLNVVAGSDLR	1	1	1	P00549		0	0	6.497e-07	2.8955	2	1344.75	-1.72828	25.3951	0
	High	TNNPETLVALR	4	1	1	P00549		0	0	5.919e-08	2.82541	2	1227.67	-1.18851	23.4602	0
	High	ALNAGKIcSHK	1	1	1	P00549	C8(Carbamidomethyl)	0	0	5.139e-08	2.63641	3	1198.64	0.345807	3.93132	1
	High	TANDVLTIR	4	1	1	P00549		0	0	0.0001088	2.61583	2	1002.56	0.0275564	20.3048	0
	High	TSIIGTIGPKTNNPETLVALR	1	1	1	P00549		0	0	1.339e-08	2.4144	3	2195.24	-1.49009	29.7651	1
	High	NcTPKPTSTTETVAASAVAAVFEQK	1	1	1	P00549	C2(Carbamidomethyl)	0	0	4.736e-08	2.40363	3	2608.29	0.666056	32.7937	0
	High	KAGLNIVR	2	1	1	P00549		0	0	0.0006608	2.38961	2	870.552	-0.376726	12.2986	1
	High	EVLGEQGKDVKIIVK	1	1	1	P00549		0	0	0.003238	2.24386	3	1654.98	1.74532	18.8969	2
	High	AKAIIVLSTSGTTPR	2	1	1	P00549		0	0	0.0001578	2.21421	3	1514.89	0.764888	20.0408	1
	High	MNFSHGSYEYHK	1	1	1	P00549		0	0	2.169e-05	2.17632	3	1499.63	-1.8993	14.3612	0
	High	GDTYVSIQGFK	2	1	1	P00549		0	0	1.843e-05	2.16882	2	1214.61	2.55446	24.9367	0
	High	VTDGVMVAR	3	1	1	P00549		0	0	8.55e-06	2.0931	2	947.498	-0.289259	14.8246	0
	High	LVSKYRPNcPIILVTR	3	1	1	P00549	C9(Carbamidomethyl)	0	0	0.0005497	2.08048	4	1929.11	0.530571	22.1794	1
	High	NGVHmVFASFIR	2	1	1	P00549	M5(Oxidation)	0	0	1.915e-06	2.0694	3	1393.7	0.0708409	26.6157	0
	High	AcDDKIMYVDYKNITK	2	1	1	P00549	C2(Carbamidomethyl)	0	0	0.0003602	2.03431	3	1976.95	0.785778	22.466	2
	High	AcDDKImYVDYKNITK	3	1	1	P00549	C2(Carbamidomethyl); M7(Oxidation)	0	0	0.0002778	1.87999	3	1992.94	0.727795	19.8449	2
	High	VTDGVmVAR	2	1	1	P00549	M6(Oxidation)	0	0	0.0009342	1.80411	2	963.493	-0.0746086	12.17	0
	High	GVFPFVFEK	2	1	1	P00549		0	0	0.0003111	1.13963	2	1069.57	-0.159408	35.62	0
	High	KSEELYPGRPLAIALDTKGPEIR	1	1	1	P00549		0	0	0.0006391	1.07356	5	2553.4	0.522526	26.3276	2
	High	AKEFGILK	2	1	1	P00549		0	0.001	0.01035	2.22353	2	905.545	-0.0812162	16.9691	1
	High	FSHLYR	3	1	1	P00549		0	0.001	0.005386	1.44094	2	822.425	-0.376566	12.1162	0
	High	INFGIEK	4	1	1	P00549		0	0.001	0.01285	1.42057	2	820.455	-1.22059	21.5123	0
	High	mNFSHGSYEYHK	1	1	1	P00549	M1(Oxidation)	0	0.008	0.1143	1.32276	3	1515.63	1.13349	11.7794	0
	High	SNLAGKPVIcATQmLESmTYNPRPTR	1	1	1	P00549	C10(Carbamidomethyl); M14(Oxidation); M18(Oxidation)	0	0.009	0.1669	1.65859	4	2967.46	2.21591	24.1481	0
	High	KGDTYVSIQGFKAGAGHSNTLQVSTV	1	1	1	P00549		0	0.009	0.1646	1.5484	4	2665.36	-1.12482	25.1253	2
P02994	Elongation factor 1-alpha OS=Saccharomyces cerevisiae (strain ATCC 204508 / S288c) OX=559292 GN=TEF1 PE=1 SV=1 - [EF1A_YEAST]	267.312	44.54	1	24	24	108	458	50.0012	9.0415
	A2	Sequence	# PSMs	# Proteins	# Protein Groups	Protein Group Accessions	Modifications	ΔCn	q-Value	PEP	XCorr	Charge	MH+ [Da]	ΔM [ppm]	RT [min]	# Missed Cleavages
	High	SVEMHHEQLEQGVPGDNVGFNVK	10	1	1	P02994		0	0	3.614e-12	5.83792	3	2550.21	2.02512	22.4006	0
	High	VETGVIKPGMVVTFAPAGVTTEVK	5	1	1	P02994		0	0	4.311e-11	5.39564	3	2430.34	2.33259	30.7175	0
	High	SVEmHHEQLEQGVPGDNVGFNVK	6	1	1	P02994	M4(Oxidation)	0	0	1.27e-10	4.81993	4	2566.2	1.11089	21.0943	0
	High	FVPSKPMcVEAFSEYPPLGR	7	1	1	P02994	C8(Carbamidomethyl)	0	0	2.404e-12	4.4796	3	2311.12	-1.23696	30.3648	0
	High	FVPSKPmcVEAFSEYPPLGR	6	1	1	P02994	M7(Oxidation); C8(Carbamidomethyl)	0	0	3.798e-13	4.35009	3	2327.12	1.87462	27.6911	0
	High	VETGVIKPGmVVTFAPAGVTTEVK	4	1	1	P02994	M10(Oxidation)	0	0	5.396e-12	4.2791	3	2446.32	-0.943268	28.0229	0
	High	SHINVVVIGHVDSGK	6	1	1	P02994		0	0	4.247e-10	3.7513	3	1560.85	-0.191001	18.1866	0
	High	FQEIVKETSNFIK	4	1	1	P02994		0	0	2.306e-08	3.29429	2	1582.86	5.69457	24.8907	1
	High	DMRQTVAVGVIK	4	1	1	P02994		0	0	2.144e-05	3.18365	3	1316.73	-1.10677	20.7956	1
	High	YQVTVIDAPGHRDFIK	3	1	1	P02994		0	0	0.003452	3.16189	4	1858.98	0.141286	22.6005	1
	High	IGGIGTVPVGR	4	1	1	P02994		0	0	3.451e-07	2.77986	2	1025.61	-0.232398	20.8023	0
	High	DmRQTVAVGVIK	4	1	1	P02994	M2(Oxidation)	0	0	0.00186	2.77597	3	1332.73	-0.346416	17.0433	1
	High	QLIVAVNKmDSVK	2	1	1	P02994	M9(Oxidation)	0	0	2.063e-07	2.67122	3	1460.81	-0.622399	16.8352	1
	High	QLIVAVNKMDSVK	4	1	1	P02994		0	0	2.951e-07	2.63386	3	1444.82	1.40634	21.1785	1
	High	YQVTVIDAPGHR	3	1	1	P02994		0	0	4.779e-09	2.6206	3	1355.71	-0.15951	18.6768	0
	High	FDELLEKNDR	2	1	1	P02994		0	0	1.274e-06	2.57742	3	1278.63	-0.366098	16.9944	1
	High	LPLQDVYK	4	1	1	P02994		0	0	0.0006587	2.4283	2	975.551	-0.103958	22.3742	0
	High	FQEIVKETSNFIKK	4	1	1	P02994		0	0	0.0006862	2.3979	3	1710.94	0.0168155	22.0561	2
	High	STTTGHLIYK	2	1	1	P02994		0	0	3.493e-06	2.38949	2	1120.6	1.24979	12.4994	0
	High	ETSNFIKK	6	1	1	P02994		0	0	0.001753	2.27442	2	966.526	0.240138	6.14639	1
	High	QTVAVGVIK	3	1	1	P02994		0	0	0.001061	2.12328	2	914.564	-3.59082	17.6926	0
	High	YAWVLDKLK	2	1	1	P02994		0	0	1.134e-05	1.94971	2	1135.65	-0.109889	26.8003	1
	High	QTVAVGVIKSVDKTEK	1	1	1	P02994		0	0	0.00228	1.87316	3	1701.97	-2.24034	17.8961	2
	High	MDSVKWDESR	2	1	1	P02994		0	0	6.382e-05	1.71857	3	1252.56	-0.327944	16.0423	1
	High	ETSNFIK	4	1	1	P02994		0	0.001	0.01122	1.33504	2	838.431	0.858362	13.4113	0
	High	QLIVAVNK	2	1	1	P02994		0	0.003	0.03517	2.12691	2	884.557	0.30176	17.8082	0
	High	YAWVLDK	2	1	1	P02994		0	0.004	0.04081	1.17406	2	894.47	-2.02342	25.1131	0
	High	TIEKFEK	1	1	1	P02994		0	0.006	0.0937	1.16993	2	894.494	0.408653	8.25707	1
	High	QLIVAVNKmDSVKWDESR	1	1	1	P02994	M9(Oxidation)	0	0.009	0.1691	1.06085	4	2134.09	-3.38146	21.9534	2
Q12018	Cell division control protein 53 OS=Saccharomyces cerevisiae (strain ATCC 204508 / S288c) OX=559292 GN=CDC53 PE=1 SV=1 - [CDC53_YEAST]	259.592	49.69	1	47	47	138	815	93.8846	8.41162
	A2	Sequence	# PSMs	# Proteins	# Protein Groups	Protein Group Accessions	Modifications	ΔCn	q-Value	PEP	XCorr	Charge	MH+ [Da]	ΔM [ppm]	RT [min]	# Missed Cleavages
	High	RLIHGTSTSAEDEENIIQR	4	1	1	Q12018		0	0	5.066e-15	4.93667	3	2169.09	0.155181	17.5126	1
	High	LIQQVPPGLDALVKPETQFK	2	1	1	Q12018		0	0	9.819e-12	4.3837	3	2221.26	0.164023	31.815	0
	High	LIHGTSTSAEDEENIIQR	5	1	1	Q12018		0	0	4.056e-09	4.13935	3	2012.99	2.37304	19.2273	0
	High	GELKADIGKPGR	2	1	1	Q12018		0	0	1.831e-07	3.85405	3	1240.7	-0.189078	11.2429	1
	High	ALDNAcGAFININEFALPAGSPK	6	1	1	Q12018	C6(Carbamidomethyl)	0	0	1.86e-12	3.75746	2	2390.19	2.41817	37.3364	0
	High	LTEDERIEKELNTER	4	1	1	Q12018		0	0	1.55e-06	3.68683	4	1874.95	0.105665	19.811	2
	High	RLTEDERIEK	1	1	1	Q12018		0	0	3.242e-07	3.6571	3	1288.69	0.442372	8.87242	2
	High	ILEDDFAVALKNEPDYSK	8	1	1	Q12018		0	0	9.569e-09	3.46693	2	2067.03	2.45735	28.8185	1
	High	NLPHTTLVNEcIAQSHQR	6	1	1	Q12018	C11(Carbamidomethyl)	0	0	1.113e-11	3.4324	3	2118.06	2.63799	18.5987	0
	High	TQEYYTQYTNDYLEK	1	1	1	Q12018		0	0	1.768e-12	3.30711	2	1958.86	-1.88853	26.0049	0
	High	MASVFENYVKK	4	1	1	Q12018		0	0	3.008e-07	3.12558	2	1315.67	1.21763	22.0772	1
	High	SLVALGIDPQDLKK	5	1	1	Q12018		0	0	2.056e-10	3.07342	3	1496.87	0.529746	26.9902	1
	High	KTQEYYTQYTNDYLEK	2	1	1	Q12018		0	0	6.21e-09	3.07262	3	2086.95	-3.38725	22.9719	1
	High	AIDSLIQKGYLQR	4	1	1	Q12018		0	0	1.581e-07	3.0592	2	1504.85	-0.451555	24.29	1
	High	ATKPEVASDMSDEDIITIFK	1	1	1	Q12018		0	0	2.655e-06	3.05229	3	2210.09	1.21765	32.4141	0
	High	ATKPEVASDmSDEDIITIFK	2	1	1	Q12018	M10(Oxidation)	0	0	3.631e-08	3.04385	3	2226.09	0.915871	29.6543	0
	High	ELVPSHEKLKESYSQK	3	1	1	Q12018		0	0	3.574e-05	2.93335	4	1902	-0.286422	13.5739	2
	High	LQAANSMEYTGKITK	3	1	1	Q12018		0	0	1.565e-06	2.84526	3	1654.84	-3.20476	18.0073	1
	High	TGENEISSLLAMHK	2	1	1	Q12018		0	0	1.18e-06	2.7602	3	1529.76	-1.1631	27.7886	0
	High	SLVALGIDPQDLK	4	1	1	Q12018		0	0	1.018e-09	2.73609	2	1368.77	0.610927	31.7243	0
	High	KLALMTAHSLSPK	1	1	1	Q12018		0	0	4.478e-09	2.65329	3	1396.79	-3.3363	18.1076	1
	High	IFNESFPDDIPLAK	1	1	1	Q12018		0	0	3.939e-07	2.59859	2	1605.82	2.95488	32.4228	0
	High	TNINFASGVK	2	1	1	Q12018		0	0	8.634e-05	2.55025	2	1050.56	-0.32229	19.7951	0
	High	ALKTNINFASGVK	2	1	1	Q12018		0	0	1.412e-05	2.52926	3	1362.77	0.209018	20.054	1
	High	YLTDKDAFETHYR	4	1	1	Q12018		0	0	1.29e-07	2.48509	3	1658.78	0.789383	18.6976	1
	High	LQAANSMEYTGK	2	1	1	Q12018		0	0	4.334e-08	2.45993	2	1312.62	0.507312	16.1908	0
	High	NLPHTTLVNEcIAQSHQRFNAK	1	1	1	Q12018	C11(Carbamidomethyl)	0	0	2.914e-05	2.42882	4	2578.29	-0.785867	20.3126	1
	High	NDILQSLSGGGHDNHGNK	3	1	1	Q12018		0	0	7.031e-07	2.33736	3	1862.87	-0.127679	18.9157	0
	High	TGQSTILVGSEIYEK	2	1	1	Q12018		0	0	3.343e-06	2.30478	2	1624.84	-2.75399	25.2601	0
	High	MASVFENYVK	2	1	1	Q12018		0	0	4.425e-06	2.26092	2	1187.58	1.96511	26.7009	0
	High	ILEDDFAVALK	2	1	1	Q12018		0	0	4.059e-07	2.25874	2	1233.67	0.43934	30.1831	0
	High	MFQDIRLSK	2	1	1	Q12018		0	0	0.003	2.1452	2	1137.61	-0.199835	20.6107	1
	High	TSEMLAKYSDILLK	2	1	1	Q12018		0	0	0.0007538	2.01782	3	1611.86	-0.823858	30.1477	1
	High	SATSKTSEMLAK	2	1	1	Q12018		0	0	3.039e-05	1.97625	2	1253.64	0.219712	10.7601	1
	High	mASVFENYVK	2	1	1	Q12018	M1(Oxidation)	0	0	7.15e-07	1.96354	2	1203.57	1.80271	23.7821	0
	High	LQAANSmEYTGK	2	1	1	Q12018	M7(Oxidation)	0	0	5.112e-06	1.82801	2	1328.62	0.102117	12.4929	0
	High	TGENEISSLLAmHK	2	1	1	Q12018	M12(Oxidation)	0	0	0.00284	1.69261	3	1545.76	-0.566179	25.3046	0
	High	KPLSMALNK	2	1	1	Q12018		0	0	0.0002887	1.67596	2	1001.58	-0.107808	14.1647	0
	High	ELVPSHEK	3	1	1	Q12018		0	0	0.004538	1.666	2	938.495	1.08101	4.47177	0
	High	ITSLYALIR	2	1	1	Q12018		0	0	2.561e-05	1.62166	2	1049.64	0.263345	31.4203	0
	High	YSDILLKK	4	1	1	Q12018		0	0	0.0003185	1.57411	2	979.583	0.655423	16.9963	1
	High	LQAANSmEYTGKITK	2	1	1	Q12018	M7(Oxidation)	0	0	0.0004843	1.4596	3	1670.84	0.161537	15.3274	1
	High	TSEmLAKYSDILLK	1	1	1	Q12018	M4(Oxidation)	0	0	0.002805	1.37755	3	1627.86	-1.66641	26.9308	1
	High	TSEmLAKYSDILLKK	1	1	1	Q12018	M4(Oxidation)	0	0	0.003292	1.31815	3	1755.96	1.23627	24.0391	2
	High	SNISTAIK	3	1	1	Q12018		0	0.001	0.005341	2.16378	2	833.473	-0.118164	12.7789	0
	High	YSDILLK	4	1	1	Q12018		0	0.001	0.01583	1.5002	2	851.487	-0.178651	21.6352	0
	High	RDFTLIPR	1	1	1	Q12018		0	0.002	0.01962	2.31199	2	1017.58	-1.50868	21.3742	1
	High	EGQIIQR	3	1	1	Q12018		0	0.003	0.02432	2.09703	2	843.468	0.191024	10.1949	0
	High	LTEDERIEK	2	1	1	Q12018		0	0.003	0.02522	1.60164	2	1132.58	-2.35444	10.5991	1
	High	mFQDIR	2	1	1	Q12018	M1(Oxidation)	0	0.003	0.02726	1.58441	2	825.392	-0.461511	14.1652	0
	High	AIDSLIQK	2	1	1	Q12018		0	0.004	0.04211	2.04235	2	887.52	0.205882	19.3281	0
	High	DFTLIPR	1	1	1	Q12018		0	0.005	0.06183	1.71538	2	861.483	-0.17023	28.285	0
	High	MFQDIR	1	1	1	Q12018		0	0.005	0.09087	1.57225	2	809.396	-1.85156	17.7603	0
	High	ITSLYALIRR	1	1	1	Q12018		0	0.006	0.09894	1.0187	3	1205.73	-1.54098	27.4334	1
P05030	Plasma membrane ATPase 1 OS=Saccharomyces cerevisiae (strain ATCC 204508 / S288c) OX=559292 GN=PMA1 PE=1 SV=2 - [PMA1_YEAST]	172.832	24.73	2	26	26	84	918	99.5562	5.10986
	A2	Sequence	# PSMs	# Proteins	# Protein Groups	Protein Group Accessions	Modifications	ΔCn	q-Value	PEP	XCorr	Charge	MH+ [Da]	ΔM [ppm]	RT [min]	# Missed Cleavages
	High	RGEGFmVVTATGDNTFVGR	2	1	1	P05030	M6(Oxidation)	0	0	3.406e-12	4.84131	3	2029.98	0.32683	24.4789	1
	High	ETcRQLGLGTNIYNAER	2	2	1	P05030	C3(Carbamidomethyl)	0	0	8.121e-08	4.36985	3	1994.97	0.592488	22.088	1
	High	KADTGIAVEGATDAAR	4	2	1	P05030		0	0	2.08e-07	4.20559	3	1545.79	2.45909	15.0448	1
	High	RGEGFMVVTATGDNTFVGR	2	1	1	P05030		0	0	2.168e-11	4.02811	3	2013.98	-1.16503	27.0188	1
	High	KVTAVVESPEGERIVcVK	5	2	1	P05030	C16(Carbamidomethyl)	0	0	2.486e-07	3.88589	4	2000.08	0.193164	19.3963	2
	High	QLGLGTNIYNAER	2	2	1	P05030		0	0	2.373e-11	3.7211	2	1448.75	1.63121	24.7988	0
	High	GYLVAMTGDGVNDAPSLKK	2	2	1	P05030		0	0	7.155e-10	3.64882	3	1935.98	0.0893747	24.6548	1
	High	GYLVAMTGDGVNDAPSLK	2	2	1	P05030		0	0	4.29e-14	3.55517	2	1807.89	-1.01134	28.3285	0
	High	ADTGIAVEGATDAAR	3	2	1	P05030		0	0	9.434e-12	3.38995	2	1417.69	1.95837	18.2632	0
	High	GLDAIDKAFLK	2	2	1	P05030		0	0	5.037e-06	3.20574	2	1190.68	0.209087	27.0377	1
	High	KVTAVVESPEGER	6	2	1	P05030		0	0	0.0001114	3.17691	3	1400.74	0.116046	12.8161	1
	High	TVEEDHPIPEDVHENYENKVAELASR	3	2	1	P05030		0	0	4.543e-06	3.01393	4	3020.43	1.99332	23.5875	1
	High	GYLVAmTGDGVNDAPSLK	2	2	1	P05030	M6(Oxidation)	0	0	3.398e-09	2.96017	2	1823.89	1.2501	24.5761	0
	High	VTAVVESPEGERIVcVK	1	2	1	P05030	C15(Carbamidomethyl)	0	0	1.525e-07	2.8427	3	1871.99	0.14798	21.9659	1
	High	GYLVAmTGDGVNDAPSLKK	2	2	1	P05030	M6(Oxidation)	0	0	4.42e-10	2.77863	3	1951.98	1.63056	21.0814	1
	High	TLANTAVVIR	2	1	1	P05030		0	0	5.96e-07	2.7755	2	1057.64	-0.182702	20.3773	0
	High	GEGFmVVTATGDNTFVGR	2	1	1	P05030	M5(Oxidation)	0	0	1.886e-06	2.69564	2	1873.89	6.6068	27.6791	0
	High	MLTGDAVGIAKETcR	2	2	1	P05030	C14(Carbamidomethyl)	0	0	4.59e-08	2.67717	3	1621.8	0.344743	20.2247	1
	High	GEGFMVVTATGDNTFVGR	2	1	1	P05030		0	0	2.348e-08	2.64609	2	1857.89	2.87546	30.545	0
	High	VTAVVESPEGER	2	2	1	P05030		0	0	2.643e-07	2.50369	2	1272.65	1.93621	15.0955	0
	High	KGLDAIDKAFLK	1	2	1	P05030		0	0	8.258e-05	2.47817	3	1318.77	-0.00601234	23.45	2
	High	LSAIESLAGVEILcSDKTGTLTK	1	2	1	P05030	C14(Carbamidomethyl)	0	0	8.331e-06	2.4148	3	2406.28	-1.20797	33.6292	1
	High	MLTGDAVGIAK	3	2	1	P05030		0	0	1.388e-06	2.40183	2	1075.58	0.937074	20.125	0
	High	SVEDFMAAMQR	4	2	1	P05030		0	0	6.125e-07	2.20761	2	1284.57	1.53079	30.7229	0
	High	VVEILQNR	2	2	1	P05030		0	0	0.001057	2.19914	2	970.568	-0.325287	18.7871	0
	High	SVEDFmAAMQR	6	2	1	P05030	M6(Oxidation)	0	0	3.08e-06	2.01573	2	1300.57	1.38585	22.5979	0
	High	DDTAQTVSEAR	2	1	1	P05030		0	0	3.553e-05	1.90874	2	1192.54	0.634025	11.8689	0
	High	LSAIESLAGVEILcSDK	2	2	1	P05030	C14(Carbamidomethyl)	0	0	0.004054	1.72624	2	1804.95	5.96234	35.6685	0
	High	VLEFHPFDPVSK	2	2	1	P05030		0	0	0.0002357	1.6093	3	1414.74	0.679393	27.3259	0
	High	mLTGDAVGIAK	2	2	1	P05030	M1(Oxidation)	0	0	1.798e-05	1.55903	2	1091.58	0.77308	17.5074	0
	High	SVEDFmAAmQR	2	2	1	P05030	M6(Oxidation); M9(Oxidation)	0	0	0.0004965	1.32397	2	1316.56	-1.25899	16.5351	0
	High	GAPLFVLK	4	2	1	P05030		0	0.001	0.007305	1.83594	2	844.528	-1.50578	27.163	0
	High	mLTGDAVGIAKETcR	1	2	1	P05030	M1(Oxidation); C14(Carbamidomethyl)	0	0.005	0.08208	1.20753	3	1637.8	1.39649	18.6524	1
	High	DALTKYK	2	2	1	P05030		0	0.005	0.06003	1.06093	2	838.465	-1.76589	9.97471	1
P16521	Elongation factor 3A OS=Saccharomyces cerevisiae (strain ATCC 204508 / S288c) OX=559292 GN=YEF3 PE=1 SV=4 - [EF3A_YEAST]	162.899	27.2	2	31	31	86	1044	115.872	6.04932
	A2	Sequence	# PSMs	# Proteins	# Protein Groups	Protein Group Accessions	Modifications	ΔCn	q-Value	PEP	XCorr	Charge	MH+ [Da]	ΔM [ppm]	RT [min]	# Missed Cleavages
	High	AIANGQVDGFPTQEEcR	7	1	1	P16521	C16(Carbamidomethyl)	0	0	3.64e-16	4.4749	2	1891.86	2.00228	22.3278	0
	High	LVEDPQVIAPFLGK	1	1	1	P16521		0	0	6.66e-10	4.19836	2	1525.86	0.916137	33.5405	0
	High	mVAEVDMKEALASGQFRPLTR	2	1	1	P16521	M1(Oxidation)	0	0	4.893e-08	4.08197	3	2365.2	0.389733	27.0949	1
	High	QINENDAEAMNKIFKIEGTPR	2	2	1	P16521		0	0	6.487e-07	3.53217	4	2418.21	-0.672215	27.084	2
	High	SNFATIADPEAR	4	1	1	P16521		0	0	3.445e-10	3.28538	2	1291.63	1.4826	22.1982	0
	High	QINENDAEAMNKIFK	2	2	1	P16521		0	0	1.545e-09	3.28514	3	1764.86	-0.337679	24.3622	1
	High	ATETVDNKDIER	6	2	1	P16521		0	0	1.23e-08	3.07407	3	1390.68	-1.5501	10.8649	1
	High	MTPSGHNWVSGQGAGPR	5	1	1	P16521		0	0	1.057e-11	2.89363	3	1738.81	1.08481	16.2908	0
	High	KEDEEDKFDAMGNK	2	1	1	P16521		0	0	1.229e-06	2.85046	3	1655.72	-0.113845	13.2996	2
	High	QINENDAEAMNK	2	2	1	P16521		0	0	3.858e-08	2.59273	2	1376.61	1.94378	13.3668	0
	High	IAVIGPNGAGK	4	2	1	P16521		0	0	1.993e-08	2.57821	2	996.584	0.556716	16.5684	0
	High	KEIEEHcSmLGLDPEIVSHSR	2	1	1	P16521	C7(Carbamidomethyl); M9(Oxidation)	0	0	4.366e-08	2.57364	4	2482.17	0.142066	20.0015	1
	High	KLSSAELR	3	1	1	P16521		0	0	0.0002688	2.53048	2	903.525	-1.13271	9.10793	1
	High	GLNERETGIKR	2	1	1	P16521		0	0	5.27e-05	2.50343	3	1272.7	-0.457833	8.37216	2
	High	SAVIIDNMcK	2	1	1	P16521	C9(Carbamidomethyl)	0	0	2.11e-05	2.48721	2	1150.56	0.903189	19.8599	0
	High	ILLNKTQLR	2	2	1	P16521		0	0	2.612e-05	2.47556	2	1098.7	-0.345037	16.4831	1
	High	SNFATIADPEAREVTLR	3	1	1	P16521		0	0	0.002365	2.46857	3	1889.97	-0.42432	25.4683	1
	High	TPSEYIQWR	2	2	1	P16521		0	0	9.865e-07	2.44198	2	1179.58	1.60485	24.2755	0
	High	NLTEEVWAVKDGR	2	1	1	P16521		0	0	2.545e-07	2.39857	3	1516.77	-1.24413	24.2733	1
	High	SAVIIDNmcK	2	1	1	P16521	M8(Oxidation); C9(Carbamidomethyl)	0	0	6.127e-06	2.28604	2	1166.55	0.0177087	14.1985	0
	High	KSAVIIDNMcK	4	1	1	P16521	C10(Carbamidomethyl)	0	0	2.467e-06	2.24222	3	1278.65	0.182202	15.9272	1
	High	YGIcGPNGcGK	2	1	1	P16521	C4(Carbamidomethyl); C9(Carbamidomethyl)	0	0	6.051e-07	2.15127	2	1182.5	0.00850447	14.2591	0
	High	EIEEHcSMLGLDPEIVSHSR	1	1	1	P16521	C6(Carbamidomethyl)	0	0	2.629e-05	1.96163	4	2338.08	0.272883	25.608	0
	High	AAATAAMTK	5	1	1	P16521		0	0	2.037e-06	1.8194	2	835.434	-0.169577	1.26432	0
	High	QINENDAEAmNKIFKIEGTPR	1	2	1	P16521	M10(Oxidation)	0	0	1.799e-05	1.73882	4	2434.21	3.62768	21.8034	2
	High	LSSAELRK	1	2	1	P16521		0	0	0.000761	1.53904	2	903.527	1.09652	8.89739	1
	High	QINENDAEAmNK	2	2	1	P16521	M10(Oxidation)	0	0	1.77e-06	1.46473	2	1392.61	1.19008	9.2634	0
	High	GNFTEFVK	2	1	1	P16521		0	0	0.001954	1.41103	2	941.473	-0.0504011	22.6712	0
	High	FQTGEDRETMDR	3	2	1	P16521		0	0.001	0.005891	2.10864	3	1484.64	0.77167	12.508	1
	High	GLNERETGIK	1	1	1	P16521		0	0.001	0.01393	1.94621	2	1116.6	0.378459	9.98731	1
	High	AKDILDEFR	1	1	1	P16521		0	0.001	0.0085	1.58251	2	1106.58	-0.733563	24.7638	1
	High	MKLALAR	1	2	1	P16521		0	0.002	0.01881	1.59457	2	802.497	0.0778453	15.0912	1
	High	DILDEFR	2	1	1	P16521		0	0.002	0.02233	1.29283	2	907.448	-4.58292	30.2459	0
	High	RYGIcGPNGcGK	2	1	1	P16521	C5(Carbamidomethyl); C10(Carbamidomethyl)	0	0.003	0.03194	2.47198	3	1338.61	1.78711	12.247	1
	High	KEDEEDKFDAmGNK	1	1	1	P16521	M11(Oxidation)	0	0.004	0.04468	1.35365	3	1671.72	1.24954	9.00056	2
P00330	Alcohol dehydrogenase 1 OS=Saccharomyces cerevisiae (strain ATCC 204508 / S288c) OX=559292 GN=ADH1 PE=1 SV=5 - [ADH1_YEAST]	146.371	48.85	3	16	17	62	348	36.8257	6.68311
	A2	Sequence	# PSMs	# Proteins	# Protein Groups	Protein Group Accessions	Modifications	ΔCn	q-Value	PEP	XCorr	Charge	MH+ [Da]	ΔM [ppm]	RT [min]	# Missed Cleavages
	High	ATDGGAHGVINVSVSEAAIEASTR	2	1	1	P00330		0	0	1.211e-13	4.7747	3	2312.15	2.84616	27.2691	0
	High	GQIVGRYVVDTSK	3	1	1	P00330		0	0	6.557e-09	4.23745	2	1421.78	1.76397	17.2826	1
	High	VLGIDGGEGKEELFR	8	1	1	P00330		0	0	9.388e-12	4.11676	3	1618.84	-0.0817395	25.9089	1
	High	LPLVGGHEGAGVVVGMGENVK	2	2	1	P00330		0	0	3.03e-11	4.03452	3	2019.07	0.124758	26.5112	0
	High	ccSDVFNQVVK	4	1	1	P00330	C1(Carbamidomethyl); C2(Carbamidomethyl)	0	0	4.268e-09	3.51835	2	1355.61	0.565862	22.7775	0
	High	SPIKVVGLSTLPEIYEK	4	1	1	P00330		0	0	2.083e-07	3.5007	3	1873.07	-0.76117	30.5108	1
	High	ANGTTVLVGMPAGAK	3	1	1	P00330		0	0	7.466e-10	3.38268	2	1386.75	3.05431	22.4551	0
	High	SISIVGSYVGNR	4	2	1	P00330		0	0	2.742e-06	3.16511	2	1251.67	2.93836	24.3601	0
	High	LPLVGGHEGAGVVVGmGENVK	2	2	1	P00330	M16(Oxidation)	0	0	2.353e-08	3.04743	3	2035.07	1.51277	23.0889	0
	High	ANGTTVLVGmPAGAK	2	1	1	P00330	M10(Oxidation)	0	0	5.066e-07	2.8	2	1402.74	1.5102	16.7812	0
	High	VVGLSTLPEIYEK	3	1	1	P00330		0	0	2.909e-07	2.73322	2	1447.81	3.06126	30.4414	0
	High	ADTREALDFFAR	6	3	1	P00330		0	0	0.001189	2.60545	3	1411.7	-0.450048	27.7012	1
	High	ANELLINVK	2	1	1	P00330		0	0	0.001167	2.60509	2	1013.6	0.145415	23.3637	0
	High	IGDYAGIK	4	2	1	P00330		0	0	0.004589	2.09718	2	836.452	0.3639	16.6674	0
	High	EALDFFAR	4	3	1	P00330		0	0	0.001199	2.06422	2	968.484	-0.0332048	29.0567	0
	High	EKDIVGAVLK	2	1	1	P00330		0	0	0.001837	2.04603	2	1071.64	1.26741	19.8782	1
	High	MEKGQIVGR	1	1	1	P00330		0	0	1.298e-06	1.87824	2	1017.55	2.1905	8.50937	1
	High	YVVDTSK	4	3	2	P00330;P07246		0	0	0.003701	1.49492	2	811.419	-0.260214	10.2185	0
	High	VVGLSTLPEIYEKmEK	2	1	1	P00330	M14(Oxidation)	0	0.001	0.01483	2.11658	3	1851.98	0.534205	27.9039	1
P32324	Elongation factor 2 OS=Saccharomyces cerevisiae (strain ATCC 204508 / S288c) OX=559292 GN=EFT1 PE=1 SV=1 - [EF2_YEAST]	109.638	32.07	1	27	27	58	842	93.2302	6.31592
	A2	Sequence	# PSMs	# Proteins	# Protein Groups	Protein Group Accessions	Modifications	ΔCn	q-Value	PEP	XCorr	Charge	MH+ [Da]	ΔM [ppm]	RT [min]	# Missed Cleavages
	High	AEQLYEGPADDANcIAIK	2	1	1	P32324	C14(Carbamidomethyl)	0	0	1.884e-13	4.60605	2	1977.93	2.38849	25.5597	0
	High	IMADDYGWDVTDAR	1	1	1	P32324		0	0	5.779e-13	3.71656	2	1627.7	-1.75268	28.163	0
	High	GQVVSEEQRPGTPLFTVK	2	1	1	P32324		0	0	3.552e-07	3.50424	3	1972.05	0.737009	22.8678	0
	High	ETVESESSQTALSK	2	1	1	P32324		0	0	9.024e-11	3.42251	2	1495.71	1.6634	14.0541	0
	High	ISPPVVAYRETVESESSQTALSK	4	1	1	P32324		0	0	4.714e-08	3.25398	3	2478.28	1.30153	25.4139	1
	High	ImADDYGWDVTDAR	2	1	1	P32324	M2(Oxidation)	0	0	2.395e-11	3.13853	2	1643.7	1.50654	26.4203	0
	High	STAISLYSEMSDEDVKEIK	2	1	1	P32324		0	0	9.563e-08	3.06554	3	2145.03	1.04222	27.8118	1
	High	TGTLTTSETAHNMK	3	1	1	P32324		0	0	5.43e-10	3.01085	3	1491.71	0.0260101	11.6112	0
	High	AGEIVLAAR	2	1	1	P32324		0	0	6.238e-05	2.79647	2	899.531	0.249273	17.6617	0
	High	IKPVVVINKVDR	2	1	1	P32324		0	0	9.505e-09	2.78317	3	1379.87	-0.0113159	16.3663	1
	High	IMADDYGWDVTDARK	2	1	1	P32324		0	0	2.919e-07	2.69237	3	1755.8	-0.450159	24.3855	1
	High	STLTDSLVQR	2	1	1	P32324		0	0	0.0001383	2.59659	2	1119.6	0.799086	20.7034	0
	High	GGGQIIPTMR	2	1	1	P32324		0	0	4.453e-05	2.59513	2	1029.55	0.267913	20.8894	0
	High	STAISLYSEmSDEDVKEIK	1	1	1	P32324	M10(Oxidation)	0	0	2.271e-07	2.43652	3	2161.02	1.07158	23.5809	1
	High	NMSVIAHVDHGK	1	1	1	P32324		0	0	2.415e-07	2.40106	3	1307.65	-0.98845	13.0352	0
	High	NcDPKADLMLYVSK	2	1	1	P32324	C2(Carbamidomethyl)	0	0	5.757e-05	2.40002	3	1653.8	0.673523	25.9948	1
	High	WTNKDTDAEGKPLER	2	1	1	P32324		0	0	4.934e-06	2.36039	3	1759.86	-0.407203	12.5073	1
	High	ADLMLYVSK	2	1	1	P32324		0	0	6.165e-05	2.35154	2	1039.55	-0.517192	26.4309	0
	High	ATYAGFLLADPK	1	1	1	P32324		0	0	1.002e-08	2.34695	2	1266.67	-0.402961	29.2967	0
	High	DTDAEGKPLER	3	1	1	P32324		0	0	1.645e-07	2.33937	2	1230.6	1.86492	8.96879	0
	High	EGPIFGEEMR	2	1	1	P32324		0	0	1.96e-06	2.32182	2	1164.54	3.13326	23.8741	0
	High	SLMDKVTNVR	2	1	1	P32324		0	0	0.0002043	2.16993	2	1162.63	1.98995	19.2854	1
	High	RGQVVSEEQRPGTPLFTVK	2	1	1	P32324		0	0	0.003157	2.13247	4	2128.16	3.89593	20.3401	1
	High	ADLmLYVSK	2	1	1	P32324	M4(Oxidation)	0	0	0.002	1.84974	2	1055.54	-1.82122	22.2946	0
	High	AEPIDEEVSLAIENGIINPR	1	1	1	P32324		0	0	0.0007026	1.54897	3	2179.13	3.11789	38.9221	0
	High	ISPPVVAYR	2	1	1	P32324		0	0	0.0006992	1.43356	2	1001.57	-3.30457	21.0188	0
	High	KWTNKDTDAEGKPLER	1	1	1	P32324		0	0.001	0.01109	2.12826	4	1887.96	-0.289338	11.4232	2
	High	NcDPKADLmLYVSK	1	1	1	P32324	C2(Carbamidomethyl); M9(Oxidation)	0	0.001	0.008023	1.26123	3	1669.79	-1.36844	22.5079	1
	High	VVLMMGR	2	1	1	P32324		0	0.001	0.006797	1.13785	2	805.442	-0.268256	20.9205	0
	High	RATYAGFLLADPK	1	1	1	P32324		0	0.003	0.02504	1.74452	3	1422.77	-3.2746	25.6295	1
	High	VVLmMGR	1	1	1	P32324	M4(Oxidation)	0	0.005	0.08909	1.24583	2	821.438	1.09765	17.3805	0
	High	KIWcFGPDGNGPNLVIDQTK	1	1	1	P32324	C4(Carbamidomethyl)	0	0.005	0.06833	0.816728	3	2259.12	0.675674	30.3963	1
P05750	40S ribosomal protein S3 OS=Saccharomyces cerevisiae (strain ATCC 204508 / S288c) OX=559292 GN=RPS3 PE=1 SV=5 - [RS3_YEAST]	106.33	67.08	1	19	19	50	240	26.4862	9.40771
	A2	Sequence	# PSMs	# Proteins	# Protein Groups	Protein Group Accessions	Modifications	ΔCn	q-Value	PEP	XCorr	Charge	MH+ [Da]	ΔM [ppm]	RT [min]	# Missed Cleavages
	High	ALPDAVTIIEPKEEEPILAPSVK	4	1	1	P05750		0	0	1.103e-12	5.60356	3	2459.37	2.43364	32.1472	1
	High	ELAEEGYSGVEVR	4	1	1	P05750		0	0	2.896e-09	3.25385	2	1437.69	2.65664	20.9799	0
	High	INELTLLVQK	1	1	1	P05750		0	0	8.724e-07	3.16243	2	1170.71	1.43827	28.6345	0
	High	INELTLLVQKR	4	1	1	P05750		0	0	4.283e-09	3.05363	2	1326.81	0.314524	25.3277	1
	High	VTPTKTEVIIR	6	1	1	P05750		0	0	5.113e-06	3.01916	3	1256.76	-0.334745	15.1144	1
	High	TQDVLGENGR	2	1	1	P05750		0	0	6.876e-07	2.79008	2	1088.53	-0.338858	13.0986	0
	High	GLSAVAQAESMK	2	1	1	P05750		0	0	9.5e-09	2.78724	2	1191.6	0.663439	20.5794	0
	High	DYRPAEETEAQAEPVEA	5	1	1	P05750		0	0	0.0008842	2.73326	2	1904.86	2.27887	20.4885	0
	High	GcEVVVSGK	3	1	1	P05750	C2(Carbamidomethyl)	0	0	3.963e-05	2.30284	2	934.466	0.130478	10.1514	0
	High	GcEVVVSGKLR	1	1	1	P05750	C2(Carbamidomethyl)	0	0	6.161e-05	2.21896	3	1203.65	0.665516	14.8676	1
	High	ATRTQDVLGENGR	2	1	1	P05750		0	0	1.868e-05	2.19341	3	1416.72	0.0483834	11.9858	1
	High	GLSAVAQAESMKFK	3	1	1	P05750		0	0	2.73e-06	2.1129	3	1466.77	-1.00908	23.7397	1
	High	YVMESGAKGcEVVVSGK	2	1	1	P05750	C10(Carbamidomethyl)	0	0	0.0001122	2.07182	3	1799.87	0.174039	17.5792	1
	High	YAPGTIVLYAER	1	1	1	P05750		0	0	4.832e-06	2.0326	2	1352.72	1.31775	27.282	0
	High	FKYAPGTIVLYAER	2	1	1	P05750		0	0	1.807e-05	1.9947	3	1627.88	-0.337322	27.523	1
	High	LLNGLAIR	2	1	1	P05750		0	0	0.0001831	1.81729	2	869.555	-1.69844	24.3031	0
	High	GLSAVAQAESmK	1	1	1	P05750	M11(Oxidation)	0	0.001	0.009861	1.52249	2	1207.6	4.05679	16.301	0
	High	RAAYGVVR	2	1	1	P05750		0	0.004	0.0425	2.21611	2	891.515	-1.40801	9.25468	1
	High	QGVLGIKVK	2	1	1	P05750		0	0.005	0.06404	2.18186	2	941.613	-1.72453	17.3743	1
	High	TQDVLGENGRR	1	1	1	P05750		0	0.009	0.1682	2.17731	3	1244.63	0.0483645	9.826	1
P10664	60S ribosomal protein L4-A OS=Saccharomyces cerevisiae (strain ATCC 204508 / S288c) OX=559292 GN=RPL4A PE=1 SV=4 - [RL4A_YEAST]	104.798	55.25	1	1	16	51	362	39.0682	10.6382
	A2	Sequence	# PSMs	# Proteins	# Protein Groups	Protein Group Accessions	Modifications	ΔCn	q-Value	PEP	XCorr	Charge	MH+ [Da]	ΔM [ppm]	RT [min]	# Missed Cleavages
	High	IINSSEIQSAIRPAGQATQK	4	2	2	P49626;P10664		0	0	1.994e-15	5.54527	3	2112.14	0.747048	22.6591	0
	High	QAYAVSEKAGHQTSAESWGTGR	3	2	2	P49626;P10664		0	0	7.4e-14	3.75503	3	2321.09	0.81906	15.9106	1
	High	TGTKPAAVFTETLKHD	3	1	1	P10664		0	0	3.436e-07	3.67578	4	1715.9	0.231903	19.2463	1
	High	VGYTLPSHIISTSDVTR	4	2	2	P49626;P10664		0	0	9.225e-11	3.29254	3	1845.97	-0.665142	25.9575	0
	High	IINSSEIQSAIRPAGQATQKR	5	2	2	P49626;P10664		0	0	4.633e-05	3.21043	4	2268.24	0.696433	20.9995	1
	High	AVGAHSDLLK	2	2	2	P49626;P10664		0	0	1.454e-06	3.15009	2	1010.56	-0.0568894	12.839	0
	High	RGPLVVYAEDNGIVK	4	2	2	P49626;P10664		0	0	5.486e-07	3.05439	3	1629.9	0.19209	23.8329	1
	High	SGQGAFGNMcR	4	2	2	P49626;P10664	C10(Carbamidomethyl)	0	0	1.165e-06	2.93144	2	1184.49	0.698243	16.1523	0
	High	YATASAIAATAVASLVLAR	3	2	2	P49626;P10664		0	0	3.031e-10	2.47118	2	1820.03	2.1046	42.0629	0
	High	NVPGVETANVASLNLLQLAPGAHLGR	1	2	2	P49626;P10664		0	0	1.644e-06	2.26136	3	2611.44	2.90675	36.5017	0
	High	AGHQTSAESWGTGR	4	2	2	P49626;P10664		0	0	0.001142	2.14405	3	1444.66	-0.44677	11.7152	0
	High	VFAAEKLGSK	2	2	2	P49626;P10664		0	0	0.0002948	2.09306	2	1049.6	3.27104	13.894	1
	High	SGQGAFGNmcR	4	2	2	P49626;P10664	M9(Oxidation); C10(Carbamidomethyl)	0	0	9.015e-06	1.98947	2	1200.49	0.85736	10.1775	0
	High	IPEIPLVVSTDLESIQK	1	2	2	P49626;P10664		0	0	3.107e-05	1.95311	2	1881.06	1.82751	38.8024	0
	High	NKQVLLR	5	2	2	P49626;P10664		0	0	0.003448	1.78367	2	870.552	-0.154906	6.03335	1
	High	TKEAVAALK	1	2	2	P49626;P10664		0	0.005	0.07038	1.44164	2	930.562	-0.300065	4.91174	1
	High	QAYAVSEK	1	2	2	P49626;P10664		0	0.008	0.1218	1.61516	2	895.452	-0.191495	8.64245	0
P49626	60S ribosomal protein L4-B OS=Saccharomyces cerevisiae (strain ATCC 204508 / S288c) OX=559292 GN=RPL4B PE=1 SV=2 - [RL4B_YEAST]	97.8949	55.25	1	1	16	50	362	39.0382	10.6382
	A2	Sequence	# PSMs	# Proteins	# Protein Groups	Protein Group Accessions	Modifications	ΔCn	q-Value	PEP	XCorr	Charge	MH+ [Da]	ΔM [ppm]	RT [min]	# Missed Cleavages
	High	IINSSEIQSAIRPAGQATQK	4	2	2	P49626;P10664		0	0	1.994e-15	5.54527	3	2112.14	0.747048	22.6591	0
	High	QAYAVSEKAGHQTSAESWGTGR	3	2	2	P49626;P10664		0	0	7.4e-14	3.75503	3	2321.09	0.81906	15.9106	1
	High	VGYTLPSHIISTSDVTR	4	2	2	P49626;P10664		0	0	9.225e-11	3.29254	3	1845.97	-0.665142	25.9575	0
	High	IINSSEIQSAIRPAGQATQKR	5	2	2	P49626;P10664		0	0	4.633e-05	3.21043	4	2268.24	0.696433	20.9995	1
	High	AVGAHSDLLK	2	2	2	P49626;P10664		0	0	1.454e-06	3.15009	2	1010.56	-0.0568894	12.839	0
	High	RGPLVVYAEDNGIVK	4	2	2	P49626;P10664		0	0	5.486e-07	3.05439	3	1629.9	0.19209	23.8329	1
	High	TGTKPAAVFAETLKHD	2	1	1	P49626		0	0	5.977e-07	2.94076	3	1685.89	2.88741	20.0729	1
	High	SGQGAFGNMcR	4	2	2	P49626;P10664	C10(Carbamidomethyl)	0	0	1.165e-06	2.93144	2	1184.49	0.698243	16.1523	0
	High	YATASAIAATAVASLVLAR	3	2	2	P49626;P10664		0	0	3.031e-10	2.47118	2	1820.03	2.1046	42.0629	0
	High	NVPGVETANVASLNLLQLAPGAHLGR	1	2	2	P49626;P10664		0	0	1.644e-06	2.26136	3	2611.44	2.90675	36.5017	0
	High	AGHQTSAESWGTGR	4	2	2	P49626;P10664		0	0	0.001142	2.14405	3	1444.66	-0.44677	11.7152	0
	High	VFAAEKLGSK	2	2	2	P49626;P10664		0	0	0.0002948	2.09306	2	1049.6	3.27104	13.894	1
	High	SGQGAFGNmcR	4	2	2	P49626;P10664	M9(Oxidation); C10(Carbamidomethyl)	0	0	9.015e-06	1.98947	2	1200.49	0.85736	10.1775	0
	High	IPEIPLVVSTDLESIQK	1	2	2	P49626;P10664		0	0	3.107e-05	1.95311	2	1881.06	1.82751	38.8024	0
	High	NKQVLLR	5	2	2	P49626;P10664		0	0	0.003448	1.78367	2	870.552	-0.154906	6.03335	1
	High	TKEAVAALK	1	2	2	P49626;P10664		0	0.005	0.07038	1.44164	2	930.562	-0.300065	4.91174	1
	High	QAYAVSEK	1	2	2	P49626;P10664		0	0.008	0.1218	1.61516	2	895.452	-0.191495	8.64245	0
P60010	Actin OS=Saccharomyces cerevisiae (strain ATCC 204508 / S288c) OX=559292 GN=ACT1 PE=1 SV=1 - [ACT_YEAST]	92.7497	33.6	1	16	16	55	375	41.6629	5.68115
	A2	Sequence	# PSMs	# Proteins	# Protein Groups	Protein Group Accessions	Modifications	ΔCn	q-Value	PEP	XCorr	Charge	MH+ [Da]	ΔM [ppm]	RT [min]	# Missed Cleavages
	High	HQGImVGMGQKDSYVGDEAQSKR	4	1	1	P60010	M5(Oxidation)	0	0	4.016e-12	3.7481	4	2537.19	1.5957	15.666	2
	High	SYELPDGQVITIGNER	6	1	1	P60010		0	0	1.192e-11	3.69235	2	1790.89	0.0816032	30.95	0
	High	AVFPSIVGRPR	9	1	1	P60010		0	0	0.0002886	3.07115	3	1198.7	-1.65587	21.9571	0
	High	MQKEITALAPSSMK	3	1	1	P60010		0	0	1.092e-06	3.06055	3	1534.79	-5.17189	19.8341	1
	High	HQGIMVGMGQKDSYVGDEAQSK	2	1	1	P60010		0	0	9.581e-06	2.90339	4	2365.1	2.05858	18.7682	1
	High	MQKEITALAPSSmK	3	1	1	P60010	M13(Oxidation)	0	0	4.119e-05	2.66722	3	1550.79	-0.462037	16.4127	1
	High	AGFAGDDAPR	3	1	1	P60010		0	0	3.07e-07	2.66451	2	976.448	-0.0629974	13.4806	0
	High	EITALAPSSMK	4	1	1	P60010		0	0	1.038e-06	2.5776	2	1147.6	1.19577	20.7999	0
	High	ILSERGYSFSTTAER	1	1	1	P60010		0	0	3.092e-05	2.49455	3	1716.86	1.31329	20.5633	1
	High	VAPEEHPVLLTEAPMNPK	3	1	1	P60010		0	0	1.946e-07	2.29945	3	1972.02	-2.39493	23.2793	0
	High	VAPEEHPVLLTEAPmNPK	1	1	1	P60010	M15(Oxidation)	0	0	1.405e-06	2.1972	3	1988.02	0.519893	20.637	0
	High	EITALAPSSmK	2	1	1	P60010	M10(Oxidation)	0	0	0.0001836	2.1843	2	1163.6	1.3531	16.4584	0
	High	GYSFSTTAER	2	1	1	P60010		0	0	3.598e-06	2.151	2	1118.51	-0.68453	17.4467	0
	High	DSYVGDEAQSKR	3	1	1	P60010		0	0	0.0001714	1.79191	2	1354.62	0.854862	10.2009	1
	High	DSYVGDEAQSK	2	1	1	P60010		0	0	2.458e-06	1.76343	2	1198.53	3.04141	11.5798	0
	High	HQGIMVGmGQKDSYVGDEAQSK	1	1	1	P60010	M8(Oxidation)	0	0	1.418e-06	1.58631	4	2381.09	1.3094	15.7254	1
	High	HQGImVGmGQKDSYVGDEAQSKR	1	1	1	P60010	M5(Oxidation); M8(Oxidation)	0	0.001	0.004694	1.77145	4	2553.19	1.56927	13.3061	2
	High	GYSFSTTAEREIVR	1	1	1	P60010		0	0.003	0.02618	2.03898	3	1615.8	-3.47027	22.8239	1
	High	EITALAPSSMKVK	2	1	1	P60010		0	0.003	0.02347	1.49651	3	1374.76	-1.07523	20.326	1
	High	VKIIAPPER	1	1	1	P60010		0	0.007	0.1014	1.21864	2	1022.64	-0.559208	15.2336	1
	High	RGILTLR	1	1	1	P60010		0	0.009	0.1527	1.6897	2	828.541	-1.11931	16.9734	1
P07259	Protein URA2 OS=Saccharomyces cerevisiae (strain ATCC 204508 / S288c) OX=559292 GN=URA2 PE=1 SV=5 - [PYR1_YEAST]	90.805	17.34	1	35	37	63	2214	244.887	5.8335
	A2	Sequence	# PSMs	# Proteins	# Protein Groups	Protein Group Accessions	Modifications	ΔCn	q-Value	PEP	XCorr	Charge	MH+ [Da]	ΔM [ppm]	RT [min]	# Missed Cleavages
	High	IVNVNPLVSSVK	3	1	1	P07259		0	0	5.384e-10	3.39927	2	1268.76	-0.248821	25.2745	0
	High	NITLDVSERDAQTSHR	1	1	1	P07259		0	0	0.0002616	2.79095	3	1841.91	-0.514952	16.3916	1
	High	LGLNIPLNEVKNSVTK	1	1	1	P07259		0	0	1.096e-06	2.77991	3	1739.01	0.852947	28.1193	1
	High	TLAcYSDAIVMR	2	1	1	P07259	C4(Carbamidomethyl)	0	0	9.748e-09	2.74071	2	1399.67	-0.923102	26.0916	0
	High	VQEERFNSPEEYAR	2	1	1	P07259		0	0	4.378e-05	2.7399	3	1753.81	-0.772056	17.6938	1
	High	TcSSFIAAMER	2	1	1	P07259	C2(Carbamidomethyl)	0	0	4.585e-08	2.69666	2	1272.57	-1.70362	25.8048	0
	High	SISGPVITDVASLK	3	1	1	P07259		0	0	1.039e-11	2.6563	2	1386.78	0.646342	28.5968	0
	High	FLDSNEVAIRR	2	1	1	P07259		0	0	0.003828	2.64299	3	1319.71	-0.734005	19.3678	1
	High	KGETLQDTIR	2	1	1	P07259		0	0	7.347e-07	2.47967	2	1160.63	1.02542	13.6984	1
	High	ILGTSPDMIDSAENRYK	2	1	1	P07259		0	0	4.379e-07	2.45794	3	1909.93	0.467274	24.0645	1
	High	SVGEVMSIGR	1	1	1	P07259		0	0	2.994e-05	2.42084	2	1034.53	0.102071	21.0016	0
	High	TADLASVLLLTSLQNR	2	1	1	P07259		0	0	2.885e-10	2.39037	2	1714.97	0.951529	40.0689	0
	High	ELVAPGAIQNLIR	2	1	1	P07259		0	0	8.942e-08	2.32574	2	1393.82	1.28386	32.665	0
	High	YIENAKEIEMDAVAR	2	1	1	P07259		0	0	3.29e-08	2.30344	3	1751.86	-0.194692	22.8447	1
	High	VVGVNLIELATK	2	1	1	P07259		0	0	1.594e-07	2.18884	2	1255.76	-2.19497	33.1674	0
	High	RLAVDYSVPLVTNVK	1	1	1	P07259		0	0	2.851e-06	2.15208	3	1673.96	-0.632424	27.2885	1
	High	GHNIPcTSTISGR	2	1	1	P07259	C6(Carbamidomethyl)	0	0	2.621e-05	2.15024	3	1399.68	0.866038	13.5572	0
	High	ILGTSPDMIDSAENR	2	1	1	P07259		0	0	2.892e-08	2.12721	2	1618.77	-0.668662	24.0834	0
	High	WLQNEGIPAVYGVDTR	2	1	1	P07259		0	0	8.736e-06	2.11291	2	1817.92	0.932991	31.0615	0
	High	ATGYPLAYTAAK	2	2	2	P03965;P07259		0	0	9.388e-07	2.09745	2	1226.64	0.835144	20.8916	0
	High	LLIEAISR	2	1	1	P07259		0	0	0.0004222	1.9445	2	914.566	-0.654394	24.8057	0
	High	EYGITPFVK	2	1	1	P07259		0	0	0.002776	1.94312	2	1053.56	-1.03354	26.03	0
	High	LSNVLEAK	2	1	1	P07259		0	0	0.002377	1.89147	2	873.507	3.73149	16.119	0
	High	TTAVNVIR	1	1	1	P07259		0	0	0.0006537	1.78495	2	873.515	-0.250772	14.8409	0
	High	LAVDYSVPLVTNVK	2	1	1	P07259		0	0	4.532e-05	1.76799	2	1517.86	0.668532	30.1897	0
	High	VPQFSFPR	2	1	1	P07259		0	0	0.0002803	1.72616	2	977.518	-2.30921	26.2032	0
	High	AAYALGGLGSGFANNEK	1	1	1	P07259		0	0	8.341e-05	1.56618	2	1639.81	2.68076	27.1718	0
	High	SSALASKATGYPLAYTAAK	1	2	2	P03965;P07259		0	0	0.0005501	1.49215	3	1870.99	-1.71311	21.9932	1
	High	VTALFLPLR	2	1	1	P07259		0	0	0.0001119	1.47873	2	1029.65	0.804746	32.6439	0
	High	TFEEAIQK	2	1	1	P07259		0	0	0.001006	1.46984	2	965.494	-0.377489	16.1422	0
	High	FLDSNEVAIR	1	1	1	P07259		0	0	0.004337	1.25681	2	1163.6	-2.04046	23.2057	0
	High	QLGFDDRQIAR	2	1	1	P07259		0	0.001	0.009933	2.35599	3	1318.69	-0.42291	19.2723	1
	High	DAGSMLGR	1	1	1	P07259		0	0.001	0.01063	1.51651	2	806.383	0.736591	15.0534	0
	High	EGVLDLMK	1	1	1	P07259		0	0.001	0.01039	1.35956	2	904.481	-0.347068	28.431	0
	High	SFPFISK	1	1	1	P07259		0	0.001	0.0126	1.14138	2	825.45	-1.03908	26.3486	0
	High	LRKEYGITPFVK	1	1	1	P07259		0	0.005	0.05761	1.27391	3	1450.84	0.454249	19.5225	2
	High	AAGASTLKLK	1	1	1	P07259		0	0.006	0.09248	1.45296	2	959.59	1.10864	11.2623	1
P15108	ATP-dependent molecular chaperone HSC82 OS=Saccharomyces cerevisiae (strain ATCC 204508 / S288c) OX=559292 GN=HSC82 PE=1 SV=4 - [HSC82_YEAST]	85.1526	33.76	1	4	25	47	705	80.8497	4.83057
	A2	Sequence	# PSMs	# Proteins	# Protein Groups	Protein Group Accessions	Modifications	ΔCn	q-Value	PEP	XCorr	Charge	MH+ [Da]	ΔM [ppm]	RT [min]	# Missed Cleavages
	High	NPSDITQEEYNAFYK	2	2	2	P02829;P15108		0	0	2.154e-12	5.03794	2	1818.82	2.9704	26.967	0
	High	QLETEPDLFIR	1	2	2	P02829;P15108		0	0	1.269e-08	3.57557	2	1360.71	1.50278	28.873	0
	High	GVVDSEDLPLNLSR	2	2	2	P02829;P15108		0	0	5.482e-09	3.46342	2	1513.79	2.87052	28.5611	0
	High	SVDELTSLTDYVTR	4	2	2	P02829;P15108		0	0	6.885e-12	3.20783	2	1598.79	-0.560867	33.2088	0
	High	ELISNASDALDKIR	2	2	2	P02829;P15108		0	0	9.153e-11	2.68474	3	1544.83	0.536114	25.5619	1
	High	ALKDILGDQVEK	4	1	1	P15108		0	0	0.001662	2.56454	3	1328.74	-0.422619	22.1482	1
	High	NIYYITGESLK	3	2	2	P02829;P15108		0	0	4.615e-05	2.54627	2	1300.68	-1.29775	25.9053	0
	High	VKEEVQELEELNK	3	2	2	P15108;P02829		0	0	3.412e-05	2.48989	3	1586.83	0.828759	21.2246	1
	High	AELINNLGTIAK	2	2	2	P02829;P15108		0	0	6.205e-09	2.43727	2	1256.72	-0.637316	25.7881	0
	High	NIKLGVHEDTQNR	2	2	2	P02829;P15108		0	0	1.379e-06	2.3002	3	1523.79	0.0425739	12.3421	1
	High	EKEIKEYEPLTK	2	2	2	P02829;P15108		0	0	9.687e-06	2.28148	3	1506.81	2.08345	14.1067	2
	High	KTFEISPK	2	2	2	P02829;P15108		0	0	0.0003824	2.25551	2	949.536	0.551781	13.2561	1
	High	LEEVDEEEEEKKPK	1	1	1	P15108		0	0	7.811e-07	2.11165	3	1730.83	-0.421581	11.258	1
	High	LLDAPAAIR	2	2	2	P02829;P15108		0	0	5.277e-05	2.02251	2	939.562	-0.464177	21.145	0
	High	YQALSDPKQLETEPDLFIR	1	1	1	P15108		0	0	0.003978	1.93809	3	2263.16	1.66117	30.8688	1
	High	TFEISPK	2	2	2	P02829;P15108		0	0	0.00341	1.77388	2	821.439	-1.3692	17.6012	0
	High	YQALSDPK	1	1	1	P15108		0	0	0.001681	1.75756	2	921.468	0.64786	12.6971	0
	High	NNIKLYVR	2	2	2	P02829;P15108		0	0	0.0004564	1.70002	2	1019.6	0.824015	15.6137	1
	High	EIKEYEPLTK	2	2	2	P02829;P15108		0	0	0.0004787	1.66806	2	1249.66	-2.11959	16.3633	1
	High	APFDLFESK	2	2	2	P02829;P15108		0	0	6.244e-05	1.42366	2	1053.53	-0.113227	29.7586	0
	High	AQALRDSSmSSYMSSK	1	2	2	P02829;P15108	M9(Oxidation)	0	0.001	0.01364	1.18704	3	1764.79	3.09642	13.2457	1
	High	LGVHEDTQNR	1	2	2	P02829;P15108		0	0.005	0.08081	0.800701	2	1168.57	2.11741	4.1982	0
	High	LGVHEDTQNRAALAK	1	2	2	P02829;P15108		0	0.008	0.1369	1.71679	4	1622.86	-0.143463	12.0626	1
	High	AILFIPK	1	2	2	P02829;P15108		0	0.008	0.1436	1.36147	2	801.521	-2.32104	26.9489	0
	High	VLEIRDSGIGMTK	1	2	2	P02829;P15108		0	0.009	0.1624	1.17747	3	1418.77	-0.139797	21.3608	1
P19097	Fatty acid synthase subunit alpha OS=Saccharomyces cerevisiae (strain ATCC 204508 / S288c) OX=559292 GN=FAS2 PE=1 SV=2 - [FAS2_YEAST]	80.0771	18.02	1	30	30	53	1887	206.818	5.43994
	A2	Sequence	# PSMs	# Proteins	# Protein Groups	Protein Group Accessions	Modifications	ΔCn	q-Value	PEP	XCorr	Charge	MH+ [Da]	ΔM [ppm]	RT [min]	# Missed Cleavages
	High	AVSITSFGFGQK	2	1	1	P19097		0	0	1.332e-07	3.11028	2	1241.65	1.66497	28.5893	0
	High	ESQPTIEEDLTR	2	1	1	P19097		0	0	2.113e-07	3.0722	2	1417.68	1.46259	22.5914	0
	High	TAIDKNGNITYSEEPREK	1	1	1	P19097		0	0	5.547e-05	3.05164	4	2065.03	2.93277	14.1045	2
	High	NIQSKDSYINANTIETAK	2	1	1	P19097		0	0	1.164e-08	3.01329	3	2010.02	2.91401	19.8707	1
	High	QLSSLFLDGLEK	2	1	1	P19097		0	0	1.187e-08	2.85248	2	1349.73	2.7706	33.45	0
	High	GTGLMSANNIIAEGIEK	1	1	1	P19097		0	0	3.199e-09	2.80349	2	1717.88	1.81408	30.4938	0
	High	QDGVLLVALSNEPAAR	2	1	1	P19097		0	0	1.542e-07	2.70629	2	1652.89	-2.83499	30.471	0
	High	LVAGQIPTGWNAK	1	1	1	P19097		0	0	0.0001556	2.69735	2	1354.75	1.54584	25.0222	0
	High	TREIHNEAESQLR	2	1	1	P19097		0	0	4.64e-05	2.68386	3	1582.79	0.717346	10.2288	1
	High	SEGNPVIGVFQK	4	1	1	P19097		0	0	0.0005139	2.54126	2	1274.67	-1.62293	25.7707	0
	High	ELVETSEVRK	2	1	1	P19097		0	0	2.794e-06	2.53982	2	1189.64	2.18028	12.4248	1
	High	DSYINANTIETAK	2	1	1	P19097		0	0	7.551e-09	2.39455	2	1439.7	0.868893	22.0164	0
	High	AKYETSILEHSGIR	3	1	1	P19097		0	0	1.567e-06	2.30747	3	1603.84	-0.0349863	19.1756	1
	High	LIEPELFNGYNPEKK	2	1	1	P19097		0	0	0.001475	2.20878	3	1790.93	1.33242	27.2042	1
	High	ANDKNESATINEMMK	1	1	1	P19097		0	0	0.001373	2.19999	3	1695.77	0.751745	18.6264	1
	High	SLGGGAALKDIEIVR	2	1	1	P19097		0	0	9.917e-06	2.1784	3	1498.86	-0.85612	25.9411	1
	High	SLDSIPMSK	2	1	1	P19097		0	0	0.0001145	2.11206	2	977.497	-0.0218092	19.5347	0
	High	KTPAGDWKYDR	1	1	1	P19097		0	0	0.001164	1.87966	3	1336.66	-0.264936	12.6047	2
	High	QQLQVLAR	2	1	1	P19097		0	0	0.0007374	1.7849	2	955.566	-2.59194	17.7876	0
	High	IMLTNILR	2	1	1	P19097		0	0	9.935e-05	1.76544	2	973.586	-0.250754	29.5718	0
	High	QSSSLLSR	1	1	1	P19097		0	0	2.115e-05	1.71472	2	877.474	0.766482	13.3886	0
	High	ELVETSEVR	2	1	1	P19097		0	0	0.004494	1.37165	2	1061.55	0.027865	15.953	0
	High	GRPYTGWVDSK	1	1	1	P19097		0	0.001	0.008934	2.09361	3	1265.63	-0.150848	17.0498	0
	High	EIHNEAESQLR	2	1	1	P19097		0	0.001	0.005166	1.43035	3	1325.64	0.278174	11.8174	0
	High	NAPAVELHGNAK	1	1	1	P19097		0	0.001	0.006975	1.16115	3	1220.64	-0.918921	10.5695	0
	High	ImLTNILR	2	1	1	P19097	M2(Oxidation)	0	0.001	0.006611	1.14968	2	989.581	-0.535807	28.0316	0
	High	MIENMTK	1	1	1	P19097		0	0.003	0.03546	0.89942	2	866.411	-0.0380409	12.5352	0
	High	GTGLmSANNIIAEGIEK	1	1	1	P19097	M5(Oxidation)	0	0.003	0.02469	0.86712	2	1733.87	0.224282	27.4742	0
	High	KLSQYVQEmALGGPITK	1	1	1	P19097	M9(Oxidation)	0	0.005	0.07776	0.953756	3	1879	-1.50618	22.828	1
	High	GATLYIPK	1	1	1	P19097		0	0.006	0.09424	1.32585	2	862.503	-0.670322	20.8088	0
	High	ATSNTLEEFEHGR	1	1	1	P19097		0	0.008	0.1154	2.52446	3	1490.69	1.45693	19.966	0
	High	VVEIGPSPTLAGmAQR	1	1	1	P19097	M13(Oxidation)	0	0.008	0.1364	0.721921	2	1641.87	2.82301	22.9668	0
P06169	Pyruvate decarboxylase isozyme 1 OS=Saccharomyces cerevisiae (strain ATCC 204508 / S288c) OX=559292 GN=PDC1 PE=1 SV=7 - [PDC1_YEAST]	79.6822	33.75	3	14	14	42	563	61.4566	6.18896
	A2	Sequence	# PSMs	# Proteins	# Protein Groups	Protein Group Accessions	Modifications	ΔCn	q-Value	PEP	XCorr	Charge	MH+ [Da]	ΔM [ppm]	RT [min]	# Missed Cleavages
	High	WAGNANELNAAYAADGYAR	5	3	1	P06169		0	0	1.689e-15	4.59001	2	1997.91	1.02391	26.509	0
	High	VATTGEWDKLTQDKSFNDNSK	2	1	1	P06169		0	0	5.995e-09	3.73196	4	2384.14	0.0235245	22.0859	2
	High	TPANAAVPASTPLK	1	1	1	P06169		0	0	9.701e-08	3.69352	2	1337.75	4.15706	17.8353	0
	High	YGGVYVGTLSKPEVK	5	1	1	P06169		0	0	2.902e-09	3.29231	3	1596.86	0.619733	21.3689	0
	High	DAKNPVILADAccSR	2	1	1	P06169	C12(Carbamidomethyl); C13(Carbamidomethyl)	0	0	3.392e-09	3.28254	3	1689.8	-0.0400328	19.516	1
	High	VATTGEWDKLTQDK	2	1	1	P06169		0	0	8.563e-10	3.18531	3	1591.8	2.14567	20.9618	1
	High	TTYVTQRPVYLGLPANLVDLNVPAK	3	1	1	P06169		0	0	9.808e-08	3.17782	3	2742.52	1.37025	35.5253	0
	High	LLTTIADAAK	4	1	1	P06169		0	0	1.162e-05	2.72333	2	1016.6	-0.250865	21.2967	0
	High	NPVILADAccSR	2	1	1	P06169	C9(Carbamidomethyl); C10(Carbamidomethyl)	0	0	1.445e-06	2.71932	2	1375.65	1.98873	20.1482	0
	High	NATFPGVQMK	4	2	1	P06169		0	0	0.0002983	2.30522	2	1092.55	-4.68765	21.3348	0
	High	NIVEFHSDHMK	1	1	1	P06169		0	0	0.001137	2.16389	3	1356.63	-2.97821	14.7527	0
	High	MSANISETTAmITDIATAPAEIDR	1	1	1	P06169	M11(Oxidation)	0	0	0.001281	1.94555	3	2538.22	6.41909	34.4516	0
	High	NATFPGVQmK	2	2	1	P06169	M9(Oxidation)	0	0	1.911e-05	1.86414	2	1108.55	0.297449	16.6608	0
	High	LIDLTQFPAFVTPMGK	2	1	1	P06169		0	0	0.001977	1.70267	2	1777.96	3.80813	40.348	0
	High	NIVEFHSDHmK	1	1	1	P06169	M10(Oxidation)	0	0	0.001034	1.40109	3	1372.63	0.449802	11.9543	0
	High	MSANISETTAMITDIATAPAEIDR	1	1	1	P06169		0	0	0.001689	0.855635	3	2522.21	0.0395164	39.9649	0
	High	GYKPVAVPAR	2	1	1	P06169		0	0.001	0.004843	1.62473	2	1057.62	-0.0560944	13.4656	0
	High	LIDLTQFPAFVTPmGK	2	1	1	P06169	M14(Oxidation)	0	0.004	0.04092	1.10401	2	1793.95	2.11771	37.8123	0
P0CX38	40S ribosomal protein S6-B OS=Saccharomyces cerevisiae (strain ATCC 204508 / S288c) OX=559292 GN=RPS6B PE=1 SV=1 - [RS6B_YEAST]	79.3553	48.73	1	15	15	38	236	26.9799	10.4478
	A2	Sequence	# PSMs	# Proteins	# Protein Groups	Protein Group Accessions	Modifications	ΔCn	q-Value	PEP	XCorr	Charge	MH+ [Da]	ΔM [ppm]	RT [min]	# Missed Cleavages
	High	IGQEVDGEAVGDEFKGYVFK	3	1	1	P0CX38		0	0	8.837e-10	4.66687	3	2187.06	0.934535	29.9422	1
	High	NAQAQREAAAEYAQLLAK	2	1	1	P0CX38		0	0	5.605e-08	4.22602	3	1946.01	0.0452854	25.7006	1
	High	EAAAEYAQLLAKR	4	1	1	P0CX38		0	0	1.809e-09	3.86979	3	1433.77	-1.35343	23.6037	1
	High	KGEQELEGLTDTTVPK	1	1	1	P0CX38		0	0	1.536e-07	3.35543	3	1744.9	0.405513	21.6041	1
	High	EAAAEYAQLLAK	4	1	1	P0CX38		0	0	2.825e-07	3.31727	2	1277.67	-2.30842	26.1645	0
	High	NAQAQREAAAEYAQLLAKR	1	1	1	P0CX38		0	0	3.393e-07	3.2274	3	2102.11	-0.0669617	24.2016	2
	High	KGEQELEGLTDTTVPKR	1	1	1	P0CX38		0	0	1.159e-06	2.91962	3	1901	1.02238	19.1302	2
	High	IGQEVDGEAVGDEFK	2	1	1	P0CX38		0	0	3.841e-08	2.89834	2	1592.75	3.44433	23.1071	0
	High	ISGGNDKQGFPMK	4	1	1	P0CX38		0	0	1.37e-06	2.59152	3	1378.68	-0.288765	13.9965	1
	High	MKLNISYPVNGSQK	3	1	1	P0CX38		0	0	0.001109	2.53556	3	1578.83	-2.3167	21.9404	1
	High	QGVLLPTR	4	1	1	P0CX38		0	0	0.0004947	2.44087	2	883.536	-0.0962376	18.5117	0
	High	VFFDKR	2	1	1	P0CX38		0	0	0.00424	1.30011	2	811.447	1.14337	14.0029	1
	High	mKLNISYPVNGSQK	2	1	1	P0CX38	M1(Oxidation)	0	0.001	0.005181	2.10707	3	1594.82	-2.93211	18.5365	1
	High	TFEIDDEHRIR	1	1	1	P0CX38		0	0.001	0.01417	2.0505	3	1430.7	0.386659	17.0269	1
	High	TFEIDDEHR	1	1	1	P0CX38		0	0.001	0.01485	1.30842	2	1161.52	1.25782	15.1677	0
	High	IKLLLTK	3	1	1	P0CX38		0	0.002	0.0213	1.89398	2	828.592	-0.170128	18.8904	1
P06367	40S ribosomal protein S14-A OS=Saccharomyces cerevisiae (strain ATCC 204508 / S288c) OX=559292 GN=RPS14A PE=1 SV=5 - [RS14A_YEAST]	78.8138	53.28	2	9	9	33	137	14.5277	10.7261
	A2	Sequence	# PSMs	# Proteins	# Protein Groups	Protein Group Accessions	Modifications	ΔCn	q-Value	PEP	XCorr	Charge	MH+ [Da]	ΔM [ppm]	RT [min]	# Missed Cleavages
	High	ADRDESSPYAAMLAAQDVAAK	1	2	1	P06367		0	0	5.431e-13	5.00258	3	2180.03	0.0107872	27.4676	1
	High	IGRIEDVTPVPSDSTRK	5	2	1	P06367		0	0	7.569e-07	3.89242	4	1870	-1.11556	17.3949	2
	High	TKTPGPGGQAALR	5	2	1	P06367		0	0	5.68e-09	3.78542	3	1253.7	-0.601526	11.1203	1
	High	VKADRDESSPYAAMLAAQDVAAK	5	2	1	P06367		0	0	0.0009981	3.21971	4	2407.2	2.10913	24.8166	2
	High	DNSQVFGVAR	3	2	1	P06367		0	0	2.889e-05	3.12889	2	1092.54	0.0743766	19.5095	0
	High	IGRIEDVTPVPSDSTR	4	2	1	P06367		0	0	9.633e-09	3.08896	3	1741.91	0.912074	20.1308	1
	High	ADRDESSPYAAmLAAQDVAAK	2	2	1	P06367	M12(Oxidation)	0	0	2.047e-07	2.93877	3	2196.02	-0.036189	21.7112	1
	High	TPGPGGQAALR	4	2	1	P06367		0	0	5.243e-10	2.66432	2	1024.55	0.270592	13.1302	0
	High	VKADRDESSPYAAmLAAQDVAAK	1	2	1	P06367	M14(Oxidation)	0	0	0.0004276	2.46032	4	2423.18	-1.64992	19.8321	2
	High	IEDVTPVPSDSTR	1	2	1	P06367		0	0	5.634e-06	2.27494	2	1415.7	-0.941251	17.8761	0
	High	EVGITAVHVK	2	2	1	P06367		0	0	0.0006392	1.43811	2	1052.61	1.14979	16.1606	0
P02829	ATP-dependent molecular chaperone HSP82 OS=Saccharomyces cerevisiae (strain ATCC 204508 / S288c) OX=559292 GN=HSP82 PE=1 SV=1 - [HSP82_YEAST]	78.1053	36.95	1	5	26	47	709	81.356	4.90674
	A2	Sequence	# PSMs	# Proteins	# Protein Groups	Protein Group Accessions	Modifications	ΔCn	q-Value	PEP	XCorr	Charge	MH+ [Da]	ΔM [ppm]	RT [min]	# Missed Cleavages
	High	NPSDITQEEYNAFYK	2	2	2	P02829;P15108		0	0	2.154e-12	5.03794	2	1818.82	2.9704	26.967	0
	High	QLETEPDLFIR	1	2	2	P02829;P15108		0	0	1.269e-08	3.57557	2	1360.71	1.50278	28.873	0
	High	GVVDSEDLPLNLSR	2	2	2	P02829;P15108		0	0	5.482e-09	3.46342	2	1513.79	2.87052	28.5611	0
	High	SVDELTSLTDYVTR	4	2	2	P02829;P15108		0	0	6.885e-12	3.20783	2	1598.79	-0.560867	33.2088	0
	High	TGQFGWSANMER	2	1	1	P02829		0	0	2.515e-08	3.10777	2	1383.61	-0.0518839	24.1314	0
	High	ELISNASDALDKIR	2	2	2	P02829;P15108		0	0	9.153e-11	2.68474	3	1544.83	0.536114	25.5619	1
[truncated: 2,307 more rows]

## Sheet: Exp2 (control)
List of hits from the wild type sample (experiment 2)
[truncated: 643 more rows]

[truncated: 4 more sheets: Exp2 (HA-Rub1 - control), Exp3 (HA-rub1), Exp3 (control), Exp3 (HA-Rub1 - control)]
