# Supplementary material for: Characterization of Plasmodium falciparum NEDD8 and identification of cullins as its substrates
Source: Sci Rep. 2020 Nov 19;10:20220. doi: 10.1038/s41598-020-77001-5 (PMC7677368; doi:10.1038/s41598-020-77001-5)
Supplement: Supplementary file 4 — Supplementary Data file S4. [file 41598_2020_77001_MOESM4_ESM.xlsx]

## Sheet: Exp1  (HN8)
List of hits from the HN8 parasite sample (experiment 1)
Accession	Description	ΣCoverage	Σ# Proteins	Σ# Unique Peptides	Σ# Peptides	Σ# PSMs	Score A2	Coverage A2	# Peptides A2	# PSM A2	Score B2	Coverage B2	# Peptides B2	# PSM B2	Score C2	Coverage C2	# Peptides C2	# PSM C2	# AAs	MW [kDa]	calc. pI
C0H4H3	60S ribosomal protein L39 OS=Plasmodium falciparum (isolate 3D7) OX=36329 GN=PF3D7_0611700 PE=1 SV=1 - [C0H4H3_PLAF7]	21.57	1	2	2	2					7.37572	21.57	2	2					51	6.51474	12.1616
	Sequence	# PSMs	# Proteins	# Protein Groups	Protein Group Accessions	Modifications	MH+ [Da]	q-Value	PEP	A2	XCorr A2	B2	XCorr B2	C2	XCorr C2	# Missed Cleavages
	RQNRPVPHWYR	1	1	1	C0H4H3		1508.8	0	0.004884			High	3.91741			1
		Accession	Description	ΣCoverage	Σ# Proteins	Σ# Unique Peptides	Σ# Peptides	Σ# PSMs	Score A2	Coverage A2	# Peptides A2	# PSM A2	Score B2	Coverage B2	# Peptides B2	# PSM B2	Score C2	Coverage C2	# Peptides C2	# PSM C2	# AAs	MW [kDa]	calc. pI
		C0H4H3	60S ribosomal protein L39 OS=Plasmodium falciparum (isolate 3D7) OX=36329 GN=PF3D7_0611700 PE=1 SV=1 - [C0H4H3_PLAF7]	21.57	1	2	2	2					7.37572	21.57	2	2					51	6.51474	12.1616
	QNRPVPHWYR	1	1	1	C0H4H3		1352.7	0	0.01054			High	3.45831			0
		Accession	Description	ΣCoverage	Σ# Proteins	Σ# Unique Peptides	Σ# Peptides	Σ# PSMs	Score A2	Coverage A2	# Peptides A2	# PSM A2	Score B2	Coverage B2	# Peptides B2	# PSM B2	Score C2	Coverage C2	# Peptides C2	# PSM C2	# AAs	MW [kDa]	calc. pI
		C0H4H3	60S ribosomal protein L39 OS=Plasmodium falciparum (isolate 3D7) OX=36329 GN=PF3D7_0611700 PE=1 SV=1 - [C0H4H3_PLAF7]	21.57	1	2	2	2					7.37572	21.57	2	2					51	6.51474	12.1616
C6S3J6	60S ribosomal protein L29 OS=Plasmodium falciparum (isolate 3D7) OX=36329 GN=PF14_0575a PE=1 SV=1 - [C6S3J6_PLAF7]	13.43	1	2	2	3	2.71878	13.43	1	1	4.93119	13.43	2	2		0			67	8.00944	10.7554
	Sequence	# PSMs	# Proteins	# Protein Groups	Protein Group Accessions	Modifications	MH+ [Da]	q-Value	PEP	A2	XCorr A2	B2	XCorr B2	C2	XCorr C2	# Missed Cleavages
	KGLDPNFFR	2	1	1	C6S3J6		1093.58	0	0.00348	High	2.71878	High	2.87648			1
		Accession	Description	ΣCoverage	Σ# Proteins	Σ# Unique Peptides	Σ# Peptides	Σ# PSMs	Score A2	Coverage A2	# Peptides A2	# PSM A2	Score B2	Coverage B2	# Peptides B2	# PSM B2	Score C2	Coverage C2	# Peptides C2	# PSM C2	# AAs	MW [kDa]	calc. pI
		C6S3J6	60S ribosomal protein L29 OS=Plasmodium falciparum (isolate 3D7) OX=36329 GN=PF14_0575a PE=1 SV=1 - [C6S3J6_PLAF7]	13.43	1	2	2	3	2.71878	13.43	1	1	4.93119	13.43	2	2		0			67	8.00944	10.7554
	GLDPNFFR	1	1	1	C6S3J6		965.48	0	0.04991			High	2.05471			0
		Accession	Description	ΣCoverage	Σ# Proteins	Σ# Unique Peptides	Σ# Peptides	Σ# PSMs	Score A2	Coverage A2	# Peptides A2	# PSM A2	Score B2	Coverage B2	# Peptides B2	# PSM B2	Score C2	Coverage C2	# Peptides C2	# PSM C2	# AAs	MW [kDa]	calc. pI
		C6S3J6	60S ribosomal protein L29 OS=Plasmodium falciparum (isolate 3D7) OX=36329 GN=PF14_0575a PE=1 SV=1 - [C6S3J6_PLAF7]	13.43	1	2	2	3	2.71878	13.43	1	1	4.93119	13.43	2	2		0			67	8.00944	10.7554
Q8IEI4	Ubiquitin-like protein nedd8 homologue,putative OS=Plasmodium falciparum (isolate 3D7) OX=36329 GN=PF3D7_1313000 PE=4 SV=1 - [Q8IEI4_PLAF7]	19.74	3	1	1	3	3.52545	19.74	1	1	2.46704	19.74	1	1	3.00494	19.74	1	1	76	8.67852	9.5249
	Sequence	# PSMs	# Proteins	# Protein Groups	Protein Group Accessions	Modifications	MH+ [Da]	q-Value	PEP	A2	XCorr A2	B2	XCorr B2	C2	XCorr C2	# Missed Cleavages
	QSFNFEPSSSVFQIK	3	3	1	Q8IEI4		1744.86	0	9.978e-07	High	3.52545	High	2.46704	High	3.00494	0
		Accession	Description	ΣCoverage	Σ# Proteins	Σ# Unique Peptides	Σ# Peptides	Σ# PSMs	Score A2	Coverage A2	# Peptides A2	# PSM A2	Score B2	Coverage B2	# Peptides B2	# PSM B2	Score C2	Coverage C2	# Peptides C2	# PSM C2	# AAs	MW [kDa]	calc. pI
		Q8IEI4	Ubiquitin-like protein nedd8 homologue,putative OS=Plasmodium falciparum (isolate 3D7) OX=36329 GN=PF3D7_1313000 PE=4 SV=1 - [Q8IEI4_PLAF7]	19.74	3	1	1	3	3.52545	19.74	1	1	2.46704	19.74	1	1	3.00494	19.74	1	1	76	8.67852	9.5249
Q8II62	60S ribosomal protein L38 OS=Plasmodium falciparum (isolate 3D7) OX=36329 GN=PF11_0312 PE=1 SV=1 - [Q8II62_PLAF7]	54.02	1	7	7	14	4.73429	31.03	3	3	20.6368	54.02	7	8	7.20312	35.63	3	3	87	10.3071	10.7114
	Sequence	# PSMs	# Proteins	# Protein Groups	Protein Group Accessions	Modifications	MH+ [Da]	q-Value	PEP	A2	XCorr A2	B2	XCorr B2	C2	XCorr C2	# Missed Cleavages
	YLYTMVFADR	3	1	1	Q8II62		1278.62	0	0.001082	High	2.72126	High	2.88577	High	2.84218	0
		Accession	Description	ΣCoverage	Σ# Proteins	Σ# Unique Peptides	Σ# Peptides	Σ# PSMs	Score A2	Coverage A2	# Peptides A2	# PSM A2	Score B2	Coverage B2	# Peptides B2	# PSM B2	Score C2	Coverage C2	# Peptides C2	# PSM C2	# AAs	MW [kDa]	calc. pI
		Q8II62	60S ribosomal protein L38 OS=Plasmodium falciparum (isolate 3D7) OX=36329 GN=PF11_0312 PE=1 SV=1 - [Q8II62_PLAF7]	54.02	1	7	7	14	4.73429	31.03	3	3	20.6368	54.02	7	8	7.20312	35.63	3	3	87	10.3071	10.7114
	IENSLLPSLK	3	1	1	Q8II62		1113.65	0	0.001151	High	2.01303	High	2.52679	High	1.40398	0
		Accession	Description	ΣCoverage	Σ# Proteins	Σ# Unique Peptides	Σ# Peptides	Σ# PSMs	Score A2	Coverage A2	# Peptides A2	# PSM A2	Score B2	Coverage B2	# Peptides B2	# PSM B2	Score C2	Coverage C2	# Peptides C2	# PSM C2	# AAs	MW [kDa]	calc. pI
		Q8II62	60S ribosomal protein L38 OS=Plasmodium falciparum (isolate 3D7) OX=36329 GN=PF11_0312 PE=1 SV=1 - [Q8II62_PLAF7]	54.02	1	7	7	14	4.73429	31.03	3	3	20.6368	54.02	7	8	7.20312	35.63	3	3	87	10.3071	10.7114
	IYYPQKK	2	1	1	Q8II62		939.531	0	0.04929	High	1.24478	High	1.81206			1
		Accession	Description	ΣCoverage	Σ# Proteins	Σ# Unique Peptides	Σ# Peptides	Σ# PSMs	Score A2	Coverage A2	# Peptides A2	# PSM A2	Score B2	Coverage B2	# Peptides B2	# PSM B2	Score C2	Coverage C2	# Peptides C2	# PSM C2	# AAs	MW [kDa]	calc. pI
		Q8II62	60S ribosomal protein L38 OS=Plasmodium falciparum (isolate 3D7) OX=36329 GN=PF11_0312 PE=1 SV=1 - [Q8II62_PLAF7]	54.02	1	7	7	14	4.73429	31.03	3	3	20.6368	54.02	7	8	7.20312	35.63	3	3	87	10.3071	10.7114
	KPDTTAVIIMK	2	1	1	Q8II62		1216.7	0	7.447e-05			High	4.1311	High	4.36094	0
		Accession	Description	ΣCoverage	Σ# Proteins	Σ# Unique Peptides	Σ# Peptides	Σ# PSMs	Score A2	Coverage A2	# Peptides A2	# PSM A2	Score B2	Coverage B2	# Peptides B2	# PSM B2	Score C2	Coverage C2	# Peptides C2	# PSM C2	# AAs	MW [kDa]	calc. pI
		Q8II62	60S ribosomal protein L38 OS=Plasmodium falciparum (isolate 3D7) OX=36329 GN=PF11_0312 PE=1 SV=1 - [Q8II62_PLAF7]	54.02	1	7	7	14	4.73429	31.03	3	3	20.6368	54.02	7	8	7.20312	35.63	3	3	87	10.3071	10.7114
	IENSLLPSLKR	2	1	1	Q8II62		1269.76	0	0.008586			High	3.31078			1
		Accession	Description	ΣCoverage	Σ# Proteins	Σ# Unique Peptides	Σ# Peptides	Σ# PSMs	Score A2	Coverage A2	# Peptides A2	# PSM A2	Score B2	Coverage B2	# Peptides B2	# PSM B2	Score C2	Coverage C2	# Peptides C2	# PSM C2	# AAs	MW [kDa]	calc. pI
		Q8II62	60S ribosomal protein L38 OS=Plasmodium falciparum (isolate 3D7) OX=36329 GN=PF11_0312 PE=1 SV=1 - [Q8II62_PLAF7]	54.02	1	7	7	14	4.73429	31.03	3	3	20.6368	54.02	7	8	7.20312	35.63	3	3	87	10.3071	10.7114
	YLYTMVFADRK	1	1	1	Q8II62		1406.71	0	0.07119			High	2.72258			1
		Accession	Description	ΣCoverage	Σ# Proteins	Σ# Unique Peptides	Σ# Peptides	Σ# PSMs	Score A2	Coverage A2	# Peptides A2	# PSM A2	Score B2	Coverage B2	# Peptides B2	# PSM B2	Score C2	Coverage C2	# Peptides C2	# PSM C2	# AAs	MW [kDa]	calc. pI
		Q8II62	60S ribosomal protein L38 OS=Plasmodium falciparum (isolate 3D7) OX=36329 GN=PF11_0312 PE=1 SV=1 - [Q8II62_PLAF7]	54.02	1	7	7	14	4.73429	31.03	3	3	20.6368	54.02	7	8	7.20312	35.63	3	3	87	10.3071	10.7114
	QITDIRK	1	1	1	Q8II62		873.516	0.001	0.1873			High	1.5263			1
		Accession	Description	ΣCoverage	Σ# Proteins	Σ# Unique Peptides	Σ# Peptides	Σ# PSMs	Score A2	Coverage A2	# Peptides A2	# PSM A2	Score B2	Coverage B2	# Peptides B2	# PSM B2	Score C2	Coverage C2	# Peptides C2	# PSM C2	# AAs	MW [kDa]	calc. pI
		Q8II62	60S ribosomal protein L38 OS=Plasmodium falciparum (isolate 3D7) OX=36329 GN=PF11_0312 PE=1 SV=1 - [Q8II62_PLAF7]	54.02	1	7	7	14	4.73429	31.03	3	3	20.6368	54.02	7	8	7.20312	35.63	3	3	87	10.3071	10.7114
C0H4L5	Ribosomal protein L37 OS=Plasmodium falciparum (isolate 3D7) OX=36329 GN=PF3D7_0706400 PE=1 SV=1 - [C0H4L5_PLAF7]	40.22	1	6	6	17	11.7095	23.91	3	5	18.1421	39.13	5	8	6.90128	25	4	4	92	10.5327	11.4585
	Sequence	# PSMs	# Proteins	# Protein Groups	Protein Group Accessions	Modifications	MH+ [Da]	q-Value	PEP	A2	XCorr A2	B2	XCorr B2	C2	XCorr C2	# Missed Cleavages
	NKFTEGSTPKPK	5	1	1	C0H4L5		1333.71	0	0.001611	High	3.02899	High	2.66124	High	2.59604	1
		Accession	Description	ΣCoverage	Σ# Proteins	Σ# Unique Peptides	Σ# Peptides	Σ# PSMs	Score A2	Coverage A2	# Peptides A2	# PSM A2	Score B2	Coverage B2	# Peptides B2	# PSM B2	Score C2	Coverage C2	# Peptides C2	# PSM C2	# AAs	MW [kDa]	calc. pI
		C0H4L5	Ribosomal protein L37 OS=Plasmodium falciparum (isolate 3D7) OX=36329 GN=PF3D7_0706400 PE=1 SV=1 - [C0H4L5_PLAF7]	40.22	1	6	6	17	11.7095	23.91	3	5	18.1421	39.13	5	8	6.90128	25	4	4	92	10.5327	11.4585
	FTEGSTPKPK	4	1	1	C0H4L5		1091.57	0	0.0006162	High	2.36285	High	2.42504	High	2.13862	0
		Accession	Description	ΣCoverage	Σ# Proteins	Σ# Unique Peptides	Σ# Peptides	Σ# PSMs	Score A2	Coverage A2	# Peptides A2	# PSM A2	Score B2	Coverage B2	# Peptides B2	# PSM B2	Score C2	Coverage C2	# Peptides C2	# PSM C2	# AAs	MW [kDa]	calc. pI
		C0H4L5	Ribosomal protein L37 OS=Plasmodium falciparum (isolate 3D7) OX=36329 GN=PF3D7_0706400 PE=1 SV=1 - [C0H4L5_PLAF7]	40.22	1	6	6	17	11.7095	23.91	3	5	18.1421	39.13	5	8	6.90128	25	4	4	92	10.5327	11.4585
	CASCGYPSAK	5	1	1	C0H4L5	C1(Carbamidomethyl); C4(Carbamidomethyl)	1100.45	0	0.0001159	High	2.34967	High	2.52621	High	2.16662	0
		Accession	Description	ΣCoverage	Σ# Proteins	Σ# Unique Peptides	Σ# Peptides	Σ# PSMs	Score A2	Coverage A2	# Peptides A2	# PSM A2	Score B2	Coverage B2	# Peptides B2	# PSM B2	Score C2	Coverage C2	# Peptides C2	# PSM C2	# AAs	MW [kDa]	calc. pI
		C0H4L5	Ribosomal protein L37 OS=Plasmodium falciparum (isolate 3D7) OX=36329 GN=PF3D7_0706400 PE=1 SV=1 - [C0H4L5_PLAF7]	40.22	1	6	6	17	11.7095	23.91	3	5	18.1421	39.13	5	8	6.90128	25	4	4	92	10.5327	11.4585
	THFLCLR	1	1	1	C0H4L5	C5(Carbamidomethyl)	946.492	0	0.02478			High	1.78037			0
		Accession	Description	ΣCoverage	Σ# Proteins	Σ# Unique Peptides	Σ# Peptides	Σ# PSMs	Score A2	Coverage A2	# Peptides A2	# PSM A2	Score B2	Coverage B2	# Peptides B2	# PSM B2	Score C2	Coverage C2	# Peptides C2	# PSM C2	# AAs	MW [kDa]	calc. pI
		C0H4L5	Ribosomal protein L37 OS=Plasmodium falciparum (isolate 3D7) OX=36329 GN=PF3D7_0706400 PE=1 SV=1 - [C0H4L5_PLAF7]	40.22	1	6	6	17	11.7095	23.91	3	5	18.1421	39.13	5	8	6.90128	25	4	4	92	10.5327	11.4585
	KCASCGYPSAK	1	1	1	C0H4L5	C2(Carbamidomethyl); C5(Carbamidomethyl)	1228.55	0	0.03595					High	1.48269	1
		Accession	Description	ΣCoverage	Σ# Proteins	Σ# Unique Peptides	Σ# Peptides	Σ# PSMs	Score A2	Coverage A2	# Peptides A2	# PSM A2	Score B2	Coverage B2	# Peptides B2	# PSM B2	Score C2	Coverage C2	# Peptides C2	# PSM C2	# AAs	MW [kDa]	calc. pI
		C0H4L5	Ribosomal protein L37 OS=Plasmodium falciparum (isolate 3D7) OX=36329 GN=PF3D7_0706400 PE=1 SV=1 - [C0H4L5_PLAF7]	40.22	1	6	6	17	11.7095	23.91	3	5	18.1421	39.13	5	8	6.90128	25	4	4	92	10.5327	11.4585
	RFNWSVK	1	1	1	C0H4L5		936.506	0.003	0.1987			High	2.69522			1
		Accession	Description	ΣCoverage	Σ# Proteins	Σ# Unique Peptides	Σ# Peptides	Σ# PSMs	Score A2	Coverage A2	# Peptides A2	# PSM A2	Score B2	Coverage B2	# Peptides B2	# PSM B2	Score C2	Coverage C2	# Peptides C2	# PSM C2	# AAs	MW [kDa]	calc. pI
		C0H4L5	Ribosomal protein L37 OS=Plasmodium falciparum (isolate 3D7) OX=36329 GN=PF3D7_0706400 PE=1 SV=1 - [C0H4L5_PLAF7]	40.22	1	6	6	17	11.7095	23.91	3	5	18.1421	39.13	5	8	6.90128	25	4	4	92	10.5327	11.4585
O96184	60S ribosomal protein L37a OS=Plasmodium falciparum (isolate 3D7) OX=36329 GN=RPL37A PE=1 SV=1 - [RL37A_PLAF7]	51.04	1	7	7	13	9.26374	17.71	3	4	19.1271	51.04	7	8	2.62743	9.38	1	1	96	10.7919	10.4917
	Sequence	# PSMs	# Proteins	# Protein Groups	Protein Group Accessions	Modifications	MH+ [Da]	q-Value	PEP	A2	XCorr A2	B2	XCorr B2	C2	XCorr C2	# Missed Cleavages
	KIELMQHAK	3	1	1	O96184		1097.62	0	0.001001	High	3.12949	High	3.05533	High	2.62743	1
		Accession	Description	ΣCoverage	Σ# Proteins	Σ# Unique Peptides	Σ# Peptides	Σ# PSMs	Score A2	Coverage A2	# Peptides A2	# PSM A2	Score B2	Coverage B2	# Peptides B2	# PSM B2	Score C2	Coverage C2	# Peptides C2	# PSM C2	# AAs	MW [kDa]	calc. pI
		O96184	60S ribosomal protein L37a OS=Plasmodium falciparum (isolate 3D7) OX=36329 GN=RPL37A PE=1 SV=1 - [RL37A_PLAF7]	51.04	1	7	7	13	9.26374	17.71	3	4	19.1271	51.04	7	8	2.62743	9.38	1	1	96	10.7919	10.4917
	IELMQHAK	2	1	1	O96184		969.518	0	0.01687	High	2.20809	High	2.25899			0
		Accession	Description	ΣCoverage	Σ# Proteins	Σ# Unique Peptides	Σ# Peptides	Σ# PSMs	Score A2	Coverage A2	# Peptides A2	# PSM A2	Score B2	Coverage B2	# Peptides B2	# PSM B2	Score C2	Coverage C2	# Peptides C2	# PSM C2	# AAs	MW [kDa]	calc. pI
		O96184	60S ribosomal protein L37a OS=Plasmodium falciparum (isolate 3D7) OX=36329 GN=RPL37A PE=1 SV=1 - [RL37A_PLAF7]	51.04	1	7	7	13	9.26374	17.71	3	4	19.1271	51.04	7	8	2.62743	9.38	1	1	96	10.7919	10.4917
	YLCTFCGK	4	1	1	O96184	C3(Carbamidomethyl); C6(Carbamidomethyl)	1048.46	0	0.006697	High	2.09198	High	2.01695			0
		Accession	Description	ΣCoverage	Σ# Proteins	Σ# Unique Peptides	Σ# Peptides	Σ# PSMs	Score A2	Coverage A2	# Peptides A2	# PSM A2	Score B2	Coverage B2	# Peptides B2	# PSM B2	Score C2	Coverage C2	# Peptides C2	# PSM C2	# AAs	MW [kDa]	calc. pI
		O96184	60S ribosomal protein L37a OS=Plasmodium falciparum (isolate 3D7) OX=36329 GN=RPL37A PE=1 SV=1 - [RL37A_PLAF7]	51.04	1	7	7	13	9.26374	17.71	3	4	19.1271	51.04	7	8	2.62743	9.38	1	1	96	10.7919	10.4917
	VCGGAWSLTTPAAVAAK	1	1	1	O96184	C2(Carbamidomethyl)	1659.85	0	0.000148			High	4.01997			0
		Accession	Description	ΣCoverage	Σ# Proteins	Σ# Unique Peptides	Σ# Peptides	Σ# PSMs	Score A2	Coverage A2	# Peptides A2	# PSM A2	Score B2	Coverage B2	# Peptides B2	# PSM B2	Score C2	Coverage C2	# Peptides C2	# PSM C2	# AAs	MW [kDa]	calc. pI
		O96184	60S ribosomal protein L37a OS=Plasmodium falciparum (isolate 3D7) OX=36329 GN=RPL37A PE=1 SV=1 - [RL37A_PLAF7]	51.04	1	7	7	13	9.26374	17.71	3	4	19.1271	51.04	7	8	2.62743	9.38	1	1	96	10.7919	10.4917
	KVCGGAWSLTTPAAVAAK	1	1	1	O96184	C3(Carbamidomethyl)	1787.94	0	1.502e-06			High	3.78786			1
		Accession	Description	ΣCoverage	Σ# Proteins	Σ# Unique Peptides	Σ# Peptides	Σ# PSMs	Score A2	Coverage A2	# Peptides A2	# PSM A2	Score B2	Coverage B2	# Peptides B2	# PSM B2	Score C2	Coverage C2	# Peptides C2	# PSM C2	# AAs	MW [kDa]	calc. pI
		O96184	60S ribosomal protein L37a OS=Plasmodium falciparum (isolate 3D7) OX=36329 GN=RPL37A PE=1 SV=1 - [RL37A_PLAF7]	51.04	1	7	7	13	9.26374	17.71	3	4	19.1271	51.04	7	8	2.62743	9.38	1	1	96	10.7919	10.4917
	TCVGIWK	1	1	1	O96184	C2(Carbamidomethyl)	863.446	0	0.03452			High	2.05443			0
		Accession	Description	ΣCoverage	Σ# Proteins	Σ# Unique Peptides	Σ# Peptides	Σ# PSMs	Score A2	Coverage A2	# Peptides A2	# PSM A2	Score B2	Coverage B2	# Peptides B2	# PSM B2	Score C2	Coverage C2	# Peptides C2	# PSM C2	# AAs	MW [kDa]	calc. pI
		O96184	60S ribosomal protein L37a OS=Plasmodium falciparum (isolate 3D7) OX=36329 GN=RPL37A PE=1 SV=1 - [RL37A_PLAF7]	51.04	1	7	7	13	9.26374	17.71	3	4	19.1271	51.04	7	8	2.62743	9.38	1	1	96	10.7919	10.4917
	YGSSLRK	1	1	1	O96184		810.447	0.006	0.2511			High	1.26557			1
		Accession	Description	ΣCoverage	Σ# Proteins	Σ# Unique Peptides	Σ# Peptides	Σ# PSMs	Score A2	Coverage A2	# Peptides A2	# PSM A2	Score B2	Coverage B2	# Peptides B2	# PSM B2	Score C2	Coverage C2	# Peptides C2	# PSM C2	# AAs	MW [kDa]	calc. pI
		O96184	60S ribosomal protein L37a OS=Plasmodium falciparum (isolate 3D7) OX=36329 GN=RPL37A PE=1 SV=1 - [RL37A_PLAF7]	51.04	1	7	7	13	9.26374	17.71	3	4	19.1271	51.04	7	8	2.62743	9.38	1	1	96	10.7919	10.4917
Q8IIV2	Histone H4 OS=Plasmodium falciparum (isolate 3D7) OX=36329 GN=PF11_0061 PE=3 SV=1 - [Q8IIV2_PLAF7]	29.13	1	3	3	4	3.46927	9.71	1	1	5.21788	19.42	2	2	1.92153	7.77	1	1	103	11.4484	11.2241
	Sequence	# PSMs	# Proteins	# Protein Groups	Protein Group Accessions	Modifications	MH+ [Da]	q-Value	PEP	A2	XCorr A2	B2	XCorr B2	C2	XCorr C2	# Missed Cleavages
	ISGLIYEEIR	1	1	1	Q8IIV2		1192.66	0	0.0001107	High	3.46927					0
		Accession	Description	ΣCoverage	Σ# Proteins	Σ# Unique Peptides	Σ# Peptides	Σ# PSMs	Score A2	Coverage A2	# Peptides A2	# PSM A2	Score B2	Coverage B2	# Peptides B2	# PSM B2	Score C2	Coverage C2	# Peptides C2	# PSM C2	# AAs	MW [kDa]	calc. pI
		Q8IIV2	Histone H4 OS=Plasmodium falciparum (isolate 3D7) OX=36329 GN=PF11_0061 PE=3 SV=1 - [Q8IIV2_PLAF7]	29.13	1	3	3	4	3.46927	9.71	1	1	5.21788	19.42	2	2	1.92153	7.77	1	1	103	11.4484	11.2241
	DNIQGITKPAIR	1	1	1	Q8IIV2		1325.76	0	0.0001765			High	3.30436			0
		Accession	Description	ΣCoverage	Σ# Proteins	Σ# Unique Peptides	Σ# Peptides	Σ# PSMs	Score A2	Coverage A2	# Peptides A2	# PSM A2	Score B2	Coverage B2	# Peptides B2	# PSM B2	Score C2	Coverage C2	# Peptides C2	# PSM C2	# AAs	MW [kDa]	calc. pI
		Q8IIV2	Histone H4 OS=Plasmodium falciparum (isolate 3D7) OX=36329 GN=PF11_0061 PE=3 SV=1 - [Q8IIV2_PLAF7]	29.13	1	3	3	4	3.46927	9.71	1	1	5.21788	19.42	2	2	1.92153	7.77	1	1	103	11.4484	11.2241
	VFLENVIK	2	1	1	Q8IIV2		961.573	0	0.01655			High	1.91352	High	1.92153	0
		Accession	Description	ΣCoverage	Σ# Proteins	Σ# Unique Peptides	Σ# Peptides	Σ# PSMs	Score A2	Coverage A2	# Peptides A2	# PSM A2	Score B2	Coverage B2	# Peptides B2	# PSM B2	Score C2	Coverage C2	# Peptides C2	# PSM C2	# AAs	MW [kDa]	calc. pI
		Q8IIV2	Histone H4 OS=Plasmodium falciparum (isolate 3D7) OX=36329 GN=PF11_0061 PE=3 SV=1 - [Q8IIV2_PLAF7]	29.13	1	3	3	4	3.46927	9.71	1	1	5.21788	19.42	2	2	1.92153	7.77	1	1	103	11.4484	11.2241
O96128	Early transcribed membrane protein 2 OS=Plasmodium falciparum (isolate 3D7) OX=36329 GN=SEP2 PE=4 SV=1 - [O96128_PLAF7]	11.32	1	1	1	1		0							2.52043	11.32	1	1	106	11.5093	10.2866
	Sequence	# PSMs	# Proteins	# Protein Groups	Protein Group Accessions	Modifications	MH+ [Da]	q-Value	PEP	A2	XCorr A2	B2	XCorr B2	C2	XCorr C2	# Missed Cleavages
	AVNPSISSTMYR	1	1	1	O96128		1325.66	0	0.01174					High	2.52043	0
		Accession	Description	ΣCoverage	Σ# Proteins	Σ# Unique Peptides	Σ# Peptides	Σ# PSMs	Score A2	Coverage A2	# Peptides A2	# PSM A2	Score B2	Coverage B2	# Peptides B2	# PSM B2	Score C2	Coverage C2	# Peptides C2	# PSM C2	# AAs	MW [kDa]	calc. pI
		O96128	Early transcribed membrane protein 2 OS=Plasmodium falciparum (isolate 3D7) OX=36329 GN=SEP2 PE=4 SV=1 - [O96128_PLAF7]	11.32	1	1	1	1		0							2.52043	11.32	1	1	106	11.5093	10.2866
Q8ILN8	40S ribosomal protein S25 OS=Plasmodium falciparum (isolate 3D7) OX=36329 GN=PF14_0205 PE=1 SV=2 - [Q8ILN8_PLAF7]	19.05	1	2	2	2					5.13958	19.05	2	2		0			105	11.6565	10.1108
	Sequence	# PSMs	# Proteins	# Protein Groups	Protein Group Accessions	Modifications	MH+ [Da]	q-Value	PEP	A2	XCorr A2	B2	XCorr B2	C2	XCorr C2	# Missed Cleavages
	AVINHLADKK	1	1	1	Q8ILN8		1108.65	0	0.004993			High	2.69995			1
		Accession	Description	ΣCoverage	Σ# Proteins	Σ# Unique Peptides	Σ# Peptides	Σ# PSMs	Score A2	Coverage A2	# Peptides A2	# PSM A2	Score B2	Coverage B2	# Peptides B2	# PSM B2	Score C2	Coverage C2	# Peptides C2	# PSM C2	# AAs	MW [kDa]	calc. pI
		Q8ILN8	40S ribosomal protein S25 OS=Plasmodium falciparum (isolate 3D7) OX=36329 GN=PF14_0205 PE=1 SV=2 - [Q8ILN8_PLAF7]	19.05	1	2	2	2					5.13958	19.05	2	2		0			105	11.6565	10.1108
	VITPSAIAEK	1	1	1	Q8ILN8		1028.6	0	0.02162			High	2.43963			0
		Accession	Description	ΣCoverage	Σ# Proteins	Σ# Unique Peptides	Σ# Peptides	Σ# PSMs	Score A2	Coverage A2	# Peptides A2	# PSM A2	Score B2	Coverage B2	# Peptides B2	# PSM B2	Score C2	Coverage C2	# Peptides C2	# PSM C2	# AAs	MW [kDa]	calc. pI
		Q8ILN8	40S ribosomal protein S25 OS=Plasmodium falciparum (isolate 3D7) OX=36329 GN=PF14_0205 PE=1 SV=2 - [Q8ILN8_PLAF7]	19.05	1	2	2	2					5.13958	19.05	2	2		0			105	11.6565	10.1108
Q8IJK8	60S ribosomal protein L30e, putative OS=Plasmodium falciparum (isolate 3D7) OX=36329 GN=PF10_0187 PE=1 SV=1 - [Q8IJK8_PLAF7]	42.59	1	3	3	3		0			8.92173	42.59	3	3		0			108	11.7671	9.39307
	Sequence	# PSMs	# Proteins	# Protein Groups	Protein Group Accessions	Modifications	MH+ [Da]	q-Value	PEP	A2	XCorr A2	B2	XCorr B2	C2	XCorr C2	# Missed Cleavages
	ISCLVITDVGDSDIIK	1	1	1	Q8IJK8	C3(Carbamidomethyl)	1747.92	0	2.358e-06			High	3.90621			0
		Accession	Description	ΣCoverage	Σ# Proteins	Σ# Unique Peptides	Σ# Peptides	Σ# PSMs	Score A2	Coverage A2	# Peptides A2	# PSM A2	Score B2	Coverage B2	# Peptides B2	# PSM B2	Score C2	Coverage C2	# Peptides C2	# PSM C2	# AAs	MW [kDa]	calc. pI
		Q8IJK8	60S ribosomal protein L30e, putative OS=Plasmodium falciparum (isolate 3D7) OX=36329 GN=PF10_0187 PE=1 SV=1 - [Q8IJK8_PLAF7]	42.59	1	3	3	3		0			8.92173	42.59	3	3		0			108	11.7671	9.39307
	SVIEYYAMLSK	1	1	1	Q8IJK8		1303.66	0	0.001584			High	2.51246			0
		Accession	Description	ΣCoverage	Σ# Proteins	Σ# Unique Peptides	Σ# Peptides	Σ# PSMs	Score A2	Coverage A2	# Peptides A2	# PSM A2	Score B2	Coverage B2	# Peptides B2	# PSM B2	Score C2	Coverage C2	# Peptides C2	# PSM C2	# AAs	MW [kDa]	calc. pI
		Q8IJK8	60S ribosomal protein L30e, putative OS=Plasmodium falciparum (isolate 3D7) OX=36329 GN=PF10_0187 PE=1 SV=1 - [Q8IJK8_PLAF7]	42.59	1	3	3	3		0			8.92173	42.59	3	3		0			108	11.7671	9.39307
	CGVHDYHGDNNDLGTACGK	1	1	1	Q8IJK8	C1(Carbamidomethyl); C17(Carbamidomethyl)	2089.85	0	0.002264			High	2.50306			0
		Accession	Description	ΣCoverage	Σ# Proteins	Σ# Unique Peptides	Σ# Peptides	Σ# PSMs	Score A2	Coverage A2	# Peptides A2	# PSM A2	Score B2	Coverage B2	# Peptides B2	# PSM B2	Score C2	Coverage C2	# Peptides C2	# PSM C2	# AAs	MW [kDa]	calc. pI
		Q8IJK8	60S ribosomal protein L30e, putative OS=Plasmodium falciparum (isolate 3D7) OX=36329 GN=PF10_0187 PE=1 SV=1 - [Q8IJK8_PLAF7]	42.59	1	3	3	3		0			8.92173	42.59	3	3		0			108	11.7671	9.39307
O97231	60S ribosomal protein L44 OS=Plasmodium falciparum (isolate 3D7) OX=36329 GN=RPL44 PE=1 SV=3 - [RL44_PLAF7]	22.12	1	5	5	10	8.99944	20.19	3	3	17.0134	22.12	5	6	3.0163	10.58	1	1	104	12.1486	10.4771
	Sequence	# PSMs	# Proteins	# Protein Groups	Protein Group Accessions	Modifications	MH+ [Da]	q-Value	PEP	A2	XCorr A2	B2	XCorr B2	C2	XCorr C2	# Missed Cleavages
	QKGFGGQTKPVFK	3	1	1	O97231		1421.79	0	0.0147	High	3.33451	High	3.977			1
		Accession	Description	ΣCoverage	Σ# Proteins	Σ# Unique Peptides	Σ# Peptides	Σ# PSMs	Score A2	Coverage A2	# Peptides A2	# PSM A2	Score B2	Coverage B2	# Peptides B2	# PSM B2	Score C2	Coverage C2	# Peptides C2	# PSM C2	# AAs	MW [kDa]	calc. pI
		O97231	60S ribosomal protein L44 OS=Plasmodium falciparum (isolate 3D7) OX=36329 GN=RPL44 PE=1 SV=3 - [RL44_PLAF7]	22.12	1	5	5	10	8.99944	20.19	3	3	17.0134	22.12	5	6	3.0163	10.58	1	1	104	12.1486	10.4771
	GFGGQTKPVFK	3	1	1	O97231		1165.64	0	0.0004514	High	3.22688	High	3.66572	High	3.0163	0
		Accession	Description	ΣCoverage	Σ# Proteins	Σ# Unique Peptides	Σ# Peptides	Σ# PSMs	Score A2	Coverage A2	# Peptides A2	# PSM A2	Score B2	Coverage B2	# Peptides B2	# PSM B2	Score C2	Coverage C2	# Peptides C2	# PSM C2	# AAs	MW [kDa]	calc. pI
		O97231	60S ribosomal protein L44 OS=Plasmodium falciparum (isolate 3D7) OX=36329 GN=RPL44 PE=1 SV=3 - [RL44_PLAF7]	22.12	1	5	5	10	8.99944	20.19	3	3	17.0134	22.12	5	6	3.0163	10.58	1	1	104	12.1486	10.4771
	TFEMGADK	2	1	1	O97231		898.397	0	0.01923	High	2.43805	High	2.39283			0
		Accession	Description	ΣCoverage	Σ# Proteins	Σ# Unique Peptides	Σ# Peptides	Σ# PSMs	Score A2	Coverage A2	# Peptides A2	# PSM A2	Score B2	Coverage B2	# Peptides B2	# PSM B2	Score C2	Coverage C2	# Peptides C2	# PSM C2	# AAs	MW [kDa]	calc. pI
		O97231	60S ribosomal protein L44 OS=Plasmodium falciparum (isolate 3D7) OX=36329 GN=RPL44 PE=1 SV=3 - [RL44_PLAF7]	22.12	1	5	5	10	8.99944	20.19	3	3	17.0134	22.12	5	6	3.0163	10.58	1	1	104	12.1486	10.4771
	GFGGQTKPVFKK	1	1	1	O97231		1293.73	0	0.01762			High	2.38663			1
		Accession	Description	ΣCoverage	Σ# Proteins	Σ# Unique Peptides	Σ# Peptides	Σ# PSMs	Score A2	Coverage A2	# Peptides A2	# PSM A2	Score B2	Coverage B2	# Peptides B2	# PSM B2	Score C2	Coverage C2	# Peptides C2	# PSM C2	# AAs	MW [kDa]	calc. pI
		O97231	60S ribosomal protein L44 OS=Plasmodium falciparum (isolate 3D7) OX=36329 GN=RPL44 PE=1 SV=3 - [RL44_PLAF7]	22.12	1	5	5	10	8.99944	20.19	3	3	17.0134	22.12	5	6	3.0163	10.58	1	1	104	12.1486	10.4771
	TFEMGADKK	1	1	1	O97231		1026.49	0	0.005967			High	2.30229			1
		Accession	Description	ΣCoverage	Σ# Proteins	Σ# Unique Peptides	Σ# Peptides	Σ# PSMs	Score A2	Coverage A2	# Peptides A2	# PSM A2	Score B2	Coverage B2	# Peptides B2	# PSM B2	Score C2	Coverage C2	# Peptides C2	# PSM C2	# AAs	MW [kDa]	calc. pI
		O97231	60S ribosomal protein L44 OS=Plasmodium falciparum (isolate 3D7) OX=36329 GN=RPL44 PE=1 SV=3 - [RL44_PLAF7]	22.12	1	5	5	10	8.99944	20.19	3	3	17.0134	22.12	5	6	3.0163	10.58	1	1	104	12.1486	10.4771
O96258	40S ribosomal protein S26 OS=Plasmodium falciparum (isolate 3D7) OX=36329 GN=PF3D7_0217800 PE=1 SV=1 - [O96258_PLAF7]	19.63	1	2	2	2		0			5.42598	19.63	2	2		0			107	12.5006	10.9751
	Sequence	# PSMs	# Proteins	# Protein Groups	Protein Group Accessions	Modifications	MH+ [Da]	q-Value	PEP	A2	XCorr A2	B2	XCorr B2	C2	XCorr C2	# Missed Cleavages
	EASVYSTFQLPK	1	1	1	O96258		1369.69	0	0.001349			High	2.93608			0
		Accession	Description	ΣCoverage	Σ# Proteins	Σ# Unique Peptides	Σ# Peptides	Σ# PSMs	Score A2	Coverage A2	# Peptides A2	# PSM A2	Score B2	Coverage B2	# Peptides B2	# PSM B2	Score C2	Coverage C2	# Peptides C2	# PSM C2	# AAs	MW [kDa]	calc. pI
		O96258	40S ribosomal protein S26 OS=Plasmodium falciparum (isolate 3D7) OX=36329 GN=PF3D7_0217800 PE=1 SV=1 - [O96258_PLAF7]	19.63	1	2	2	2		0			5.42598	19.63	2	2		0			107	12.5006	10.9751
	NIVDTSAQR	1	1	1	O96258		1003.52	0	0.01443			High	2.4899			0
		Accession	Description	ΣCoverage	Σ# Proteins	Σ# Unique Peptides	Σ# Peptides	Σ# PSMs	Score A2	Coverage A2	# Peptides A2	# PSM A2	Score B2	Coverage B2	# Peptides B2	# PSM B2	Score C2	Coverage C2	# Peptides C2	# PSM C2	# AAs	MW [kDa]	calc. pI
		O96258	40S ribosomal protein S26 OS=Plasmodium falciparum (isolate 3D7) OX=36329 GN=PF3D7_0217800 PE=1 SV=1 - [O96258_PLAF7]	19.63	1	2	2	2		0			5.42598	19.63	2	2		0			107	12.5006	10.9751
Q8I713	60S ribosomal protein L36 OS=Plasmodium falciparum (isolate 3D7) OX=36329 GN=PF11_0106 PE=1 SV=2 - [Q8I713_PLAF7]	8.93	1	1	1	3	2.53309	8.93	1	1	2.36242	8.93	1	1	2.70291	8.93	1	1	112	12.7795	11.063
	Sequence	# PSMs	# Proteins	# Protein Groups	Protein Group Accessions	Modifications	MH+ [Da]	q-Value	PEP	A2	XCorr A2	B2	XCorr B2	C2	XCorr C2	# Missed Cleavages
	EITGFSPYEK	3	1	1	Q8I713		1170.57	0	0.001536	High	2.53309	High	2.36242	High	2.70291	0
		Accession	Description	ΣCoverage	Σ# Proteins	Σ# Unique Peptides	Σ# Peptides	Σ# PSMs	Score A2	Coverage A2	# Peptides A2	# PSM A2	Score B2	Coverage B2	# Peptides B2	# PSM B2	Score C2	Coverage C2	# Peptides C2	# PSM C2	# AAs	MW [kDa]	calc. pI
		Q8I713	60S ribosomal protein L36 OS=Plasmodium falciparum (isolate 3D7) OX=36329 GN=PF11_0106 PE=1 SV=2 - [Q8I713_PLAF7]	8.93	1	1	1	3	2.53309	8.93	1	1	2.36242	8.93	1	1	2.70291	8.93	1	1	112	12.7795	11.063
Q8IIV1	Histone H2B OS=Plasmodium falciparum (isolate 3D7) OX=36329 GN=PF11_0062 PE=3 SV=1 - [Q8IIV1_PLAF7]	37.61	1	4	4	9	8.74863	29.06	3	3	11.6971	29.06	3	5	2.00744	7.69	1	1	117	13.1171	10.2573
	Sequence	# PSMs	# Proteins	# Protein Groups	Protein Group Accessions	Modifications	MH+ [Da]	q-Value	PEP	A2	XCorr A2	B2	XCorr B2	C2	XCorr C2	# Missed Cleavages
	SMNIMNSFLVDTFEK	2	1	1	Q8IIV1		1775.84	0	4.172e-06	High	4.05335	High	4.07573			0
		Accession	Description	ΣCoverage	Σ# Proteins	Σ# Unique Peptides	Σ# Peptides	Σ# PSMs	Score A2	Coverage A2	# Peptides A2	# PSM A2	Score B2	Coverage B2	# Peptides B2	# PSM B2	Score C2	Coverage C2	# Peptides C2	# PSM C2	# AAs	MW [kDa]	calc. pI
		Q8IIV1	Histone H2B OS=Plasmodium falciparum (isolate 3D7) OX=36329 GN=PF11_0062 PE=3 SV=1 - [Q8IIV1_PLAF7]	37.61	1	4	4	9	8.74863	29.06	3	3	11.6971	29.06	3	5	2.00744	7.69	1	1	117	13.1171	10.2573
	YDSYGLYIFK	1	1	1	Q8IIV1		1268.62	0	0.0002476	High	2.63969					0
		Accession	Description	ΣCoverage	Σ# Proteins	Σ# Unique Peptides	Σ# Peptides	Σ# PSMs	Score A2	Coverage A2	# Peptides A2	# PSM A2	Score B2	Coverage B2	# Peptides B2	# PSM B2	Score C2	Coverage C2	# Peptides C2	# PSM C2	# AAs	MW [kDa]	calc. pI
		Q8IIV1	Histone H2B OS=Plasmodium falciparum (isolate 3D7) OX=36329 GN=PF11_0062 PE=3 SV=1 - [Q8IIV1_PLAF7]	37.61	1	4	4	9	8.74863	29.06	3	3	11.6971	29.06	3	5	2.00744	7.69	1	1	117	13.1171	10.2573
	LVLPGELAK	4	1	1	Q8IIV1		939.588	0	0.005683	High	2.05559	High	2.02785	High	2.00744	0
		Accession	Description	ΣCoverage	Σ# Proteins	Σ# Unique Peptides	Σ# Peptides	Σ# PSMs	Score A2	Coverage A2	# Peptides A2	# PSM A2	Score B2	Coverage B2	# Peptides B2	# PSM B2	Score C2	Coverage C2	# Peptides C2	# PSM C2	# AAs	MW [kDa]	calc. pI
		Q8IIV1	Histone H2B OS=Plasmodium falciparum (isolate 3D7) OX=36329 GN=PF11_0062 PE=3 SV=1 - [Q8IIV1_PLAF7]	37.61	1	4	4	9	8.74863	29.06	3	3	11.6971	29.06	3	5	2.00744	7.69	1	1	117	13.1171	10.2573
	SMNIMNSFLVDTFEK	1	1	1	Q8IIV1	M2(Oxidation)	1791.83	0	4.244e-06			High	3.44031			0
		Accession	Description	ΣCoverage	Σ# Proteins	Σ# Unique Peptides	Σ# Peptides	Σ# PSMs	Score A2	Coverage A2	# Peptides A2	# PSM A2	Score B2	Coverage B2	# Peptides B2	# PSM B2	Score C2	Coverage C2	# Peptides C2	# PSM C2	# AAs	MW [kDa]	calc. pI
		Q8IIV1	Histone H2B OS=Plasmodium falciparum (isolate 3D7) OX=36329 GN=PF11_0062 PE=3 SV=1 - [Q8IIV1_PLAF7]	37.61	1	4	4	9	8.74863	29.06	3	3	11.6971	29.06	3	5	2.00744	7.69	1	1	117	13.1171	10.2573
	QVHPDTGISR	1	1	1	Q8IIV1		1109.57	0.005	0.2402			High	2.15318			0
		Accession	Description	ΣCoverage	Σ# Proteins	Σ# Unique Peptides	Σ# Peptides	Σ# PSMs	Score A2	Coverage A2	# Peptides A2	# PSM A2	Score B2	Coverage B2	# Peptides B2	# PSM B2	Score C2	Coverage C2	# Peptides C2	# PSM C2	# AAs	MW [kDa]	calc. pI
		Q8IIV1	Histone H2B OS=Plasmodium falciparum (isolate 3D7) OX=36329 GN=PF11_0062 PE=3 SV=1 - [Q8IIV1_PLAF7]	37.61	1	4	4	9	8.74863	29.06	3	3	11.6971	29.06	3	5	2.00744	7.69	1	1	117	13.1171	10.2573
Q8IK02	40S ribosomal protein S20e, putative OS=Plasmodium falciparum (isolate 3D7) OX=36329 GN=PF10_0038 PE=1 SV=1 - [Q8IK02_PLAF7]	5.93	1	1	1	2	0	5.93	1	1	1.61061	5.93	1	1		0			118	13.5043	9.62744
	Sequence	# PSMs	# Proteins	# Protein Groups	Protein Group Accessions	Modifications	MH+ [Da]	q-Value	PEP	A2	XCorr A2	B2	XCorr B2	C2	XCorr C2	# Missed Cleavages
	VCSDIMK	2	1	1	Q8IK02	C2(Carbamidomethyl)	852.395	0	0.02249	High	1.17863	High	1.61061			0
		Accession	Description	ΣCoverage	Σ# Proteins	Σ# Unique Peptides	Σ# Peptides	Σ# PSMs	Score A2	Coverage A2	# Peptides A2	# PSM A2	Score B2	Coverage B2	# Peptides B2	# PSM B2	Score C2	Coverage C2	# Peptides C2	# PSM C2	# AAs	MW [kDa]	calc. pI
		Q8IK02	40S ribosomal protein S20e, putative OS=Plasmodium falciparum (isolate 3D7) OX=36329 GN=PF10_0038 PE=1 SV=1 - [Q8IK02_PLAF7]	5.93	1	1	1	2	0	5.93	1	1	1.61061	5.93	1	1		0			118	13.5043	9.62744
Q8IJ28	Antigen UB05 OS=Plasmodium falciparum (isolate 3D7) OX=36329 GN=PF10_0372 PE=4 SV=2 - [Q8IJ28_PLAF7]	12.61	2	1	1	1		0			0	12.61	1	1		0			119	13.7031	9.42236
	Sequence	# PSMs	# Proteins	# Protein Groups	Protein Group Accessions	Modifications	MH+ [Da]	q-Value	PEP	A2	XCorr A2	B2	XCorr B2	C2	XCorr C2	# Missed Cleavages
	DDAHKGDEDPNRLNR	1	2	1	Q8IJ28		1751.81	0.001	0.1599			High	1.92917			2
		Accession	Description	ΣCoverage	Σ# Proteins	Σ# Unique Peptides	Σ# Peptides	Σ# PSMs	Score A2	Coverage A2	# Peptides A2	# PSM A2	Score B2	Coverage B2	# Peptides B2	# PSM B2	Score C2	Coverage C2	# Peptides C2	# PSM C2	# AAs	MW [kDa]	calc. pI
		Q8IJ28	Antigen UB05 OS=Plasmodium falciparum (isolate 3D7) OX=36329 GN=PF10_0372 PE=4 SV=2 - [Q8IJ28_PLAF7]	12.61	2	1	1	1		0			0	12.61	1	1		0			119	13.7031	9.42236
Q8IBV7	Histone H2B OS=Plasmodium falciparum (isolate 3D7) OX=36329 GN=PF3D7_0714000 PE=3 SV=1 - [Q8IBV7_PLAF7]	13.01	1	2	2	4	1.6798	7.32	1	1	3.81386	13.01	2	2	1.69781	7.32	1	1	123	13.7545	10.7993
	Sequence	# PSMs	# Proteins	# Protein Groups	Protein Group Accessions	Modifications	MH+ [Da]	q-Value	PEP	A2	XCorr A2	B2	XCorr B2	C2	XCorr C2	# Missed Cleavages
	LLLPGELSK	3	1	1	Q8IBV7		969.599	0	0.00496	High	1.6798	High	2.16058	High	1.69781	0
		Accession	Description	ΣCoverage	Σ# Proteins	Σ# Unique Peptides	Σ# Peptides	Σ# PSMs	Score A2	Coverage A2	# Peptides A2	# PSM A2	Score B2	Coverage B2	# Peptides B2	# PSM B2	Score C2	Coverage C2	# Peptides C2	# PSM C2	# AAs	MW [kDa]	calc. pI
		Q8IBV7	Histone H2B OS=Plasmodium falciparum (isolate 3D7) OX=36329 GN=PF3D7_0714000 PE=3 SV=1 - [Q8IBV7_PLAF7]	13.01	1	2	2	4	1.6798	7.32	1	1	3.81386	13.01	2	2	1.69781	7.32	1	1	123	13.7545	10.7993
	EIQTAVR	1	1	1	Q8IBV7		816.459	0.003	0.1973			High	1.65328			0
		Accession	Description	ΣCoverage	Σ# Proteins	Σ# Unique Peptides	Σ# Peptides	Σ# PSMs	Score A2	Coverage A2	# Peptides A2	# PSM A2	Score B2	Coverage B2	# Peptides B2	# PSM B2	Score C2	Coverage C2	# Peptides C2	# PSM C2	# AAs	MW [kDa]	calc. pI
		Q8IBV7	Histone H2B OS=Plasmodium falciparum (isolate 3D7) OX=36329 GN=PF3D7_0714000 PE=3 SV=1 - [Q8IBV7_PLAF7]	13.01	1	2	2	4	1.6798	7.32	1	1	3.81386	13.01	2	2	1.69781	7.32	1	1	123	13.7545	10.7993
C6KT18	Histone H2A OS=Plasmodium falciparum (isolate 3D7) OX=36329 GN=PF3D7_0617800 PE=3 SV=1 - [C6KT18_PLAF7]	12.12	1	1	2	8	4.73728	6.82	1	2	11.1352	12.12	2	5	2.43291	6.82	1	1	132	14.1137	10.2866
	Sequence	# PSMs	# Proteins	# Protein Groups	Protein Group Accessions	Modifications	MH+ [Da]	q-Value	PEP	A2	XCorr A2	B2	XCorr B2	C2	XCorr C2	# Missed Cleavages
	AGLQFPVGR	6	2	2	C6KT18;O97320		944.532	0	0.002889	High	2.68326	High	2.6759	High	2.43291	0
		Accession	Description	ΣCoverage	Σ# Proteins	Σ# Unique Peptides	Σ# Peptides	Σ# PSMs	Score A2	Coverage A2	# Peptides A2	# PSM A2	Score B2	Coverage B2	# Peptides B2	# PSM B2	Score C2	Coverage C2	# Peptides C2	# PSM C2	# AAs	MW [kDa]	calc. pI
		C6KT18	Histone H2A OS=Plasmodium falciparum (isolate 3D7) OX=36329 GN=PF3D7_0617800 PE=3 SV=1 - [C6KT18_PLAF7]	12.12	1	1	2	8	4.73728	6.82	1	2	11.1352	12.12	2	5	2.43291	6.82	1	1	132	14.1137	10.2866
		O97320	Histone H2A OS=Plasmodium falciparum (isolate 3D7) OX=36329 GN=PF3D7_0320900 PE=3 SV=1 - [O97320_PLAF7]	12.03	1	1	2	9	7.35375	12.03	2	3	9.09435	12.03	2	4	2.43291	12.03	2	2	158	16.4433	10.6235
	HIQLAVR	2	1	1	C6KT18		836.51	0	0.01573			High	2.30657			0
		Accession	Description	ΣCoverage	Σ# Proteins	Σ# Unique Peptides	Σ# Peptides	Σ# PSMs	Score A2	Coverage A2	# Peptides A2	# PSM A2	Score B2	Coverage B2	# Peptides B2	# PSM B2	Score C2	Coverage C2	# Peptides C2	# PSM C2	# AAs	MW [kDa]	calc. pI
		C6KT18	Histone H2A OS=Plasmodium falciparum (isolate 3D7) OX=36329 GN=PF3D7_0617800 PE=3 SV=1 - [C6KT18_PLAF7]	12.12	1	1	2	8	4.73728	6.82	1	2	11.1352	12.12	2	5	2.43291	6.82	1	1	132	14.1137	10.2866
Q8IC43	Small exported membrane protein 1 OS=Plasmodium falciparum (isolate 3D7) OX=36329 GN=PF3D7_0702400 PE=4 SV=1 - [Q8IC43_PLAF7]	20.33	1	2	2	2		0			2.11763	20.33	2	2		0			123	14.1862	9.59814
	Sequence	# PSMs	# Proteins	# Protein Groups	Protein Group Accessions	Modifications	MH+ [Da]	q-Value	PEP	A2	XCorr A2	B2	XCorr B2	C2	XCorr C2	# Missed Cleavages
	QQNEEGAATAANTQEK	1	1	1	Q8IC43		1689.77	0	0.005507			High	2.11763			0
		Accession	Description	ΣCoverage	Σ# Proteins	Σ# Unique Peptides	Σ# Peptides	Σ# PSMs	Score A2	Coverage A2	# Peptides A2	# PSM A2	Score B2	Coverage B2	# Peptides B2	# PSM B2	Score C2	Coverage C2	# Peptides C2	# PSM C2	# AAs	MW [kDa]	calc. pI
		Q8IC43	Small exported membrane protein 1 OS=Plasmodium falciparum (isolate 3D7) OX=36329 GN=PF3D7_0702400 PE=4 SV=1 - [Q8IC43_PLAF7]	20.33	1	2	2	2		0			2.11763	20.33	2	2		0			123	14.1862	9.59814
	NPSQSGPYR	1	1	1	Q8IC43		1005.47	0.001	0.1358			High	1.34016			0
		Accession	Description	ΣCoverage	Σ# Proteins	Σ# Unique Peptides	Σ# Peptides	Σ# PSMs	Score A2	Coverage A2	# Peptides A2	# PSM A2	Score B2	Coverage B2	# Peptides B2	# PSM B2	Score C2	Coverage C2	# Peptides C2	# PSM C2	# AAs	MW [kDa]	calc. pI
		Q8IC43	Small exported membrane protein 1 OS=Plasmodium falciparum (isolate 3D7) OX=36329 GN=PF3D7_0702400 PE=4 SV=1 - [Q8IC43_PLAF7]	20.33	1	2	2	2		0			2.11763	20.33	2	2		0			123	14.1862	9.59814
Q8IHU0	60S ribosomal protein L28 OS=Plasmodium falciparum (isolate 3D7) OX=36329 GN=PF11_0437 PE=1 SV=1 - [Q8IHU0_PLAF7]	7.87	1	1	1	1					2.77655	7.87	1	1					127	14.3978	10.1548
	Sequence	# PSMs	# Proteins	# Protein Groups	Protein Group Accessions	Modifications	MH+ [Da]	q-Value	PEP	A2	XCorr A2	B2	XCorr B2	C2	XCorr C2	# Missed Cleavages
	LLQQHGSFEK	1	1	1	Q8IHU0		1186.62	0	0.001066			High	2.77655			0
		Accession	Description	ΣCoverage	Σ# Proteins	Σ# Unique Peptides	Σ# Peptides	Σ# PSMs	Score A2	Coverage A2	# Peptides A2	# PSM A2	Score B2	Coverage B2	# Peptides B2	# PSM B2	Score C2	Coverage C2	# Peptides C2	# PSM C2	# AAs	MW [kDa]	calc. pI
		Q8IHU0	60S ribosomal protein L28 OS=Plasmodium falciparum (isolate 3D7) OX=36329 GN=PF11_0437 PE=1 SV=1 - [Q8IHU0_PLAF7]	7.87	1	1	1	1					2.77655	7.87	1	1					127	14.3978	10.1548
Q8IIB4	60S ribosomal protein L35, putative OS=Plasmodium falciparum (isolate 3D7) OX=36329 GN=PF11_0260 PE=1 SV=2 - [Q8IIB4_PLAF7]	30.65	1	10	10	35	23.2642	21.77	4	8	53.0039	30.65	10	20	14.7918	21.77	5	7	124	14.7385	10.7993
	Sequence	# PSMs	# Proteins	# Protein Groups	Protein Group Accessions	Modifications	MH+ [Da]	q-Value	PEP	A2	XCorr A2	B2	XCorr B2	C2	XCorr C2	# Missed Cleavages
	ELLDKLDELKK	8	1	1	Q8IIB4		1343.78	0	0.01085	High	4.30363	High	4.25748	High	3.93825	2
		Accession	Description	ΣCoverage	Σ# Proteins	Σ# Unique Peptides	Σ# Peptides	Σ# PSMs	Score A2	Coverage A2	# Peptides A2	# PSM A2	Score B2	Coverage B2	# Peptides B2	# PSM B2	Score C2	Coverage C2	# Peptides C2	# PSM C2	# AAs	MW [kDa]	calc. pI
		Q8IIB4	60S ribosomal protein L35, putative OS=Plasmodium falciparum (isolate 3D7) OX=36329 GN=PF11_0260 PE=1 SV=2 - [Q8IIB4_PLAF7]	30.65	1	10	10	35	23.2642	21.77	4	8	53.0039	30.65	10	20	14.7918	21.77	5	7	124	14.7385	10.7993
	KVQNFPQR	6	1	1	Q8IIB4		1016.56	0	0.008729	High	2.53399	High	2.73581	High	2.70247	1
		Accession	Description	ΣCoverage	Σ# Proteins	Σ# Unique Peptides	Σ# Peptides	Σ# PSMs	Score A2	Coverage A2	# Peptides A2	# PSM A2	Score B2	Coverage B2	# Peptides B2	# PSM B2	Score C2	Coverage C2	# Peptides C2	# PSM C2	# AAs	MW [kDa]	calc. pI
		Q8IIB4	60S ribosomal protein L35, putative OS=Plasmodium falciparum (isolate 3D7) OX=36329 GN=PF11_0260 PE=1 SV=2 - [Q8IIB4_PLAF7]	30.65	1	10	10	35	23.2642	21.77	4	8	53.0039	30.65	10	20	14.7918	21.77	5	7	124	14.7385	10.7993
	VLTVYNQK	4	1	1	Q8IIB4		964.544	0	0.05065	High	2.47299	High	2.25257			0
		Accession	Description	ΣCoverage	Σ# Proteins	Σ# Unique Peptides	Σ# Peptides	Σ# PSMs	Score A2	Coverage A2	# Peptides A2	# PSM A2	Score B2	Coverage B2	# Peptides B2	# PSM B2	Score C2	Coverage C2	# Peptides C2	# PSM C2	# AAs	MW [kDa]	calc. pI
		Q8IIB4	60S ribosomal protein L35, putative OS=Plasmodium falciparum (isolate 3D7) OX=36329 GN=PF11_0260 PE=1 SV=2 - [Q8IIB4_PLAF7]	30.65	1	10	10	35	23.2642	21.77	4	8	53.0039	30.65	10	20	14.7918	21.77	5	7	124	14.7385	10.7993
	VQNFPQR	6	1	1	Q8IIB4		888.468	0	0.03491	High	2.29763	High	2.43485	High	2.23704	0
		Accession	Description	ΣCoverage	Σ# Proteins	Σ# Unique Peptides	Σ# Peptides	Σ# PSMs	Score A2	Coverage A2	# Peptides A2	# PSM A2	Score B2	Coverage B2	# Peptides B2	# PSM B2	Score C2	Coverage C2	# Peptides C2	# PSM C2	# AAs	MW [kDa]	calc. pI
		Q8IIB4	60S ribosomal protein L35, putative OS=Plasmodium falciparum (isolate 3D7) OX=36329 GN=PF11_0260 PE=1 SV=2 - [Q8IIB4_PLAF7]	30.65	1	10	10	35	23.2642	21.77	4	8	53.0039	30.65	10	20	14.7918	21.77	5	7	124	14.7385	10.7993
	ELLDKLDELK	2	1	1	Q8IIB4		1215.69	0	0.03004			High	3.30658			1
		Accession	Description	ΣCoverage	Σ# Proteins	Σ# Unique Peptides	Σ# Peptides	Σ# PSMs	Score A2	Coverage A2	# Peptides A2	# PSM A2	Score B2	Coverage B2	# Peptides B2	# PSM B2	Score C2	Coverage C2	# Peptides C2	# PSM C2	# AAs	MW [kDa]	calc. pI
		Q8IIB4	60S ribosomal protein L35, putative OS=Plasmodium falciparum (isolate 3D7) OX=36329 GN=PF11_0260 PE=1 SV=2 - [Q8IIB4_PLAF7]	30.65	1	10	10	35	23.2642	21.77	4	8	53.0039	30.65	10	20	14.7918	21.77	5	7	124	14.7385	10.7993
	KFKPYNLR	1	1	1	Q8IIB4		1065.62	0	0.02717			High	2.56957			1
		Accession	Description	ΣCoverage	Σ# Proteins	Σ# Unique Peptides	Σ# Peptides	Σ# PSMs	Score A2	Coverage A2	# Peptides A2	# PSM A2	Score B2	Coverage B2	# Peptides B2	# PSM B2	Score C2	Coverage C2	# Peptides C2	# PSM C2	# AAs	MW [kDa]	calc. pI
		Q8IIB4	60S ribosomal protein L35, putative OS=Plasmodium falciparum (isolate 3D7) OX=36329 GN=PF11_0260 PE=1 SV=2 - [Q8IIB4_PLAF7]	30.65	1	10	10	35	23.2642	21.77	4	8	53.0039	30.65	10	20	14.7918	21.77	5	7	124	14.7385	10.7993
	VLTVYNQKR	1	1	1	Q8IIB4		1120.65	0	0.06886			High	2.45084			1
		Accession	Description	ΣCoverage	Σ# Proteins	Σ# Unique Peptides	Σ# Peptides	Σ# PSMs	Score A2	Coverage A2	# Peptides A2	# PSM A2	Score B2	Coverage B2	# Peptides B2	# PSM B2	Score C2	Coverage C2	# Peptides C2	# PSM C2	# AAs	MW [kDa]	calc. pI
		Q8IIB4	60S ribosomal protein L35, putative OS=Plasmodium falciparum (isolate 3D7) OX=36329 GN=PF11_0260 PE=1 SV=2 - [Q8IIB4_PLAF7]	30.65	1	10	10	35	23.2642	21.77	4	8	53.0039	30.65	10	20	14.7918	21.77	5	7	124	14.7385	10.7993
	VQNFPQRK	2	1	1	Q8IIB4		1016.56	0	0.02597			High	2.35647	High	1.66666	1
		Accession	Description	ΣCoverage	Σ# Proteins	Σ# Unique Peptides	Σ# Peptides	Σ# PSMs	Score A2	Coverage A2	# Peptides A2	# PSM A2	Score B2	Coverage B2	# Peptides B2	# PSM B2	Score C2	Coverage C2	# Peptides C2	# PSM C2	# AAs	MW [kDa]	calc. pI
		Q8IIB4	60S ribosomal protein L35, putative OS=Plasmodium falciparum (isolate 3D7) OX=36329 GN=PF11_0260 PE=1 SV=2 - [Q8IIB4_PLAF7]	30.65	1	10	10	35	23.2642	21.77	4	8	53.0039	30.65	10	20	14.7918	21.77	5	7	124	14.7385	10.7993
	KKVQNFPQR	1	1	1	Q8IIB4		1144.66	0	0.02625			High	2.04794			2
		Accession	Description	ΣCoverage	Σ# Proteins	Σ# Unique Peptides	Σ# Peptides	Σ# PSMs	Score A2	Coverage A2	# Peptides A2	# PSM A2	Score B2	Coverage B2	# Peptides B2	# PSM B2	Score C2	Coverage C2	# Peptides C2	# PSM C2	# AAs	MW [kDa]	calc. pI
		Q8IIB4	60S ribosomal protein L35, putative OS=Plasmodium falciparum (isolate 3D7) OX=36329 GN=PF11_0260 PE=1 SV=2 - [Q8IIB4_PLAF7]	30.65	1	10	10	35	23.2642	21.77	4	8	53.0039	30.65	10	20	14.7918	21.77	5	7	124	14.7385	10.7993
	FKPYNLR	4	1	1	Q8IIB4		937.524	0	0.03562			High	1.68448	High	1.30041	0
		Accession	Description	ΣCoverage	Σ# Proteins	Σ# Unique Peptides	Σ# Peptides	Σ# PSMs	Score A2	Coverage A2	# Peptides A2	# PSM A2	Score B2	Coverage B2	# Peptides B2	# PSM B2	Score C2	Coverage C2	# Peptides C2	# PSM C2	# AAs	MW [kDa]	calc. pI
		Q8IIB4	60S ribosomal protein L35, putative OS=Plasmodium falciparum (isolate 3D7) OX=36329 GN=PF11_0260 PE=1 SV=2 - [Q8IIB4_PLAF7]	30.65	1	10	10	35	23.2642	21.77	4	8	53.0039	30.65	10	20	14.7918	21.77	5	7	124	14.7385	10.7993
O77364	60S ribosomal protein L26, putative OS=Plasmodium falciparum (isolate 3D7) OX=36329 GN=PF3D7_0312800 PE=1 SV=1 - [O77364_PLAF7]	15.87	1	4	4	4		0			12.0414	15.87	4	4		0			126	14.8034	11.1216
	Sequence	# PSMs	# Proteins	# Protein Groups	Protein Group Accessions	Modifications	MH+ [Da]	q-Value	PEP	A2	XCorr A2	B2	XCorr B2	C2	XCorr C2	# Missed Cleavages
	KDDEVLICR	1	1	1	O77364	C8(Carbamidomethyl)	1147.58	0	0.005025			High	3.80048			1
		Accession	Description	ΣCoverage	Σ# Proteins	Σ# Unique Peptides	Σ# Peptides	Σ# PSMs	Score A2	Coverage A2	# Peptides A2	# PSM A2	Score B2	Coverage B2	# Peptides B2	# PSM B2	Score C2	Coverage C2	# Peptides C2	# PSM C2	# AAs	MW [kDa]	calc. pI
		O77364	60S ribosomal protein L26, putative OS=Plasmodium falciparum (isolate 3D7) OX=36329 GN=PF3D7_0312800 PE=1 SV=1 - [O77364_PLAF7]	15.87	1	4	4	4		0			12.0414	15.87	4	4		0			126	14.8034	11.1216
	KAHFTAPAGLR	1	1	1	O77364		1168.66	0	0.07498			High	2.89084			1
		Accession	Description	ΣCoverage	Σ# Proteins	Σ# Unique Peptides	Σ# Peptides	Σ# PSMs	Score A2	Coverage A2	# Peptides A2	# PSM A2	Score B2	Coverage B2	# Peptides B2	# PSM B2	Score C2	Coverage C2	# Peptides C2	# PSM C2	# AAs	MW [kDa]	calc. pI
		O77364	60S ribosomal protein L26, putative OS=Plasmodium falciparum (isolate 3D7) OX=36329 GN=PF3D7_0312800 PE=1 SV=1 - [O77364_PLAF7]	15.87	1	4	4	4		0			12.0414	15.87	4	4		0			126	14.8034	11.1216
	AHFTAPAGLR	1	1	1	O77364		1040.57	0	0.05946			High	2.46157			0
		Accession	Description	ΣCoverage	Σ# Proteins	Σ# Unique Peptides	Σ# Peptides	Σ# PSMs	Score A2	Coverage A2	# Peptides A2	# PSM A2	Score B2	Coverage B2	# Peptides B2	# PSM B2	Score C2	Coverage C2	# Peptides C2	# PSM C2	# AAs	MW [kDa]	calc. pI
		O77364	60S ribosomal protein L26, putative OS=Plasmodium falciparum (isolate 3D7) OX=36329 GN=PF3D7_0312800 PE=1 SV=1 - [O77364_PLAF7]	15.87	1	4	4	4		0			12.0414	15.87	4	4		0			126	14.8034	11.1216
	DDEVLICR	1	1	1	O77364	C7(Carbamidomethyl)	1019.48	0.001	0.1795			High	2.88852			0
		Accession	Description	ΣCoverage	Σ# Proteins	Σ# Unique Peptides	Σ# Peptides	Σ# PSMs	Score A2	Coverage A2	# Peptides A2	# PSM A2	Score B2	Coverage B2	# Peptides B2	# PSM B2	Score C2	Coverage C2	# Peptides C2	# PSM C2	# AAs	MW [kDa]	calc. pI
		O77364	60S ribosomal protein L26, putative OS=Plasmodium falciparum (isolate 3D7) OX=36329 GN=PF3D7_0312800 PE=1 SV=1 - [O77364_PLAF7]	15.87	1	4	4	4		0			12.0414	15.87	4	4		0			126	14.8034	11.1216
O77395	40S ribosomal protein S15A, putative OS=Plasmodium falciparum (isolate 3D7) OX=36329 GN=PF3D7_0316800 PE=1 SV=1 - [O77395_PLAF7]	21.54	1	3	3	5	1.99185	6.15	1	1	6.55939	21.54	3	3	1.92488	6.15	1	1	130	14.8641	9.99365
	Sequence	# PSMs	# Proteins	# Protein Groups	Protein Group Accessions	Modifications	MH+ [Da]	q-Value	PEP	A2	XCorr A2	B2	XCorr B2	C2	XCorr C2	# Missed Cleavages
	IVVNLLGR	3	1	1	O77395		883.572	0	0.005026	High	1.99185	High	2.10622	High	1.92488	0
		Accession	Description	ΣCoverage	Σ# Proteins	Σ# Unique Peptides	Σ# Peptides	Σ# PSMs	Score A2	Coverage A2	# Peptides A2	# PSM A2	Score B2	Coverage B2	# Peptides B2	# PSM B2	Score C2	Coverage C2	# Peptides C2	# PSM C2	# AAs	MW [kDa]	calc. pI
		O77395	40S ribosomal protein S15A, putative OS=Plasmodium falciparum (isolate 3D7) OX=36329 GN=PF3D7_0316800 PE=1 SV=1 - [O77395_PLAF7]	21.54	1	3	3	5	1.99185	6.15	1	1	6.55939	21.54	3	3	1.92488	6.15	1	1	130	14.8641	9.99365
	GYIGSFEIVDDHR	1	1	1	O77395		1507.72	0	0.0006545			High	2.61785			0
		Accession	Description	ΣCoverage	Σ# Proteins	Σ# Unique Peptides	Σ# Peptides	Σ# PSMs	Score A2	Coverage A2	# Peptides A2	# PSM A2	Score B2	Coverage B2	# Peptides B2	# PSM B2	Score C2	Coverage C2	# Peptides C2	# PSM C2	# AAs	MW [kDa]	calc. pI
		O77395	40S ribosomal protein S15A, putative OS=Plasmodium falciparum (isolate 3D7) OX=36329 GN=PF3D7_0316800 PE=1 SV=1 - [O77395_PLAF7]	21.54	1	3	3	5	1.99185	6.15	1	1	6.55939	21.54	3	3	1.92488	6.15	1	1	130	14.8641	9.99365
	FLQYMQK	1	1	1	O77395		957.49	0.001	0.1259			High	1.83532			0
		Accession	Description	ΣCoverage	Σ# Proteins	Σ# Unique Peptides	Σ# Peptides	Σ# PSMs	Score A2	Coverage A2	# Peptides A2	# PSM A2	Score B2	Coverage B2	# Peptides B2	# PSM B2	Score C2	Coverage C2	# Peptides C2	# PSM C2	# AAs	MW [kDa]	calc. pI
		O77395	40S ribosomal protein S15A, putative OS=Plasmodium falciparum (isolate 3D7) OX=36329 GN=PF3D7_0316800 PE=1 SV=1 - [O77395_PLAF7]	21.54	1	3	3	5	1.99185	6.15	1	1	6.55939	21.54	3	3	1.92488	6.15	1	1	130	14.8641	9.99365
Q8I3R6	40S ribosomal protein S24 OS=Plasmodium falciparum (isolate 3D7) OX=36329 GN=PF3D7_0519400 PE=1 SV=1 - [Q8I3R6_PLAF7]	31.58	1	4	4	4	1.93393	6.02	1	1	10.2015	25.56	3	3		0			133	15.3818	10.7554
	Sequence	# PSMs	# Proteins	# Protein Groups	Protein Group Accessions	Modifications	MH+ [Da]	q-Value	PEP	A2	XCorr A2	B2	XCorr B2	C2	XCorr C2	# Missed Cleavages
	YMSNPLLR	1	1	1	Q8I3R6		993.518	0	0.04738	High	1.93393					0
		Accession	Description	ΣCoverage	Σ# Proteins	Σ# Unique Peptides	Σ# Peptides	Σ# PSMs	Score A2	Coverage A2	# Peptides A2	# PSM A2	Score B2	Coverage B2	# Peptides B2	# PSM B2	Score C2	Coverage C2	# Peptides C2	# PSM C2	# AAs	MW [kDa]	calc. pI
		Q8I3R6	40S ribosomal protein S24 OS=Plasmodium falciparum (isolate 3D7) OX=36329 GN=PF3D7_0519400 PE=1 SV=1 - [Q8I3R6_PLAF7]	31.58	1	4	4	4	1.93393	6.02	1	1	10.2015	25.56	3	3		0			133	15.3818	10.7554
	KQFALEILHPNK	1	1	1	Q8I3R6		1437.82	0	0.000933			High	3.99057			1
		Accession	Description	ΣCoverage	Σ# Proteins	Σ# Unique Peptides	Σ# Peptides	Σ# PSMs	Score A2	Coverage A2	# Peptides A2	# PSM A2	Score B2	Coverage B2	# Peptides B2	# PSM B2	Score C2	Coverage C2	# Peptides C2	# PSM C2	# AAs	MW [kDa]	calc. pI
		Q8I3R6	40S ribosomal protein S24 OS=Plasmodium falciparum (isolate 3D7) OX=36329 GN=PF3D7_0519400 PE=1 SV=1 - [Q8I3R6_PLAF7]	31.58	1	4	4	4	1.93393	6.02	1	1	10.2015	25.56	3	3		0			133	15.3818	10.7554
	LNNVNTIVLFGFK	1	1	1	Q8I3R6		1478.84	0	0.0001418			High	3.73382			0
		Accession	Description	ΣCoverage	Σ# Proteins	Σ# Unique Peptides	Σ# Peptides	Σ# PSMs	Score A2	Coverage A2	# Peptides A2	# PSM A2	Score B2	Coverage B2	# Peptides B2	# PSM B2	Score C2	Coverage C2	# Peptides C2	# PSM C2	# AAs	MW [kDa]	calc. pI
		Q8I3R6	40S ribosomal protein S24 OS=Plasmodium falciparum (isolate 3D7) OX=36329 GN=PF3D7_0519400 PE=1 SV=1 - [Q8I3R6_PLAF7]	31.58	1	4	4	4	1.93393	6.02	1	1	10.2015	25.56	3	3		0			133	15.3818	10.7554
	EGLIDKETK	1	1	1	Q8I3R6		1032.56	0	0.008735			High	2.47711			1
		Accession	Description	ΣCoverage	Σ# Proteins	Σ# Unique Peptides	Σ# Peptides	Σ# PSMs	Score A2	Coverage A2	# Peptides A2	# PSM A2	Score B2	Coverage B2	# Peptides B2	# PSM B2	Score C2	Coverage C2	# Peptides C2	# PSM C2	# AAs	MW [kDa]	calc. pI
		Q8I3R6	40S ribosomal protein S24 OS=Plasmodium falciparum (isolate 3D7) OX=36329 GN=PF3D7_0519400 PE=1 SV=1 - [Q8I3R6_PLAF7]	31.58	1	4	4	4	1.93393	6.02	1	1	10.2015	25.56	3	3		0			133	15.3818	10.7554
C6KT19	Histone H3 OS=Plasmodium falciparum (isolate 3D7) OX=36329 GN=PF3D7_0617900 PE=3 SV=1 - [C6KT19_PLAF7]	19.12	1	2	4	7	7.12253	19.12	3	3	7.40431	13.97	3	3	1.91013	5.15	1	1	136	15.4316	11.1509
	Sequence	# PSMs	# Proteins	# Protein Groups	Protein Group Accessions	Modifications	MH+ [Da]	q-Value	PEP	A2	XCorr A2	B2	XCorr B2	C2	XCorr C2	# Missed Cleavages
	STDLLIR	2	2	2	C6KT19;C6KSV0		817.477	0	0.01209	High	2.51668			High	1.91013	0
		Accession	Description	ΣCoverage	Σ# Proteins	Σ# Unique Peptides	Σ# Peptides	Σ# PSMs	Score A2	Coverage A2	# Peptides A2	# PSM A2	Score B2	Coverage B2	# Peptides B2	# PSM B2	Score C2	Coverage C2	# Peptides C2	# PSM C2	# AAs	MW [kDa]	calc. pI
		C6KT19	Histone H3 OS=Plasmodium falciparum (isolate 3D7) OX=36329 GN=PF3D7_0617900 PE=3 SV=1 - [C6KT19_PLAF7]	19.12	1	2	4	7	7.12253	19.12	3	3	7.40431	13.97	3	3	1.91013	5.15	1	1	136	15.4316	11.1509
		C6KSV0	Histone H3 OS=Plasmodium falciparum (isolate 3D7) OX=36329 GN=PF3D7_0610400 PE=3 SV=1 - [C6KSV0_PLAF7]	19.12	1	2	4	8	7.69124	19.12	3	3	7.92162	13.97	3	3	3.84998	11.76	2	2	136	15.4365	11.1362
	YRPGTVALR	2	2	2	C6KT19;C6KSV0		1032.6	0	0.05068	High	2.44448	High	2.78286			0
		Accession	Description	ΣCoverage	Σ# Proteins	Σ# Unique Peptides	Σ# Peptides	Σ# PSMs	Score A2	Coverage A2	# Peptides A2	# PSM A2	Score B2	Coverage B2	# Peptides B2	# PSM B2	Score C2	Coverage C2	# Peptides C2	# PSM C2	# AAs	MW [kDa]	calc. pI
		C6KT19	Histone H3 OS=Plasmodium falciparum (isolate 3D7) OX=36329 GN=PF3D7_0617900 PE=3 SV=1 - [C6KT19_PLAF7]	19.12	1	2	4	7	7.12253	19.12	3	3	7.40431	13.97	3	3	1.91013	5.15	1	1	136	15.4316	11.1509
		C6KSV0	Histone H3 OS=Plasmodium falciparum (isolate 3D7) OX=36329 GN=PF3D7_0610400 PE=3 SV=1 - [C6KSV0_PLAF7]	19.12	1	2	4	8	7.69124	19.12	3	3	7.92162	13.97	3	3	3.84998	11.76	2	2	136	15.4365	11.1362
	KSAPVSTGIK	2	1	1	C6KT19		987.583	0	0.0006095	High	2.16137	High	2.86723			1
		Accession	Description	ΣCoverage	Σ# Proteins	Σ# Unique Peptides	Σ# Peptides	Σ# PSMs	Score A2	Coverage A2	# Peptides A2	# PSM A2	Score B2	Coverage B2	# Peptides B2	# PSM B2	Score C2	Coverage C2	# Peptides C2	# PSM C2	# AAs	MW [kDa]	calc. pI
		C6KT19	Histone H3 OS=Plasmodium falciparum (isolate 3D7) OX=36329 GN=PF3D7_0617900 PE=3 SV=1 - [C6KT19_PLAF7]	19.12	1	2	4	7	7.12253	19.12	3	3	7.40431	13.97	3	3	1.91013	5.15	1	1	136	15.4316	11.1509
	SAPVSTGIK	1	1	1	C6KT19		859.489	0	0.01146			High	1.75422			0
		Accession	Description	ΣCoverage	Σ# Proteins	Σ# Unique Peptides	Σ# Peptides	Σ# PSMs	Score A2	Coverage A2	# Peptides A2	# PSM A2	Score B2	Coverage B2	# Peptides B2	# PSM B2	Score C2	Coverage C2	# Peptides C2	# PSM C2	# AAs	MW [kDa]	calc. pI
		C6KT19	Histone H3 OS=Plasmodium falciparum (isolate 3D7) OX=36329 GN=PF3D7_0617900 PE=3 SV=1 - [C6KT19_PLAF7]	19.12	1	2	4	7	7.12253	19.12	3	3	7.40431	13.97	3	3	1.91013	5.15	1	1	136	15.4316	11.1509
C6KSV0	Histone H3 OS=Plasmodium falciparum (isolate 3D7) OX=36329 GN=PF3D7_0610400 PE=3 SV=1 - [C6KSV0_PLAF7]	19.12	1	2	4	8	7.69124	19.12	3	3	7.92162	13.97	3	3	3.84998	11.76	2	2	136	15.4365	11.1362
	Sequence	# PSMs	# Proteins	# Protein Groups	Protein Group Accessions	Modifications	MH+ [Da]	q-Value	PEP	A2	XCorr A2	B2	XCorr B2	C2	XCorr C2	# Missed Cleavages
	KSAPISAGIK	2	1	1	C6KSV0		971.587	0	0.01378	High	2.73008	High	2.79657			1
		Accession	Description	ΣCoverage	Σ# Proteins	Σ# Unique Peptides	Σ# Peptides	Σ# PSMs	Score A2	Coverage A2	# Peptides A2	# PSM A2	Score B2	Coverage B2	# Peptides B2	# PSM B2	Score C2	Coverage C2	# Peptides C2	# PSM C2	# AAs	MW [kDa]	calc. pI
		C6KSV0	Histone H3 OS=Plasmodium falciparum (isolate 3D7) OX=36329 GN=PF3D7_0610400 PE=3 SV=1 - [C6KSV0_PLAF7]	19.12	1	2	4	8	7.69124	19.12	3	3	7.92162	13.97	3	3	3.84998	11.76	2	2	136	15.4365	11.1362
	STDLLIR	2	2	2	C6KT19;C6KSV0		817.477	0	0.01209	High	2.51668			High	1.91013	0
		Accession	Description	ΣCoverage	Σ# Proteins	Σ# Unique Peptides	Σ# Peptides	Σ# PSMs	Score A2	Coverage A2	# Peptides A2	# PSM A2	Score B2	Coverage B2	# Peptides B2	# PSM B2	Score C2	Coverage C2	# Peptides C2	# PSM C2	# AAs	MW [kDa]	calc. pI
		C6KT19	Histone H3 OS=Plasmodium falciparum (isolate 3D7) OX=36329 GN=PF3D7_0617900 PE=3 SV=1 - [C6KT19_PLAF7]	19.12	1	2	4	7	7.12253	19.12	3	3	7.40431	13.97	3	3	1.91013	5.15	1	1	136	15.4316	11.1509
		C6KSV0	Histone H3 OS=Plasmodium falciparum (isolate 3D7) OX=36329 GN=PF3D7_0610400 PE=3 SV=1 - [C6KSV0_PLAF7]	19.12	1	2	4	8	7.69124	19.12	3	3	7.92162	13.97	3	3	3.84998	11.76	2	2	136	15.4365	11.1362
	YRPGTVALR	2	2	2	C6KT19;C6KSV0		1032.6	0	0.05068	High	2.44448	High	2.78286			0
		Accession	Description	ΣCoverage	Σ# Proteins	Σ# Unique Peptides	Σ# Peptides	Σ# PSMs	Score A2	Coverage A2	# Peptides A2	# PSM A2	Score B2	Coverage B2	# Peptides B2	# PSM B2	Score C2	Coverage C2	# Peptides C2	# PSM C2	# AAs	MW [kDa]	calc. pI
		C6KT19	Histone H3 OS=Plasmodium falciparum (isolate 3D7) OX=36329 GN=PF3D7_0617900 PE=3 SV=1 - [C6KT19_PLAF7]	19.12	1	2	4	7	7.12253	19.12	3	3	7.40431	13.97	3	3	1.91013	5.15	1	1	136	15.4316	11.1509
		C6KSV0	Histone H3 OS=Plasmodium falciparum (isolate 3D7) OX=36329 GN=PF3D7_0610400 PE=3 SV=1 - [C6KSV0_PLAF7]	19.12	1	2	4	8	7.69124	19.12	3	3	7.92162	13.97	3	3	3.84998	11.76	2	2	136	15.4365	11.1362
	SAPISAGIK	2	1	1	C6KSV0		843.493	0	0.02216			High	2.34219	High	1.93986	0
		Accession	Description	ΣCoverage	Σ# Proteins	Σ# Unique Peptides	Σ# Peptides	Σ# PSMs	Score A2	Coverage A2	# Peptides A2	# PSM A2	Score B2	Coverage B2	# Peptides B2	# PSM B2	Score C2	Coverage C2	# Peptides C2	# PSM C2	# AAs	MW [kDa]	calc. pI
		C6KSV0	Histone H3 OS=Plasmodium falciparum (isolate 3D7) OX=36329 GN=PF3D7_0610400 PE=3 SV=1 - [C6KSV0_PLAF7]	19.12	1	2	4	8	7.69124	19.12	3	3	7.92162	13.97	3	3	3.84998	11.76	2	2	136	15.4365	11.1362
Q8I3B0	60S ribosomal protein L32 OS=Plasmodium falciparum (isolate 3D7) OX=36329 GN=PF3D7_0903900 PE=1 SV=1 - [Q8I3B0_PLAF7]	29.01	1	4	4	11	5.67104	11.45	2	2	17.2992	29.01	4	6	8.6716	11.45	2	3	131	15.5166	11.063
	Sequence	# PSMs	# Proteins	# Protein Groups	Protein Group Accessions	Modifications	MH+ [Da]	q-Value	PEP	A2	XCorr A2	B2	XCorr B2	C2	XCorr C2	# Missed Cleavages
	GTNLMPSIGYGSNK	3	1	1	Q8I3B0		1438.7	0	5.105e-05	High	3.33638	High	3.34388	High	3.2375	0
		Accession	Description	ΣCoverage	Σ# Proteins	Σ# Unique Peptides	Σ# Peptides	Σ# PSMs	Score A2	Coverage A2	# Peptides A2	# PSM A2	Score B2	Coverage B2	# Peptides B2	# PSM B2	Score C2	Coverage C2	# Peptides C2	# PSM C2	# AAs	MW [kDa]	calc. pI
		Q8I3B0	60S ribosomal protein L32 OS=Plasmodium falciparum (isolate 3D7) OX=36329 GN=PF3D7_0903900 PE=1 SV=1 - [Q8I3B0_PLAF7]	29.01	1	4	4	11	5.67104	11.45	2	2	17.2992	29.01	4	6	8.6716	11.45	2	3	131	15.5166	11.063
	GTNLMPSIGYGSNKK	5	1	1	Q8I3B0		1566.8	0	0.004878	High	2.33467	High	2.87823	High	2.91964	1
		Accession	Description	ΣCoverage	Σ# Proteins	Σ# Unique Peptides	Σ# Peptides	Σ# PSMs	Score A2	Coverage A2	# Peptides A2	# PSM A2	Score B2	Coverage B2	# Peptides B2	# PSM B2	Score C2	Coverage C2	# Peptides C2	# PSM C2	# AAs	MW [kDa]	calc. pI
		Q8I3B0	60S ribosomal protein L32 OS=Plasmodium falciparum (isolate 3D7) OX=36329 GN=PF3D7_0903900 PE=1 SV=1 - [Q8I3B0_PLAF7]	29.01	1	4	4	11	5.67104	11.45	2	2	17.2992	29.01	4	6	8.6716	11.45	2	3	131	15.5166	11.063
	YCVQIAHNVSSK	1	1	1	Q8I3B0	C2(Carbamidomethyl)	1405.7	0	6.456e-05			High	3.6958			0
		Accession	Description	ΣCoverage	Σ# Proteins	Σ# Unique Peptides	Σ# Peptides	Σ# PSMs	Score A2	Coverage A2	# Peptides A2	# PSM A2	Score B2	Coverage B2	# Peptides B2	# PSM B2	Score C2	Coverage C2	# Peptides C2	# PSM C2	# AAs	MW [kDa]	calc. pI
		Q8I3B0	60S ribosomal protein L32 OS=Plasmodium falciparum (isolate 3D7) OX=36329 GN=PF3D7_0903900 PE=1 SV=1 - [Q8I3B0_PLAF7]	29.01	1	4	4	11	5.67104	11.45	2	2	17.2992	29.01	4	6	8.6716	11.45	2	3	131	15.5166	11.063
	EMEPLIMNHTK	2	1	1	Q8I3B0		1342.65	0	0.001401			High	2.4684			0
		Accession	Description	ΣCoverage	Σ# Proteins	Σ# Unique Peptides	Σ# Peptides	Σ# PSMs	Score A2	Coverage A2	# Peptides A2	# PSM A2	Score B2	Coverage B2	# Peptides B2	# PSM B2	Score C2	Coverage C2	# Peptides C2	# PSM C2	# AAs	MW [kDa]	calc. pI
		Q8I3B0	60S ribosomal protein L32 OS=Plasmodium falciparum (isolate 3D7) OX=36329 GN=PF3D7_0903900 PE=1 SV=1 - [Q8I3B0_PLAF7]	29.01	1	4	4	11	5.67104	11.45	2	2	17.2992	29.01	4	6	8.6716	11.45	2	3	131	15.5166	11.063
Q8IDG8	Membrane associated histidine-rich protein OS=Plasmodium falciparum (isolate 3D7) OX=36329 GN=PF3D7_1353200 PE=4 SV=1 - [Q8IDG8_PLAF7]	12.41	1	2	2	6	7.31172	12.41	1	2	9.92592	12.41	2	3	4.51974	12.41	1	1	137	15.8388	7.37158
	Sequence	# PSMs	# Proteins	# Protein Groups	Protein Group Accessions	Modifications	MH+ [Da]	q-Value	PEP	A2	XCorr A2	B2	XCorr B2	C2	XCorr C2	# Missed Cleavages
	IVNITPVNEEHKAEASK	5	1	1	Q8IDG8		1878.99	0	5.105e-05	High	4.07229	High	3.76393	High	4.51974	1
		Accession	Description	ΣCoverage	Σ# Proteins	Σ# Unique Peptides	Σ# Peptides	Σ# PSMs	Score A2	Coverage A2	# Peptides A2	# PSM A2	Score B2	Coverage B2	# Peptides B2	# PSM B2	Score C2	Coverage C2	# Peptides C2	# PSM C2	# AAs	MW [kDa]	calc. pI
		Q8IDG8	Membrane associated histidine-rich protein OS=Plasmodium falciparum (isolate 3D7) OX=36329 GN=PF3D7_1353200 PE=4 SV=1 - [Q8IDG8_PLAF7]	12.41	1	2	2	6	7.31172	12.41	1	2	9.92592	12.41	2	3	4.51974	12.41	1	1	137	15.8388	7.37158
	IVNITPVNEEHK	1	1	1	Q8IDG8		1392.74	0	0.001954			High	3.00435			0
		Accession	Description	ΣCoverage	Σ# Proteins	Σ# Unique Peptides	Σ# Peptides	Σ# PSMs	Score A2	Coverage A2	# Peptides A2	# PSM A2	Score B2	Coverage B2	# Peptides B2	# PSM B2	Score C2	Coverage C2	# Peptides C2	# PSM C2	# AAs	MW [kDa]	calc. pI
		Q8IDG8	Membrane associated histidine-rich protein OS=Plasmodium falciparum (isolate 3D7) OX=36329 GN=PF3D7_1353200 PE=4 SV=1 - [Q8IDG8_PLAF7]	12.41	1	2	2	6	7.31172	12.41	1	2	9.92592	12.41	2	3	4.51974	12.41	1	1	137	15.8388	7.37158
Q8I502	40S ribosomal protein S17, putative OS=Plasmodium falciparum (isolate 3D7) OX=36329 GN=PF3D7_1242700 PE=1 SV=1 - [Q8I502_PLAF7]	39.42	1	9	9	21	15.502	23.36	5	5	33.8429	39.42	8	11	14.1669	23.36	5	5	137	16.0567	10.4185
	Sequence	# PSMs	# Proteins	# Protein Groups	Protein Group Accessions	Modifications	MH+ [Da]	q-Value	PEP	A2	XCorr A2	B2	XCorr B2	C2	XCorr C2	# Missed Cleavages
	KITEEVAIIPSKR	2	1	1	Q8I502		1483.89	0	0.0003222	High	3.79542	High	4.05904			2
		Accession	Description	ΣCoverage	Σ# Proteins	Σ# Unique Peptides	Σ# Peptides	Σ# PSMs	Score A2	Coverage A2	# Peptides A2	# PSM A2	Score B2	Coverage B2	# Peptides B2	# PSM B2	Score C2	Coverage C2	# Peptides C2	# PSM C2	# AAs	MW [kDa]	calc. pI
		Q8I502	40S ribosomal protein S17, putative OS=Plasmodium falciparum (isolate 3D7) OX=36329 GN=PF3D7_1242700 PE=1 SV=1 - [Q8I502_PLAF7]	39.42	1	9	9	21	15.502	23.36	5	5	33.8429	39.42	8	11	14.1669	23.36	5	5	137	16.0567	10.4185
	ITEEVAIIPSKR	4	1	1	Q8I502		1355.79	0	0.0001542	High	3.76663	High	3.71883	High	3.43339	1
		Accession	Description	ΣCoverage	Σ# Proteins	Σ# Unique Peptides	Σ# Peptides	Σ# PSMs	Score A2	Coverage A2	# Peptides A2	# PSM A2	Score B2	Coverage B2	# Peptides B2	# PSM B2	Score C2	Coverage C2	# Peptides C2	# PSM C2	# AAs	MW [kDa]	calc. pI
		Q8I502	40S ribosomal protein S17, putative OS=Plasmodium falciparum (isolate 3D7) OX=36329 GN=PF3D7_1242700 PE=1 SV=1 - [Q8I502_PLAF7]	39.42	1	9	9	21	15.502	23.36	5	5	33.8429	39.42	8	11	14.1669	23.36	5	5	137	16.0567	10.4185
	ITEEVAIIPSK	3	1	1	Q8I502		1199.69	0	3.618e-05	High	3.22599	High	3.25802	High	3.41682	0
		Accession	Description	ΣCoverage	Σ# Proteins	Σ# Unique Peptides	Σ# Peptides	Σ# PSMs	Score A2	Coverage A2	# Peptides A2	# PSM A2	Score B2	Coverage B2	# Peptides B2	# PSM B2	Score C2	Coverage C2	# Peptides C2	# PSM C2	# AAs	MW [kDa]	calc. pI
		Q8I502	40S ribosomal protein S17, putative OS=Plasmodium falciparum (isolate 3D7) OX=36329 GN=PF3D7_1242700 PE=1 SV=1 - [Q8I502_PLAF7]	39.42	1	9	9	21	15.502	23.36	5	5	33.8429	39.42	8	11	14.1669	23.36	5	5	137	16.0567	10.4185
	SLGINISNMK	3	1	1	Q8I502		1076.58	0	0.005209	High	2.40653	High	2.8031	High	2.33394	0
		Accession	Description	ΣCoverage	Σ# Proteins	Σ# Unique Peptides	Σ# Peptides	Σ# PSMs	Score A2	Coverage A2	# Peptides A2	# PSM A2	Score B2	Coverage B2	# Peptides B2	# PSM B2	Score C2	Coverage C2	# Peptides C2	# PSM C2	# AAs	MW [kDa]	calc. pI
		Q8I502	40S ribosomal protein S17, putative OS=Plasmodium falciparum (isolate 3D7) OX=36329 GN=PF3D7_1242700 PE=1 SV=1 - [Q8I502_PLAF7]	39.42	1	9	9	21	15.502	23.36	5	5	33.8429	39.42	8	11	14.1669	23.36	5	5	137	16.0567	10.4185
	LTLDFQINKK	3	1	1	Q8I502		1219.7	0	0.001922	High	2.30745	High	2.60691			1
		Accession	Description	ΣCoverage	Σ# Proteins	Σ# Unique Peptides	Σ# Peptides	Σ# PSMs	Score A2	Coverage A2	# Peptides A2	# PSM A2	Score B2	Coverage B2	# Peptides B2	# PSM B2	Score C2	Coverage C2	# Peptides C2	# PSM C2	# AAs	MW [kDa]	calc. pI
		Q8I502	40S ribosomal protein S17, putative OS=Plasmodium falciparum (isolate 3D7) OX=36329 GN=PF3D7_1242700 PE=1 SV=1 - [Q8I502_PLAF7]	39.42	1	9	9	21	15.502	23.36	5	5	33.8429	39.42	8	11	14.1669	23.36	5	5	137	16.0567	10.4185
	KITEEVAIIPSK	2	1	1	Q8I502		1327.79	0	8.533e-05			High	3.38802	High	2.49782	1
		Accession	Description	ΣCoverage	Σ# Proteins	Σ# Unique Peptides	Σ# Peptides	Σ# PSMs	Score A2	Coverage A2	# Peptides A2	# PSM A2	Score B2	Coverage B2	# Peptides B2	# PSM B2	Score C2	Coverage C2	# Peptides C2	# PSM C2	# AAs	MW [kDa]	calc. pI
		Q8I502	40S ribosomal protein S17, putative OS=Plasmodium falciparum (isolate 3D7) OX=36329 GN=PF3D7_1242700 PE=1 SV=1 - [Q8I502_PLAF7]	39.42	1	9	9	21	15.502	23.36	5	5	33.8429	39.42	8	11	14.1669	23.36	5	5	137	16.0567	10.4185
	VAGFVTHLMK	1	1	1	Q8I502		1102.61	0	0.0009922			High	3.05877			0
		Accession	Description	ΣCoverage	Σ# Proteins	Σ# Unique Peptides	Σ# Peptides	Σ# PSMs	Score A2	Coverage A2	# Peptides A2	# PSM A2	Score B2	Coverage B2	# Peptides B2	# PSM B2	Score C2	Coverage C2	# Peptides C2	# PSM C2	# AAs	MW [kDa]	calc. pI
		Q8I502	40S ribosomal protein S17, putative OS=Plasmodium falciparum (isolate 3D7) OX=36329 GN=PF3D7_1242700 PE=1 SV=1 - [Q8I502_PLAF7]	39.42	1	9	9	21	15.502	23.36	5	5	33.8429	39.42	8	11	14.1669	23.36	5	5	137	16.0567	10.4185
	VAGFVTHLMK	1	1	1	Q8I502	M9(Oxidation)	1118.6	0	0.003186			High	2.30894			0
		Accession	Description	ΣCoverage	Σ# Proteins	Σ# Unique Peptides	Σ# Peptides	Σ# PSMs	Score A2	Coverage A2	# Peptides A2	# PSM A2	Score B2	Coverage B2	# Peptides B2	# PSM B2	Score C2	Coverage C2	# Peptides C2	# PSM C2	# AAs	MW [kDa]	calc. pI
		Q8I502	40S ribosomal protein S17, putative OS=Plasmodium falciparum (isolate 3D7) OX=36329 GN=PF3D7_1242700 PE=1 SV=1 - [Q8I502_PLAF7]	39.42	1	9	9	21	15.502	23.36	5	5	33.8429	39.42	8	11	14.1669	23.36	5	5	137	16.0567	10.4185
	LTLDFQINK	1	1	1	Q8I502		1091.61	0	0.001194					High	2.48496	0
		Accession	Description	ΣCoverage	Σ# Proteins	Σ# Unique Peptides	Σ# Peptides	Σ# PSMs	Score A2	Coverage A2	# Peptides A2	# PSM A2	Score B2	Coverage B2	# Peptides B2	# PSM B2	Score C2	Coverage C2	# Peptides C2	# PSM C2	# AAs	MW [kDa]	calc. pI
		Q8I502	40S ribosomal protein S17, putative OS=Plasmodium falciparum (isolate 3D7) OX=36329 GN=PF3D7_1242700 PE=1 SV=1 - [Q8I502_PLAF7]	39.42	1	9	9	21	15.502	23.36	5	5	33.8429	39.42	8	11	14.1669	23.36	5	5	137	16.0567	10.4185
	VHNPMINTNQQK	1	1	1	Q8I502		1423.71	0.001	0.1106			High	2.59014			0
		Accession	Description	ΣCoverage	Σ# Proteins	Σ# Unique Peptides	Σ# Peptides	Σ# PSMs	Score A2	Coverage A2	# Peptides A2	# PSM A2	Score B2	Coverage B2	# Peptides B2	# PSM B2	Score C2	Coverage C2	# Peptides C2	# PSM C2	# AAs	MW [kDa]	calc. pI
		Q8I502	40S ribosomal protein S17, putative OS=Plasmodium falciparum (isolate 3D7) OX=36329 GN=PF3D7_1242700 PE=1 SV=1 - [Q8I502_PLAF7]	39.42	1	9	9	21	15.502	23.36	5	5	33.8429	39.42	8	11	14.1669	23.36	5	5	137	16.0567	10.4185
Q8I3U6	40S ribosomal protein S11 OS=Plasmodium falciparum (isolate 3D7) OX=36329 GN=PF3D7_0516200 PE=1 SV=1 - [Q8I3U6_PLAF7]	25.83	1	3	3	8	9.27192	25.83	3	3	10.3023	25.83	3	3	5.09935	15.89	2	2	151	16.0667	10.4917
	Sequence	# PSMs	# Proteins	# Protein Groups	Protein Group Accessions	Modifications	MH+ [Da]	q-Value	PEP	A2	XCorr A2	B2	XCorr B2	C2	XCorr C2	# Missed Cleavages
	TPQPETAIVSGPQPK	2	1	1	Q8I3U6		1549.83	0	5.205e-05	High	3.52028	High	3.66249			0
		Accession	Description	ΣCoverage	Σ# Proteins	Σ# Unique Peptides	Σ# Peptides	Σ# PSMs	Score A2	Coverage A2	# Peptides A2	# PSM A2	Score B2	Coverage B2	# Peptides B2	# PSM B2	Score C2	Coverage C2	# Peptides C2	# PSM C2	# AAs	MW [kDa]	calc. pI
		Q8I3U6	40S ribosomal protein S11 OS=Plasmodium falciparum (isolate 3D7) OX=36329 GN=PF3D7_0516200 PE=1 SV=1 - [Q8I3U6_PLAF7]	25.83	1	3	3	8	9.27192	25.83	3	3	10.3023	25.83	3	3	5.09935	15.89	2	2	151	16.0667	10.4917
	IEDVTPIPTDSTR	3	1	1	Q8I3U6		1443.74	0	0.01296	High	2.96435	High	3.02999	High	2.44454	0
		Accession	Description	ΣCoverage	Σ# Proteins	Σ# Unique Peptides	Σ# Peptides	Σ# PSMs	Score A2	Coverage A2	# Peptides A2	# PSM A2	Score B2	Coverage B2	# Peptides B2	# PSM B2	Score C2	Coverage C2	# Peptides C2	# PSM C2	# AAs	MW [kDa]	calc. pI
		Q8I3U6	40S ribosomal protein S11 OS=Plasmodium falciparum (isolate 3D7) OX=36329 GN=PF3D7_0516200 PE=1 SV=1 - [Q8I3U6_PLAF7]	25.83	1	3	3	8	9.27192	25.83	3	3	10.3023	25.83	3	3	5.09935	15.89	2	2	151	16.0667	10.4917
	TPGPGAQSALR	3	1	1	Q8I3U6		1054.56	0	0.0001825	High	2.78729	High	3.60986	High	2.65482	0
		Accession	Description	ΣCoverage	Σ# Proteins	Σ# Unique Peptides	Σ# Peptides	Σ# PSMs	Score A2	Coverage A2	# Peptides A2	# PSM A2	Score B2	Coverage B2	# Peptides B2	# PSM B2	Score C2	Coverage C2	# Peptides C2	# PSM C2	# AAs	MW [kDa]	calc. pI
		Q8I3U6	40S ribosomal protein S11 OS=Plasmodium falciparum (isolate 3D7) OX=36329 GN=PF3D7_0516200 PE=1 SV=1 - [Q8I3U6_PLAF7]	25.83	1	3	3	8	9.27192	25.83	3	3	10.3023	25.83	3	3	5.09935	15.89	2	2	151	16.0667	10.4917
O97248	40S ribosomal protein S23, putative OS=Plasmodium falciparum (isolate 3D7) OX=36329 GN=PF3D7_0306900 PE=1 SV=1 - [O97248_PLAF7]	5.52	1	1	1	1					1.91041	5.52	1	1		0			145	16.1199	10.8286
	Sequence	# PSMs	# Proteins	# Protein Groups	Protein Group Accessions	Modifications	MH+ [Da]	q-Value	PEP	A2	XCorr A2	B2	XCorr B2	C2	XCorr C2	# Missed Cleavages
	VSLLALFK	1	1	1	O97248		890.568	0	0.01371			High	1.91041			0
		Accession	Description	ΣCoverage	Σ# Proteins	Σ# Unique Peptides	Σ# Peptides	Σ# PSMs	Score A2	Coverage A2	# Peptides A2	# PSM A2	Score B2	Coverage B2	# Peptides B2	# PSM B2	Score C2	Coverage C2	# Peptides C2	# PSM C2	# AAs	MW [kDa]	calc. pI
		O97248	40S ribosomal protein S23, putative OS=Plasmodium falciparum (isolate 3D7) OX=36329 GN=PF3D7_0306900 PE=1 SV=1 - [O97248_PLAF7]	5.52	1	1	1	1					1.91041	5.52	1	1		0			145	16.1199	10.8286
Q8IHT9	60S ribosomal protein L35ae, Putative OS=Plasmodium falciparum (isolate 3D7) OX=36329 GN=PF11_0438 PE=1 SV=1 - [Q8IHT9_PLAF7]	8.57	1	1	1	1					3.5244	8.57	1	1		0			140	16.2551	10.5503
	Sequence	# PSMs	# Proteins	# Protein Groups	Protein Group Accessions	Modifications	MH+ [Da]	q-Value	PEP	A2	XCorr A2	B2	XCorr B2	C2	XCorr C2	# Missed Cleavages
	NQDPNFTLISIK	1	1	1	Q8IHT9		1389.74	0	0.00121			High	3.5244			0
		Accession	Description	ΣCoverage	Σ# Proteins	Σ# Unique Peptides	Σ# Peptides	Σ# PSMs	Score A2	Coverage A2	# Peptides A2	# PSM A2	Score B2	Coverage B2	# Peptides B2	# PSM B2	Score C2	Coverage C2	# Peptides C2	# PSM C2	# AAs	MW [kDa]	calc. pI
		Q8IHT9	60S ribosomal protein L35ae, Putative OS=Plasmodium falciparum (isolate 3D7) OX=36329 GN=PF11_0438 PE=1 SV=1 - [Q8IHT9_PLAF7]	8.57	1	1	1	1					3.5244	8.57	1	1		0			140	16.2551	10.5503
Q8IAX5	40S ribosomal protein S16, putative OS=Plasmodium falciparum (isolate 3D7) OX=36329 GN=PF3D7_0813900 PE=1 SV=1 - [Q8IAX5_PLAF7]	24.31	1	3	3	5	5.68712	15.97	2	2	9.52176	24.31	3	3		0			144	16.2751	10.2427
	Sequence	# PSMs	# Proteins	# Protein Groups	Protein Group Accessions	Modifications	MH+ [Da]	q-Value	PEP	A2	XCorr A2	B2	XCorr B2	C2	XCorr C2	# Missed Cleavages
	NLDLVEPYILK	2	1	1	Q8IAX5		1316.75	0	0.00247	High	2.99384	High	3.07414			0
		Accession	Description	ΣCoverage	Σ# Proteins	Σ# Unique Peptides	Σ# Peptides	Σ# PSMs	Score A2	Coverage A2	# Peptides A2	# PSM A2	Score B2	Coverage B2	# Peptides B2	# PSM B2	Score C2	Coverage C2	# Peptides C2	# PSM C2	# AAs	MW [kDa]	calc. pI
		Q8IAX5	40S ribosomal protein S16, putative OS=Plasmodium falciparum (isolate 3D7) OX=36329 GN=PF3D7_0813900 PE=1 SV=1 - [Q8IAX5_PLAF7]	24.31	1	3	3	5	5.68712	15.97	2	2	9.52176	24.31	3	3		0			144	16.2751	10.2427
	VYEPLWLIGSGK	2	1	1	Q8IAX5		1361.74	0	8.484e-05	High	2.69328	High	2.87271			0
		Accession	Description	ΣCoverage	Σ# Proteins	Σ# Unique Peptides	Σ# Peptides	Σ# PSMs	Score A2	Coverage A2	# Peptides A2	# PSM A2	Score B2	Coverage B2	# Peptides B2	# PSM B2	Score C2	Coverage C2	# Peptides C2	# PSM C2	# AAs	MW [kDa]	calc. pI
		Q8IAX5	40S ribosomal protein S16, putative OS=Plasmodium falciparum (isolate 3D7) OX=36329 GN=PF3D7_0813900 PE=1 SV=1 - [Q8IAX5_PLAF7]	24.31	1	3	3	5	5.68712	15.97	2	2	9.52176	24.31	3	3		0			144	16.2751	10.2427
	GGGQTSQIYAIR	1	1	1	Q8IAX5		1250.65	0	0.001211			High	3.57491			0
		Accession	Description	ΣCoverage	Σ# Proteins	Σ# Unique Peptides	Σ# Peptides	Σ# PSMs	Score A2	Coverage A2	# Peptides A2	# PSM A2	Score B2	Coverage B2	# Peptides B2	# PSM B2	Score C2	Coverage C2	# Peptides C2	# PSM C2	# AAs	MW [kDa]	calc. pI
		Q8IAX5	40S ribosomal protein S16, putative OS=Plasmodium falciparum (isolate 3D7) OX=36329 GN=PF3D7_0813900 PE=1 SV=1 - [Q8IAX5_PLAF7]	24.31	1	3	3	5	5.68712	15.97	2	2	9.52176	24.31	3	3		0			144	16.2751	10.2427
Q8IB51	60S ribosomal protein L22, putative OS=Plasmodium falciparum (isolate 3D7) OX=36329 GN=PF3D7_0821700 PE=1 SV=1 - [Q8IB51_PLAF7]	13.67	1	2	2	7	4.52224	13.67	2	2	6.53289	13.67	2	3	3.98055	13.67	2	2	139	16.3714	10.1548
	Sequence	# PSMs	# Proteins	# Protein Groups	Protein Group Accessions	Modifications	MH+ [Da]	q-Value	PEP	A2	XCorr A2	B2	XCorr B2	C2	XCorr C2	# Missed Cleavages
	YVLDCTKPVK	4	1	1	Q8IB51	C5(Carbamidomethyl)	1222.65	0	0.006702	High	2.45113	High	2.37162	High	2.16755	0
		Accession	Description	ΣCoverage	Σ# Proteins	Σ# Unique Peptides	Σ# Peptides	Σ# PSMs	Score A2	Coverage A2	# Peptides A2	# PSM A2	Score B2	Coverage B2	# Peptides B2	# PSM B2	Score C2	Coverage C2	# Peptides C2	# PSM C2	# AAs	MW [kDa]	calc. pI
		Q8IB51	60S ribosomal protein L22, putative OS=Plasmodium falciparum (isolate 3D7) OX=36329 GN=PF3D7_0821700 PE=1 SV=1 - [Q8IB51_PLAF7]	13.67	1	2	2	7	4.52224	13.67	2	2	6.53289	13.67	2	3	3.98055	13.67	2	2	139	16.3714	10.1548
	VVVTSDEYK	3	1	1	Q8IB51		1039.53	0	0.005276	High	2.07111	High	2.44454	High	1.813	0
		Accession	Description	ΣCoverage	Σ# Proteins	Σ# Unique Peptides	Σ# Peptides	Σ# PSMs	Score A2	Coverage A2	# Peptides A2	# PSM A2	Score B2	Coverage B2	# Peptides B2	# PSM B2	Score C2	Coverage C2	# Peptides C2	# PSM C2	# AAs	MW [kDa]	calc. pI
		Q8IB51	60S ribosomal protein L22, putative OS=Plasmodium falciparum (isolate 3D7) OX=36329 GN=PF3D7_0821700 PE=1 SV=1 - [Q8IB51_PLAF7]	13.67	1	2	2	7	4.52224	13.67	2	2	6.53289	13.67	2	3	3.98055	13.67	2	2	139	16.3714	10.1548
O97320	Histone H2A OS=Plasmodium falciparum (isolate 3D7) OX=36329 GN=PF3D7_0320900 PE=3 SV=1 - [O97320_PLAF7]	12.03	1	1	2	9	7.35375	12.03	2	3	9.09435	12.03	2	4	2.43291	12.03	2	2	158	16.4433	10.6235
	Sequence	# PSMs	# Proteins	# Protein Groups	Protein Group Accessions	Modifications	MH+ [Da]	q-Value	PEP	A2	XCorr A2	B2	XCorr B2	C2	XCorr C2	# Missed Cleavages
	AGLQFPVGR	6	2	2	C6KT18;O97320		944.532	0	0.002889	High	2.68326	High	2.6759	High	2.43291	0
		Accession	Description	ΣCoverage	Σ# Proteins	Σ# Unique Peptides	Σ# Peptides	Σ# PSMs	Score A2	Coverage A2	# Peptides A2	# PSM A2	Score B2	Coverage B2	# Peptides B2	# PSM B2	Score C2	Coverage C2	# Peptides C2	# PSM C2	# AAs	MW [kDa]	calc. pI
		C6KT18	Histone H2A OS=Plasmodium falciparum (isolate 3D7) OX=36329 GN=PF3D7_0617800 PE=3 SV=1 - [C6KT18_PLAF7]	12.12	1	1	2	8	4.73728	6.82	1	2	11.1352	12.12	2	5	2.43291	6.82	1	1	132	14.1137	10.2866
		O97320	Histone H2A OS=Plasmodium falciparum (isolate 3D7) OX=36329 GN=PF3D7_0320900 PE=3 SV=1 - [O97320_PLAF7]	12.03	1	1	2	9	7.35375	12.03	2	3	9.09435	12.03	2	4	2.43291	12.03	2	2	158	16.4433	10.6235
	GDEELDTLIK	3	1	1	O97320		1132.57	0	0.07045	High	2.61647	High	2.20912	High	1.3764	0
		Accession	Description	ΣCoverage	Σ# Proteins	Σ# Unique Peptides	Σ# Peptides	Σ# PSMs	Score A2	Coverage A2	# Peptides A2	# PSM A2	Score B2	Coverage B2	# Peptides B2	# PSM B2	Score C2	Coverage C2	# Peptides C2	# PSM C2	# AAs	MW [kDa]	calc. pI
		O97320	Histone H2A OS=Plasmodium falciparum (isolate 3D7) OX=36329 GN=PF3D7_0320900 PE=3 SV=1 - [O97320_PLAF7]	12.03	1	1	2	9	7.35375	12.03	2	3	9.09435	12.03	2	4	2.43291	12.03	2	2	158	16.4433	10.6235
C6KT23	60S ribosomal protein L27a, putative OS=Plasmodium falciparum (isolate 3D7) OX=36329 GN=PF3D7_0618300 PE=1 SV=1 - [C6KT23_PLAF7]	8.78	1	1	1	2	2.82536	8.78	1	1	2.52437	8.78	1	1		0			148	16.7121	10.5356
	Sequence	# PSMs	# Proteins	# Protein Groups	Protein Group Accessions	Modifications	MH+ [Da]	q-Value	PEP	A2	XCorr A2	B2	XCorr B2	C2	XCorr C2	# Missed Cleavages
	INFDKYHPGYFGK	2	1	1	C6KT23		1585.78	0	0.04875	High	2.82536	High	2.52437			1
		Accession	Description	ΣCoverage	Σ# Proteins	Σ# Unique Peptides	Σ# Peptides	Σ# PSMs	Score A2	Coverage A2	# Peptides A2	# PSM A2	Score B2	Coverage B2	# Peptides B2	# PSM B2	Score C2	Coverage C2	# Peptides C2	# PSM C2	# AAs	MW [kDa]	calc. pI
		C6KT23	60S ribosomal protein L27a, putative OS=Plasmodium falciparum (isolate 3D7) OX=36329 GN=PF3D7_0618300 PE=1 SV=1 - [C6KT23_PLAF7]	8.78	1	1	1	2	2.82536	8.78	1	1	2.52437	8.78	1	1		0			148	16.7121	10.5356
Q8IKM5	60S ribosomal protein L27 OS=Plasmodium falciparum (isolate 3D7) OX=36329 GN=PF14_0579 PE=1 SV=2 - [Q8IKM5_PLAF7]	34.93	1	5	5	6	3.06798	8.22	1	1	9.1986	34.93	5	5		0			146	16.7345	10.228
	Sequence	# PSMs	# Proteins	# Protein Groups	Protein Group Accessions	Modifications	MH+ [Da]	q-Value	PEP	A2	XCorr A2	B2	XCorr B2	C2	XCorr C2	# Missed Cleavages
	AVIVNTYEGQTR	2	1	1	Q8IKM5		1350.71	0	0.0009635	High	3.06798	High	3.41005			0
		Accession	Description	ΣCoverage	Σ# Proteins	Σ# Unique Peptides	Σ# Peptides	Σ# PSMs	Score A2	Coverage A2	# Peptides A2	# PSM A2	Score B2	Coverage B2	# Peptides B2	# PSM B2	Score C2	Coverage C2	# Peptides C2	# PSM C2	# AAs	MW [kDa]	calc. pI
		Q8IKM5	60S ribosomal protein L27 OS=Plasmodium falciparum (isolate 3D7) OX=36329 GN=PF14_0579 PE=1 SV=2 - [Q8IKM5_PLAF7]	34.93	1	5	5	6	3.06798	8.22	1	1	9.1986	34.93	5	5		0			146	16.7345	10.228
	ERPYSYCLVAGIEK	1	1	1	Q8IKM5	C7(Carbamidomethyl)	1684.84	0	0.07851			High	3.51384			0
		Accession	Description	ΣCoverage	Σ# Proteins	Σ# Unique Peptides	Σ# Peptides	Σ# PSMs	Score A2	Coverage A2	# Peptides A2	# PSM A2	Score B2	Coverage B2	# Peptides B2	# PSM B2	Score C2	Coverage C2	# Peptides C2	# PSM C2	# AAs	MW [kDa]	calc. pI
		Q8IKM5	60S ribosomal protein L27 OS=Plasmodium falciparum (isolate 3D7) OX=36329 GN=PF14_0579 PE=1 SV=2 - [Q8IKM5_PLAF7]	34.93	1	5	5	6	3.06798	8.22	1	1	9.1986	34.93	5	5		0			146	16.7345	10.228
	YQVANDFDIK	1	1	1	Q8IKM5		1212.59	0	0.006849			High	2.27471			0
		Accession	Description	ΣCoverage	Σ# Proteins	Σ# Unique Peptides	Σ# Peptides	Σ# PSMs	Score A2	Coverage A2	# Peptides A2	# PSM A2	Score B2	Coverage B2	# Peptides B2	# PSM B2	Score C2	Coverage C2	# Peptides C2	# PSM C2	# AAs	MW [kDa]	calc. pI
		Q8IKM5	60S ribosomal protein L27 OS=Plasmodium falciparum (isolate 3D7) OX=36329 GN=PF14_0579 PE=1 SV=2 - [Q8IKM5_PLAF7]	34.93	1	5	5	6	3.06798	8.22	1	1	9.1986	34.93	5	5		0			146	16.7345	10.228
	VIIILNGR	1	1	1	Q8IKM5		897.587	0	0.002724			High	1.59854			0
		Accession	Description	ΣCoverage	Σ# Proteins	Σ# Unique Peptides	Σ# Peptides	Σ# PSMs	Score A2	Coverage A2	# Peptides A2	# PSM A2	Score B2	Coverage B2	# Peptides B2	# PSM B2	Score C2	Coverage C2	# Peptides C2	# PSM C2	# AAs	MW [kDa]	calc. pI
		Q8IKM5	60S ribosomal protein L27 OS=Plasmodium falciparum (isolate 3D7) OX=36329 GN=PF14_0579 PE=1 SV=2 - [Q8IKM5_PLAF7]	34.93	1	5	5	6	3.06798	8.22	1	1	9.1986	34.93	5	5		0			146	16.7345	10.228
	DISFLHK	1	1	1	Q8IKM5		859.468	0.001	0.1662			High	1.1789			0
		Accession	Description	ΣCoverage	Σ# Proteins	Σ# Unique Peptides	Σ# Peptides	Σ# PSMs	Score A2	Coverage A2	# Peptides A2	# PSM A2	Score B2	Coverage B2	# Peptides B2	# PSM B2	Score C2	Coverage C2	# Peptides C2	# PSM C2	# AAs	MW [kDa]	calc. pI
		Q8IKM5	60S ribosomal protein L27 OS=Plasmodium falciparum (isolate 3D7) OX=36329 GN=PF14_0579 PE=1 SV=2 - [Q8IKM5_PLAF7]	34.93	1	5	5	6	3.06798	8.22	1	1	9.1986	34.93	5	5		0			146	16.7345	10.228
C0H5C2	40S ribosomal protein S19 OS=Plasmodium falciparum (isolate 3D7) OX=36329 GN=PF3D7_1317800 PE=1 SV=1 - [C0H5C2_PLAF7]	18.62	1	2	2	5	2.50606	7.59	1	1	4.87096	18.62	2	3	2.57605	7.59	1	1	145	16.7531	10.2573
	Sequence	# PSMs	# Proteins	# Protein Groups	Protein Group Accessions	Modifications	MH+ [Da]	q-Value	PEP	A2	XCorr A2	B2	XCorr B2	C2	XCorr C2	# Missed Cleavages
	LLDLSQDELIK	3	1	1	C0H5C2		1286.72	0	0.0003022	High	2.50606	High	2.44852	High	2.57605	0
		Accession	Description	ΣCoverage	Σ# Proteins	Σ# Unique Peptides	Σ# Peptides	Σ# PSMs	Score A2	Coverage A2	# Peptides A2	# PSM A2	Score B2	Coverage B2	# Peptides B2	# PSM B2	Score C2	Coverage C2	# Peptides C2	# PSM C2	# AAs	MW [kDa]	calc. pI
		C0H5C2	40S ribosomal protein S19 OS=Plasmodium falciparum (isolate 3D7) OX=36329 GN=PF3D7_1317800 PE=1 SV=1 - [C0H5C2_PLAF7]	18.62	1	2	2	5	2.50606	7.59	1	1	4.87096	18.62	2	3	2.57605	7.59	1	1	145	16.7531	10.2573
	NCEPGEKPNPVPTHLR	2	1	1	C0H5C2	C2(Carbamidomethyl)	1844.9	0	0.01964			High	2.42244			0
		Accession	Description	ΣCoverage	Σ# Proteins	Σ# Unique Peptides	Σ# Peptides	Σ# PSMs	Score A2	Coverage A2	# Peptides A2	# PSM A2	Score B2	Coverage B2	# Peptides B2	# PSM B2	Score C2	Coverage C2	# Peptides C2	# PSM C2	# AAs	MW [kDa]	calc. pI
		C0H5C2	40S ribosomal protein S19 OS=Plasmodium falciparum (isolate 3D7) OX=36329 GN=PF3D7_1317800 PE=1 SV=1 - [C0H5C2_PLAF7]	18.62	1	2	2	5	2.50606	7.59	1	1	4.87096	18.62	2	3	2.57605	7.59	1	1	145	16.7531	10.2573
Q8I3R7	V-type proton ATPase proteolipid subunit OS=Plasmodium falciparum (isolate 3D7) OX=36329 GN=PF3D7_0519200 PE=3 SV=1 - [Q8I3R7_PLAF7]	10.91	1	1	1	1					3.62066	10.91	1	1					165	17.054	8.29443
	Sequence	# PSMs	# Proteins	# Protein Groups	Protein Group Accessions	Modifications	MH+ [Da]	q-Value	PEP	A2	XCorr A2	B2	XCorr B2	C2	XCorr C2	# Missed Cleavages
	SGVGVCSVGVMRPDLIMK	1	1	1	Q8I3R7	C6(Carbamidomethyl)	1904.98	0	0.004031			High	3.62066			0
		Accession	Description	ΣCoverage	Σ# Proteins	Σ# Unique Peptides	Σ# Peptides	Σ# PSMs	Score A2	Coverage A2	# Peptides A2	# PSM A2	Score B2	Coverage B2	# Peptides B2	# PSM B2	Score C2	Coverage C2	# Peptides C2	# PSM C2	# AAs	MW [kDa]	calc. pI
		Q8I3R7	V-type proton ATPase proteolipid subunit OS=Plasmodium falciparum (isolate 3D7) OX=36329 GN=PF3D7_0519200 PE=3 SV=1 - [Q8I3R7_PLAF7]	10.91	1	1	1	1					3.62066	10.91	1	1					165	17.054	8.29443
Q8IDB0	40S ribosomal protein S15 OS=Plasmodium falciparum (isolate 3D7) OX=36329 GN=PF3D7_1358800 PE=1 SV=1 - [Q8IDB0_PLAF7]	33.11	1	6	6	9	1.96701	11.26	2	2	18.3255	33.11	6	7		0			151	17.2396	10.3745
	Sequence	# PSMs	# Proteins	# Protein Groups	Protein Group Accessions	Modifications	MH+ [Da]	q-Value	PEP	A2	XCorr A2	B2	XCorr B2	C2	XCorr C2	# Missed Cleavages
	GISSSTLPYK	2	1	1	Q8IDB0		1052.56	0	0.004068	High	1.96701	High	2.13838			0
		Accession	Description	ΣCoverage	Σ# Proteins	Σ# Unique Peptides	Σ# Peptides	Σ# PSMs	Score A2	Coverage A2	# Peptides A2	# PSM A2	Score B2	Coverage B2	# Peptides B2	# PSM B2	Score C2	Coverage C2	# Peptides C2	# PSM C2	# AAs	MW [kDa]	calc. pI
		Q8IDB0	40S ribosomal protein S15 OS=Plasmodium falciparum (isolate 3D7) OX=36329 GN=PF3D7_1358800 PE=1 SV=1 - [Q8IDB0_PLAF7]	33.11	1	6	6	9	1.96701	11.26	2	2	18.3255	33.11	6	7		0			151	17.2396	10.3745
	LLPSNWK	2	1	1	Q8IDB0		857.489	0	0.08404	High	1.41173	High	1.44699			0
		Accession	Description	ΣCoverage	Σ# Proteins	Σ# Unique Peptides	Σ# Peptides	Σ# PSMs	Score A2	Coverage A2	# Peptides A2	# PSM A2	Score B2	Coverage B2	# Peptides B2	# PSM B2	Score C2	Coverage C2	# Peptides C2	# PSM C2	# AAs	MW [kDa]	calc. pI
		Q8IDB0	40S ribosomal protein S15 OS=Plasmodium falciparum (isolate 3D7) OX=36329 GN=PF3D7_1358800 PE=1 SV=1 - [Q8IDB0_PLAF7]	33.11	1	6	6	9	1.96701	11.26	2	2	18.3255	33.11	6	7		0			151	17.2396	10.3745
	KGQTPSQIGATLR	2	1	1	Q8IDB0		1356.76	0	5.531e-06			High	4.89167			1
		Accession	Description	ΣCoverage	Σ# Proteins	Σ# Unique Peptides	Σ# Peptides	Σ# PSMs	Score A2	Coverage A2	# Peptides A2	# PSM A2	Score B2	Coverage B2	# Peptides B2	# PSM B2	Score C2	Coverage C2	# Peptides C2	# PSM C2	# AAs	MW [kDa]	calc. pI
		Q8IDB0	40S ribosomal protein S15 OS=Plasmodium falciparum (isolate 3D7) OX=36329 GN=PF3D7_1358800 PE=1 SV=1 - [Q8IDB0_PLAF7]	33.11	1	6	6	9	1.96701	11.26	2	2	18.3255	33.11	6	7		0			151	17.2396	10.3745
	KLLPSNWK	1	1	1	Q8IDB0		985.58	0	0.04128			High	2.95144			1
		Accession	Description	ΣCoverage	Σ# Proteins	Σ# Unique Peptides	Σ# Peptides	Σ# PSMs	Score A2	Coverage A2	# Peptides A2	# PSM A2	Score B2	Coverage B2	# Peptides B2	# PSM B2	Score C2	Coverage C2	# Peptides C2	# PSM C2	# AAs	MW [kDa]	calc. pI
		Q8IDB0	40S ribosomal protein S15 OS=Plasmodium falciparum (isolate 3D7) OX=36329 GN=PF3D7_1358800 PE=1 SV=1 - [Q8IDB0_PLAF7]	33.11	1	6	6	9	1.96701	11.26	2	2	18.3255	33.11	6	7		0			151	17.2396	10.3745
	QKPSEIEDAIIK	1	1	1	Q8IDB0		1370.76	0	0.0003905			High	2.47108			0
		Accession	Description	ΣCoverage	Σ# Proteins	Σ# Unique Peptides	Σ# Peptides	Σ# PSMs	Score A2	Coverage A2	# Peptides A2	# PSM A2	Score B2	Coverage B2	# Peptides B2	# PSM B2	Score C2	Coverage C2	# Peptides C2	# PSM C2	# AAs	MW [kDa]	calc. pI
		Q8IDB0	40S ribosomal protein S15 OS=Plasmodium falciparum (isolate 3D7) OX=36329 GN=PF3D7_1358800 PE=1 SV=1 - [Q8IDB0_PLAF7]	33.11	1	6	6	9	1.96701	11.26	2	2	18.3255	33.11	6	7		0			151	17.2396	10.3745
	LILTESK	1	1	1	Q8IDB0		803.487	0	0.07349			High	1.8275			0
		Accession	Description	ΣCoverage	Σ# Proteins	Σ# Unique Peptides	Σ# Peptides	Σ# PSMs	Score A2	Coverage A2	# Peptides A2	# PSM A2	Score B2	Coverage B2	# Peptides B2	# PSM B2	Score C2	Coverage C2	# Peptides C2	# PSM C2	# AAs	MW [kDa]	calc. pI
		Q8IDB0	40S ribosomal protein S15 OS=Plasmodium falciparum (isolate 3D7) OX=36329 GN=PF3D7_1358800 PE=1 SV=1 - [Q8IDB0_PLAF7]	33.11	1	6	6	9	1.96701	11.26	2	2	18.3255	33.11	6	7		0			151	17.2396	10.3745
Q8IIF0	Circumsporozoite-related antigen OS=Plasmodium falciparum (isolate 3D7) OX=36329 GN=PF11_0224 PE=4 SV=1 - [Q8IIF0_PLAF7]	17.9	1	3	3	4	6.32116	6.79	2	2	7.40148	17.28	2	2					162	17.285	5.92236
	Sequence	# PSMs	# Proteins	# Protein Groups	Protein Group Accessions	Modifications	MH+ [Da]	q-Value	PEP	A2	XCorr A2	B2	XCorr B2	C2	XCorr C2	# Missed Cleavages
	KEEELVEVNKR	1	1	1	Q8IIF0		1372.74	0	0.002937	High	3.43978					2
		Accession	Description	ΣCoverage	Σ# Proteins	Σ# Unique Peptides	Σ# Peptides	Σ# PSMs	Score A2	Coverage A2	# Peptides A2	# PSM A2	Score B2	Coverage B2	# Peptides B2	# PSM B2	Score C2	Coverage C2	# Peptides C2	# PSM C2	# AAs	MW [kDa]	calc. pI
		Q8IIF0	Circumsporozoite-related antigen OS=Plasmodium falciparum (isolate 3D7) OX=36329 GN=PF11_0224 PE=4 SV=1 - [Q8IIF0_PLAF7]	17.9	1	3	3	4	6.32116	6.79	2	2	7.40148	17.28	2	2					162	17.285	5.92236
	KEEELVEVNK	2	1	1	Q8IIF0		1216.64	0	0.0009207	High	2.88138	High	3.95414			1
		Accession	Description	ΣCoverage	Σ# Proteins	Σ# Unique Peptides	Σ# Peptides	Σ# PSMs	Score A2	Coverage A2	# Peptides A2	# PSM A2	Score B2	Coverage B2	# Peptides B2	# PSM B2	Score C2	Coverage C2	# Peptides C2	# PSM C2	# AAs	MW [kDa]	calc. pI
		Q8IIF0	Circumsporozoite-related antigen OS=Plasmodium falciparum (isolate 3D7) OX=36329 GN=PF11_0224 PE=4 SV=1 - [Q8IIF0_PLAF7]	17.9	1	3	3	4	6.32116	6.79	2	2	7.40148	17.28	2	2					162	17.285	5.92236
	GSGEPLIDVHDLISDMIK	1	1	1	Q8IIF0		1938.98	0	6.397e-05			High	3.44734			0
		Accession	Description	ΣCoverage	Σ# Proteins	Σ# Unique Peptides	Σ# Peptides	Σ# PSMs	Score A2	Coverage A2	# Peptides A2	# PSM A2	Score B2	Coverage B2	# Peptides B2	# PSM B2	Score C2	Coverage C2	# Peptides C2	# PSM C2	# AAs	MW [kDa]	calc. pI
		Q8IIF0	Circumsporozoite-related antigen OS=Plasmodium falciparum (isolate 3D7) OX=36329 GN=PF11_0224 PE=4 SV=1 - [Q8IIF0_PLAF7]	17.9	1	3	3	4	6.32116	6.79	2	2	7.40148	17.28	2	2					162	17.285	5.92236
Q8IBY4	60S ribosomal protein L34 OS=Plasmodium falciparum (isolate 3D7) OX=36329 GN=PF3D7_0710600 PE=1 SV=1 - [Q8IBY4_PLAF7]	17.33	1	3	3	5	4.46779	12	2	2	2.12125	11.33	2	2	1.87802	6	1	1	150	17.3398	10.77
	Sequence	# PSMs	# Proteins	# Protein Groups	Protein Group Accessions	Modifications	MH+ [Da]	q-Value	PEP	A2	XCorr A2	B2	XCorr B2	C2	XCorr C2	# Missed Cleavages
	ALRPADNYR	1	1	1	Q8IBY4		1075.57	0	0.003623	High	2.35983					0
		Accession	Description	ΣCoverage	Σ# Proteins	Σ# Unique Peptides	Σ# Peptides	Σ# PSMs	Score A2	Coverage A2	# Peptides A2	# PSM A2	Score B2	Coverage B2	# Peptides B2	# PSM B2	Score C2	Coverage C2	# Peptides C2	# PSM C2	# AAs	MW [kDa]	calc. pI
		Q8IBY4	60S ribosomal protein L34 OS=Plasmodium falciparum (isolate 3D7) OX=36329 GN=PF3D7_0710600 PE=1 SV=1 - [Q8IBY4_PLAF7]	17.33	1	3	3	5	4.46779	12	2	2	2.12125	11.33	2	2	1.87802	6	1	1	150	17.3398	10.77
	AYGGSICAR	3	1	1	Q8IBY4	C7(Carbamidomethyl)	954.447	0	0.001959	High	2.10796	High	2.12125	High	1.87802	0
		Accession	Description	ΣCoverage	Σ# Proteins	Σ# Unique Peptides	Σ# Peptides	Σ# PSMs	Score A2	Coverage A2	# Peptides A2	# PSM A2	Score B2	Coverage B2	# Peptides B2	# PSM B2	Score C2	Coverage C2	# Peptides C2	# PSM C2	# AAs	MW [kDa]	calc. pI
		Q8IBY4	60S ribosomal protein L34 OS=Plasmodium falciparum (isolate 3D7) OX=36329 GN=PF3D7_0710600 PE=1 SV=1 - [Q8IBY4_PLAF7]	17.33	1	3	3	5	4.46779	12	2	2	2.12125	11.33	2	2	1.87802	6	1	1	150	17.3398	10.77
	AFLFEEQK	1	1	1	Q8IBY4		1011.51	0	0.02134			High	1.57666			0
		Accession	Description	ΣCoverage	Σ# Proteins	Σ# Unique Peptides	Σ# Peptides	Σ# PSMs	Score A2	Coverage A2	# Peptides A2	# PSM A2	Score B2	Coverage B2	# Peptides B2	# PSM B2	Score C2	Coverage C2	# Peptides C2	# PSM C2	# AAs	MW [kDa]	calc. pI
		Q8IBY4	60S ribosomal protein L34 OS=Plasmodium falciparum (isolate 3D7) OX=36329 GN=PF3D7_0710600 PE=1 SV=1 - [Q8IBY4_PLAF7]	17.33	1	3	3	5	4.46779	12	2	2	2.12125	11.33	2	2	1.87802	6	1	1	150	17.3398	10.77
Q8IM64	40S ribosomal protein S31/UBI, putative OS=Plasmodium falciparum (isolate 3D7) OX=36329 GN=PF14_0027 PE=4 SV=1 - [Q8IM64_PLAF7]	19.46	1	3	3	13	12.861	14.77	2	3	25.1948	19.46	3	6	14.434	16.11	2	4	149	17.3883	9.53955
	Sequence	# PSMs	# Proteins	# Protein Groups	Protein Group Accessions	Modifications	MH+ [Da]	q-Value	PEP	A2	XCorr A2	B2	XCorr B2	C2	XCorr C2	# Missed Cleavages
	QCDNCAPGTLMASHFDR	5	1	1	Q8IM64	C2(Carbamidomethyl); C5(Carbamidomethyl)	1979.81	0	5.89e-08	High	5.42202	High	5.90062	High	5.3592	0
		Accession	Description	ΣCoverage	Σ# Proteins	Σ# Unique Peptides	Σ# Peptides	Σ# PSMs	Score A2	Coverage A2	# Peptides A2	# PSM A2	Score B2	Coverage B2	# Peptides B2	# PSM B2	Score C2	Coverage C2	# Peptides C2	# PSM C2	# AAs	MW [kDa]	calc. pI
		Q8IM64	40S ribosomal protein S31/UBI, putative OS=Plasmodium falciparum (isolate 3D7) OX=36329 GN=PF14_0027 PE=4 SV=1 - [Q8IM64_PLAF7]	19.46	1	3	3	13	12.861	14.77	2	3	25.1948	19.46	3	6	14.434	16.11	2	4	149	17.3883	9.53955
	QCDNCAPGTLMASHFDR	3	1	1	Q8IM64	C2(Carbamidomethyl); C5(Carbamidomethyl); M11(Oxidation)	1995.82	0	5.107e-06	High	3.99678	High	4.4399	High	3.48201	0
		Accession	Description	ΣCoverage	Σ# Proteins	Σ# Unique Peptides	Σ# Peptides	Σ# PSMs	Score A2	Coverage A2	# Peptides A2	# PSM A2	Score B2	Coverage B2	# Peptides B2	# PSM B2	Score C2	Coverage C2	# Peptides C2	# PSM C2	# AAs	MW [kDa]	calc. pI
		Q8IM64	40S ribosomal protein S31/UBI, putative OS=Plasmodium falciparum (isolate 3D7) OX=36329 GN=PF14_0027 PE=4 SV=1 - [Q8IM64_PLAF7]	19.46	1	3	3	13	12.861	14.77	2	3	25.1948	19.46	3	6	14.434	16.11	2	4	149	17.3883	9.53955
	QCDNCAPGTLMASHFDRDYCGR	3	1	1	Q8IM64	C2(Carbamidomethyl); C5(Carbamidomethyl); C20(Carbamidomethyl)	2631.06	0	6.9e-05	High	3.44218	High	4.37539			1
		Accession	Description	ΣCoverage	Σ# Proteins	Σ# Unique Peptides	Σ# Peptides	Σ# PSMs	Score A2	Coverage A2	# Peptides A2	# PSM A2	Score B2	Coverage B2	# Peptides B2	# PSM B2	Score C2	Coverage C2	# Peptides C2	# PSM C2	# AAs	MW [kDa]	calc. pI
		Q8IM64	40S ribosomal protein S31/UBI, putative OS=Plasmodium falciparum (isolate 3D7) OX=36329 GN=PF14_0027 PE=4 SV=1 - [Q8IM64_PLAF7]	19.46	1	3	3	13	12.861	14.77	2	3	25.1948	19.46	3	6	14.434	16.11	2	4	149	17.3883	9.53955
	CHLTIMK	2	1	1	Q8IM64	C1(Carbamidomethyl)	902.46	0	0.01185			High	2.21914	High	2.15129	0
		Accession	Description	ΣCoverage	Σ# Proteins	Σ# Unique Peptides	Σ# Peptides	Σ# PSMs	Score A2	Coverage A2	# Peptides A2	# PSM A2	Score B2	Coverage B2	# Peptides B2	# PSM B2	Score C2	Coverage C2	# Peptides C2	# PSM C2	# AAs	MW [kDa]	calc. pI
		Q8IM64	40S ribosomal protein S31/UBI, putative OS=Plasmodium falciparum (isolate 3D7) OX=36329 GN=PF14_0027 PE=4 SV=1 - [Q8IM64_PLAF7]	19.46	1	3	3	13	12.861	14.77	2	3	25.1948	19.46	3	6	14.434	16.11	2	4	149	17.3883	9.53955
Q8IIA2	40S ribosomal protein S18, putative OS=Plasmodium falciparum (isolate 3D7) OX=36329 GN=PF11_0272 PE=1 SV=1 - [Q8IIA2_PLAF7]	29.49	1	4	4	5	2.63104	5.77	1	1	11.7057	29.49	4	4		0			156	17.8798	10.4624
	Sequence	# PSMs	# Proteins	# Protein Groups	Protein Group Accessions	Modifications	MH+ [Da]	q-Value	PEP	A2	XCorr A2	B2	XCorr B2	C2	XCorr C2	# Missed Cleavages
	ILNTNVDGK	2	1	1	Q8IIA2		973.535	0	0.01964	High	2.63104	High	2.60608			0
		Accession	Description	ΣCoverage	Σ# Proteins	Σ# Unique Peptides	Σ# Peptides	Σ# PSMs	Score A2	Coverage A2	# Peptides A2	# PSM A2	Score B2	Coverage B2	# Peptides B2	# PSM B2	Score C2	Coverage C2	# Peptides C2	# PSM C2	# AAs	MW [kDa]	calc. pI
		Q8IIA2	40S ribosomal protein S18, putative OS=Plasmodium falciparum (isolate 3D7) OX=36329 GN=PF11_0272 PE=1 SV=1 - [Q8IIA2_PLAF7]	29.49	1	4	4	5	2.63104	5.77	1	1	11.7057	29.49	4	4		0			156	17.8798	10.4624
	AGELTTEEIDNIVHIMSTPTQFK	1	1	1	Q8IIA2		2574.27	0	1.675e-05			High	4.75589			0
		Accession	Description	ΣCoverage	Σ# Proteins	Σ# Unique Peptides	Σ# Peptides	Σ# PSMs	Score A2	Coverage A2	# Peptides A2	# PSM A2	Score B2	Coverage B2	# Peptides B2	# PSM B2	Score C2	Coverage C2	# Peptides C2	# PSM C2	# AAs	MW [kDa]	calc. pI
		Q8IIA2	40S ribosomal protein S18, putative OS=Plasmodium falciparum (isolate 3D7) OX=36329 GN=PF11_0272 PE=1 SV=1 - [Q8IIA2_PLAF7]	29.49	1	4	4	5	2.63104	5.77	1	1	11.7057	29.49	4	4		0			156	17.8798	10.4624
	IPDWFLNR	1	1	1	Q8IIA2		1060.56	0	0.0137			High	2.56932			0
		Accession	Description	ΣCoverage	Σ# Proteins	Σ# Unique Peptides	Σ# Peptides	Σ# PSMs	Score A2	Coverage A2	# Peptides A2	# PSM A2	Score B2	Coverage B2	# Peptides B2	# PSM B2	Score C2	Coverage C2	# Peptides C2	# PSM C2	# AAs	MW [kDa]	calc. pI
		Q8IIA2	40S ribosomal protein S18, putative OS=Plasmodium falciparum (isolate 3D7) OX=36329 GN=PF11_0272 PE=1 SV=1 - [Q8IIA2_PLAF7]	29.49	1	4	4	5	2.63104	5.77	1	1	11.7057	29.49	4	4		0			156	17.8798	10.4624
	HHWGLR	1	1	1	Q8IIA2		805.422	0.003	0.2066			High	1.77442			0
		Accession	Description	ΣCoverage	Σ# Proteins	Σ# Unique Peptides	Σ# Peptides	Σ# PSMs	Score A2	Coverage A2	# Peptides A2	# PSM A2	Score B2	Coverage B2	# Peptides B2	# PSM B2	Score C2	Coverage C2	# Peptides C2	# PSM C2	# AAs	MW [kDa]	calc. pI
		Q8IIA2	40S ribosomal protein S18, putative OS=Plasmodium falciparum (isolate 3D7) OX=36329 GN=PF11_0272 PE=1 SV=1 - [Q8IIA2_PLAF7]	29.49	1	4	4	5	2.63104	5.77	1	1	11.7057	29.49	4	4		0			156	17.8798	10.4624
Q8I3T8	60S ribosomal protein L12, putative OS=Plasmodium falciparum (isolate 3D7) OX=36329 GN=PF3D7_0517000 PE=3 SV=2 - [Q8I3T8_PLAF7]	37.58	1	5	5	7	5.08188	10.91	2	2	11.5664	32.12	4	4	2.00828	5.45	1	1	165	18.1008	9.51025
	Sequence	# PSMs	# Proteins	# Protein Groups	Protein Group Accessions	Modifications	MH+ [Da]	q-Value	PEP	A2	XCorr A2	B2	XCorr B2	C2	XCorr C2	# Missed Cleavages
	LEQVYSIAR	1	1	1	Q8I3T8		1078.59	0	0.0006633	High	2.88757					0
		Accession	Description	ΣCoverage	Σ# Proteins	Σ# Unique Peptides	Σ# Peptides	Σ# PSMs	Score A2	Coverage A2	# Peptides A2	# PSM A2	Score B2	Coverage B2	# Peptides B2	# PSM B2	Score C2	Coverage C2	# Peptides C2	# PSM C2	# AAs	MW [kDa]	calc. pI
		Q8I3T8	60S ribosomal protein L12, putative OS=Plasmodium falciparum (isolate 3D7) OX=36329 GN=PF3D7_0517000 PE=3 SV=2 - [Q8I3T8_PLAF7]	37.58	1	5	5	7	5.08188	10.91	2	2	11.5664	32.12	4	4	2.00828	5.45	1	1	165	18.1008	9.51025
	LGPLGLSPK	3	1	1	Q8I3T8		881.547	0	0.03827	High	2.19431	High	1.92772	High	2.00828	0
		Accession	Description	ΣCoverage	Σ# Proteins	Σ# Unique Peptides	Σ# Peptides	Σ# PSMs	Score A2	Coverage A2	# Peptides A2	# PSM A2	Score B2	Coverage B2	# Peptides B2	# PSM B2	Score C2	Coverage C2	# Peptides C2	# PSM C2	# AAs	MW [kDa]	calc. pI
		Q8I3T8	60S ribosomal protein L12, putative OS=Plasmodium falciparum (isolate 3D7) OX=36329 GN=PF3D7_0517000 PE=3 SV=2 - [Q8I3T8_PLAF7]	37.58	1	5	5	7	5.08188	10.91	2	2	11.5664	32.12	4	4	2.00828	5.45	1	1	165	18.1008	9.51025
	EMLGTCNSIGCTVDGK	1	1	1	Q8I3T8	C6(Carbamidomethyl); C11(Carbamidomethyl)	1741.76	0	1.64e-06			High	3.57686			0
		Accession	Description	ΣCoverage	Σ# Proteins	Σ# Unique Peptides	Σ# Peptides	Σ# PSMs	Score A2	Coverage A2	# Peptides A2	# PSM A2	Score B2	Coverage B2	# Peptides B2	# PSM B2	Score C2	Coverage C2	# Peptides C2	# PSM C2	# AAs	MW [kDa]	calc. pI
		Q8I3T8	60S ribosomal protein L12, putative OS=Plasmodium falciparum (isolate 3D7) OX=36329 GN=PF3D7_0517000 PE=3 SV=2 - [Q8I3T8_PLAF7]	37.58	1	5	5	7	5.08188	10.91	2	2	11.5664	32.12	4	4	2.00828	5.45	1	1	165	18.1008	9.51025
	QVGGEVGASSVLSPK	1	1	1	Q8I3T8		1414.76	0	1.098e-05			High	3.15402			0
		Accession	Description	ΣCoverage	Σ# Proteins	Σ# Unique Peptides	Σ# Peptides	Σ# PSMs	Score A2	Coverage A2	# Peptides A2	# PSM A2	Score B2	Coverage B2	# Peptides B2	# PSM B2	Score C2	Coverage C2	# Peptides C2	# PSM C2	# AAs	MW [kDa]	calc. pI
		Q8I3T8	60S ribosomal protein L12, putative OS=Plasmodium falciparum (isolate 3D7) OX=36329 GN=PF3D7_0517000 PE=3 SV=2 - [Q8I3T8_PLAF7]	37.58	1	5	5	7	5.08188	10.91	2	2	11.5664	32.12	4	4	2.00828	5.45	1	1	165	18.1008	9.51025
	VEVVPTSAALILK	1	1	1	Q8I3T8		1339.82	0	3.743e-05			High	2.90783			0
		Accession	Description	ΣCoverage	Σ# Proteins	Σ# Unique Peptides	Σ# Peptides	Σ# PSMs	Score A2	Coverage A2	# Peptides A2	# PSM A2	Score B2	Coverage B2	# Peptides B2	# PSM B2	Score C2	Coverage C2	# Peptides C2	# PSM C2	# AAs	MW [kDa]	calc. pI
		Q8I3T8	60S ribosomal protein L12, putative OS=Plasmodium falciparum (isolate 3D7) OX=36329 GN=PF3D7_0517000 PE=3 SV=2 - [Q8I3T8_PLAF7]	37.58	1	5	5	7	5.08188	10.91	2	2	11.5664	32.12	4	4	2.00828	5.45	1	1	165	18.1008	9.51025
O77381	40S ribosomal protein S11, putative OS=Plasmodium falciparum (isolate 3D7) OX=36329 GN=PF3D7_0317600 PE=1 SV=2 - [O77381_PLAF7]	26.09	1	4	4	6	2.30362	9.32	1	1	12.0987	26.09	4	5		0			161	18.748	10.1694
	Sequence	# PSMs	# Proteins	# Protein Groups	Protein Group Accessions	Modifications	MH+ [Da]	q-Value	PEP	A2	XCorr A2	B2	XCorr B2	C2	XCorr C2	# Missed Cleavages
	EGDIVTVGQCRPLSK	3	1	1	O77381	C10(Carbamidomethyl)	1658.85	0	0.0009844	High	2.30362	High	3.41965			0
		Accession	Description	ΣCoverage	Σ# Proteins	Σ# Unique Peptides	Σ# Peptides	Σ# PSMs	Score A2	Coverage A2	# Peptides A2	# PSM A2	Score B2	Coverage B2	# Peptides B2	# PSM B2	Score C2	Coverage C2	# Peptides C2	# PSM C2	# AAs	MW [kDa]	calc. pI
		O77381	40S ribosomal protein S11, putative OS=Plasmodium falciparum (isolate 3D7) OX=36329 GN=PF3D7_0317600 PE=1 SV=2 - [O77381_PLAF7]	26.09	1	4	4	6	2.30362	9.32	1	1	12.0987	26.09	4	5		0			161	18.748	10.1694
	FNVLHVEK	1	1	1	O77381		985.55	0	0.09864			High	3.08881			0
		Accession	Description	ΣCoverage	Σ# Proteins	Σ# Unique Peptides	Σ# Peptides	Σ# PSMs	Score A2	Coverage A2	# Peptides A2	# PSM A2	Score B2	Coverage B2	# Peptides B2	# PSM B2	Score C2	Coverage C2	# Peptides C2	# PSM C2	# AAs	MW [kDa]	calc. pI
		O77381	40S ribosomal protein S11, putative OS=Plasmodium falciparum (isolate 3D7) OX=36329 GN=PF3D7_0317600 PE=1 SV=2 - [O77381_PLAF7]	26.09	1	4	4	6	2.30362	9.32	1	1	12.0987	26.09	4	5		0			161	18.748	10.1694
	VGLGFATPK	1	1	1	O77381		889.514	0	0.0006782			High	1.34328			0
		Accession	Description	ΣCoverage	Σ# Proteins	Σ# Unique Peptides	Σ# Peptides	Σ# PSMs	Score A2	Coverage A2	# Peptides A2	# PSM A2	Score B2	Coverage B2	# Peptides B2	# PSM B2	Score C2	Coverage C2	# Peptides C2	# PSM C2	# AAs	MW [kDa]	calc. pI
		O77381	40S ribosomal protein S11, putative OS=Plasmodium falciparum (isolate 3D7) OX=36329 GN=PF3D7_0317600 PE=1 SV=2 - [O77381_PLAF7]	26.09	1	4	4	6	2.30362	9.32	1	1	12.0987	26.09	4	5		0			161	18.748	10.1694
	QEGASFFNSK	1	1	1	O77381		1114.52	0.001	0.1771			High	2.7261			0
		Accession	Description	ΣCoverage	Σ# Proteins	Σ# Unique Peptides	Σ# Peptides	Σ# PSMs	Score A2	Coverage A2	# Peptides A2	# PSM A2	Score B2	Coverage B2	# Peptides B2	# PSM B2	Score C2	Coverage C2	# Peptides C2	# PSM C2	# AAs	MW [kDa]	calc. pI
		O77381	40S ribosomal protein S11, putative OS=Plasmodium falciparum (isolate 3D7) OX=36329 GN=PF3D7_0317600 PE=1 SV=2 - [O77381_PLAF7]	26.09	1	4	4	6	2.30362	9.32	1	1	12.0987	26.09	4	5		0			161	18.748	10.1694
Q8ILK3	60S ribosomal protein L21 OS=Plasmodium falciparum (isolate 3D7) OX=36329 GN=PF14_0240 PE=1 SV=1 - [Q8ILK3_PLAF7]	16.77	1	2	2	5	4.63623	10.56	1	1	10.0464	16.77	2	3	4.22976	10.56	1	1	161	18.7831	10.0229
	Sequence	# PSMs	# Proteins	# Protein Groups	Protein Group Accessions	Modifications	MH+ [Da]	q-Value	PEP	A2	XCorr A2	B2	XCorr B2	C2	XCorr C2	# Missed Cleavages
	LNYGDYVDIVCDSTQQK	3	1	1	Q8ILK3	C11(Carbamidomethyl)	2017.92	0	6.021e-06	High	4.63623	High	5.23193	High	4.22976	0
		Accession	Description	ΣCoverage	Σ# Proteins	Σ# Unique Peptides	Σ# Peptides	Σ# PSMs	Score A2	Coverage A2	# Peptides A2	# PSM A2	Score B2	Coverage B2	# Peptides B2	# PSM B2	Score C2	Coverage C2	# Peptides C2	# PSM C2	# AAs	MW [kDa]	calc. pI
		Q8ILK3	60S ribosomal protein L21 OS=Plasmodium falciparum (isolate 3D7) OX=36329 GN=PF14_0240 PE=1 SV=1 - [Q8ILK3_PLAF7]	16.77	1	2	2	5	4.63623	10.56	1	1	10.0464	16.77	2	3	4.22976	10.56	1	1	161	18.7831	10.0229
	GMPFNYYHGK	2	1	1	Q8ILK3		1213.55	0	0.002552			High	2.6622			0
		Accession	Description	ΣCoverage	Σ# Proteins	Σ# Unique Peptides	Σ# Peptides	Σ# PSMs	Score A2	Coverage A2	# Peptides A2	# PSM A2	Score B2	Coverage B2	# Peptides B2	# PSM B2	Score C2	Coverage C2	# Peptides C2	# PSM C2	# AAs	MW [kDa]	calc. pI
		Q8ILK3	60S ribosomal protein L21 OS=Plasmodium falciparum (isolate 3D7) OX=36329 GN=PF14_0240 PE=1 SV=1 - [Q8ILK3_PLAF7]	16.77	1	2	2	5	4.63623	10.56	1	1	10.0464	16.77	2	3	4.22976	10.56	1	1	161	18.7831	10.0229
Q8I3F3	Early transcribed membrane protein 5 OS=Plasmodium falciparum (isolate 3D7) OX=36329 GN=PF3D7_0532100 PE=4 SV=1 - [Q8I3F3_PLAF7]	7.18	1	1	1	3	6.07779	7.18	1	2	2.95963	7.18	1	1		0			181	19.0182	5.41455
	Sequence	# PSMs	# Proteins	# Protein Groups	Protein Group Accessions	Modifications	MH+ [Da]	q-Value	PEP	A2	XCorr A2	B2	XCorr B2	C2	XCorr C2	# Missed Cleavages
	NASLDKIDEELQK	3	1	1	Q8I3F3		1502.77	0	0.0001971	High	3.38331	High	2.95963			1
		Accession	Description	ΣCoverage	Σ# Proteins	Σ# Unique Peptides	Σ# Peptides	Σ# PSMs	Score A2	Coverage A2	# Peptides A2	# PSM A2	Score B2	Coverage B2	# Peptides B2	# PSM B2	Score C2	Coverage C2	# Peptides C2	# PSM C2	# AAs	MW [kDa]	calc. pI
		Q8I3F3	Early transcribed membrane protein 5 OS=Plasmodium falciparum (isolate 3D7) OX=36329 GN=PF3D7_0532100 PE=4 SV=1 - [Q8I3F3_PLAF7]	7.18	1	1	1	3	6.07779	7.18	1	2	2.95963	7.18	1	1		0			181	19.0182	5.41455
Q8IEM3	60S ribosomal protein L24, putative OS=Plasmodium falciparum (isolate 3D7) OX=36329 GN=PF3D7_1309100 PE=1 SV=1 - [Q8IEM3_PLAF7]	17.9	1	4	4	6	2.60673	6.79	1	1	9.20993	17.9	4	4	2.10508	4.94	1	1	162	19.2325	10.4331
	Sequence	# PSMs	# Proteins	# Protein Groups	Protein Group Accessions	Modifications	MH+ [Da]	q-Value	PEP	A2	XCorr A2	B2	XCorr B2	C2	XCorr C2	# Missed Cleavages
	AVCGLTVEDIR	2	1	1	Q8IEM3	C3(Carbamidomethyl)	1232.63	0	0.0001126	High	2.60673	High	2.41325			0
		Accession	Description	ΣCoverage	Σ# Proteins	Σ# Unique Peptides	Σ# Peptides	Σ# PSMs	Score A2	Coverage A2	# Peptides A2	# PSM A2	Score B2	Coverage B2	# Peptides B2	# PSM B2	Score C2	Coverage C2	# Peptides C2	# PSM C2	# AAs	MW [kDa]	calc. pI
		Q8IEM3	60S ribosomal protein L24, putative OS=Plasmodium falciparum (isolate 3D7) OX=36329 GN=PF3D7_1309100 PE=1 SV=1 - [Q8IEM3_PLAF7]	17.9	1	4	4	6	2.60673	6.79	1	1	9.20993	17.9	4	4	2.10508	4.94	1	1	162	19.2325	10.4331
	KAYVQSIEAK	1	1	1	Q8IEM3		1136.63	0	0.0009552			High	3.36885			1
		Accession	Description	ΣCoverage	Σ# Proteins	Σ# Unique Peptides	Σ# Peptides	Σ# PSMs	Score A2	Coverage A2	# Peptides A2	# PSM A2	Score B2	Coverage B2	# Peptides B2	# PSM B2	Score C2	Coverage C2	# Peptides C2	# PSM C2	# AAs	MW [kDa]	calc. pI
		Q8IEM3	60S ribosomal protein L24, putative OS=Plasmodium falciparum (isolate 3D7) OX=36329 GN=PF3D7_1309100 PE=1 SV=1 - [Q8IEM3_PLAF7]	17.9	1	4	4	6	2.60673	6.79	1	1	9.20993	17.9	4	4	2.10508	4.94	1	1	162	19.2325	10.4331
	AYVQSIEAK	1	1	1	Q8IEM3		1008.54	0	0.06069			High	1.82437			0
		Accession	Description	ΣCoverage	Σ# Proteins	Σ# Unique Peptides	Σ# Peptides	Σ# PSMs	Score A2	Coverage A2	# Peptides A2	# PSM A2	Score B2	Coverage B2	# Peptides B2	# PSM B2	Score C2	Coverage C2	# Peptides C2	# PSM C2	# AAs	MW [kDa]	calc. pI
		Q8IEM3	60S ribosomal protein L24, putative OS=Plasmodium falciparum (isolate 3D7) OX=36329 GN=PF3D7_1309100 PE=1 SV=1 - [Q8IEM3_PLAF7]	17.9	1	4	4	6	2.60673	6.79	1	1	9.20993	17.9	4	4	2.10508	4.94	1	1	162	19.2325	10.4331
	FASLALQK	2	1	1	Q8IEM3		877.517	0	0.01639			High	1.60347	High	2.10508	0
		Accession	Description	ΣCoverage	Σ# Proteins	Σ# Unique Peptides	Σ# Peptides	Σ# PSMs	Score A2	Coverage A2	# Peptides A2	# PSM A2	Score B2	Coverage B2	# Peptides B2	# PSM B2	Score C2	Coverage C2	# Peptides C2	# PSM C2	# AAs	MW [kDa]	calc. pI
		Q8IEM3	60S ribosomal protein L24, putative OS=Plasmodium falciparum (isolate 3D7) OX=36329 GN=PF3D7_1309100 PE=1 SV=1 - [Q8IEM3_PLAF7]	17.9	1	4	4	6	2.60673	6.79	1	1	9.20993	17.9	4	4	2.10508	4.94	1	1	162	19.2325	10.4331
Q8ILE8	60S ribosomal protein L14, putative OS=Plasmodium falciparum (isolate 3D7) OX=36329 GN=PF14_0296 PE=1 SV=1 - [Q8ILE8_PLAF7]	19.39	1	3	3	3		0			7.63395	19.39	3	3		0			165	19.2849	10.1841
	Sequence	# PSMs	# Proteins	# Protein Groups	Protein Group Accessions	Modifications	MH+ [Da]	q-Value	PEP	A2	XCorr A2	B2	XCorr B2	C2	XCorr C2	# Missed Cleavages
	VIVDGAFITGVPR	1	1	1	Q8ILE8		1343.76	0	0.002092			High	2.95158			0
		Accession	Description	ΣCoverage	Σ# Proteins	Σ# Unique Peptides	Σ# Peptides	Σ# PSMs	Score A2	Coverage A2	# Peptides A2	# PSM A2	Score B2	Coverage B2	# Peptides B2	# PSM B2	Score C2	Coverage C2	# Peptides C2	# PSM C2	# AAs	MW [kDa]	calc. pI
		Q8ILE8	60S ribosomal protein L14, putative OS=Plasmodium falciparum (isolate 3D7) OX=36329 GN=PF14_0296 PE=1 SV=1 - [Q8ILE8_PLAF7]	19.39	1	3	3	3		0			7.63395	19.39	3	3		0			165	19.2849	10.1841
	LCLIEYGPYAGK	1	1	1	Q8ILE8	C2(Carbamidomethyl)	1383.7	0	0.02586			High	2.86651			0
		Accession	Description	ΣCoverage	Σ# Proteins	Σ# Unique Peptides	Σ# Peptides	Σ# PSMs	Score A2	Coverage A2	# Peptides A2	# PSM A2	Score B2	Coverage B2	# Peptides B2	# PSM B2	Score C2	Coverage C2	# Peptides C2	# PSM C2	# AAs	MW [kDa]	calc. pI
		Q8ILE8	60S ribosomal protein L14, putative OS=Plasmodium falciparum (isolate 3D7) OX=36329 GN=PF14_0296 PE=1 SV=1 - [Q8ILE8_PLAF7]	19.39	1	3	3	3		0			7.63395	19.39	3	3		0			165	19.2849	10.1841
	FQVYFAK	1	1	1	Q8ILE8		902.478	0	0.04801			High	1.81587			0
		Accession	Description	ΣCoverage	Σ# Proteins	Σ# Unique Peptides	Σ# Peptides	Σ# PSMs	Score A2	Coverage A2	# Peptides A2	# PSM A2	Score B2	Coverage B2	# Peptides B2	# PSM B2	Score C2	Coverage C2	# Peptides C2	# PSM C2	# AAs	MW [kDa]	calc. pI
		Q8ILE8	60S ribosomal protein L14, putative OS=Plasmodium falciparum (isolate 3D7) OX=36329 GN=PF14_0296 PE=1 SV=1 - [Q8ILE8_PLAF7]	19.39	1	3	3	3		0			7.63395	19.39	3	3		0			165	19.2849	10.1841
Q8IFP2	40S ribosomal protein S19 OS=Plasmodium falciparum (isolate 3D7) OX=36329 GN=PF3D7_0422400 PE=1 SV=1 - [Q8IFP2_PLAF7]	43.53	1	7	7	10	3.93783	10	1	1	26.0241	43.53	7	8	1.98532	7.65	1	1	170	19.7096	10.1694
	Sequence	# PSMs	# Proteins	# Protein Groups	Protein Group Accessions	Modifications	MH+ [Da]	q-Value	PEP	A2	XCorr A2	B2	XCorr B2	C2	XCorr C2	# Missed Cleavages
	SILQQLENLGYVEQNPK	3	1	1	Q8IFP2		1973.03	0	1.291e-06	High	3.93783	High	4.43898			0
		Accession	Description	ΣCoverage	Σ# Proteins	Σ# Unique Peptides	Σ# Peptides	Σ# PSMs	Score A2	Coverage A2	# Peptides A2	# PSM A2	Score B2	Coverage B2	# Peptides B2	# PSM B2	Score C2	Coverage C2	# Peptides C2	# PSM C2	# AAs	MW [kDa]	calc. pI
		Q8IFP2	40S ribosomal protein S19 OS=Plasmodium falciparum (isolate 3D7) OX=36329 GN=PF3D7_0422400 PE=1 SV=1 - [Q8IFP2_PLAF7]	43.53	1	7	7	10	3.93783	10	1	1	26.0241	43.53	7	8	1.98532	7.65	1	1	170	19.7096	10.1694
	LYLHPDIGVGFLR	1	1	1	Q8IFP2		1499.83	0	6.726e-05			High	3.64217			0
		Accession	Description	ΣCoverage	Σ# Proteins	Σ# Unique Peptides	Σ# Peptides	Σ# PSMs	Score A2	Coverage A2	# Peptides A2	# PSM A2	Score B2	Coverage B2	# Peptides B2	# PSM B2	Score C2	Coverage C2	# Peptides C2	# PSM C2	# AAs	MW [kDa]	calc. pI
		Q8IFP2	40S ribosomal protein S19 OS=Plasmodium falciparum (isolate 3D7) OX=36329 GN=PF3D7_0422400 PE=1 SV=1 - [Q8IFP2_PLAF7]	43.53	1	7	7	10	3.93783	10	1	1	26.0241	43.53	7	8	1.98532	7.65	1	1	170	19.7096	10.1694
	RGVAPNHTSLASGK	1	1	1	Q8IFP2		1394.75	0	0.03954			High	3.63397			1
		Accession	Description	ΣCoverage	Σ# Proteins	Σ# Unique Peptides	Σ# Peptides	Σ# PSMs	Score A2	Coverage A2	# Peptides A2	# PSM A2	Score B2	Coverage B2	# Peptides B2	# PSM B2	Score C2	Coverage C2	# Peptides C2	# PSM C2	# AAs	MW [kDa]	calc. pI
		Q8IFP2	40S ribosomal protein S19 OS=Plasmodium falciparum (isolate 3D7) OX=36329 GN=PF3D7_0422400 PE=1 SV=1 - [Q8IFP2_PLAF7]	43.53	1	7	7	10	3.93783	10	1	1	26.0241	43.53	7	8	1.98532	7.65	1	1	170	19.7096	10.1694
	GVAPNHTSLASGK	2	1	1	Q8IFP2		1238.65	0	9.811e-05			High	3.01665	High	1.98532	0
		Accession	Description	ΣCoverage	Σ# Proteins	Σ# Unique Peptides	Σ# Peptides	Σ# PSMs	Score A2	Coverage A2	# Peptides A2	# PSM A2	Score B2	Coverage B2	# Peptides B2	# PSM B2	Score C2	Coverage C2	# Peptides C2	# PSM C2	# AAs	MW [kDa]	calc. pI
		Q8IFP2	40S ribosomal protein S19 OS=Plasmodium falciparum (isolate 3D7) OX=36329 GN=PF3D7_0422400 PE=1 SV=1 - [Q8IFP2_PLAF7]	43.53	1	7	7	10	3.93783	10	1	1	26.0241	43.53	7	8	1.98532	7.65	1	1	170	19.7096	10.1694
	LAPLNEDWYFIR	1	1	1	Q8IFP2		1536.78	0	9.962e-05			High	2.77668			0
		Accession	Description	ΣCoverage	Σ# Proteins	Σ# Unique Peptides	Σ# Peptides	Σ# PSMs	Score A2	Coverage A2	# Peptides A2	# PSM A2	Score B2	Coverage B2	# Peptides B2	# PSM B2	Score C2	Coverage C2	# Peptides C2	# PSM C2	# AAs	MW [kDa]	calc. pI
		Q8IFP2	40S ribosomal protein S19 OS=Plasmodium falciparum (isolate 3D7) OX=36329 GN=PF3D7_0422400 PE=1 SV=1 - [Q8IFP2_PLAF7]	43.53	1	7	7	10	3.93783	10	1	1	26.0241	43.53	7	8	1.98532	7.65	1	1	170	19.7096	10.1694
	DVDADLFIR	1	1	1	Q8IFP2		1063.54	0	0.004981			High	2.72295			0
		Accession	Description	ΣCoverage	Σ# Proteins	Σ# Unique Peptides	Σ# Peptides	Σ# PSMs	Score A2	Coverage A2	# Peptides A2	# PSM A2	Score B2	Coverage B2	# Peptides B2	# PSM B2	Score C2	Coverage C2	# Peptides C2	# PSM C2	# AAs	MW [kDa]	calc. pI
		Q8IFP2	40S ribosomal protein S19 OS=Plasmodium falciparum (isolate 3D7) OX=36329 GN=PF3D7_0422400 PE=1 SV=1 - [Q8IFP2_PLAF7]	43.53	1	7	7	10	3.93783	10	1	1	26.0241	43.53	7	8	1.98532	7.65	1	1	170	19.7096	10.1694
	LLEPVPFVK	1	1	1	Q8IFP2		1041.64	0	0.00156			High	2.32012			0
		Accession	Description	ΣCoverage	Σ# Proteins	Σ# Unique Peptides	Σ# Peptides	Σ# PSMs	Score A2	Coverage A2	# Peptides A2	# PSM A2	Score B2	Coverage B2	# Peptides B2	# PSM B2	Score C2	Coverage C2	# Peptides C2	# PSM C2	# AAs	MW [kDa]	calc. pI
		Q8IFP2	40S ribosomal protein S19 OS=Plasmodium falciparum (isolate 3D7) OX=36329 GN=PF3D7_0422400 PE=1 SV=1 - [Q8IFP2_PLAF7]	43.53	1	7	7	10	3.93783	10	1	1	26.0241	43.53	7	8	1.98532	7.65	1	1	170	19.7096	10.1694
Q8IBQ6	60S ribosomal protein L11a, putative OS=Plasmodium falciparum (isolate 3D7) OX=36329 GN=PF3D7_0719600 PE=1 SV=1 - [Q8IBQ6_PLAF7]	20.81	4	4	4	4		0			8.90269	20.81	4	4		0			173	20.2148	10.0962
	Sequence	# PSMs	# Proteins	# Protein Groups	Protein Group Accessions	Modifications	MH+ [Da]	q-Value	PEP	A2	XCorr A2	B2	XCorr B2	C2	XCorr C2	# Missed Cleavages
	VLEQLTEQKPIFGK	1	1	1	Q8IBQ6		1629.91	0	0.0005223			High	2.82319			0
		Accession	Description	ΣCoverage	Σ# Proteins	Σ# Unique Peptides	Σ# Peptides	Σ# PSMs	Score A2	Coverage A2	# Peptides A2	# PSM A2	Score B2	Coverage B2	# Peptides B2	# PSM B2	Score C2	Coverage C2	# Peptides C2	# PSM C2	# AAs	MW [kDa]	calc. pI
		Q8IBQ6	60S ribosomal protein L11a, putative OS=Plasmodium falciparum (isolate 3D7) OX=36329 GN=PF3D7_0719600 PE=1 SV=1 - [Q8IBQ6_PLAF7]	20.81	4	4	4	4		0			8.90269	20.81	4	4		0			173	20.2148	10.0962
	ISCFVTVR	1	1	1	Q8IBQ6	C3(Carbamidomethyl)	981.522	0	0.02584			High	2.35055			0
		Accession	Description	ΣCoverage	Σ# Proteins	Σ# Unique Peptides	Σ# Peptides	Σ# PSMs	Score A2	Coverage A2	# Peptides A2	# PSM A2	Score B2	Coverage B2	# Peptides B2	# PSM B2	Score C2	Coverage C2	# Peptides C2	# PSM C2	# AAs	MW [kDa]	calc. pI
		Q8IBQ6	60S ribosomal protein L11a, putative OS=Plasmodium falciparum (isolate 3D7) OX=36329 GN=PF3D7_0719600 PE=1 SV=1 - [Q8IBQ6_PLAF7]	20.81	4	4	4	4		0			8.90269	20.81	4	4		0			173	20.2148	10.0962
	ALEILEK	1	4	1	Q8IBQ6		815.488	0	0.0791			High	1.7199			0
		Accession	Description	ΣCoverage	Σ# Proteins	Σ# Unique Peptides	Σ# Peptides	Σ# PSMs	Score A2	Coverage A2	# Peptides A2	# PSM A2	Score B2	Coverage B2	# Peptides B2	# PSM B2	Score C2	Coverage C2	# Peptides C2	# PSM C2	# AAs	MW [kDa]	calc. pI
		Q8IBQ6	60S ribosomal protein L11a, putative OS=Plasmodium falciparum (isolate 3D7) OX=36329 GN=PF3D7_0719600 PE=1 SV=1 - [Q8IBQ6_PLAF7]	20.81	4	4	4	4		0			8.90269	20.81	4	4		0			173	20.2148	10.0962
	FDGILLK	1	1	1	Q8IBQ6		805.481	0.001	0.1193			High	2.00905			0
		Accession	Description	ΣCoverage	Σ# Proteins	Σ# Unique Peptides	Σ# Peptides	Σ# PSMs	Score A2	Coverage A2	# Peptides A2	# PSM A2	Score B2	Coverage B2	# Peptides B2	# PSM B2	Score C2	Coverage C2	# Peptides C2	# PSM C2	# AAs	MW [kDa]	calc. pI
		Q8IBQ6	60S ribosomal protein L11a, putative OS=Plasmodium falciparum (isolate 3D7) OX=36329 GN=PF3D7_0719600 PE=1 SV=1 - [Q8IBQ6_PLAF7]	20.81	4	4	4	4		0			8.90269	20.81	4	4		0			173	20.2148	10.0962
C6KTB1	Protein DJ-1 OS=Plasmodium falciparum (isolate 3D7) OX=36329 GN=PF3D7_0627500 PE=4 SV=1 - [C6KTB1_PLAF7]	21.16	1	3	3	3					6.50056	21.16	3	3					189	20.2796	7.38623
	Sequence	# PSMs	# Proteins	# Protein Groups	Protein Group Accessions	Modifications	MH+ [Da]	q-Value	PEP	A2	XCorr A2	B2	XCorr B2	C2	XCorr C2	# Missed Cleavages
	NVVLADTTISK	1	1	1	C6KTB1		1160.65	0	0.002105			High	2.59887			0
		Accession	Description	ΣCoverage	Σ# Proteins	Σ# Unique Peptides	Σ# Peptides	Σ# PSMs	Score A2	Coverage A2	# Peptides A2	# PSM A2	Score B2	Coverage B2	# Peptides B2	# PSM B2	Score C2	Coverage C2	# Peptides C2	# PSM C2	# AAs	MW [kDa]	calc. pI
		C6KTB1	Protein DJ-1 OS=Plasmodium falciparum (isolate 3D7) OX=36329 GN=PF3D7_0627500 PE=4 SV=1 - [C6KTB1_PLAF7]	21.16	1	3	3	3					6.50056	21.16	3	3					189	20.2796	7.38623
	AGVHVTTASVEK	1	1	1	C6KTB1		1198.64	0	0.02444			High	2.08954			0
		Accession	Description	ΣCoverage	Σ# Proteins	Σ# Unique Peptides	Σ# Peptides	Σ# PSMs	Score A2	Coverage A2	# Peptides A2	# PSM A2	Score B2	Coverage B2	# Peptides B2	# PSM B2	Score C2	Coverage C2	# Peptides C2	# PSM C2	# AAs	MW [kDa]	calc. pI
		C6KTB1	Protein DJ-1 OS=Plasmodium falciparum (isolate 3D7) OX=36329 GN=PF3D7_0627500 PE=4 SV=1 - [C6KTB1_PLAF7]	21.16	1	3	3	3					6.50056	21.16	3	3					189	20.2796	7.38623
	NCITSVGPGSAVEFGLK	1	1	1	C6KTB1	C2(Carbamidomethyl)	1735.86	0.006	0.2681			High	1.81215			0
		Accession	Description	ΣCoverage	Σ# Proteins	Σ# Unique Peptides	Σ# Peptides	Σ# PSMs	Score A2	Coverage A2	# Peptides A2	# PSM A2	Score B2	Coverage B2	# Peptides B2	# PSM B2	Score C2	Coverage C2	# Peptides C2	# PSM C2	# AAs	MW [kDa]	calc. pI
		C6KTB1	Protein DJ-1 OS=Plasmodium falciparum (isolate 3D7) OX=36329 GN=PF3D7_0627500 PE=4 SV=1 - [C6KTB1_PLAF7]	21.16	1	3	3	3					6.50056	21.16	3	3					189	20.2796	7.38623
Q7KQL3	ADP-ribosylation factor 1 OS=Plasmodium falciparum (isolate 3D7) OX=36329 GN=ARF1 PE=1 SV=1 - [ARF1_PLAF7]	14.36	1	2	2	2	2.37586	6.08	1	1	3.29496	8.29	1	1		0			181	20.8988	6.21436
	Sequence	# PSMs	# Proteins	# Protein Groups	Protein Group Accessions	Modifications	MH+ [Da]	q-Value	PEP	A2	XCorr A2	B2	XCorr B2	C2	XCorr C2	# Missed Cleavages
	QDLPNAMSAAEVTEK	1	1	1	Q7KQL3		1603.77	0	0.0001727			High	3.29496			0
		Accession	Description	ΣCoverage	Σ# Proteins	Σ# Unique Peptides	Σ# Peptides	Σ# PSMs	Score A2	Coverage A2	# Peptides A2	# PSM A2	Score B2	Coverage B2	# Peptides B2	# PSM B2	Score C2	Coverage C2	# Peptides C2	# PSM C2	# AAs	MW [kDa]	calc. pI
		Q7KQL3	ADP-ribosylation factor 1 OS=Plasmodium falciparum (isolate 3D7) OX=36329 GN=ARF1 PE=1 SV=1 - [ARF1_PLAF7]	14.36	1	2	2	2	2.37586	6.08	1	1	3.29496	8.29	1	1		0			181	20.8988	6.21436
	ILMVGLDAAGK	1	1	1	Q7KQL3		1087.61	0.006	0.1472	High	2.37586					0
		Accession	Description	ΣCoverage	Σ# Proteins	Σ# Unique Peptides	Σ# Peptides	Σ# PSMs	Score A2	Coverage A2	# Peptides A2	# PSM A2	Score B2	Coverage B2	# Peptides B2	# PSM B2	Score C2	Coverage C2	# Peptides C2	# PSM C2	# AAs	MW [kDa]	calc. pI
		Q7KQL3	ADP-ribosylation factor 1 OS=Plasmodium falciparum (isolate 3D7) OX=36329 GN=ARF1 PE=1 SV=1 - [ARF1_PLAF7]	14.36	1	2	2	2	2.37586	6.08	1	1	3.29496	8.29	1	1		0			181	20.8988	6.21436
C0H5G3	60S ribosomal protein L18-2, putative OS=Plasmodium falciparum (isolate 3D7) OX=36329 GN=PF3D7_1341300 PE=1 SV=1 - [C0H5G3_PLAF7]	12.83	1	2	2	4	4.33784	9.09	1	1	6.98625	12.83	2	2	4.82557	9.09	1	1	187	21.4401	11.1362
	Sequence	# PSMs	# Proteins	# Protein Groups	Protein Group Accessions	Modifications	MH+ [Da]	q-Value	PEP	A2	XCorr A2	B2	XCorr B2	C2	XCorr C2	# Missed Cleavages
	IEDAGGECLTFDQLALK	3	1	1	C0H5G3	C8(Carbamidomethyl)	1879.91	0	2.375e-07	High	4.33784	High	5.1559	High	4.82557	0
		Accession	Description	ΣCoverage	Σ# Proteins	Σ# Unique Peptides	Σ# Peptides	Σ# PSMs	Score A2	Coverage A2	# Peptides A2	# PSM A2	Score B2	Coverage B2	# Peptides B2	# PSM B2	Score C2	Coverage C2	# Peptides C2	# PSM C2	# AAs	MW [kDa]	calc. pI
		C0H5G3	60S ribosomal protein L18-2, putative OS=Plasmodium falciparum (isolate 3D7) OX=36329 GN=PF3D7_1341300 PE=1 SV=1 - [C0H5G3_PLAF7]	12.83	1	2	2	4	4.33784	9.09	1	1	6.98625	12.83	2	2	4.82557	9.09	1	1	187	21.4401	11.1362
	LYNFLAR	1	1	1	C0H5G3		896.499	0	0.01926			High	1.83034			0
		Accession	Description	ΣCoverage	Σ# Proteins	Σ# Unique Peptides	Σ# Peptides	Σ# PSMs	Score A2	Coverage A2	# Peptides A2	# PSM A2	Score B2	Coverage B2	# Peptides B2	# PSM B2	Score C2	Coverage C2	# Peptides C2	# PSM C2	# AAs	MW [kDa]	calc. pI
		C0H5G3	60S ribosomal protein L18-2, putative OS=Plasmodium falciparum (isolate 3D7) OX=36329 GN=PF3D7_1341300 PE=1 SV=1 - [C0H5G3_PLAF7]	12.83	1	2	2	4	4.33784	9.09	1	1	6.98625	12.83	2	2	4.82557	9.09	1	1	187	21.4401	11.1362
C6KSY6	60S ribosomal protein L19 OS=Plasmodium falciparum (isolate 3D7) OX=36329 GN=PF3D7_0614500 PE=1 SV=1 - [C6KSY6_PLAF7]	8.24	1	2	2	2		0			0	8.24	2	2		0			182	21.5665	11.312
	Sequence	# PSMs	# Proteins	# Protein Groups	Protein Group Accessions	Modifications	MH+ [Da]	q-Value	PEP	A2	XCorr A2	B2	XCorr B2	C2	XCorr C2	# Missed Cleavages
	AIADQLEAK	1	1	1	C6KSY6		958.522	0	0.03161			High	1.39639			0
		Accession	Description	ΣCoverage	Σ# Proteins	Σ# Unique Peptides	Σ# Peptides	Σ# PSMs	Score A2	Coverage A2	# Peptides A2	# PSM A2	Score B2	Coverage B2	# Peptides B2	# PSM B2	Score C2	Coverage C2	# Peptides C2	# PSM C2	# AAs	MW [kDa]	calc. pI
		C6KSY6	60S ribosomal protein L19 OS=Plasmodium falciparum (isolate 3D7) OX=36329 GN=PF3D7_0614500 PE=1 SV=1 - [C6KSY6_PLAF7]	8.24	1	2	2	2		0			0	8.24	2	2		0			182	21.5665	11.312
	TLWIKR	1	1	1	C6KSY6		816.51	0.001	0.1246			High	1.43391			1
		Accession	Description	ΣCoverage	Σ# Proteins	Σ# Unique Peptides	Σ# Peptides	Σ# PSMs	Score A2	Coverage A2	# Peptides A2	# PSM A2	Score B2	Coverage B2	# Peptides B2	# PSM B2	Score C2	Coverage C2	# Peptides C2	# PSM C2	# AAs	MW [kDa]	calc. pI
		C6KSY6	60S ribosomal protein L19 OS=Plasmodium falciparum (isolate 3D7) OX=36329 GN=PF3D7_0614500 PE=1 SV=1 - [C6KSY6_PLAF7]	8.24	1	2	2	2		0			0	8.24	2	2		0			182	21.5665	11.312
Q8IE85	60S ribosomal protein L6, putative OS=Plasmodium falciparum (isolate 3D7) OX=36329 GN=PF3D7_1323100 PE=1 SV=1 - [Q8IE85_PLAF7]	12.11	1	2	2	2		0			5.02104	12.11	2	2		0			190	21.5878	9.86182
	Sequence	# PSMs	# Proteins	# Protein Groups	Protein Group Accessions	Modifications	MH+ [Da]	q-Value	PEP	A2	XCorr A2	B2	XCorr B2	C2	XCorr C2	# Missed Cleavages
	VVMWFGVPDSLACIR	1	1	1	Q8IE85	C13(Carbamidomethyl)	1749.88	0	0.0001418			High	3.22064			0
		Accession	Description	ΣCoverage	Σ# Proteins	Σ# Unique Peptides	Σ# Peptides	Σ# PSMs	Score A2	Coverage A2	# Peptides A2	# PSM A2	Score B2	Coverage B2	# Peptides B2	# PSM B2	Score C2	Coverage C2	# Peptides C2	# PSM C2	# AAs	MW [kDa]	calc. pI
		Q8IE85	60S ribosomal protein L6, putative OS=Plasmodium falciparum (isolate 3D7) OX=36329 GN=PF3D7_1323100 PE=1 SV=1 - [Q8IE85_PLAF7]	12.11	1	2	2	2		0			5.02104	12.11	2	2		0			190	21.5878	9.86182
	VLIPEGVK	1	1	1	Q8IE85		854.534	0	0.005103			High	1.80041			0
		Accession	Description	ΣCoverage	Σ# Proteins	Σ# Unique Peptides	Σ# Peptides	Σ# PSMs	Score A2	Coverage A2	# Peptides A2	# PSM A2	Score B2	Coverage B2	# Peptides B2	# PSM B2	Score C2	Coverage C2	# Peptides C2	# PSM C2	# AAs	MW [kDa]	calc. pI
		Q8IE85	60S ribosomal protein L6, putative OS=Plasmodium falciparum (isolate 3D7) OX=36329 GN=PF3D7_1323100 PE=1 SV=1 - [Q8IE85_PLAF7]	12.11	1	2	2	2		0			5.02104	12.11	2	2		0			190	21.5878	9.86182
Q8IDS6	60S ribosomal protein L18a OS=Plasmodium falciparum (isolate 3D7) OX=36329 GN=PF3D7_1341200 PE=1 SV=1 - [Q8IDS6_PLAF7]	25	1	4	4	6	5.94621	14.67	2	2	12.1065	25	4	4		0			184	21.7327	10.6235
	Sequence	# PSMs	# Proteins	# Protein Groups	Protein Group Accessions	Modifications	MH+ [Da]	q-Value	PEP	A2	XCorr A2	B2	XCorr B2	C2	XCorr C2	# Missed Cleavages
	IDNSLNTNIHQYHIVGR	2	1	1	Q8IDS6		1994.02	0	5.941e-07	High	3.40764	High	3.96096			0
		Accession	Description	ΣCoverage	Σ# Proteins	Σ# Unique Peptides	Σ# Peptides	Σ# PSMs	Score A2	Coverage A2	# Peptides A2	# PSM A2	Score B2	Coverage B2	# Peptides B2	# PSM B2	Score C2	Coverage C2	# Peptides C2	# PSM C2	# AAs	MW [kDa]	calc. pI
		Q8IDS6	60S ribosomal protein L18a OS=Plasmodium falciparum (isolate 3D7) OX=36329 GN=PF3D7_1341200 PE=1 SV=1 - [Q8IDS6_PLAF7]	25	1	4	4	6	5.94621	14.67	2	2	12.1065	25	4	4		0			184	21.7327	10.6235
	ISEISSSLVR	2	1	1	Q8IDS6		1090.61	0	0.002227	High	2.53857	High	2.91148			0
		Accession	Description	ΣCoverage	Σ# Proteins	Σ# Unique Peptides	Σ# Peptides	Σ# PSMs	Score A2	Coverage A2	# Peptides A2	# PSM A2	Score B2	Coverage B2	# Peptides B2	# PSM B2	Score C2	Coverage C2	# Peptides C2	# PSM C2	# AAs	MW [kDa]	calc. pI
		Q8IDS6	60S ribosomal protein L18a OS=Plasmodium falciparum (isolate 3D7) OX=36329 GN=PF3D7_1341200 PE=1 SV=1 - [Q8IDS6_PLAF7]	25	1	4	4	6	5.94621	14.67	2	2	12.1065	25	4	4		0			184	21.7327	10.6235
	SNGELLACEQIK	1	1	1	Q8IDS6	C8(Carbamidomethyl)	1361.68	0	0.001015			High	3.46482			0
		Accession	Description	ΣCoverage	Σ# Proteins	Σ# Unique Peptides	Σ# Peptides	Σ# PSMs	Score A2	Coverage A2	# Peptides A2	# PSM A2	Score B2	Coverage B2	# Peptides B2	# PSM B2	Score C2	Coverage C2	# Peptides C2	# PSM C2	# AAs	MW [kDa]	calc. pI
		Q8IDS6	60S ribosomal protein L18a OS=Plasmodium falciparum (isolate 3D7) OX=36329 GN=PF3D7_1341200 PE=1 SV=1 - [Q8IDS6_PLAF7]	25	1	4	4	6	5.94621	14.67	2	2	12.1065	25	4	4		0			184	21.7327	10.6235
	NYGVLLR	1	1	1	Q8IDS6		834.484	0.003	0.1974			High	1.76927			0
		Accession	Description	ΣCoverage	Σ# Proteins	Σ# Unique Peptides	Σ# Peptides	Σ# PSMs	Score A2	Coverage A2	# Peptides A2	# PSM A2	Score B2	Coverage B2	# Peptides B2	# PSM B2	Score C2	Coverage C2	# Peptides C2	# PSM C2	# AAs	MW [kDa]	calc. pI
		Q8IDS6	60S ribosomal protein L18a OS=Plasmodium falciparum (isolate 3D7) OX=36329 GN=PF3D7_1341200 PE=1 SV=1 - [Q8IDS6_PLAF7]	25	1	4	4	6	5.94621	14.67	2	2	12.1065	25	4	4		0			184	21.7327	10.6235
Q8IBN5	40S ribosomal protein S5, putative OS=Plasmodium falciparum (isolate 3D7) OX=36329 GN=PF3D7_0721600 PE=1 SV=1 - [Q8IBN5_PLAF7]	34.36	1	5	5	8	2.73463	5.64	1	1	16.7163	34.36	5	5	4.80454	10.77	2	2	195	21.8495	9.61279
	Sequence	# PSMs	# Proteins	# Protein Groups	Protein Group Accessions	Modifications	MH+ [Da]	q-Value	PEP	A2	XCorr A2	B2	XCorr B2	C2	XCorr C2	# Missed Cleavages
	ACVYTPHTAGR	3	1	1	Q8IBN5	C2(Carbamidomethyl)	1232.58	0	0.0001317	High	2.73463	High	3.18685	High	2.84052	0
		Accession	Description	ΣCoverage	Σ# Proteins	Σ# Unique Peptides	Σ# Peptides	Σ# PSMs	Score A2	Coverage A2	# Peptides A2	# PSM A2	Score B2	Coverage B2	# Peptides B2	# PSM B2	Score C2	Coverage C2	# Peptides C2	# PSM C2	# AAs	MW [kDa]	calc. pI
		Q8IBN5	40S ribosomal protein S5, putative OS=Plasmodium falciparum (isolate 3D7) OX=36329 GN=PF3D7_0721600 PE=1 SV=1 - [Q8IBN5_PLAF7]	34.36	1	5	5	8	2.73463	5.64	1	1	16.7163	34.36	5	5	4.80454	10.77	2	2	195	21.8495	9.61279
	SISECLAEEIINCANESSSSYAIK	1	1	1	Q8IBN5	C5(Carbamidomethyl); C13(Carbamidomethyl)	2675.22	0	8.267e-05			High	4.21086			0
		Accession	Description	ΣCoverage	Σ# Proteins	Σ# Unique Peptides	Σ# Peptides	Σ# PSMs	Score A2	Coverage A2	# Peptides A2	# PSM A2	Score B2	Coverage B2	# Peptides B2	# PSM B2	Score C2	Coverage C2	# Peptides C2	# PSM C2	# AAs	MW [kDa]	calc. pI
		Q8IBN5	40S ribosomal protein S5, putative OS=Plasmodium falciparum (isolate 3D7) OX=36329 GN=PF3D7_0721600 PE=1 SV=1 - [Q8IBN5_PLAF7]	34.36	1	5	5	8	2.73463	5.64	1	1	16.7163	34.36	5	5	4.80454	10.77	2	2	195	21.8495	9.61279
	VNQAIYLICTGAR	1	1	1	Q8IBN5	C9(Carbamidomethyl)	1478.79	0	0.0004125			High	3.8026			0
		Accession	Description	ΣCoverage	Σ# Proteins	Σ# Unique Peptides	Σ# Peptides	Σ# PSMs	Score A2	Coverage A2	# Peptides A2	# PSM A2	Score B2	Coverage B2	# Peptides B2	# PSM B2	Score C2	Coverage C2	# Peptides C2	# PSM C2	# AAs	MW [kDa]	calc. pI
		Q8IBN5	40S ribosomal protein S5, putative OS=Plasmodium falciparum (isolate 3D7) OX=36329 GN=PF3D7_0721600 PE=1 SV=1 - [Q8IBN5_PLAF7]	34.36	1	5	5	8	2.73463	5.64	1	1	16.7163	34.36	5	5	4.80454	10.77	2	2	195	21.8495	9.61279
	LVNSMMMHGR	2	1	1	Q8IBN5		1175.55	0	0.001419			High	2.73736	High	1.96401	0
		Accession	Description	ΣCoverage	Σ# Proteins	Σ# Unique Peptides	Σ# Peptides	Σ# PSMs	Score A2	Coverage A2	# Peptides A2	# PSM A2	Score B2	Coverage B2	# Peptides B2	# PSM B2	Score C2	Coverage C2	# Peptides C2	# PSM C2	# AAs	MW [kDa]	calc. pI
		Q8IBN5	40S ribosomal protein S5, putative OS=Plasmodium falciparum (isolate 3D7) OX=36329 GN=PF3D7_0721600 PE=1 SV=1 - [Q8IBN5_PLAF7]	34.36	1	5	5	8	2.73463	5.64	1	1	16.7163	34.36	5	5	4.80454	10.77	2	2	195	21.8495	9.61279
	QAVDVSPLR	1	1	1	Q8IBN5		984.55	0.001	0.1107			High	2.77863			0
		Accession	Description	ΣCoverage	Σ# Proteins	Σ# Unique Peptides	Σ# Peptides	Σ# PSMs	Score A2	Coverage A2	# Peptides A2	# PSM A2	Score B2	Coverage B2	# Peptides B2	# PSM B2	Score C2	Coverage C2	# Peptides C2	# PSM C2	# AAs	MW [kDa]	calc. pI
		Q8IBN5	40S ribosomal protein S5, putative OS=Plasmodium falciparum (isolate 3D7) OX=36329 GN=PF3D7_0721600 PE=1 SV=1 - [Q8IBN5_PLAF7]	34.36	1	5	5	8	2.73463	5.64	1	1	16.7163	34.36	5	5	4.80454	10.77	2	2	195	21.8495	9.61279
Q8IE82	60S ribosomal protein L23 OS=Plasmodium falciparum (isolate 3D7) OX=36329 GN=PF3D7_1323400 PE=1 SV=1 - [Q8IE82_PLAF7]	6.84	1	1	1	2		0			6.5067	6.84	1	2		0			190	22.0785	10.2573
	Sequence	# PSMs	# Proteins	# Protein Groups	Protein Group Accessions	Modifications	MH+ [Da]	q-Value	PEP	A2	XCorr A2	B2	XCorr B2	C2	XCorr C2	# Missed Cleavages
	LSGEHDALEVANK	2	1	1	Q8IE82		1382.69	0	0.02316			High	3.44701			0
		Accession	Description	ΣCoverage	Σ# Proteins	Σ# Unique Peptides	Σ# Peptides	Σ# PSMs	Score A2	Coverage A2	# Peptides A2	# PSM A2	Score B2	Coverage B2	# Peptides B2	# PSM B2	Score C2	Coverage C2	# Peptides C2	# PSM C2	# AAs	MW [kDa]	calc. pI
		Q8IE82	60S ribosomal protein L23 OS=Plasmodium falciparum (isolate 3D7) OX=36329 GN=PF3D7_1323400 PE=1 SV=1 - [Q8IE82_PLAF7]	6.84	1	1	1	2		0			6.5067	6.84	1	2		0			190	22.0785	10.2573
Q8I3R0	40S ribosomal protein S9, putative OS=Plasmodium falciparum (isolate 3D7) OX=36329 GN=PF3D7_0520000 PE=1 SV=1 - [Q8I3R0_PLAF7]	13.23	1	3	3	6	4.26313	8.99	2	2	6.24006	13.23	3	3	1.98895	4.23	1	1	189	22.1093	10.4478
	Sequence	# PSMs	# Proteins	# Protein Groups	Protein Group Accessions	Modifications	MH+ [Da]	q-Value	PEP	A2	XCorr A2	B2	XCorr B2	C2	XCorr C2	# Missed Cleavages
	IFQGEALLR	2	1	1	Q8I3R0		1046.6	0	0.002428	High	2.28095	High	2.18941			0
		Accession	Description	ΣCoverage	Σ# Proteins	Σ# Unique Peptides	Σ# Peptides	Σ# PSMs	Score A2	Coverage A2	# Peptides A2	# PSM A2	Score B2	Coverage B2	# Peptides B2	# PSM B2	Score C2	Coverage C2	# Peptides C2	# PSM C2	# AAs	MW [kDa]	calc. pI
		Q8I3R0	40S ribosomal protein S9, putative OS=Plasmodium falciparum (isolate 3D7) OX=36329 GN=PF3D7_0520000 PE=1 SV=1 - [Q8I3R0_PLAF7]	13.23	1	3	3	6	4.26313	8.99	2	2	6.24006	13.23	3	3	1.98895	4.23	1	1	189	22.1093	10.4478
	YLLTLDEK	2	1	1	Q8I3R0		994.545	0	0.02563	High	1.98218	High	2.22079			0
		Accession	Description	ΣCoverage	Σ# Proteins	Σ# Unique Peptides	Σ# Peptides	Σ# PSMs	Score A2	Coverage A2	# Peptides A2	# PSM A2	Score B2	Coverage B2	# Peptides B2	# PSM B2	Score C2	Coverage C2	# Peptides C2	# PSM C2	# AAs	MW [kDa]	calc. pI
		Q8I3R0	40S ribosomal protein S9, putative OS=Plasmodium falciparum (isolate 3D7) OX=36329 GN=PF3D7_0520000 PE=1 SV=1 - [Q8I3R0_PLAF7]	13.23	1	3	3	6	4.26313	8.99	2	2	6.24006	13.23	3	3	1.98895	4.23	1	1	189	22.1093	10.4478
	LIGEYGLK	2	1	1	Q8I3R0		892.515	0	0.006584			High	1.82987	High	1.98895	0
		Accession	Description	ΣCoverage	Σ# Proteins	Σ# Unique Peptides	Σ# Peptides	Σ# PSMs	Score A2	Coverage A2	# Peptides A2	# PSM A2	Score B2	Coverage B2	# Peptides B2	# PSM B2	Score C2	Coverage C2	# Peptides C2	# PSM C2	# AAs	MW [kDa]	calc. pI
		Q8I3R0	40S ribosomal protein S9, putative OS=Plasmodium falciparum (isolate 3D7) OX=36329 GN=PF3D7_0520000 PE=1 SV=1 - [Q8I3R0_PLAF7]	13.23	1	3	3	6	4.26313	8.99	2	2	6.24006	13.23	3	3	1.98895	4.23	1	1	189	22.1093	10.4478
Q8IET7	40S ribosomal protein S7 OS=Plasmodium falciparum (isolate 3D7) OX=36329 GN=PF3D7_1302800 PE=1 SV=1 - [Q8IET7_PLAF7]	18.56	1	4	4	5	2.54464	5.67	1	1	8.81282	18.56	4	4		0			194	22.4666	9.80322
	Sequence	# PSMs	# Proteins	# Protein Groups	Protein Group Accessions	Modifications	MH+ [Da]	q-Value	PEP	A2	XCorr A2	B2	XCorr B2	C2	XCorr C2	# Missed Cleavages
	LLSCDLIEVEK	2	1	1	Q8IET7	C4(Carbamidomethyl)	1318.69	0	0.000386	High	2.54464	High	3.03212			0
		Accession	Description	ΣCoverage	Σ# Proteins	Σ# Unique Peptides	Σ# Peptides	Σ# PSMs	Score A2	Coverage A2	# Peptides A2	# PSM A2	Score B2	Coverage B2	# Peptides B2	# PSM B2	Score C2	Coverage C2	# Peptides C2	# PSM C2	# AAs	MW [kDa]	calc. pI
		Q8IET7	40S ribosomal protein S7 OS=Plasmodium falciparum (isolate 3D7) OX=36329 GN=PF3D7_1302800 PE=1 SV=1 - [Q8IET7_PLAF7]	18.56	1	4	4	5	2.54464	5.67	1	1	8.81282	18.56	4	4		0			194	22.4666	9.80322
	TILIYIPYK	1	1	1	Q8IET7		1123.68	0	0.04206			High	2.24096			0
		Accession	Description	ΣCoverage	Σ# Proteins	Σ# Unique Peptides	Σ# Peptides	Σ# PSMs	Score A2	Coverage A2	# Peptides A2	# PSM A2	Score B2	Coverage B2	# Peptides B2	# PSM B2	Score C2	Coverage C2	# Peptides C2	# PSM C2	# AAs	MW [kDa]	calc. pI
		Q8IET7	40S ribosomal protein S7 OS=Plasmodium falciparum (isolate 3D7) OX=36329 GN=PF3D7_1302800 PE=1 SV=1 - [Q8IET7_PLAF7]	18.56	1	4	4	5	2.54464	5.67	1	1	8.81282	18.56	4	4		0			194	22.4666	9.80322
	IYTTYVR	1	1	1	Q8IET7		915.492	0	0.03275			High	1.90466			0
		Accession	Description	ΣCoverage	Σ# Proteins	Σ# Unique Peptides	Σ# Peptides	Σ# PSMs	Score A2	Coverage A2	# Peptides A2	# PSM A2	Score B2	Coverage B2	# Peptides B2	# PSM B2	Score C2	Coverage C2	# Peptides C2	# PSM C2	# AAs	MW [kDa]	calc. pI
		Q8IET7	40S ribosomal protein S7 OS=Plasmodium falciparum (isolate 3D7) OX=36329 GN=PF3D7_1302800 PE=1 SV=1 - [Q8IET7_PLAF7]	18.56	1	4	4	5	2.54464	5.67	1	1	8.81282	18.56	4	4		0			194	22.4666	9.80322
	LISFAAVYK	1	1	1	Q8IET7		1011.58	0	0.004055			High	1.63507			0
		Accession	Description	ΣCoverage	Σ# Proteins	Σ# Unique Peptides	Σ# Peptides	Σ# PSMs	Score A2	Coverage A2	# Peptides A2	# PSM A2	Score B2	Coverage B2	# Peptides B2	# PSM B2	Score C2	Coverage C2	# Peptides C2	# PSM C2	# AAs	MW [kDa]	calc. pI
		Q8IET7	40S ribosomal protein S7 OS=Plasmodium falciparum (isolate 3D7) OX=36329 GN=PF3D7_1302800 PE=1 SV=1 - [Q8IET7_PLAF7]	18.56	1	4	4	5	2.54464	5.67	1	1	8.81282	18.56	4	4		0			194	22.4666	9.80322
C0H4F1	Uncharacterized protein OS=Plasmodium falciparum (isolate 3D7) OX=36329 GN=PF3D7_0519700 PE=4 SV=1 - [C0H4F1_PLAF7]	39.58	1	7	7	10	3.04989	6.77	1	1	17.3605	35.42	6	6	7.26242	15.1	3	3	192	22.72	10.8286
	Sequence	# PSMs	# Proteins	# Protein Groups	Protein Group Accessions	Modifications	MH+ [Da]	q-Value	PEP	A2	XCorr A2	B2	XCorr B2	C2	XCorr C2	# Missed Cleavages
	SFGNSNGNTTFTR	3	1	1	C0H4F1		1402.64	0	0.000105	High	3.04989	High	3.40719	High	3.2228	0
		Accession	Description	ΣCoverage	Σ# Proteins	Σ# Unique Peptides	Σ# Peptides	Σ# PSMs	Score A2	Coverage A2	# Peptides A2	# PSM A2	Score B2	Coverage B2	# Peptides B2	# PSM B2	Score C2	Coverage C2	# Peptides C2	# PSM C2	# AAs	MW [kDa]	calc. pI
		C0H4F1	Uncharacterized protein OS=Plasmodium falciparum (isolate 3D7) OX=36329 GN=PF3D7_0519700 PE=4 SV=1 - [C0H4F1_PLAF7]	39.58	1	7	7	10	3.04989	6.77	1	1	17.3605	35.42	6	6	7.26242	15.1	3	3	192	22.72	10.8286
	DLDDELDKYMGSSNVK	1	1	1	C0H4F1		1828.82	0	7.929e-06			High	3.77158			1
		Accession	Description	ΣCoverage	Σ# Proteins	Σ# Unique Peptides	Σ# Peptides	Σ# PSMs	Score A2	Coverage A2	# Peptides A2	# PSM A2	Score B2	Coverage B2	# Peptides B2	# PSM B2	Score C2	Coverage C2	# Peptides C2	# PSM C2	# AAs	MW [kDa]	calc. pI
		C0H4F1	Uncharacterized protein OS=Plasmodium falciparum (isolate 3D7) OX=36329 GN=PF3D7_0519700 PE=4 SV=1 - [C0H4F1_PLAF7]	39.58	1	7	7	10	3.04989	6.77	1	1	17.3605	35.42	6	6	7.26242	15.1	3	3	192	22.72	10.8286
	TRLDNDLDSYFK	1	1	1	C0H4F1		1486.72	0	0.008551			High	3.03918			1
		Accession	Description	ΣCoverage	Σ# Proteins	Σ# Unique Peptides	Σ# Peptides	Σ# PSMs	Score A2	Coverage A2	# Peptides A2	# PSM A2	Score B2	Coverage B2	# Peptides B2	# PSM B2	Score C2	Coverage C2	# Peptides C2	# PSM C2	# AAs	MW [kDa]	calc. pI
		C0H4F1	Uncharacterized protein OS=Plasmodium falciparum (isolate 3D7) OX=36329 GN=PF3D7_0519700 PE=4 SV=1 - [C0H4F1_PLAF7]	39.58	1	7	7	10	3.04989	6.77	1	1	17.3605	35.42	6	6	7.26242	15.1	3	3	192	22.72	10.8286
	NNDVTQGDMNK	1	1	1	C0H4F1		1235.53	0	0.0003804			High	2.67459			0
		Accession	Description	ΣCoverage	Σ# Proteins	Σ# Unique Peptides	Σ# Peptides	Σ# PSMs	Score A2	Coverage A2	# Peptides A2	# PSM A2	Score B2	Coverage B2	# Peptides B2	# PSM B2	Score C2	Coverage C2	# Peptides C2	# PSM C2	# AAs	MW [kDa]	calc. pI
		C0H4F1	Uncharacterized protein OS=Plasmodium falciparum (isolate 3D7) OX=36329 GN=PF3D7_0519700 PE=4 SV=1 - [C0H4F1_PLAF7]	39.58	1	7	7	10	3.04989	6.77	1	1	17.3605	35.42	6	6	7.26242	15.1	3	3	192	22.72	10.8286
	LANKFQDK	2	1	1	C0H4F1		963.527	0	0.02347			High	2.29491	High	1.87099	1
		Accession	Description	ΣCoverage	Σ# Proteins	Σ# Unique Peptides	Σ# Peptides	Σ# PSMs	Score A2	Coverage A2	# Peptides A2	# PSM A2	Score B2	Coverage B2	# Peptides B2	# PSM B2	Score C2	Coverage C2	# Peptides C2	# PSM C2	# AAs	MW [kDa]	calc. pI
		C0H4F1	Uncharacterized protein OS=Plasmodium falciparum (isolate 3D7) OX=36329 GN=PF3D7_0519700 PE=4 SV=1 - [C0H4F1_PLAF7]	39.58	1	7	7	10	3.04989	6.77	1	1	17.3605	35.42	6	6	7.26242	15.1	3	3	192	22.72	10.8286
	FSYQANNR	1	1	1	C0H4F1		999.464	0	0.004345			High	2.17308			0
		Accession	Description	ΣCoverage	Σ# Proteins	Σ# Unique Peptides	Σ# Peptides	Σ# PSMs	Score A2	Coverage A2	# Peptides A2	# PSM A2	Score B2	Coverage B2	# Peptides B2	# PSM B2	Score C2	Coverage C2	# Peptides C2	# PSM C2	# AAs	MW [kDa]	calc. pI
		C0H4F1	Uncharacterized protein OS=Plasmodium falciparum (isolate 3D7) OX=36329 GN=PF3D7_0519700 PE=4 SV=1 - [C0H4F1_PLAF7]	39.58	1	7	7	10	3.04989	6.77	1	1	17.3605	35.42	6	6	7.26242	15.1	3	3	192	22.72	10.8286
	SNLSMMNR	1	1	1	C0H4F1		952.434	0	0.067					High	2.16863	0
		Accession	Description	ΣCoverage	Σ# Proteins	Σ# Unique Peptides	Σ# Peptides	Σ# PSMs	Score A2	Coverage A2	# Peptides A2	# PSM A2	Score B2	Coverage B2	# Peptides B2	# PSM B2	Score C2	Coverage C2	# Peptides C2	# PSM C2	# AAs	MW [kDa]	calc. pI
		C0H4F1	Uncharacterized protein OS=Plasmodium falciparum (isolate 3D7) OX=36329 GN=PF3D7_0519700 PE=4 SV=1 - [C0H4F1_PLAF7]	39.58	1	7	7	10	3.04989	6.77	1	1	17.3605	35.42	6	6	7.26242	15.1	3	3	192	22.72	10.8286
Q7K6A8	Ras-related protein Rab-1B OS=Plasmodium falciparum (isolate 3D7) OX=36329 GN=PF3D7_0512600 PE=4 SV=1 - [Q7K6A8_PLAF7]	11	3	2	2	2	2.53729	5.5	1	1	2.07582	5.5	1	1		0			200	22.8717	6.58057
	Sequence	# PSMs	# Proteins	# Protein Groups	Protein Group Accessions	Modifications	MH+ [Da]	q-Value	PEP	A2	XCorr A2	B2	XCorr B2	C2	XCorr C2	# Missed Cleavages
	LQIWDTAGQER	1	3	1	Q7K6A8		1316.66	0	0.000373	High	2.53729					0
		Accession	Description	ΣCoverage	Σ# Proteins	Σ# Unique Peptides	Σ# Peptides	Σ# PSMs	Score A2	Coverage A2	# Peptides A2	# PSM A2	Score B2	Coverage B2	# Peptides B2	# PSM B2	Score C2	Coverage C2	# Peptides C2	# PSM C2	# AAs	MW [kDa]	calc. pI
		Q7K6A8	Ras-related protein Rab-1B OS=Plasmodium falciparum (isolate 3D7) OX=36329 GN=PF3D7_0512600 PE=4 SV=1 - [Q7K6A8_PLAF7]	11	3	2	2	2	2.53729	5.5	1	1	2.07582	5.5	1	1		0			200	22.8717	6.58057
	ILLIGDSGVGK	1	2	1	Q7K6A8		1071.64	0	6.37e-05			High	2.07582			0
		Accession	Description	ΣCoverage	Σ# Proteins	Σ# Unique Peptides	Σ# Peptides	Σ# PSMs	Score A2	Coverage A2	# Peptides A2	# PSM A2	Score B2	Coverage B2	# Peptides B2	# PSM B2	Score C2	Coverage C2	# Peptides C2	# PSM C2	# AAs	MW [kDa]	calc. pI
		Q7K6A8	Ras-related protein Rab-1B OS=Plasmodium falciparum (isolate 3D7) OX=36329 GN=PF3D7_0512600 PE=4 SV=1 - [Q7K6A8_PLAF7]	11	3	2	2	2	2.53729	5.5	1	1	2.07582	5.5	1	1		0			200	22.8717	6.58057
Q7K6B0	Ras-related protein Rab-18 OS=Plasmodium falciparum (isolate 3D7) OX=36329 GN=PF3D7_0807300 PE=4 SV=1 - [Q7K6B0_PLAF7]	6.97	1	1	1	1		0			0	6.97	1	1		0			201	23.1479	7.95752
	Sequence	# PSMs	# Proteins	# Protein Groups	Protein Group Accessions	Modifications	MH+ [Da]	q-Value	PEP	A2	XCorr A2	B2	XCorr B2	C2	XCorr C2	# Missed Cleavages
	IDKPNHEVTKDEGK	1	1	1	Q7K6B0		1609.82	0.003	0.2143			High	1.30223			1
		Accession	Description	ΣCoverage	Σ# Proteins	Σ# Unique Peptides	Σ# Peptides	Σ# PSMs	Score A2	Coverage A2	# Peptides A2	# PSM A2	Score B2	Coverage B2	# Peptides B2	# PSM B2	Score C2	Coverage C2	# Peptides C2	# PSM C2	# AAs	MW [kDa]	calc. pI
		Q7K6B0	Ras-related protein Rab-18 OS=Plasmodium falciparum (isolate 3D7) OX=36329 GN=PF3D7_0807300 PE=4 SV=1 - [Q7K6B0_PLAF7]	6.97	1	1	1	1		0			0	6.97	1	1		0			201	23.1479	7.95752
Q76NM7	Ras-related protein Rab-5B OS=Plasmodium falciparum (isolate 3D7) OX=36329 GN=PF3D7_1310600 PE=4 SV=1 - [Q76NM7_PLAF7]	5.31	2	1	1	1		0			2.34143	5.31	1	1		0			207	23.3507	8.73389
	Sequence	# PSMs	# Proteins	# Protein Groups	Protein Group Accessions	Modifications	MH+ [Da]	q-Value	PEP	A2	XCorr A2	B2	XCorr B2	C2	XCorr C2	# Missed Cleavages
	IVLLGDSGVGK	1	2	1	Q76NM7		1057.63	0	0.0001769			High	2.34143			0
		Accession	Description	ΣCoverage	Σ# Proteins	Σ# Unique Peptides	Σ# Peptides	Σ# PSMs	Score A2	Coverage A2	# Peptides A2	# PSM A2	Score B2	Coverage B2	# Peptides B2	# PSM B2	Score C2	Coverage C2	# Peptides C2	# PSM C2	# AAs	MW [kDa]	calc. pI
		Q76NM7	Ras-related protein Rab-5B OS=Plasmodium falciparum (isolate 3D7) OX=36329 GN=PF3D7_1310600 PE=4 SV=1 - [Q76NM7_PLAF7]	5.31	2	1	1	1		0			2.34143	5.31	1	1		0			207	23.3507	8.73389
Q8IDI5	60S ribosomal protein L17, putative OS=Plasmodium falciparum (isolate 3D7) OX=36329 GN=PF3D7_1351400 PE=1 SV=1 - [Q8IDI5_PLAF7]	3.94	1	1	1	1		0			0	3.94	1	1		0			203	23.4	10.8872
	Sequence	# PSMs	# Proteins	# Protein Groups	Protein Group Accessions	Modifications	MH+ [Da]	q-Value	PEP	A2	XCorr A2	B2	XCorr B2	C2	XCorr C2	# Missed Cleavages
	SLLSNAEK	1	1	1	Q8IDI5		861.468	0	0.08703			High	1.50754			0
		Accession	Description	ΣCoverage	Σ# Proteins	Σ# Unique Peptides	Σ# Peptides	Σ# PSMs	Score A2	Coverage A2	# Peptides A2	# PSM A2	Score B2	Coverage B2	# Peptides B2	# PSM B2	Score C2	Coverage C2	# Peptides C2	# PSM C2	# AAs	MW [kDa]	calc. pI
		Q8IDI5	60S ribosomal protein L17, putative OS=Plasmodium falciparum (isolate 3D7) OX=36329 GN=PF3D7_1351400 PE=1 SV=1 - [Q8IDI5_PLAF7]	3.94	1	1	1	1		0			0	3.94	1	1		0			203	23.4	10.8872
Q8IJZ7	60S ribosomal protein L13, putative OS=Plasmodium falciparum (isolate 3D7) OX=36329 GN=PF10_0043 PE=1 SV=1 - [Q8IJZ7_PLAF7]	10.89	1	2	2	4	3.89033	5.94	1	1	5.69669	10.89	2	2	3.60204	5.94	1	1	202	23.7391	10.1841
	Sequence	# PSMs	# Proteins	# Protein Groups	Protein Group Accessions	Modifications	MH+ [Da]	q-Value	PEP	A2	XCorr A2	B2	XCorr B2	C2	XCorr C2	# Missed Cleavages
	TEALNLINPEQR	3	1	1	Q8IJZ7		1397.74	0	0.002471	High	3.89033	High	3.5077	High	3.60204	0
		Accession	Description	ΣCoverage	Σ# Proteins	Σ# Unique Peptides	Σ# Peptides	Σ# PSMs	Score A2	Coverage A2	# Peptides A2	# PSM A2	Score B2	Coverage B2	# Peptides B2	# PSM B2	Score C2	Coverage C2	# Peptides C2	# PSM C2	# AAs	MW [kDa]	calc. pI
		Q8IJZ7	60S ribosomal protein L13, putative OS=Plasmodium falciparum (isolate 3D7) OX=36329 GN=PF10_0043 PE=1 SV=1 - [Q8IJZ7_PLAF7]	10.89	1	2	2	4	3.89033	5.94	1	1	5.69669	10.89	2	2	3.60204	5.94	1	1	202	23.7391	10.1841
	VGWNYDTLVK	1	1	1	Q8IJZ7		1194.61	0	0.0009257			High	2.18899			0
		Accession	Description	ΣCoverage	Σ# Proteins	Σ# Unique Peptides	Σ# Peptides	Σ# PSMs	Score A2	Coverage A2	# Peptides A2	# PSM A2	Score B2	Coverage B2	# Peptides B2	# PSM B2	Score C2	Coverage C2	# Peptides C2	# PSM C2	# AAs	MW [kDa]	calc. pI
		Q8IJZ7	60S ribosomal protein L13, putative OS=Plasmodium falciparum (isolate 3D7) OX=36329 GN=PF10_0043 PE=1 SV=1 - [Q8IJZ7_PLAF7]	10.89	1	2	2	4	3.89033	5.94	1	1	5.69669	10.89	2	2	3.60204	5.94	1	1	202	23.7391	10.1841
C0H4A6	Ribosomal protein L15 OS=Plasmodium falciparum (isolate 3D7) OX=36329 GN=PF3D7_0415900 PE=1 SV=1 - [C0H4A6_PLAF7]	17.56	1	4	4	4					6.84815	17.56	4	4		0			205	24.1194	11.2534
	Sequence	# PSMs	# Proteins	# Protein Groups	Protein Group Accessions	Modifications	MH+ [Da]	q-Value	PEP	A2	XCorr A2	B2	XCorr B2	C2	XCorr C2	# Missed Cleavages
	QSDAMHFLLR	1	1	1	C0H4A6		1217.61	0	0.002068			High	2.45987			0
		Accession	Description	ΣCoverage	Σ# Proteins	Σ# Unique Peptides	Σ# Peptides	Σ# PSMs	Score A2	Coverage A2	# Peptides A2	# PSM A2	Score B2	Coverage B2	# Peptides B2	# PSM B2	Score C2	Coverage C2	# Peptides C2	# PSM C2	# AAs	MW [kDa]	calc. pI
		C0H4A6	Ribosomal protein L15 OS=Plasmodium falciparum (isolate 3D7) OX=36329 GN=PF3D7_0415900 PE=1 SV=1 - [C0H4A6_PLAF7]	17.56	1	4	4	4					6.84815	17.56	4	4		0			205	24.1194	11.2534
	INWICNPVHK	1	1	1	C0H4A6	C5(Carbamidomethyl)	1280.66	0	0.01828			High	2.21302			0
		Accession	Description	ΣCoverage	Σ# Proteins	Σ# Unique Peptides	Σ# Peptides	Σ# PSMs	Score A2	Coverage A2	# Peptides A2	# PSM A2	Score B2	Coverage B2	# Peptides B2	# PSM B2	Score C2	Coverage C2	# Peptides C2	# PSM C2	# AAs	MW [kDa]	calc. pI
		C0H4A6	Ribosomal protein L15 OS=Plasmodium falciparum (isolate 3D7) OX=36329 GN=PF3D7_0415900 PE=1 SV=1 - [C0H4A6_PLAF7]	17.56	1	4	4	4					6.84815	17.56	4	4		0			205	24.1194	11.2534
	AIQGFVIYR	1	1	1	C0H4A6		1066.61	0	0.01276			High	2.17526			0
		Accession	Description	ΣCoverage	Σ# Proteins	Σ# Unique Peptides	Σ# Peptides	Σ# PSMs	Score A2	Coverage A2	# Peptides A2	# PSM A2	Score B2	Coverage B2	# Peptides B2	# PSM B2	Score C2	Coverage C2	# Peptides C2	# PSM C2	# AAs	MW [kDa]	calc. pI
		C0H4A6	Ribosomal protein L15 OS=Plasmodium falciparum (isolate 3D7) OX=36329 GN=PF3D7_0415900 PE=1 SV=1 - [C0H4A6_PLAF7]	17.56	1	4	4	4					6.84815	17.56	4	4		0			205	24.1194	11.2534
	YIQEIWK	1	1	1	C0H4A6		979.525	0.001	0.1763			High	1.32997			0
		Accession	Description	ΣCoverage	Σ# Proteins	Σ# Unique Peptides	Σ# Peptides	Σ# PSMs	Score A2	Coverage A2	# Peptides A2	# PSM A2	Score B2	Coverage B2	# Peptides B2	# PSM B2	Score C2	Coverage C2	# Peptides C2	# PSM C2	# AAs	MW [kDa]	calc. pI
		C0H4A6	Ribosomal protein L15 OS=Plasmodium falciparum (isolate 3D7) OX=36329 GN=PF3D7_0415900 PE=1 SV=1 - [C0H4A6_PLAF7]	17.56	1	4	4	4					6.84815	17.56	4	4		0			205	24.1194	11.2534
C0H4M7	Uncharacterized protein OS=Plasmodium falciparum (isolate 3D7) OX=36329 GN=PF3D7_0713700 PE=4 SV=1 - [C0H4M7_PLAF7]	5.26	1	1	1	1		0			0	5.26	1	1					209	24.3655	5.40186
	Sequence	# PSMs	# Proteins	# Protein Groups	Protein Group Accessions	Modifications	MH+ [Da]	q-Value	PEP	A2	XCorr A2	B2	XCorr B2	C2	XCorr C2	# Missed Cleavages
	VTIDGTCSSMK	1	1	1	C0H4M7	C7(Carbamidomethyl)	1198.55	0.001	0.1944			High	1.25903			0
		Accession	Description	ΣCoverage	Σ# Proteins	Σ# Unique Peptides	Σ# Peptides	Σ# PSMs	Score A2	Coverage A2	# Peptides A2	# PSM A2	Score B2	Coverage B2	# Peptides B2	# PSM B2	Score C2	Coverage C2	# Peptides C2	# PSM C2	# AAs	MW [kDa]	calc. pI
		C0H4M7	Uncharacterized protein OS=Plasmodium falciparum (isolate 3D7) OX=36329 GN=PF3D7_0713700 PE=4 SV=1 - [C0H4M7_PLAF7]	5.26	1	1	1	1		0			0	5.26	1	1					209	24.3655	5.40186
Q8I5A9	Rab2, GTPase OS=Plasmodium falciparum (isolate 3D7) OX=36329 GN=Rab2 PE=4 SV=1 - [Q8I5A9_PLAF7]	2.82	1	1	1	1		0			0	2.82	1	1		0			213	24.4083	6.78564
	Sequence	# PSMs	# Proteins	# Protein Groups	Protein Group Accessions	Modifications	MH+ [Da]	q-Value	PEP	A2	XCorr A2	B2	XCorr B2	C2	XCorr C2	# Missed Cleavages
	WLDEVR	1	1	1	Q8I5A9		817.421	0	0.1073			High	1.41275			0
		Accession	Description	ΣCoverage	Σ# Proteins	Σ# Unique Peptides	Σ# Peptides	Σ# PSMs	Score A2	Coverage A2	# Peptides A2	# PSM A2	Score B2	Coverage B2	# Peptides B2	# PSM B2	Score C2	Coverage C2	# Peptides C2	# PSM C2	# AAs	MW [kDa]	calc. pI
		Q8I5A9	Rab2, GTPase OS=Plasmodium falciparum (isolate 3D7) OX=36329 GN=Rab2 PE=4 SV=1 - [Q8I5A9_PLAF7]	2.82	1	1	1	1		0			0	2.82	1	1		0			213	24.4083	6.78564
Q8IKH8	40S ribosomal protein S3 OS=Plasmodium falciparum (isolate 3D7) OX=36329 GN=PF14_0627 PE=1 SV=1 - [Q8IKH8_PLAF7]	20.81	1	4	4	6	7.02758	10.86	2	2	12.429	20.81	4	4		0			221	24.6524	10.1841
	Sequence	# PSMs	# Proteins	# Protein Groups	Protein Group Accessions	Modifications	MH+ [Da]	q-Value	PEP	A2	XCorr A2	B2	XCorr B2	C2	XCorr C2	# Missed Cleavages
	STNSVELFAER	2	1	1	Q8IKH8		1252.62	0	5.318e-05	High	3.59025	High	3.41827			0
		Accession	Description	ΣCoverage	Σ# Proteins	Σ# Unique Peptides	Σ# Peptides	Σ# PSMs	Score A2	Coverage A2	# Peptides A2	# PSM A2	Score B2	Coverage B2	# Peptides B2	# PSM B2	Score C2	Coverage C2	# Peptides C2	# PSM C2	# AAs	MW [kDa]	calc. pI
		Q8IKH8	40S ribosomal protein S3 OS=Plasmodium falciparum (isolate 3D7) OX=36329 GN=PF14_0627 PE=1 SV=1 - [Q8IKH8_PLAF7]	20.81	1	4	4	6	7.02758	10.86	2	2	12.429	20.81	4	4		0			221	24.6524	10.1841
	ILAEDGYSGVEVR	2	1	1	Q8IKH8		1407.71	0	3.328e-07	High	3.43733	High	3.43198			0
		Accession	Description	ΣCoverage	Σ# Proteins	Σ# Unique Peptides	Σ# Peptides	Σ# PSMs	Score A2	Coverage A2	# Peptides A2	# PSM A2	Score B2	Coverage B2	# Peptides B2	# PSM B2	Score C2	Coverage C2	# Peptides C2	# PSM C2	# AAs	MW [kDa]	calc. pI
		Q8IKH8	40S ribosomal protein S3 OS=Plasmodium falciparum (isolate 3D7) OX=36329 GN=PF14_0627 PE=1 SV=1 - [Q8IKH8_PLAF7]	20.81	1	4	4	6	7.02758	10.86	2	2	12.429	20.81	4	4		0			221	24.6524	10.1841
	GLCAMAQAESLR	1	1	1	Q8IKH8	C3(Carbamidomethyl)	1306.62	0	0.0008072			High	3.12919			0
		Accession	Description	ΣCoverage	Σ# Proteins	Σ# Unique Peptides	Σ# Peptides	Σ# PSMs	Score A2	Coverage A2	# Peptides A2	# PSM A2	Score B2	Coverage B2	# Peptides B2	# PSM B2	Score C2	Coverage C2	# Peptides C2	# PSM C2	# AAs	MW [kDa]	calc. pI
		Q8IKH8	40S ribosomal protein S3 OS=Plasmodium falciparum (isolate 3D7) OX=36329 GN=PF14_0627 PE=1 SV=1 - [Q8IKH8_PLAF7]	20.81	1	4	4	6	7.02758	10.86	2	2	12.429	20.81	4	4		0			221	24.6524	10.1841
	IMLPTAIDTR	1	1	1	Q8IKH8		1130.62	0	0.0005957			High	2.44953			0
		Accession	Description	ΣCoverage	Σ# Proteins	Σ# Unique Peptides	Σ# Peptides	Σ# PSMs	Score A2	Coverage A2	# Peptides A2	# PSM A2	Score B2	Coverage B2	# Peptides B2	# PSM B2	Score C2	Coverage C2	# Peptides C2	# PSM C2	# AAs	MW [kDa]	calc. pI
		Q8IKH8	40S ribosomal protein S3 OS=Plasmodium falciparum (isolate 3D7) OX=36329 GN=PF14_0627 PE=1 SV=1 - [Q8IKH8_PLAF7]	20.81	1	4	4	6	7.02758	10.86	2	2	12.429	20.81	4	4		0			221	24.6524	10.1841
Q7KQK6	GTP-binding nuclear protein OS=Plasmodium falciparum (isolate 3D7) OX=36329 GN=PF11_0183 PE=3 SV=1 - [Q7KQK6_PLAF7]	43.46	1	9	9	16	12.8541	25.7	5	5	20.6208	32.71	6	7	11.605	18.69	4	4	214	24.8598	7.94287
	Sequence	# PSMs	# Proteins	# Protein Groups	Protein Group Accessions	Modifications	MH+ [Da]	q-Value	PEP	A2	XCorr A2	B2	XCorr B2	C2	XCorr C2	# Missed Cleavages
	TQFNVWDTAGQEK	3	1	1	Q7KQK6		1523.71	0	0.000188	High	2.99749	High	3.80334	High	3.16844	0
		Accession	Description	ΣCoverage	Σ# Proteins	Σ# Unique Peptides	Σ# Peptides	Σ# PSMs	Score A2	Coverage A2	# Peptides A2	# PSM A2	Score B2	Coverage B2	# Peptides B2	# PSM B2	Score C2	Coverage C2	# Peptides C2	# PSM C2	# AAs	MW [kDa]	calc. pI
		Q7KQK6	GTP-binding nuclear protein OS=Plasmodium falciparum (isolate 3D7) OX=36329 GN=PF11_0183 PE=3 SV=1 - [Q7KQK6_PLAF7]	43.46	1	9	9	16	12.8541	25.7	5	5	20.6208	32.71	6	7	11.605	18.69	4	4	214	24.8598	7.94287
	NLQYYDLSAR	3	1	1	Q7KQK6		1242.61	0	0.0009769	High	2.79639	High	2.34117	High	2.32068	0
		Accession	Description	ΣCoverage	Σ# Proteins	Σ# Unique Peptides	Σ# Peptides	Σ# PSMs	Score A2	Coverage A2	# Peptides A2	# PSM A2	Score B2	Coverage B2	# Peptides B2	# PSM B2	Score C2	Coverage C2	# Peptides C2	# PSM C2	# AAs	MW [kDa]	calc. pI
		Q7KQK6	GTP-binding nuclear protein OS=Plasmodium falciparum (isolate 3D7) OX=36329 GN=PF11_0183 PE=3 SV=1 - [Q7KQK6_PLAF7]	43.46	1	9	9	16	12.8541	25.7	5	5	20.6208	32.71	6	7	11.605	18.69	4	4	214	24.8598	7.94287
	YIPTLGVEVHPLK	3	1	1	Q7KQK6		1465.84	0	3.188e-05	High	2.66659	High	2.93838			0
		Accession	Description	ΣCoverage	Σ# Proteins	Σ# Unique Peptides	Σ# Peptides	Σ# PSMs	Score A2	Coverage A2	# Peptides A2	# PSM A2	Score B2	Coverage B2	# Peptides B2	# PSM B2	Score C2	Coverage C2	# Peptides C2	# PSM C2	# AAs	MW [kDa]	calc. pI
		Q7KQK6	GTP-binding nuclear protein OS=Plasmodium falciparum (isolate 3D7) OX=36329 GN=PF11_0183 PE=3 SV=1 - [Q7KQK6_PLAF7]	43.46	1	9	9	16	12.8541	25.7	5	5	20.6208	32.71	6	7	11.605	18.69	4	4	214	24.8598	7.94287
	APEFQIDLNIVR	1	1	1	Q7KQK6		1414.77	0	0.005722	High	2.61602					0
		Accession	Description	ΣCoverage	Σ# Proteins	Σ# Unique Peptides	Σ# Peptides	Σ# PSMs	Score A2	Coverage A2	# Peptides A2	# PSM A2	Score B2	Coverage B2	# Peptides B2	# PSM B2	Score C2	Coverage C2	# Peptides C2	# PSM C2	# AAs	MW [kDa]	calc. pI
		Q7KQK6	GTP-binding nuclear protein OS=Plasmodium falciparum (isolate 3D7) OX=36329 GN=PF11_0183 PE=3 SV=1 - [Q7KQK6_PLAF7]	43.46	1	9	9	16	12.8541	25.7	5	5	20.6208	32.71	6	7	11.605	18.69	4	4	214	24.8598	7.94287
	FQTNFGK	1	1	1	Q7KQK6		841.419	0	0.04447	High	1.77757					0
		Accession	Description	ΣCoverage	Σ# Proteins	Σ# Unique Peptides	Σ# Peptides	Σ# PSMs	Score A2	Coverage A2	# Peptides A2	# PSM A2	Score B2	Coverage B2	# Peptides B2	# PSM B2	Score C2	Coverage C2	# Peptides C2	# PSM C2	# AAs	MW [kDa]	calc. pI
		Q7KQK6	GTP-binding nuclear protein OS=Plasmodium falciparum (isolate 3D7) OX=36329 GN=PF11_0183 PE=3 SV=1 - [Q7KQK6_PLAF7]	43.46	1	9	9	16	12.8541	25.7	5	5	20.6208	32.71	6	7	11.605	18.69	4	4	214	24.8598	7.94287
	SNYNFEKPFLWLAR	1	1	1	Q7KQK6		1784.91	0	7.801e-06			High	3.8618			0
		Accession	Description	ΣCoverage	Σ# Proteins	Σ# Unique Peptides	Σ# Peptides	Σ# PSMs	Score A2	Coverage A2	# Peptides A2	# PSM A2	Score B2	Coverage B2	# Peptides B2	# PSM B2	Score C2	Coverage C2	# Peptides C2	# PSM C2	# AAs	MW [kDa]	calc. pI
		Q7KQK6	GTP-binding nuclear protein OS=Plasmodium falciparum (isolate 3D7) OX=36329 GN=PF11_0183 PE=3 SV=1 - [Q7KQK6_PLAF7]	43.46	1	9	9	16	12.8541	25.7	5	5	20.6208	32.71	6	7	11.605	18.69	4	4	214	24.8598	7.94287
	VCETIPMVLVGNK	2	1	1	Q7KQK6	C2(Carbamidomethyl)	1459.76	0	7.422e-05			High	3.00966	High	2.85744	0
		Accession	Description	ΣCoverage	Σ# Proteins	Σ# Unique Peptides	Σ# Peptides	Σ# PSMs	Score A2	Coverage A2	# Peptides A2	# PSM A2	Score B2	Coverage B2	# Peptides B2	# PSM B2	Score C2	Coverage C2	# Peptides C2	# PSM C2	# AAs	MW [kDa]	calc. pI
		Q7KQK6	GTP-binding nuclear protein OS=Plasmodium falciparum (isolate 3D7) OX=36329 GN=PF11_0183 PE=3 SV=1 - [Q7KQK6_PLAF7]	43.46	1	9	9	16	12.8541	25.7	5	5	20.6208	32.71	6	7	11.605	18.69	4	4	214	24.8598	7.94287
	NVPNWYR	1	1	1	Q7KQK6		948.47	0	0.08443			High	1.91673			0
		Accession	Description	ΣCoverage	Σ# Proteins	Σ# Unique Peptides	Σ# Peptides	Σ# PSMs	Score A2	Coverage A2	# Peptides A2	# PSM A2	Score B2	Coverage B2	# Peptides B2	# PSM B2	Score C2	Coverage C2	# Peptides C2	# PSM C2	# AAs	MW [kDa]	calc. pI
		Q7KQK6	GTP-binding nuclear protein OS=Plasmodium falciparum (isolate 3D7) OX=36329 GN=PF11_0183 PE=3 SV=1 - [Q7KQK6_PLAF7]	43.46	1	9	9	16	12.8541	25.7	5	5	20.6208	32.71	6	7	11.605	18.69	4	4	214	24.8598	7.94287
	VCETIPMVLVGNKVDVK	1	1	1	Q7KQK6	C2(Carbamidomethyl)	1901.03	0	0.05452					High	3.25848	1
		Accession	Description	ΣCoverage	Σ# Proteins	Σ# Unique Peptides	Σ# Peptides	Σ# PSMs	Score A2	Coverage A2	# Peptides A2	# PSM A2	Score B2	Coverage B2	# Peptides B2	# PSM B2	Score C2	Coverage C2	# Peptides C2	# PSM C2	# AAs	MW [kDa]	calc. pI
		Q7KQK6	GTP-binding nuclear protein OS=Plasmodium falciparum (isolate 3D7) OX=36329 GN=PF11_0183 PE=3 SV=1 - [Q7KQK6_PLAF7]	43.46	1	9	9	16	12.8541	25.7	5	5	20.6208	32.71	6	7	11.605	18.69	4	4	214	24.8598	7.94287
Q8IM10	40S ribosomal protein S8 OS=Plasmodium falciparum (isolate 3D7) OX=36329 GN=PF14_0083 PE=1 SV=1 - [Q8IM10_PLAF7]	17.43	1	4	4	18	17.5528	17.43	4	6	27.6573	17.43	4	9	9.96462	5.5	2	3	218	25.0354	9.979
	Sequence	# PSMs	# Proteins	# Protein Groups	Protein Group Accessions	Modifications	MH+ [Da]	q-Value	PEP	A2	XCorr A2	B2	XCorr B2	C2	XCorr C2	# Missed Cleavages
	KYELGRPPSNTK	6	1	1	Q8IM10		1389.75	0	2.707e-06	High	3.97475	High	3.84862	High	3.74974	1
		Accession	Description	ΣCoverage	Σ# Proteins	Σ# Unique Peptides	Σ# Peptides	Σ# PSMs	Score A2	Coverage A2	# Peptides A2	# PSM A2	Score B2	Coverage B2	# Peptides B2	# PSM B2	Score C2	Coverage C2	# Peptides C2	# PSM C2	# AAs	MW [kDa]	calc. pI
		Q8IM10	40S ribosomal protein S8 OS=Plasmodium falciparum (isolate 3D7) OX=36329 GN=PF14_0083 PE=1 SV=1 - [Q8IM10_PLAF7]	17.43	1	4	4	18	17.5528	17.43	4	6	27.6573	17.43	4	9	9.96462	5.5	2	3	218	25.0354	9.979
	YELGRPPSNTK	8	1	1	Q8IM10		1261.65	0	0.0001297	High	3.24972	High	3.61313	High	3.21875	0
		Accession	Description	ΣCoverage	Σ# Proteins	Σ# Unique Peptides	Σ# Peptides	Σ# PSMs	Score A2	Coverage A2	# Peptides A2	# PSM A2	Score B2	Coverage B2	# Peptides B2	# PSM B2	Score C2	Coverage C2	# Peptides C2	# PSM C2	# AAs	MW [kDa]	calc. pI
		Q8IM10	40S ribosomal protein S8 OS=Plasmodium falciparum (isolate 3D7) OX=36329 GN=PF14_0083 PE=1 SV=1 - [Q8IM10_PLAF7]	17.43	1	4	4	18	17.5528	17.43	4	6	27.6573	17.43	4	9	9.96462	5.5	2	3	218	25.0354	9.979
	NIDPLLLEQFK	2	1	1	Q8IM10		1329.74	0	0.0132	High	2.99715	High	2.56678			0
		Accession	Description	ΣCoverage	Σ# Proteins	Σ# Unique Peptides	Σ# Peptides	Σ# PSMs	Score A2	Coverage A2	# Peptides A2	# PSM A2	Score B2	Coverage B2	# Peptides B2	# PSM B2	Score C2	Coverage C2	# Peptides C2	# PSM C2	# AAs	MW [kDa]	calc. pI
		Q8IM10	40S ribosomal protein S8 OS=Plasmodium falciparum (isolate 3D7) OX=36329 GN=PF14_0083 PE=1 SV=1 - [Q8IM10_PLAF7]	17.43	1	4	4	18	17.5528	17.43	4	6	27.6573	17.43	4	9	9.96462	5.5	2	3	218	25.0354	9.979
	LDSGSFSWPTFGISK	2	1	1	Q8IM10		1628.8	0	0.0005092	High	2.14825	High	3.47856			0
		Accession	Description	ΣCoverage	Σ# Proteins	Σ# Unique Peptides	Σ# Peptides	Σ# PSMs	Score A2	Coverage A2	# Peptides A2	# PSM A2	Score B2	Coverage B2	# Peptides B2	# PSM B2	Score C2	Coverage C2	# Peptides C2	# PSM C2	# AAs	MW [kDa]	calc. pI
		Q8IM10	40S ribosomal protein S8 OS=Plasmodium falciparum (isolate 3D7) OX=36329 GN=PF14_0083 PE=1 SV=1 - [Q8IM10_PLAF7]	17.43	1	4	4	18	17.5528	17.43	4	6	27.6573	17.43	4	9	9.96462	5.5	2	3	218	25.0354	9.979
Q8ILV2	60S ribosomal protein L10, putative OS=Plasmodium falciparum (isolate 3D7) OX=36329 GN=PF14_0141 PE=1 SV=1 - [Q8ILV2_PLAF7]	11.87	1	3	3	4	3.12661	5.02	1	1	6.89529	11.87	3	3		0			219	25.2002	9.94971
	Sequence	# PSMs	# Proteins	# Protein Groups	Protein Group Accessions	Modifications	MH+ [Da]	q-Value	PEP	A2	XCorr A2	B2	XCorr B2	C2	XCorr C2	# Missed Cleavages
	VDIGQVLLSIR	2	1	1	Q8ILV2		1212.73	0	0.0001431	High	3.12661	High	3.16147			0
		Accession	Description	ΣCoverage	Σ# Proteins	Σ# Unique Peptides	Σ# Peptides	Σ# PSMs	Score A2	Coverage A2	# Peptides A2	# PSM A2	Score B2	Coverage B2	# Peptides B2	# PSM B2	Score C2	Coverage C2	# Peptides C2	# PSM C2	# AAs	MW [kDa]	calc. pI
		Q8ILV2	60S ribosomal protein L10, putative OS=Plasmodium falciparum (isolate 3D7) OX=36329 GN=PF14_0141 PE=1 SV=1 - [Q8ILV2_PLAF7]	11.87	1	3	3	4	3.12661	5.02	1	1	6.89529	11.87	3	3		0			219	25.2002	9.94971
	IISDGVSCK	1	1	1	Q8ILV2	C8(Carbamidomethyl)	978.493	0	0.003305			High	1.93237			0
		Accession	Description	ΣCoverage	Σ# Proteins	Σ# Unique Peptides	Σ# Peptides	Σ# PSMs	Score A2	Coverage A2	# Peptides A2	# PSM A2	Score B2	Coverage B2	# Peptides B2	# PSM B2	Score C2	Coverage C2	# Peptides C2	# PSM C2	# AAs	MW [kDa]	calc. pI
		Q8ILV2	60S ribosomal protein L10, putative OS=Plasmodium falciparum (isolate 3D7) OX=36329 GN=PF14_0141 PE=1 SV=1 - [Q8ILV2_PLAF7]	11.87	1	3	3	4	3.12661	5.02	1	1	6.89529	11.87	3	3		0			219	25.2002	9.94971
	DNFHLR	1	1	1	Q8ILV2		801.4	0.001	0.151			High	1.80145			0
		Accession	Description	ΣCoverage	Σ# Proteins	Σ# Unique Peptides	Σ# Peptides	Σ# PSMs	Score A2	Coverage A2	# Peptides A2	# PSM A2	Score B2	Coverage B2	# Peptides B2	# PSM B2	Score C2	Coverage C2	# Peptides C2	# PSM C2	# AAs	MW [kDa]	calc. pI
		Q8ILV2	60S ribosomal protein L10, putative OS=Plasmodium falciparum (isolate 3D7) OX=36329 GN=PF14_0141 PE=1 SV=1 - [Q8ILV2_PLAF7]	11.87	1	3	3	4	3.12661	5.02	1	1	6.89529	11.87	3	3		0			219	25.2002	9.94971
Q8IAX6	60S ribosomal protein L13 OS=Plasmodium falciparum (isolate 3D7) OX=36329 GN=PF3D7_0814000 PE=1 SV=1 - [Q8IAX6_PLAF7]	23.26	1	7	7	20	10.9277	14.88	3	4	26.5638	23.26	7	10	16.5984	18.6	5	6	215	25.4252	10.7847
	Sequence	# PSMs	# Proteins	# Protein Groups	Protein Group Accessions	Modifications	MH+ [Da]	q-Value	PEP	A2	XCorr A2	B2	XCorr B2	C2	XCorr C2	# Missed Cleavages
	AAQTIGICYDKR	4	1	1	Q8IAX6	C8(Carbamidomethyl)	1395.71	0	7.583e-06	High	3.54268	High	3.92622	High	3.66014	1
		Accession	Description	ΣCoverage	Σ# Proteins	Σ# Unique Peptides	Σ# Peptides	Σ# PSMs	Score A2	Coverage A2	# Peptides A2	# PSM A2	Score B2	Coverage B2	# Peptides B2	# PSM B2	Score C2	Coverage C2	# Peptides C2	# PSM C2	# AAs	MW [kDa]	calc. pI
		Q8IAX6	60S ribosomal protein L13 OS=Plasmodium falciparum (isolate 3D7) OX=36329 GN=PF3D7_0814000 PE=1 SV=1 - [Q8IAX6_PLAF7]	23.26	1	7	7	20	10.9277	14.88	3	4	26.5638	23.26	7	10	16.5984	18.6	5	6	215	25.4252	10.7847
	LHPIVHCPTQR	7	1	1	Q8IAX6	C7(Carbamidomethyl)	1357.72	0	0.007227	High	3.08034	High	3.15582	High	3.32128	0
		Accession	Description	ΣCoverage	Σ# Proteins	Σ# Unique Peptides	Σ# Peptides	Σ# PSMs	Score A2	Coverage A2	# Peptides A2	# PSM A2	Score B2	Coverage B2	# Peptides B2	# PSM B2	Score C2	Coverage C2	# Peptides C2	# PSM C2	# AAs	MW [kDa]	calc. pI
		Q8IAX6	60S ribosomal protein L13 OS=Plasmodium falciparum (isolate 3D7) OX=36329 GN=PF3D7_0814000 PE=1 SV=1 - [Q8IAX6_PLAF7]	23.26	1	7	7	20	10.9277	14.88	3	4	26.5638	23.26	7	10	16.5984	18.6	5	6	215	25.4252	10.7847
	NSLVMIPLK	3	1	1	Q8IAX6		1014.6	0	0.006497	High	2.14692	High	2.24324	High	2.49942	0
		Accession	Description	ΣCoverage	Σ# Proteins	Σ# Unique Peptides	Σ# Peptides	Σ# PSMs	Score A2	Coverage A2	# Peptides A2	# PSM A2	Score B2	Coverage B2	# Peptides B2	# PSM B2	Score C2	Coverage C2	# Peptides C2	# PSM C2	# AAs	MW [kDa]	calc. pI
		Q8IAX6	60S ribosomal protein L13 OS=Plasmodium falciparum (isolate 3D7) OX=36329 GN=PF3D7_0814000 PE=1 SV=1 - [Q8IAX6_PLAF7]	23.26	1	7	7	20	10.9277	14.88	3	4	26.5638	23.26	7	10	16.5984	18.6	5	6	215	25.4252	10.7847
	AAQTIGICYDK	2	1	1	Q8IAX6	C8(Carbamidomethyl)	1239.61	0	0.008018			High	2.95747	High	2.91605	0
		Accession	Description	ΣCoverage	Σ# Proteins	Σ# Unique Peptides	Σ# Peptides	Σ# PSMs	Score A2	Coverage A2	# Peptides A2	# PSM A2	Score B2	Coverage B2	# Peptides B2	# PSM B2	Score C2	Coverage C2	# Peptides C2	# PSM C2	# AAs	MW [kDa]	calc. pI
		Q8IAX6	60S ribosomal protein L13 OS=Plasmodium falciparum (isolate 3D7) OX=36329 GN=PF3D7_0814000 PE=1 SV=1 - [Q8IAX6_PLAF7]	23.26	1	7	7	20	10.9277	14.88	3	4	26.5638	23.26	7	10	16.5984	18.6	5	6	215	25.4252	10.7847
	IDKEFLAYK	1	1	1	Q8IAX6		1126.62	0	0.01045			High	2.85091			1
		Accession	Description	ΣCoverage	Σ# Proteins	Σ# Unique Peptides	Σ# Peptides	Σ# PSMs	Score A2	Coverage A2	# Peptides A2	# PSM A2	Score B2	Coverage B2	# Peptides B2	# PSM B2	Score C2	Coverage C2	# Peptides C2	# PSM C2	# AAs	MW [kDa]	calc. pI
		Q8IAX6	60S ribosomal protein L13 OS=Plasmodium falciparum (isolate 3D7) OX=36329 GN=PF3D7_0814000 PE=1 SV=1 - [Q8IAX6_PLAF7]	23.26	1	7	7	20	10.9277	14.88	3	4	26.5638	23.26	7	10	16.5984	18.6	5	6	215	25.4252	10.7847
	NSLVMIPLKK	1	1	1	Q8IAX6		1142.7	0	0.007608			High	2.73405			1
		Accession	Description	ΣCoverage	Σ# Proteins	Σ# Unique Peptides	Σ# Peptides	Σ# PSMs	Score A2	Coverage A2	# Peptides A2	# PSM A2	Score B2	Coverage B2	# Peptides B2	# PSM B2	Score C2	Coverage C2	# Peptides C2	# PSM C2	# AAs	MW [kDa]	calc. pI
		Q8IAX6	60S ribosomal protein L13 OS=Plasmodium falciparum (isolate 3D7) OX=36329 GN=PF3D7_0814000 PE=1 SV=1 - [Q8IAX6_PLAF7]	23.26	1	7	7	20	10.9277	14.88	3	4	26.5638	23.26	7	10	16.5984	18.6	5	6	215	25.4252	10.7847
	GFTFEELK	2	1	1	Q8IAX6		970.489	0	0.07631			High	1.89815	High	1.96881	0
		Accession	Description	ΣCoverage	Σ# Proteins	Σ# Unique Peptides	Σ# Peptides	Σ# PSMs	Score A2	Coverage A2	# Peptides A2	# PSM A2	Score B2	Coverage B2	# Peptides B2	# PSM B2	Score C2	Coverage C2	# Peptides C2	# PSM C2	# AAs	MW [kDa]	calc. pI
		Q8IAX6	60S ribosomal protein L13 OS=Plasmodium falciparum (isolate 3D7) OX=36329 GN=PF3D7_0814000 PE=1 SV=1 - [Q8IAX6_PLAF7]	23.26	1	7	7	20	10.9277	14.88	3	4	26.5638	23.26	7	10	16.5984	18.6	5	6	215	25.4252	10.7847
Q8IDV1	60S ribosomal protein L6-2, putative OS=Plasmodium falciparum (isolate 3D7) OX=36329 GN=PF3D7_1338200 PE=1 SV=1 - [Q8IDV1_PLAF7]	17.65	1	3	3	4	2.73381	5.43	1	1	9.52098	17.65	3	3		0			221	25.5164	10.0962
	Sequence	# PSMs	# Proteins	# Protein Groups	Protein Group Accessions	Modifications	MH+ [Da]	q-Value	PEP	A2	XCorr A2	B2	XCorr B2	C2	XCorr C2	# Missed Cleavages
	DIGSLLKPEILK	2	1	1	Q8IDV1		1325.81	0	0.001417	High	2.73381	High	3.27275			0
		Accession	Description	ΣCoverage	Σ# Proteins	Σ# Unique Peptides	Σ# Peptides	Σ# PSMs	Score A2	Coverage A2	# Peptides A2	# PSM A2	Score B2	Coverage B2	# Peptides B2	# PSM B2	Score C2	Coverage C2	# Peptides C2	# PSM C2	# AAs	MW [kDa]	calc. pI
		Q8IDV1	60S ribosomal protein L6-2, putative OS=Plasmodium falciparum (isolate 3D7) OX=36329 GN=PF3D7_1338200 PE=1 SV=1 - [Q8IDV1_PLAF7]	17.65	1	3	3	4	2.73381	5.43	1	1	9.52098	17.65	3	3		0			221	25.5164	10.0962
	LKDDFLNYAQDIDDDSFIK	1	1	1	Q8IDV1		2275.07	0	1.824e-05			High	4.30944			1
		Accession	Description	ΣCoverage	Σ# Proteins	Σ# Unique Peptides	Σ# Peptides	Σ# PSMs	Score A2	Coverage A2	# Peptides A2	# PSM A2	Score B2	Coverage B2	# Peptides B2	# PSM B2	Score C2	Coverage C2	# Peptides C2	# PSM C2	# AAs	MW [kDa]	calc. pI
		Q8IDV1	60S ribosomal protein L6-2, putative OS=Plasmodium falciparum (isolate 3D7) OX=36329 GN=PF3D7_1338200 PE=1 SV=1 - [Q8IDV1_PLAF7]	17.65	1	3	3	4	2.73381	5.43	1	1	9.52098	17.65	3	3		0			221	25.5164	10.0962
	VAIILTGK	1	1	1	Q8IDV1		814.542	0	0.01917			High	1.93879			0
		Accession	Description	ΣCoverage	Σ# Proteins	Σ# Unique Peptides	Σ# Peptides	Σ# PSMs	Score A2	Coverage A2	# Peptides A2	# PSM A2	Score B2	Coverage B2	# Peptides B2	# PSM B2	Score C2	Coverage C2	# Peptides C2	# PSM C2	# AAs	MW [kDa]	calc. pI
		Q8IDV1	60S ribosomal protein L6-2, putative OS=Plasmodium falciparum (isolate 3D7) OX=36329 GN=PF3D7_1338200 PE=1 SV=1 - [Q8IDV1_PLAF7]	17.65	1	3	3	4	2.73381	5.43	1	1	9.52098	17.65	3	3		0			221	25.5164	10.0962
Q8IEU2	Gamete antigen 27/25 OS=Plasmodium falciparum (isolate 3D7) OX=36329 GN=PF3D7_1302100 PE=1 SV=1 - [Q8IEU2_PLAF7]	20.28	1	4	4	5	7.98654	14.75	3	3	6.16444	11.52	2	2		0			217	25.9883	6.88818
	Sequence	# PSMs	# Proteins	# Protein Groups	Protein Group Accessions	Modifications	MH+ [Da]	q-Value	PEP	A2	XCorr A2	B2	XCorr B2	C2	XCorr C2	# Missed Cleavages
	KIDDYLWVEQR	1	1	1	Q8IEU2		1464.75	0	0.04862	High	2.85935					1
		Accession	Description	ΣCoverage	Σ# Proteins	Σ# Unique Peptides	Σ# Peptides	Σ# PSMs	Score A2	Coverage A2	# Peptides A2	# PSM A2	Score B2	Coverage B2	# Peptides B2	# PSM B2	Score C2	Coverage C2	# Peptides C2	# PSM C2	# AAs	MW [kDa]	calc. pI
		Q8IEU2	Gamete antigen 27/25 OS=Plasmodium falciparum (isolate 3D7) OX=36329 GN=PF3D7_1302100 PE=1 SV=1 - [Q8IEU2_PLAF7]	20.28	1	4	4	5	7.98654	14.75	3	3	6.16444	11.52	2	2		0			217	25.9883	6.88818
	VQDNIVNR	1	1	1	Q8IEU2		957.512	0	0.0638	High	2.60659					0
		Accession	Description	ΣCoverage	Σ# Proteins	Σ# Unique Peptides	Σ# Peptides	Σ# PSMs	Score A2	Coverage A2	# Peptides A2	# PSM A2	Score B2	Coverage B2	# Peptides B2	# PSM B2	Score C2	Coverage C2	# Peptides C2	# PSM C2	# AAs	MW [kDa]	calc. pI
		Q8IEU2	Gamete antigen 27/25 OS=Plasmodium falciparum (isolate 3D7) OX=36329 GN=PF3D7_1302100 PE=1 SV=1 - [Q8IEU2_PLAF7]	20.28	1	4	4	5	7.98654	14.75	3	3	6.16444	11.52	2	2		0			217	25.9883	6.88818
	VIEEVSINVDHAR	2	1	1	Q8IEU2		1480.77	0	0.002782	High	2.5206	High	3.12535			0
		Accession	Description	ΣCoverage	Σ# Proteins	Σ# Unique Peptides	Σ# Peptides	Σ# PSMs	Score A2	Coverage A2	# Peptides A2	# PSM A2	Score B2	Coverage B2	# Peptides B2	# PSM B2	Score C2	Coverage C2	# Peptides C2	# PSM C2	# AAs	MW [kDa]	calc. pI
		Q8IEU2	Gamete antigen 27/25 OS=Plasmodium falciparum (isolate 3D7) OX=36329 GN=PF3D7_1302100 PE=1 SV=1 - [Q8IEU2_PLAF7]	20.28	1	4	4	5	7.98654	14.75	3	3	6.16444	11.52	2	2		0			217	25.9883	6.88818
	FTDDQYKDAAAR	1	1	1	Q8IEU2		1400.64	0	0.007606			High	3.03909			1
		Accession	Description	ΣCoverage	Σ# Proteins	Σ# Unique Peptides	Σ# Peptides	Σ# PSMs	Score A2	Coverage A2	# Peptides A2	# PSM A2	Score B2	Coverage B2	# Peptides B2	# PSM B2	Score C2	Coverage C2	# Peptides C2	# PSM C2	# AAs	MW [kDa]	calc. pI
		Q8IEU2	Gamete antigen 27/25 OS=Plasmodium falciparum (isolate 3D7) OX=36329 GN=PF3D7_1302100 PE=1 SV=1 - [Q8IEU2_PLAF7]	20.28	1	4	4	5	7.98654	14.75	3	3	6.16444	11.52	2	2		0			217	25.9883	6.88818
O97266	Eukaryotic translation initiation factor 4E OS=Plasmodium falciparum (isolate 3D7) OX=36329 GN=PF3D7_0315100 PE=3 SV=1 - [O97266_PLAF7]	3.96	1	1	1	1		0			2.36851	3.96	1	1		0			227	26.9308	8.32373
	Sequence	# PSMs	# Proteins	# Protein Groups	Protein Group Accessions	Modifications	MH+ [Da]	q-Value	PEP	A2	XCorr A2	B2	XCorr B2	C2	XCorr C2	# Missed Cleavages
	HYDLITGIR	1	1	1	O97266		1087.59	0	0.004589			High	2.36851			0
		Accession	Description	ΣCoverage	Σ# Proteins	Σ# Unique Peptides	Σ# Peptides	Σ# PSMs	Score A2	Coverage A2	# Peptides A2	# PSM A2	Score B2	Coverage B2	# Peptides B2	# PSM B2	Score C2	Coverage C2	# Peptides C2	# PSM C2	# AAs	MW [kDa]	calc. pI
		O97266	Eukaryotic translation initiation factor 4E OS=Plasmodium falciparum (isolate 3D7) OX=36329 GN=PF3D7_0315100 PE=3 SV=1 - [O97266_PLAF7]	3.96	1	1	1	1		0			2.36851	3.96	1	1		0			227	26.9308	8.32373
Q8I3T9	60S ribosomal protein L2 OS=Plasmodium falciparum (isolate 3D7) OX=36329 GN=PF3D7_0516900 PE=1 SV=1 - [Q8I3T9_PLAF7]	19.23	1	6	6	6	3.36702	5	1	1	9.52441	14.23	4	4	2.17739	2.69	1	1	260	27.9822	10.4771
	Sequence	# PSMs	# Proteins	# Protein Groups	Protein Group Accessions	Modifications	MH+ [Da]	q-Value	PEP	A2	XCorr A2	B2	XCorr B2	C2	XCorr C2	# Missed Cleavages
	APLSVGNILPIGK	1	1	1	Q8I3T9		1278.78	0	0.002244	High	3.36702					0
		Accession	Description	ΣCoverage	Σ# Proteins	Σ# Unique Peptides	Σ# Peptides	Σ# PSMs	Score A2	Coverage A2	# Peptides A2	# PSM A2	Score B2	Coverage B2	# Peptides B2	# PSM B2	Score C2	Coverage C2	# Peptides C2	# PSM C2	# AAs	MW [kDa]	calc. pI
		Q8I3T9	60S ribosomal protein L2 OS=Plasmodium falciparum (isolate 3D7) OX=36329 GN=PF3D7_0516900 PE=1 SV=1 - [Q8I3T9_PLAF7]	19.23	1	6	6	6	3.36702	5	1	1	9.52441	14.23	4	4	2.17739	2.69	1	1	260	27.9822	10.4771
	MPEGTLICNLEHR	1	1	1	Q8I3T9	C8(Carbamidomethyl)	1569.75	0	0.007055			High	2.51681			0
		Accession	Description	ΣCoverage	Σ# Proteins	Σ# Unique Peptides	Σ# Peptides	Σ# PSMs	Score A2	Coverage A2	# Peptides A2	# PSM A2	Score B2	Coverage B2	# Peptides B2	# PSM B2	Score C2	Coverage C2	# Peptides C2	# PSM C2	# AAs	MW [kDa]	calc. pI
		Q8I3T9	60S ribosomal protein L2 OS=Plasmodium falciparum (isolate 3D7) OX=36329 GN=PF3D7_0516900 PE=1 SV=1 - [Q8I3T9_PLAF7]	19.23	1	6	6	6	3.36702	5	1	1	9.52441	14.23	4	4	2.17739	2.69	1	1	260	27.9822	10.4771
	DIIHDPGR	1	1	1	Q8I3T9		922.473	0	0.01438			High	1.9545			0
		Accession	Description	ΣCoverage	Σ# Proteins	Σ# Unique Peptides	Σ# Peptides	Σ# PSMs	Score A2	Coverage A2	# Peptides A2	# PSM A2	Score B2	Coverage B2	# Peptides B2	# PSM B2	Score C2	Coverage C2	# Peptides C2	# PSM C2	# AAs	MW [kDa]	calc. pI
		Q8I3T9	60S ribosomal protein L2 OS=Plasmodium falciparum (isolate 3D7) OX=36329 GN=PF3D7_0516900 PE=1 SV=1 - [Q8I3T9_PLAF7]	19.23	1	6	6	6	3.36702	5	1	1	9.52441	14.23	4	4	2.17739	2.69	1	1	260	27.9822	10.4771
	HLDYCEK	1	1	1	Q8I3T9	C5(Carbamidomethyl)	964.419	0	0.07966					High	2.17739	0
		Accession	Description	ΣCoverage	Σ# Proteins	Σ# Unique Peptides	Σ# Peptides	Σ# PSMs	Score A2	Coverage A2	# Peptides A2	# PSM A2	Score B2	Coverage B2	# Peptides B2	# PSM B2	Score C2	Coverage C2	# Peptides C2	# PSM C2	# AAs	MW [kDa]	calc. pI
		Q8I3T9	60S ribosomal protein L2 OS=Plasmodium falciparum (isolate 3D7) OX=36329 GN=PF3D7_0516900 PE=1 SV=1 - [Q8I3T9_PLAF7]	19.23	1	6	6	6	3.36702	5	1	1	9.52441	14.23	4	4	2.17739	2.69	1	1	260	27.9822	10.4771
	LRHLDYCEK	1	1	1	Q8I3T9	C7(Carbamidomethyl)	1233.6	0.001	0.1716			High	2.97421			1
		Accession	Description	ΣCoverage	Σ# Proteins	Σ# Unique Peptides	Σ# Peptides	Σ# PSMs	Score A2	Coverage A2	# Peptides A2	# PSM A2	Score B2	Coverage B2	# Peptides B2	# PSM B2	Score C2	Coverage C2	# Peptides C2	# PSM C2	# AAs	MW [kDa]	calc. pI
		Q8I3T9	60S ribosomal protein L2 OS=Plasmodium falciparum (isolate 3D7) OX=36329 GN=PF3D7_0516900 PE=1 SV=1 - [Q8I3T9_PLAF7]	19.23	1	6	6	6	3.36702	5	1	1	9.52441	14.23	4	4	2.17739	2.69	1	1	260	27.9822	10.4771
	IDKPILK	1	1	1	Q8I3T9		826.542	0.006	0.2574			High	2.07889			0
		Accession	Description	ΣCoverage	Σ# Proteins	Σ# Unique Peptides	Σ# Peptides	Σ# PSMs	Score A2	Coverage A2	# Peptides A2	# PSM A2	Score B2	Coverage B2	# Peptides B2	# PSM B2	Score C2	Coverage C2	# Peptides C2	# PSM C2	# AAs	MW [kDa]	calc. pI
		Q8I3T9	60S ribosomal protein L2 OS=Plasmodium falciparum (isolate 3D7) OX=36329 GN=PF3D7_0516900 PE=1 SV=1 - [Q8I3T9_PLAF7]	19.23	1	6	6	6	3.36702	5	1	1	9.52441	14.23	4	4	2.17739	2.69	1	1	260	27.9822	10.4771
Q7KQK3	Heat shock protein DNAJ homologue Pfj4 OS=Plasmodium falciparum (isolate 3D7) OX=36329 GN=PF3D7_1211400 PE=4 SV=1 - [Q7KQK3_PLAF7]	3.69	1	1	1	1	1.85849	3.69	1	1		0				0			244	28.0447	9.02686
	Sequence	# PSMs	# Proteins	# Protein Groups	Protein Group Accessions	Modifications	MH+ [Da]	q-Value	PEP	A2	XCorr A2	B2	XCorr B2	C2	XCorr C2	# Missed Cleavages
	NFGFNDAQR	1	1	1	Q7KQK3		1068.49	0	0.01734	High	1.85849					0
		Accession	Description	ΣCoverage	Σ# Proteins	Σ# Unique Peptides	Σ# Peptides	Σ# PSMs	Score A2	Coverage A2	# Peptides A2	# PSM A2	Score B2	Coverage B2	# Peptides B2	# PSM B2	Score C2	Coverage C2	# Peptides C2	# PSM C2	# AAs	MW [kDa]	calc. pI
		Q7KQK3	Heat shock protein DNAJ homologue Pfj4 OS=Plasmodium falciparum (isolate 3D7) OX=36329 GN=PF3D7_1211400 PE=4 SV=1 - [Q7KQK3_PLAF7]	3.69	1	1	1	1	1.85849	3.69	1	1		0				0			244	28.0447	9.02686
Q8IBI3	Proteasome subunit alpha type OS=Plasmodium falciparum (isolate 3D7) OX=36329 GN=PF3D7_0727400 PE=1 SV=1 - [Q8IBI3_PLAF7]	3.91	1	1	1	1	2.74925	3.91	1	1		0							256	28.3703	5.08447
	Sequence	# PSMs	# Proteins	# Protein Groups	Protein Group Accessions	Modifications	MH+ [Da]	q-Value	PEP	A2	XCorr A2	B2	XCorr B2	C2	XCorr C2	# Missed Cleavages
	GVNTFSPEGR	1	1	1	Q8IBI3		1063.52	0	0.003603	High	2.74925					0
		Accession	Description	ΣCoverage	Σ# Proteins	Σ# Unique Peptides	Σ# Peptides	Σ# PSMs	Score A2	Coverage A2	# Peptides A2	# PSM A2	Score B2	Coverage B2	# Peptides B2	# PSM B2	Score C2	Coverage C2	# Peptides C2	# PSM C2	# AAs	MW [kDa]	calc. pI
		Q8IBI3	Proteasome subunit alpha type OS=Plasmodium falciparum (isolate 3D7) OX=36329 GN=PF3D7_0727400 PE=1 SV=1 - [Q8IBI3_PLAF7]	3.91	1	1	1	1	2.74925	3.91	1	1		0							256	28.3703	5.08447
Q8IIG6	Phosphoglycerate mutase OS=Plasmodium falciparum (isolate 3D7) OX=36329 GN=PF11_0208 PE=1 SV=1 - [Q8IIG6_PLAF7]	12.8	1	2	2	2	3.10572	8.8	1	1	0	4	1	1		0			250	28.7521	8.27979
	Sequence	# PSMs	# Proteins	# Protein Groups	Protein Group Accessions	Modifications	MH+ [Da]	q-Value	PEP	A2	XCorr A2	B2	XCorr B2	C2	XCorr C2	# Missed Cleavages
	AICTAWNVLK	1	1	1	Q8IIG6	C3(Carbamidomethyl)	1175.63	0	0.05065			High	1.52121			0
		Accession	Description	ΣCoverage	Σ# Proteins	Σ# Unique Peptides	Σ# Peptides	Σ# PSMs	Score A2	Coverage A2	# Peptides A2	# PSM A2	Score B2	Coverage B2	# Peptides B2	# PSM B2	Score C2	Coverage C2	# Peptides C2	# PSM C2	# AAs	MW [kDa]	calc. pI
		Q8IIG6	Phosphoglycerate mutase OS=Plasmodium falciparum (isolate 3D7) OX=36329 GN=PF11_0208 PE=1 SV=1 - [Q8IIG6_PLAF7]	12.8	1	2	2	2	3.10572	8.8	1	1	0	4	1	1		0			250	28.7521	8.27979
	FTGWTDVPLSEKGEEEAIAAGK	1	1	1	Q8IIG6		2335.16	0.004	0.1443	High	3.10572					1
		Accession	Description	ΣCoverage	Σ# Proteins	Σ# Unique Peptides	Σ# Peptides	Σ# PSMs	Score A2	Coverage A2	# Peptides A2	# PSM A2	Score B2	Coverage B2	# Peptides B2	# PSM B2	Score C2	Coverage C2	# Peptides C2	# PSM C2	# AAs	MW [kDa]	calc. pI
		Q8IIG6	Phosphoglycerate mutase OS=Plasmodium falciparum (isolate 3D7) OX=36329 GN=PF11_0208 PE=1 SV=1 - [Q8IIG6_PLAF7]	12.8	1	2	2	2	3.10572	8.8	1	1	0	4	1	1		0			250	28.7521	8.27979
C0H5L9	Membrane associated histidine-rich protein OS=Plasmodium falciparum (isolate 3D7) OX=36329 GN=PF3D7_1370300 PE=4 SV=1 - [C0H5L9_PLAF7]	5.62	1	2	2	3	1.73749	2.81	1	1	3.9044	5.62	2	2		0			249	28.9305	6.41748
	Sequence	# PSMs	# Proteins	# Protein Groups	Protein Group Accessions	Modifications	MH+ [Da]	q-Value	PEP	A2	XCorr A2	B2	XCorr B2	C2	XCorr C2	# Missed Cleavages
	LMFIFMR	2	1	1	C0H5L9		957.505	0	0.02308	High	1.73749	High	1.92571			0
		Accession	Description	ΣCoverage	Σ# Proteins	Σ# Unique Peptides	Σ# Peptides	Σ# PSMs	Score A2	Coverage A2	# Peptides A2	# PSM A2	Score B2	Coverage B2	# Peptides B2	# PSM B2	Score C2	Coverage C2	# Peptides C2	# PSM C2	# AAs	MW [kDa]	calc. pI
		C0H5L9	Membrane associated histidine-rich protein OS=Plasmodium falciparum (isolate 3D7) OX=36329 GN=PF3D7_1370300 PE=4 SV=1 - [C0H5L9_PLAF7]	5.62	1	2	2	3	1.73749	2.81	1	1	3.9044	5.62	2	2		0			249	28.9305	6.41748
	TWFEQFK	1	1	1	C0H5L9		985.476	0	0.0333			High	1.97869			0
		Accession	Description	ΣCoverage	Σ# Proteins	Σ# Unique Peptides	Σ# Peptides	Σ# PSMs	Score A2	Coverage A2	# Peptides A2	# PSM A2	Score B2	Coverage B2	# Peptides B2	# PSM B2	Score C2	Coverage C2	# Peptides C2	# PSM C2	# AAs	MW [kDa]	calc. pI
		C0H5L9	Membrane associated histidine-rich protein OS=Plasmodium falciparum (isolate 3D7) OX=36329 GN=PF3D7_1370300 PE=4 SV=1 - [C0H5L9_PLAF7]	5.62	1	2	2	3	1.73749	2.81	1	1	3.9044	5.62	2	2		0			249	28.9305	6.41748
Q8IIU8	40S ribosomal protein S4 OS=Plasmodium falciparum (isolate 3D7) OX=36329 GN=PF11_0065 PE=1 SV=2 - [Q8IIU8_PLAF7]	40.23	1	9	9	18	27.5163	37.55	8	9	20.9668	26.82	6	7	5.34626	10.73	2	2	261	29.7534	10.0815
	Sequence	# PSMs	# Proteins	# Protein Groups	Protein Group Accessions	Modifications	MH+ [Da]	q-Value	PEP	A2	XCorr A2	B2	XCorr B2	C2	XCorr C2	# Missed Cleavages
	LSNVFVIGDNTKPYISLPR	3	1	1	Q8IIU8		2133.17	0	3.46e-09	High	5.75003	High	6.1469	High	3.29738	0
		Accession	Description	ΣCoverage	Σ# Proteins	Σ# Unique Peptides	Σ# Peptides	Σ# PSMs	Score A2	Coverage A2	# Peptides A2	# PSM A2	Score B2	Coverage B2	# Peptides B2	# PSM B2	Score C2	Coverage C2	# Peptides C2	# PSM C2	# AAs	MW [kDa]	calc. pI
		Q8IIU8	40S ribosomal protein S4 OS=Plasmodium falciparum (isolate 3D7) OX=36329 GN=PF11_0065 PE=1 SV=2 - [Q8IIU8_PLAF7]	40.23	1	9	9	18	27.5163	37.55	8	9	20.9668	26.82	6	7	5.34626	10.73	2	2	261	29.7534	10.0815
	FQVGSLVMVTAGHSVGR	1	1	1	Q8IIU8		1744.91	0	0.0008871	High	4.24082					0
		Accession	Description	ΣCoverage	Σ# Proteins	Σ# Unique Peptides	Σ# Peptides	Σ# PSMs	Score A2	Coverage A2	# Peptides A2	# PSM A2	Score B2	Coverage B2	# Peptides B2	# PSM B2	Score C2	Coverage C2	# Peptides C2	# PSM C2	# AAs	MW [kDa]	calc. pI
		Q8IIU8	40S ribosomal protein S4 OS=Plasmodium falciparum (isolate 3D7) OX=36329 GN=PF11_0065 PE=1 SV=2 - [Q8IIU8_PLAF7]	40.23	1	9	9	18	27.5163	37.55	8	9	20.9668	26.82	6	7	5.34626	10.73	2	2	261	29.7534	10.0815
	VNAPSHWMLNK	2	1	1	Q8IIU8		1296.65	0	0.003185	High	3.19558	High	2.84247			0
		Accession	Description	ΣCoverage	Σ# Proteins	Σ# Unique Peptides	Σ# Peptides	Σ# PSMs	Score A2	Coverage A2	# Peptides A2	# PSM A2	Score B2	Coverage B2	# Peptides B2	# PSM B2	Score C2	Coverage C2	# Peptides C2	# PSM C2	# AAs	MW [kDa]	calc. pI
		Q8IIU8	40S ribosomal protein S4 OS=Plasmodium falciparum (isolate 3D7) OX=36329 GN=PF11_0065 PE=1 SV=2 - [Q8IIU8_PLAF7]	40.23	1	9	9	18	27.5163	37.55	8	9	20.9668	26.82	6	7	5.34626	10.73	2	2	261	29.7534	10.0815
	LLESIPLVILLR	2	1	1	Q8IIU8		1378.91	0	9.729e-06	High	2.91892	High	3.10018			0
		Accession	Description	ΣCoverage	Σ# Proteins	Σ# Unique Peptides	Σ# Peptides	Σ# PSMs	Score A2	Coverage A2	# Peptides A2	# PSM A2	Score B2	Coverage B2	# Peptides B2	# PSM B2	Score C2	Coverage C2	# Peptides C2	# PSM C2	# AAs	MW [kDa]	calc. pI
		Q8IIU8	40S ribosomal protein S4 OS=Plasmodium falciparum (isolate 3D7) OX=36329 GN=PF11_0065 PE=1 SV=2 - [Q8IIU8_PLAF7]	40.23	1	9	9	18	27.5163	37.55	8	9	20.9668	26.82	6	7	5.34626	10.73	2	2	261	29.7534	10.0815
	NMGTYDIIHVK	4	1	1	Q8IIU8		1290.65	0	0.0008235	High	2.67308	High	2.64515			0
		Accession	Description	ΣCoverage	Σ# Proteins	Σ# Unique Peptides	Σ# Peptides	Σ# PSMs	Score A2	Coverage A2	# Peptides A2	# PSM A2	Score B2	Coverage B2	# Peptides B2	# PSM B2	Score C2	Coverage C2	# Peptides C2	# PSM C2	# AAs	MW [kDa]	calc. pI
		Q8IIU8	40S ribosomal protein S4 OS=Plasmodium falciparum (isolate 3D7) OX=36329 GN=PF11_0065 PE=1 SV=2 - [Q8IIU8_PLAF7]	40.23	1	9	9	18	27.5163	37.55	8	9	20.9668	26.82	6	7	5.34626	10.73	2	2	261	29.7534	10.0815
	SIPYIHPDVK	2	1	1	Q8IIU8		1168.64	0	0.006619	High	2.20535	High	2.44408			0
		Accession	Description	ΣCoverage	Σ# Proteins	Σ# Unique Peptides	Σ# Peptides	Σ# PSMs	Score A2	Coverage A2	# Peptides A2	# PSM A2	Score B2	Coverage B2	# Peptides B2	# PSM B2	Score C2	Coverage C2	# Peptides C2	# PSM C2	# AAs	MW [kDa]	calc. pI
		Q8IIU8	40S ribosomal protein S4 OS=Plasmodium falciparum (isolate 3D7) OX=36329 GN=PF11_0065 PE=1 SV=2 - [Q8IIU8_PLAF7]	40.23	1	9	9	18	27.5163	37.55	8	9	20.9668	26.82	6	7	5.34626	10.73	2	2	261	29.7534	10.0815
	VGVISSIDK	1	1	1	Q8IIU8		917.527	0	0.01899	High	2.16578					0
		Accession	Description	ΣCoverage	Σ# Proteins	Σ# Unique Peptides	Σ# Peptides	Σ# PSMs	Score A2	Coverage A2	# Peptides A2	# PSM A2	Score B2	Coverage B2	# Peptides B2	# PSM B2	Score C2	Coverage C2	# Peptides C2	# PSM C2	# AAs	MW [kDa]	calc. pI
		Q8IIU8	40S ribosomal protein S4 OS=Plasmodium falciparum (isolate 3D7) OX=36329 GN=PF11_0065 PE=1 SV=2 - [Q8IIU8_PLAF7]	40.23	1	9	9	18	27.5163	37.55	8	9	20.9668	26.82	6	7	5.34626	10.73	2	2	261	29.7534	10.0815
	YALTFDEVK	2	1	1	Q8IIU8		1085.56	0	0.0006091	High	2.05896			High	2.04889	0
		Accession	Description	ΣCoverage	Σ# Proteins	Σ# Unique Peptides	Σ# Peptides	Σ# PSMs	Score A2	Coverage A2	# Peptides A2	# PSM A2	Score B2	Coverage B2	# Peptides B2	# PSM B2	Score C2	Coverage C2	# Peptides C2	# PSM C2	# AAs	MW [kDa]	calc. pI
		Q8IIU8	40S ribosomal protein S4 OS=Plasmodium falciparum (isolate 3D7) OX=36329 GN=PF11_0065 PE=1 SV=2 - [Q8IIU8_PLAF7]	40.23	1	9	9	18	27.5163	37.55	8	9	20.9668	26.82	6	7	5.34626	10.73	2	2	261	29.7534	10.0815
	LDIIEER	1	1	1	Q8IIU8		887.486	0.001	0.1394			High	1.76082			0
		Accession	Description	ΣCoverage	Σ# Proteins	Σ# Unique Peptides	Σ# Peptides	Σ# PSMs	Score A2	Coverage A2	# Peptides A2	# PSM A2	Score B2	Coverage B2	# Peptides B2	# PSM B2	Score C2	Coverage C2	# Peptides C2	# PSM C2	# AAs	MW [kDa]	calc. pI
		Q8IIU8	40S ribosomal protein S4 OS=Plasmodium falciparum (isolate 3D7) OX=36329 GN=PF11_0065 PE=1 SV=2 - [Q8IIU8_PLAF7]	40.23	1	9	9	18	27.5163	37.55	8	9	20.9668	26.82	6	7	5.34626	10.73	2	2	261	29.7534	10.0815
Q8IJD4	40S ribosomal protein SA OS=Plasmodium falciparum (isolate 3D7) OX=36329 GN=PF10_0264 PE=1 SV=1 - [RSSA_PLAF7]	7.98	1	2	2	2		0			5.67454	7.98	2	2		0			263	29.8373	6.25244
	Sequence	# PSMs	# Proteins	# Protein Groups	Protein Group Accessions	Modifications	MH+ [Da]	q-Value	PEP	A2	XCorr A2	B2	XCorr B2	C2	XCorr C2	# Missed Cleavages
	FAQYTGAQAIAGR	1	1	1	Q8IJD4		1353.69	0	4.683e-06			High	4.00477			0
		Accession	Description	ΣCoverage	Σ# Proteins	Σ# Unique Peptides	Σ# Peptides	Σ# PSMs	Score A2	Coverage A2	# Peptides A2	# PSM A2	Score B2	Coverage B2	# Peptides B2	# PSM B2	Score C2	Coverage C2	# Peptides C2	# PSM C2	# AAs	MW [kDa]	calc. pI
		Q8IJD4	40S ribosomal protein SA OS=Plasmodium falciparum (isolate 3D7) OX=36329 GN=PF10_0264 PE=1 SV=1 - [RSSA_PLAF7]	7.98	1	2	2	2		0			5.67454	7.98	2	2		0			263	29.8373	6.25244
	LLIVTDPR	1	1	1	Q8IJD4		926.567	0	0.096			High	1.66977			0
		Accession	Description	ΣCoverage	Σ# Proteins	Σ# Unique Peptides	Σ# Peptides	Σ# PSMs	Score A2	Coverage A2	# Peptides A2	# PSM A2	Score B2	Coverage B2	# Peptides B2	# PSM B2	Score C2	Coverage C2	# Peptides C2	# PSM C2	# AAs	MW [kDa]	calc. pI
		Q8IJD4	40S ribosomal protein SA OS=Plasmodium falciparum (isolate 3D7) OX=36329 GN=PF10_0264 PE=1 SV=1 - [RSSA_PLAF7]	7.98	1	2	2	2		0			5.67454	7.98	2	2		0			263	29.8373	6.25244
Q8IL02	40S ribosomal protein S2, putative OS=Plasmodium falciparum (isolate 3D7) OX=36329 GN=PF14_0448 PE=1 SV=1 - [Q8IL02_PLAF7]	20.22	1	5	5	7	5.01191	9.56	2	2	9.36858	14.71	4	4	1.96232	4.04	1	1	272	29.9388	9.99365
	Sequence	# PSMs	# Proteins	# Protein Groups	Protein Group Accessions	Modifications	MH+ [Da]	q-Value	PEP	A2	XCorr A2	B2	XCorr B2	C2	XCorr C2	# Missed Cleavages
	IVSIEEIYLHSLPIK	1	1	1	Q8IL02		1754.01	0	0.02544	High	2.59745					0
		Accession	Description	ΣCoverage	Σ# Proteins	Σ# Unique Peptides	Σ# Peptides	Σ# PSMs	Score A2	Coverage A2	# Peptides A2	# PSM A2	Score B2	Coverage B2	# Peptides B2	# PSM B2	Score C2	Coverage C2	# Peptides C2	# PSM C2	# AAs	MW [kDa]	calc. pI
		Q8IL02	40S ribosomal protein S2, putative OS=Plasmodium falciparum (isolate 3D7) OX=36329 GN=PF14_0448 PE=1 SV=1 - [Q8IL02_PLAF7]	20.22	1	5	5	7	5.01191	9.56	2	2	9.36858	14.71	4	4	1.96232	4.04	1	1	272	29.9388	9.99365
	GTQIVGAPTTK	3	1	1	Q8IL02		1072.6	0	0.0003092	High	2.41446	High	2.44586	High	1.96232	0
		Accession	Description	ΣCoverage	Σ# Proteins	Σ# Unique Peptides	Σ# Peptides	Σ# PSMs	Score A2	Coverage A2	# Peptides A2	# PSM A2	Score B2	Coverage B2	# Peptides B2	# PSM B2	Score C2	Coverage C2	# Peptides C2	# PSM C2	# AAs	MW [kDa]	calc. pI
		Q8IL02	40S ribosomal protein S2, putative OS=Plasmodium falciparum (isolate 3D7) OX=36329 GN=PF14_0448 PE=1 SV=1 - [Q8IL02_PLAF7]	20.22	1	5	5	7	5.01191	9.56	2	2	9.36858	14.71	4	4	1.96232	4.04	1	1	272	29.9388	9.99365
	IGDPHTVPMK	1	1	1	Q8IL02		1094.56	0	0.007982			High	2.66145			0
		Accession	Description	ΣCoverage	Σ# Proteins	Σ# Unique Peptides	Σ# Peptides	Σ# PSMs	Score A2	Coverage A2	# Peptides A2	# PSM A2	Score B2	Coverage B2	# Peptides B2	# PSM B2	Score C2	Coverage C2	# Peptides C2	# PSM C2	# AAs	MW [kDa]	calc. pI
		Q8IL02	40S ribosomal protein S2, putative OS=Plasmodium falciparum (isolate 3D7) OX=36329 GN=PF14_0448 PE=1 SV=1 - [Q8IL02_PLAF7]	20.22	1	5	5	7	5.01191	9.56	2	2	9.36858	14.71	4	4	1.96232	4.04	1	1	272	29.9388	9.99365
	TYGYLTPDLWK	1	1	1	Q8IL02		1356.68	0	0.001764			High	2.4978			0
		Accession	Description	ΣCoverage	Σ# Proteins	Σ# Unique Peptides	Σ# Peptides	Σ# PSMs	Score A2	Coverage A2	# Peptides A2	# PSM A2	Score B2	Coverage B2	# Peptides B2	# PSM B2	Score C2	Coverage C2	# Peptides C2	# PSM C2	# AAs	MW [kDa]	calc. pI
		Q8IL02	40S ribosomal protein S2, putative OS=Plasmodium falciparum (isolate 3D7) OX=36329 GN=PF14_0448 PE=1 SV=1 - [Q8IL02_PLAF7]	20.22	1	5	5	7	5.01191	9.56	2	2	9.36858	14.71	4	4	1.96232	4.04	1	1	272	29.9388	9.99365
	AIFNALSK	1	1	1	Q8IL02		863.499	0.001	0.1474			High	1.76347			0
		Accession	Description	ΣCoverage	Σ# Proteins	Σ# Unique Peptides	Σ# Peptides	Σ# PSMs	Score A2	Coverage A2	# Peptides A2	# PSM A2	Score B2	Coverage B2	# Peptides B2	# PSM B2	Score C2	Coverage C2	# Peptides C2	# PSM C2	# AAs	MW [kDa]	calc. pI
		Q8IL02	40S ribosomal protein S2, putative OS=Plasmodium falciparum (isolate 3D7) OX=36329 GN=PF14_0448 PE=1 SV=1 - [Q8IL02_PLAF7]	20.22	1	5	5	7	5.01191	9.56	2	2	9.36858	14.71	4	4	1.96232	4.04	1	1	272	29.9388	9.99365
O97313	40S ribosomal protein S3a OS=Plasmodium falciparum (isolate 3D7) OX=36329 GN=MAL3P7.35 PE=1 SV=1 - [RS3A_PLAF7]	22.52	1	5	5	7	8.10461	12.98	3	3	12.4718	14.5	3	4		0			262	30.0283	9.77393
	Sequence	# PSMs	# Proteins	# Protein Groups	Protein Group Accessions	Modifications	MH+ [Da]	q-Value	PEP	A2	XCorr A2	B2	XCorr B2	C2	XCorr C2	# Missed Cleavages
	KGYTLIEGHTDVK	3	1	1	O97313		1460.77	0	1.715e-05	High	3.43521	High	4.3578			1
		Accession	Description	ΣCoverage	Σ# Proteins	Σ# Unique Peptides	Σ# Peptides	Σ# PSMs	Score A2	Coverage A2	# Peptides A2	# PSM A2	Score B2	Coverage B2	# Peptides B2	# PSM B2	Score C2	Coverage C2	# Peptides C2	# PSM C2	# AAs	MW [kDa]	calc. pI
		O97313	40S ribosomal protein S3a OS=Plasmodium falciparum (isolate 3D7) OX=36329 GN=MAL3P7.35 PE=1 SV=1 - [RS3A_PLAF7]	22.52	1	5	5	7	8.10461	12.98	3	3	12.4718	14.5	3	4		0			262	30.0283	9.77393
	EATNILTAELKH	1	1	1	O97313		1339.72	0	0.02563	High	2.85185					1
		Accession	Description	ΣCoverage	Σ# Proteins	Σ# Unique Peptides	Σ# Peptides	Σ# PSMs	Score A2	Coverage A2	# Peptides A2	# PSM A2	Score B2	Coverage B2	# Peptides B2	# PSM B2	Score C2	Coverage C2	# Peptides C2	# PSM C2	# AAs	MW [kDa]	calc. pI
		O97313	40S ribosomal protein S3a OS=Plasmodium falciparum (isolate 3D7) OX=36329 GN=MAL3P7.35 PE=1 SV=1 - [RS3A_PLAF7]	22.52	1	5	5	7	8.10461	12.98	3	3	12.4718	14.5	3	4		0			262	30.0283	9.77393
	NVNALPESK	1	1	1	O97313		971.518	0	0.02571	High	1.81756					0
		Accession	Description	ΣCoverage	Σ# Proteins	Σ# Unique Peptides	Σ# Peptides	Σ# PSMs	Score A2	Coverage A2	# Peptides A2	# PSM A2	Score B2	Coverage B2	# Peptides B2	# PSM B2	Score C2	Coverage C2	# Peptides C2	# PSM C2	# AAs	MW [kDa]	calc. pI
		O97313	40S ribosomal protein S3a OS=Plasmodium falciparum (isolate 3D7) OX=36329 GN=MAL3P7.35 PE=1 SV=1 - [RS3A_PLAF7]	22.52	1	5	5	7	8.10461	12.98	3	3	12.4718	14.5	3	4		0			262	30.0283	9.77393
	LMELHTDPKEESGK	1	1	1	O97313		1613.78	0	3.282e-05			High	3.5661			1
		Accession	Description	ΣCoverage	Σ# Proteins	Σ# Unique Peptides	Σ# Peptides	Σ# PSMs	Score A2	Coverage A2	# Peptides A2	# PSM A2	Score B2	Coverage B2	# Peptides B2	# PSM B2	Score C2	Coverage C2	# Peptides C2	# PSM C2	# AAs	MW [kDa]	calc. pI
		O97313	40S ribosomal protein S3a OS=Plasmodium falciparum (isolate 3D7) OX=36329 GN=MAL3P7.35 PE=1 SV=1 - [RS3A_PLAF7]	22.52	1	5	5	7	8.10461	12.98	3	3	12.4718	14.5	3	4		0			262	30.0283	9.77393
	MVDIMTAEASK	1	1	1	O97313		1195.56	0	0.002965			High	2.13424			0
		Accession	Description	ΣCoverage	Σ# Proteins	Σ# Unique Peptides	Σ# Peptides	Σ# PSMs	Score A2	Coverage A2	# Peptides A2	# PSM A2	Score B2	Coverage B2	# Peptides B2	# PSM B2	Score C2	Coverage C2	# Peptides C2	# PSM C2	# AAs	MW [kDa]	calc. pI
		O97313	40S ribosomal protein S3a OS=Plasmodium falciparum (isolate 3D7) OX=36329 GN=MAL3P7.35 PE=1 SV=1 - [RS3A_PLAF7]	22.52	1	5	5	7	8.10461	12.98	3	3	12.4718	14.5	3	4		0			262	30.0283	9.77393
C0H4V6	14-3-3 protein OS=Plasmodium falciparum (isolate 3D7) OX=36329 GN=PF3D7_0818200 PE=3 SV=1 - [C0H4V6_PLAF7]	36.26	1	7	7	11	14.8484	24.43	5	5	16.6339	20.99	4	5	2.50955	3.82	1	1	262	30.1737	4.91943
	Sequence	# PSMs	# Proteins	# Protein Groups	Protein Group Accessions	Modifications	MH+ [Da]	q-Value	PEP	A2	XCorr A2	B2	XCorr B2	C2	XCorr C2	# Missed Cleavages
	ATDIAENELPSTHPIR	3	1	1	C0H4V6		1763.89	0	0.0006654	High	3.96885	High	3.65806			0
		Accession	Description	ΣCoverage	Σ# Proteins	Σ# Unique Peptides	Σ# Peptides	Σ# PSMs	Score A2	Coverage A2	# Peptides A2	# PSM A2	Score B2	Coverage B2	# Peptides B2	# PSM B2	Score C2	Coverage C2	# Peptides C2	# PSM C2	# AAs	MW [kDa]	calc. pI
		C0H4V6	14-3-3 protein OS=Plasmodium falciparum (isolate 3D7) OX=36329 GN=PF3D7_0818200 PE=3 SV=1 - [C0H4V6_PLAF7]	36.26	1	7	7	11	14.8484	24.43	5	5	16.6339	20.99	4	5	2.50955	3.82	1	1	262	30.1737	4.91943
	AFDDAITEFDNVSEDSYK	1	1	1	C0H4V6		2065.89	0	6.591e-08	High	3.35055					0
		Accession	Description	ΣCoverage	Σ# Proteins	Σ# Unique Peptides	Σ# Peptides	Σ# PSMs	Score A2	Coverage A2	# Peptides A2	# PSM A2	Score B2	Coverage B2	# Peptides B2	# PSM B2	Score C2	Coverage C2	# Peptides C2	# PSM C2	# AAs	MW [kDa]	calc. pI
		C0H4V6	14-3-3 protein OS=Plasmodium falciparum (isolate 3D7) OX=36329 GN=PF3D7_0818200 PE=3 SV=1 - [C0H4V6_PLAF7]	36.26	1	7	7	11	14.8484	24.43	5	5	16.6339	20.99	4	5	2.50955	3.82	1	1	262	30.1737	4.91943
	DSTLIMQLLR	2	1	1	C0H4V6		1189.66	0	0.0562	High	2.80858			High	2.50955	0
		Accession	Description	ΣCoverage	Σ# Proteins	Σ# Unique Peptides	Σ# Peptides	Σ# PSMs	Score A2	Coverage A2	# Peptides A2	# PSM A2	Score B2	Coverage B2	# Peptides B2	# PSM B2	Score C2	Coverage C2	# Peptides C2	# PSM C2	# AAs	MW [kDa]	calc. pI
		C0H4V6	14-3-3 protein OS=Plasmodium falciparum (isolate 3D7) OX=36329 GN=PF3D7_0818200 PE=3 SV=1 - [C0H4V6_PLAF7]	36.26	1	7	7	11	14.8484	24.43	5	5	16.6339	20.99	4	5	2.50955	3.82	1	1	262	30.1737	4.91943
	KLIPNTSESESK	1	1	1	C0H4V6		1332.7	0	0.0352	High	2.70634					1
		Accession	Description	ΣCoverage	Σ# Proteins	Σ# Unique Peptides	Σ# Peptides	Σ# PSMs	Score A2	Coverage A2	# Peptides A2	# PSM A2	Score B2	Coverage B2	# Peptides B2	# PSM B2	Score C2	Coverage C2	# Peptides C2	# PSM C2	# AAs	MW [kDa]	calc. pI
		C0H4V6	14-3-3 protein OS=Plasmodium falciparum (isolate 3D7) OX=36329 GN=PF3D7_0818200 PE=3 SV=1 - [C0H4V6_PLAF7]	36.26	1	7	7	11	14.8484	24.43	5	5	16.6339	20.99	4	5	2.50955	3.82	1	1	262	30.1737	4.91943
	NLLSVAYK	2	1	1	C0H4V6		907.527	0	0.009019	High	2.01407	High	1.89548			0
		Accession	Description	ΣCoverage	Σ# Proteins	Σ# Unique Peptides	Σ# Peptides	Σ# PSMs	Score A2	Coverage A2	# Peptides A2	# PSM A2	Score B2	Coverage B2	# Peptides B2	# PSM B2	Score C2	Coverage C2	# Peptides C2	# PSM C2	# AAs	MW [kDa]	calc. pI
		C0H4V6	14-3-3 protein OS=Plasmodium falciparum (isolate 3D7) OX=36329 GN=PF3D7_0818200 PE=3 SV=1 - [C0H4V6_PLAF7]	36.26	1	7	7	11	14.8484	24.43	5	5	16.6339	20.99	4	5	2.50955	3.82	1	1	262	30.1737	4.91943
	TLVEQCVNNDKDELTVEER	1	1	1	C0H4V6	C6(Carbamidomethyl)	2291.09	0	3.893e-07			High	5.89664			1
		Accession	Description	ΣCoverage	Σ# Proteins	Σ# Unique Peptides	Σ# Peptides	Σ# PSMs	Score A2	Coverage A2	# Peptides A2	# PSM A2	Score B2	Coverage B2	# Peptides B2	# PSM B2	Score C2	Coverage C2	# Peptides C2	# PSM C2	# AAs	MW [kDa]	calc. pI
		C0H4V6	14-3-3 protein OS=Plasmodium falciparum (isolate 3D7) OX=36329 GN=PF3D7_0818200 PE=3 SV=1 - [C0H4V6_PLAF7]	36.26	1	7	7	11	14.8484	24.43	5	5	16.6339	20.99	4	5	2.50955	3.82	1	1	262	30.1737	4.91943
	EASNCAQEAYQK	1	1	1	C0H4V6	C5(Carbamidomethyl)	1398.6	0	0.001167			High	1.73485			0
		Accession	Description	ΣCoverage	Σ# Proteins	Σ# Unique Peptides	Σ# Peptides	Σ# PSMs	Score A2	Coverage A2	# Peptides A2	# PSM A2	Score B2	Coverage B2	# Peptides B2	# PSM B2	Score C2	Coverage C2	# Peptides C2	# PSM C2	# AAs	MW [kDa]	calc. pI
		C0H4V6	14-3-3 protein OS=Plasmodium falciparum (isolate 3D7) OX=36329 GN=PF3D7_0818200 PE=3 SV=1 - [C0H4V6_PLAF7]	36.26	1	7	7	11	14.8484	24.43	5	5	16.6339	20.99	4	5	2.50955	3.82	1	1	262	30.1737	4.91943
O97250	60S ribosomal protein L7, putative OS=Plasmodium falciparum (isolate 3D7) OX=36329 GN=PF3D7_0307200 PE=1 SV=2 - [O97250_PLAF7]	10.12	1	2	2	2		0			3.48235	10.12	2	2		0			257	30.5039	10.3452
	Sequence	# PSMs	# Proteins	# Protein Groups	Protein Group Accessions	Modifications	MH+ [Da]	q-Value	PEP	A2	XCorr A2	B2	XCorr B2	C2	XCorr C2	# Missed Cleavages
	IVEPYVTYGYPTLSTVR	1	1	1	O97250		1958.03	0	1.635e-05			High	3.48235			0
		Accession	Description	ΣCoverage	Σ# Proteins	Σ# Unique Peptides	Σ# Peptides	Σ# PSMs	Score A2	Coverage A2	# Peptides A2	# PSM A2	Score B2	Coverage B2	# Peptides B2	# PSM B2	Score C2	Coverage C2	# Peptides C2	# PSM C2	# AAs	MW [kDa]	calc. pI
		O97250	60S ribosomal protein L7, putative OS=Plasmodium falciparum (isolate 3D7) OX=36329 GN=PF3D7_0307200 PE=1 SV=2 - [O97250_PLAF7]	10.12	1	2	2	2		0			3.48235	10.12	2	2		0			257	30.5039	10.3452
	VNNFLWAFK	1	1	1	O97250		1138.6	0	0.08247			High	1.2421			0
		Accession	Description	ΣCoverage	Σ# Proteins	Σ# Unique Peptides	Σ# Peptides	Σ# PSMs	Score A2	Coverage A2	# Peptides A2	# PSM A2	Score B2	Coverage B2	# Peptides B2	# PSM B2	Score C2	Coverage C2	# Peptides C2	# PSM C2	# AAs	MW [kDa]	calc. pI
		O97250	60S ribosomal protein L7, putative OS=Plasmodium falciparum (isolate 3D7) OX=36329 GN=PF3D7_0307200 PE=1 SV=2 - [O97250_PLAF7]	10.12	1	2	2	2		0			3.48235	10.12	2	2		0			257	30.5039	10.3452
Q8I490	Uncharacterized protein OS=Plasmodium falciparum (isolate 3D7) OX=36329 GN=PF3D7_0501000 PE=4 SV=1 - [Q8I490_PLAF7]	4.23	1	1	1	1		0			3.25093	4.23	1	1		0			260	30.696	9.45166
	Sequence	# PSMs	# Proteins	# Protein Groups	Protein Group Accessions	Modifications	MH+ [Da]	q-Value	PEP	A2	XCorr A2	B2	XCorr B2	C2	XCorr C2	# Missed Cleavages
	INNAFNLDILR	1	1	1	Q8I490		1302.71	0	0.0001466			High	3.25093			0
		Accession	Description	ΣCoverage	Σ# Proteins	Σ# Unique Peptides	Σ# Peptides	Σ# PSMs	Score A2	Coverage A2	# Peptides A2	# PSM A2	Score B2	Coverage B2	# Peptides B2	# PSM B2	Score C2	Coverage C2	# Peptides C2	# PSM C2	# AAs	MW [kDa]	calc. pI
		Q8I490	Uncharacterized protein OS=Plasmodium falciparum (isolate 3D7) OX=36329 GN=PF3D7_0501000 PE=4 SV=1 - [Q8I490_PLAF7]	4.23	1	1	1	1		0			3.25093	4.23	1	1		0			260	30.696	9.45166
Q8IDQ9	Phosphoethanolamine N-methyltransferase OS=Plasmodium falciparum (isolate 3D7) OX=36329 GN=PF3D7_1343000 PE=4 SV=1 - [Q8IDQ9_PLAF7]	51.5	1	10	10	22	31.4495	43.98	9	10	33.0629	36.47	7	10	6.05702	9.4	2	2	266	31.0235	5.60498
	Sequence	# PSMs	# Proteins	# Protein Groups	Protein Group Accessions	Modifications	MH+ [Da]	q-Value	PEP	A2	XCorr A2	B2	XCorr B2	C2	XCorr C2	# Missed Cleavages
	VLDIGSGLGGGCMYINEK	2	1	1	Q8IDQ9	C12(Carbamidomethyl)	1882.9	0	1.347e-08	High	4.64911	High	5.06665			0
		Accession	Description	ΣCoverage	Σ# Proteins	Σ# Unique Peptides	Σ# Peptides	Σ# PSMs	Score A2	Coverage A2	# Peptides A2	# PSM A2	Score B2	Coverage B2	# Peptides B2	# PSM B2	Score C2	Coverage C2	# Peptides C2	# PSM C2	# AAs	MW [kDa]	calc. pI
		Q8IDQ9	Phosphoethanolamine N-methyltransferase OS=Plasmodium falciparum (isolate 3D7) OX=36329 GN=PF3D7_1343000 PE=4 SV=1 - [Q8IDQ9_PLAF7]	51.5	1	10	10	22	31.4495	43.98	9	10	33.0629	36.47	7	10	6.05702	9.4	2	2	266	31.0235	5.60498
	YLHENKEEFLK	2	1	1	Q8IDQ9		1449.74	0	0.001196	High	3.60317	High	3.69437			1
		Accession	Description	ΣCoverage	Σ# Proteins	Σ# Unique Peptides	Σ# Peptides	Σ# PSMs	Score A2	Coverage A2	# Peptides A2	# PSM A2	Score B2	Coverage B2	# Peptides B2	# PSM B2	Score C2	Coverage C2	# Peptides C2	# PSM C2	# AAs	MW [kDa]	calc. pI
		Q8IDQ9	Phosphoethanolamine N-methyltransferase OS=Plasmodium falciparum (isolate 3D7) OX=36329 GN=PF3D7_1343000 PE=4 SV=1 - [Q8IDQ9_PLAF7]	51.5	1	10	10	22	31.4495	43.98	9	10	33.0629	36.47	7	10	6.05702	9.4	2	2	266	31.0235	5.60498
	TFLENNQYTDEGVK	2	1	1	Q8IDQ9		1657.77	0	0.0008204	High	3.5339			High	3.85842	0
		Accession	Description	ΣCoverage	Σ# Proteins	Σ# Unique Peptides	Σ# Peptides	Σ# PSMs	Score A2	Coverage A2	# Peptides A2	# PSM A2	Score B2	Coverage B2	# Peptides B2	# PSM B2	Score C2	Coverage C2	# Peptides C2	# PSM C2	# AAs	MW [kDa]	calc. pI
		Q8IDQ9	Phosphoethanolamine N-methyltransferase OS=Plasmodium falciparum (isolate 3D7) OX=36329 GN=PF3D7_1343000 PE=4 SV=1 - [Q8IDQ9_PLAF7]	51.5	1	10	10	22	31.4495	43.98	9	10	33.0629	36.47	7	10	6.05702	9.4	2	2	266	31.0235	5.60498
	DAILHLSLENK	4	1	1	Q8IDQ9		1252.69	0	0.00458	High	3.4122	High	3.68564			0
		Accession	Description	ΣCoverage	Σ# Proteins	Σ# Unique Peptides	Σ# Peptides	Σ# PSMs	Score A2	Coverage A2	# Peptides A2	# PSM A2	Score B2	Coverage B2	# Peptides B2	# PSM B2	Score C2	Coverage C2	# Peptides C2	# PSM C2	# AAs	MW [kDa]	calc. pI
		Q8IDQ9	Phosphoethanolamine N-methyltransferase OS=Plasmodium falciparum (isolate 3D7) OX=36329 GN=PF3D7_1343000 PE=4 SV=1 - [Q8IDQ9_PLAF7]	51.5	1	10	10	22	31.4495	43.98	9	10	33.0629	36.47	7	10	6.05702	9.4	2	2	266	31.0235	5.60498
	DLSDYWNQLLEVEHK	3	1	1	Q8IDQ9		1888.92	0	1.587e-06	High	3.06577	High	3.61915			0
		Accession	Description	ΣCoverage	Σ# Proteins	Σ# Unique Peptides	Σ# Peptides	Σ# PSMs	Score A2	Coverage A2	# Peptides A2	# PSM A2	Score B2	Coverage B2	# Peptides B2	# PSM B2	Score C2	Coverage C2	# Peptides C2	# PSM C2	# AAs	MW [kDa]	calc. pI
		Q8IDQ9	Phosphoethanolamine N-methyltransferase OS=Plasmodium falciparum (isolate 3D7) OX=36329 GN=PF3D7_1343000 PE=4 SV=1 - [Q8IDQ9_PLAF7]	51.5	1	10	10	22	31.4495	43.98	9	10	33.0629	36.47	7	10	6.05702	9.4	2	2	266	31.0235	5.60498
	EFPENNFDLIYSR	1	1	1	Q8IDQ9		1643.77	0	0.008895	High	2.92223					0
		Accession	Description	ΣCoverage	Σ# Proteins	Σ# Unique Peptides	Σ# Peptides	Σ# PSMs	Score A2	Coverage A2	# Peptides A2	# PSM A2	Score B2	Coverage B2	# Peptides B2	# PSM B2	Score C2	Coverage C2	# Peptides C2	# PSM C2	# AAs	MW [kDa]	calc. pI
		Q8IDQ9	Phosphoethanolamine N-methyltransferase OS=Plasmodium falciparum (isolate 3D7) OX=36329 GN=PF3D7_1343000 PE=4 SV=1 - [Q8IDQ9_PLAF7]	51.5	1	10	10	22	31.4495	43.98	9	10	33.0629	36.47	7	10	6.05702	9.4	2	2	266	31.0235	5.60498
	IIFEANDILTK	3	1	1	Q8IDQ9		1276.71	0	4.821e-05	High	2.61338	High	2.55622	High	2.19861	0
		Accession	Description	ΣCoverage	Σ# Proteins	Σ# Unique Peptides	Σ# Peptides	Σ# PSMs	Score A2	Coverage A2	# Peptides A2	# PSM A2	Score B2	Coverage B2	# Peptides B2	# PSM B2	Score C2	Coverage C2	# Peptides C2	# PSM C2	# AAs	MW [kDa]	calc. pI
		Q8IDQ9	Phosphoethanolamine N-methyltransferase OS=Plasmodium falciparum (isolate 3D7) OX=36329 GN=PF3D7_1343000 PE=4 SV=1 - [Q8IDQ9_PLAF7]	51.5	1	10	10	22	31.4495	43.98	9	10	33.0629	36.47	7	10	6.05702	9.4	2	2	266	31.0235	5.60498
	KFISLDDGWSR	3	1	1	Q8IDQ9		1323.67	0	0.01411	High	2.60304	High	3.31859			1
		Accession	Description	ΣCoverage	Σ# Proteins	Σ# Unique Peptides	Σ# Peptides	Σ# PSMs	Score A2	Coverage A2	# Peptides A2	# PSM A2	Score B2	Coverage B2	# Peptides B2	# PSM B2	Score C2	Coverage C2	# Peptides C2	# PSM C2	# AAs	MW [kDa]	calc. pI
		Q8IDQ9	Phosphoethanolamine N-methyltransferase OS=Plasmodium falciparum (isolate 3D7) OX=36329 GN=PF3D7_1343000 PE=4 SV=1 - [Q8IDQ9_PLAF7]	51.5	1	10	10	22	31.4495	43.98	9	10	33.0629	36.47	7	10	6.05702	9.4	2	2	266	31.0235	5.60498
	KILSDIELNENSK	1	1	1	Q8IDQ9		1502.81	0	0.005655	High	2.26811					1
		Accession	Description	ΣCoverage	Σ# Proteins	Σ# Unique Peptides	Σ# Peptides	Σ# PSMs	Score A2	Coverage A2	# Peptides A2	# PSM A2	Score B2	Coverage B2	# Peptides B2	# PSM B2	Score C2	Coverage C2	# Peptides C2	# PSM C2	# AAs	MW [kDa]	calc. pI
		Q8IDQ9	Phosphoethanolamine N-methyltransferase OS=Plasmodium falciparum (isolate 3D7) OX=36329 GN=PF3D7_1343000 PE=4 SV=1 - [Q8IDQ9_PLAF7]	51.5	1	10	10	22	31.4495	43.98	9	10	33.0629	36.47	7	10	6.05702	9.4	2	2	266	31.0235	5.60498
	VYEFIFGENYISSGGLEATK	1	1	1	Q8IDQ9		2224.08	0	0.0001208			High	3.01531			0
		Accession	Description	ΣCoverage	Σ# Proteins	Σ# Unique Peptides	Σ# Peptides	Σ# PSMs	Score A2	Coverage A2	# Peptides A2	# PSM A2	Score B2	Coverage B2	# Peptides B2	# PSM B2	Score C2	Coverage C2	# Peptides C2	# PSM C2	# AAs	MW [kDa]	calc. pI
		Q8IDQ9	Phosphoethanolamine N-methyltransferase OS=Plasmodium falciparum (isolate 3D7) OX=36329 GN=PF3D7_1343000 PE=4 SV=1 - [Q8IDQ9_PLAF7]	51.5	1	10	10	22	31.4495	43.98	9	10	33.0629	36.47	7	10	6.05702	9.4	2	2	266	31.0235	5.60498
Q8I2W3	Nucleosome assembly protein OS=Plasmodium falciparum (isolate 3D7) OX=36329 GN=PF3D7_0919000 PE=3 SV=1 - [Q8I2W3_PLAF7]	3.72	1	1	1	1		0			0	3.72	1	1					269	31.8068	4.38623
	Sequence	# PSMs	# Proteins	# Protein Groups	Protein Group Accessions	Modifications	MH+ [Da]	q-Value	PEP	A2	XCorr A2	B2	XCorr B2	C2	XCorr C2	# Missed Cleavages
	HVTFDNNQEK	1	1	1	Q8I2W3		1231.57	0	0.06778			High	1.15415			0
		Accession	Description	ΣCoverage	Σ# Proteins	Σ# Unique Peptides	Σ# Peptides	Σ# PSMs	Score A2	Coverage A2	# Peptides A2	# PSM A2	Score B2	Coverage B2	# Peptides B2	# PSM B2	Score C2	Coverage C2	# Peptides C2	# PSM C2	# AAs	MW [kDa]	calc. pI
		Q8I2W3	Nucleosome assembly protein OS=Plasmodium falciparum (isolate 3D7) OX=36329 GN=PF3D7_0919000 PE=3 SV=1 - [Q8I2W3_PLAF7]	3.72	1	1	1	1		0			0	3.72	1	1					269	31.8068	4.38623
Q8I320	Elongation factor 1-beta OS=Plasmodium falciparum (isolate 3D7) OX=36329 GN=PF3D7_0913200 PE=4 SV=1 - [Q8I320_PLAF7]	7.25	2	2	2	2	0	7.25	2	2		0							276	32.0071	5.08447
	Sequence	# PSMs	# Proteins	# Protein Groups	Protein Group Accessions	Modifications	MH+ [Da]	q-Value	PEP	A2	XCorr A2	B2	XCorr B2	C2	XCorr C2	# Missed Cleavages
	IENIDLDNEEDKK	1	1	1	Q8I320		1574.76	0	0.0006099	High	1.78957					1
		Accession	Description	ΣCoverage	Σ# Proteins	Σ# Unique Peptides	Σ# Peptides	Σ# PSMs	Score A2	Coverage A2	# Peptides A2	# PSM A2	Score B2	Coverage B2	# Peptides B2	# PSM B2	Score C2	Coverage C2	# Peptides C2	# PSM C2	# AAs	MW [kDa]	calc. pI
		Q8I320	Elongation factor 1-beta OS=Plasmodium falciparum (isolate 3D7) OX=36329 GN=PF3D7_0913200 PE=4 SV=1 - [Q8I320_PLAF7]	7.25	2	2	2	2	0	7.25	2	2		0							276	32.0071	5.08447
	IVDENIK	1	2	1	Q8I320		830.463	0.002	0.1157	High	1.40967					0
		Accession	Description	ΣCoverage	Σ# Proteins	Σ# Unique Peptides	Σ# Peptides	Σ# PSMs	Score A2	Coverage A2	# Peptides A2	# PSM A2	Score B2	Coverage B2	# Peptides B2	# PSM B2	Score C2	Coverage C2	# Peptides C2	# PSM C2	# AAs	MW [kDa]	calc. pI
		Q8I320	Elongation factor 1-beta OS=Plasmodium falciparum (isolate 3D7) OX=36329 GN=PF3D7_0913200 PE=4 SV=1 - [Q8I320_PLAF7]	7.25	2	2	2	2	0	7.25	2	2		0							276	32.0071	5.08447
O96191	Conserved Plasmodium protein OS=Plasmodium falciparum (isolate 3D7) OX=36329 GN=PF3D7_0210900 PE=4 SV=1 - [O96191_PLAF7]	5.28	1	2	2	2		0			2.51167	5.28	2	2		0			284	32.5217	11.1069
	Sequence	# PSMs	# Proteins	# Protein Groups	Protein Group Accessions	Modifications	MH+ [Da]	q-Value	PEP	A2	XCorr A2	B2	XCorr B2	C2	XCorr C2	# Missed Cleavages
	TFALNTKR	1	1	1	O96191		950.542	0	0.04075			High	2.51167			1
		Accession	Description	ΣCoverage	Σ# Proteins	Σ# Unique Peptides	Σ# Peptides	Σ# PSMs	Score A2	Coverage A2	# Peptides A2	# PSM A2	Score B2	Coverage B2	# Peptides B2	# PSM B2	Score C2	Coverage C2	# Peptides C2	# PSM C2	# AAs	MW [kDa]	calc. pI
		O96191	Conserved Plasmodium protein OS=Plasmodium falciparum (isolate 3D7) OX=36329 GN=PF3D7_0210900 PE=4 SV=1 - [O96191_PLAF7]	5.28	1	2	2	2		0			2.51167	5.28	2	2		0			284	32.5217	11.1069
	SGFINRK	1	1	1	O96191		821.463	0	0.05392			High	1.50605			1
		Accession	Description	ΣCoverage	Σ# Proteins	Σ# Unique Peptides	Σ# Peptides	Σ# PSMs	Score A2	Coverage A2	# Peptides A2	# PSM A2	Score B2	Coverage B2	# Peptides B2	# PSM B2	Score C2	Coverage C2	# Peptides C2	# PSM C2	# AAs	MW [kDa]	calc. pI
		O96191	Conserved Plasmodium protein OS=Plasmodium falciparum (isolate 3D7) OX=36329 GN=PF3D7_0210900 PE=4 SV=1 - [O96191_PLAF7]	5.28	1	2	2	2		0			2.51167	5.28	2	2		0			284	32.5217	11.1069
Q8ILL2	60S ribosomal protein L7-3, putative OS=Plasmodium falciparum (isolate 3D7) OX=36329 GN=PF14_0231 PE=1 SV=2 - [Q8ILL2_PLAF7]	11.31	1	3	3	6	4.94287	7.42	2	2	8.03083	11.31	3	3	2.96648	3.89	1	1	283	32.6606	10.1548
	Sequence	# PSMs	# Proteins	# Protein Groups	Protein Group Accessions	Modifications	MH+ [Da]	q-Value	PEP	A2	XCorr A2	B2	XCorr B2	C2	XCorr C2	# Missed Cleavages
	SQTQDLLNFLK	3	1	1	Q8ILL2		1306.7	0	0.05246	High	2.58076	High	2.68546	High	2.96648	0
		Accession	Description	ΣCoverage	Σ# Proteins	Σ# Unique Peptides	Σ# Peptides	Σ# PSMs	Score A2	Coverage A2	# Peptides A2	# PSM A2	Score B2	Coverage B2	# Peptides B2	# PSM B2	Score C2	Coverage C2	# Peptides C2	# PSM C2	# AAs	MW [kDa]	calc. pI
		Q8ILL2	60S ribosomal protein L7-3, putative OS=Plasmodium falciparum (isolate 3D7) OX=36329 GN=PF14_0231 PE=1 SV=2 - [Q8ILL2_PLAF7]	11.31	1	3	3	6	4.94287	7.42	2	2	8.03083	11.31	3	3	2.96648	3.89	1	1	283	32.6606	10.1548
	ENFNDNVDLR	2	1	1	Q8ILL2		1235.56	0	0.04732	High	2.36211	High	2.44837			0
		Accession	Description	ΣCoverage	Σ# Proteins	Σ# Unique Peptides	Σ# Peptides	Σ# PSMs	Score A2	Coverage A2	# Peptides A2	# PSM A2	Score B2	Coverage B2	# Peptides B2	# PSM B2	Score C2	Coverage C2	# Peptides C2	# PSM C2	# AAs	MW [kDa]	calc. pI
		Q8ILL2	60S ribosomal protein L7-3, putative OS=Plasmodium falciparum (isolate 3D7) OX=36329 GN=PF14_0231 PE=1 SV=2 - [Q8ILL2_PLAF7]	11.31	1	3	3	6	4.94287	7.42	2	2	8.03083	11.31	3	3	2.96648	3.89	1	1	283	32.6606	10.1548
	SNIIGVGVRPK	1	1	1	Q8ILL2		1139.69	0	0.0003567			High	2.897			0
		Accession	Description	ΣCoverage	Σ# Proteins	Σ# Unique Peptides	Σ# Peptides	Σ# PSMs	Score A2	Coverage A2	# Peptides A2	# PSM A2	Score B2	Coverage B2	# Peptides B2	# PSM B2	Score C2	Coverage C2	# Peptides C2	# PSM C2	# AAs	MW [kDa]	calc. pI
		Q8ILL2	60S ribosomal protein L7-3, putative OS=Plasmodium falciparum (isolate 3D7) OX=36329 GN=PF14_0231 PE=1 SV=2 - [Q8ILL2_PLAF7]	11.31	1	3	3	6	4.94287	7.42	2	2	8.03083	11.31	3	3	2.96648	3.89	1	1	283	32.6606	10.1548
Q8ILE3	Voltage-dependent anion-selective channel protein, putative OS=Plasmodium falciparum (isolate 3D7) OX=36329 GN=PF14_0301 PE=4 SV=1 - [Q8ILE3_PLAF7]	4.15	1	1	1	1	1.81657	4.15	1	1		0				0			289	33.2458	9.17334
	Sequence	# PSMs	# Proteins	# Protein Groups	Protein Group Accessions	Modifications	MH+ [Da]	q-Value	PEP	A2	XCorr A2	B2	XCorr B2	C2	XCorr C2	# Missed Cleavages
	FDNSGISLLDIK	1	1	1	Q8ILE3		1321.7	0.002	0.0795	High	1.81657					0
		Accession	Description	ΣCoverage	Σ# Proteins	Σ# Unique Peptides	Σ# Peptides	Σ# PSMs	Score A2	Coverage A2	# Peptides A2	# PSM A2	Score B2	Coverage B2	# Peptides B2	# PSM B2	Score C2	Coverage C2	# Peptides C2	# PSM C2	# AAs	MW [kDa]	calc. pI
		Q8ILE3	Voltage-dependent anion-selective channel protein, putative OS=Plasmodium falciparum (isolate 3D7) OX=36329 GN=PF14_0301 PE=4 SV=1 - [Q8ILE3_PLAF7]	4.15	1	1	1	1	1.81657	4.15	1	1		0				0			289	33.2458	9.17334
Q8IKC8	Exported protein 2 OS=Plasmodium falciparum (isolate 3D7) OX=36329 GN=EXP-2 PE=4 SV=1 - [Q8IKC8_PLAF7]	18.82	1	5	5	5	1.98948	3.14	1	1	11.7335	15.68	4	4		0			287	33.3908	5.2749
	Sequence	# PSMs	# Proteins	# Protein Groups	Protein Group Accessions	Modifications	MH+ [Da]	q-Value	PEP	A2	XCorr A2	B2	XCorr B2	C2	XCorr C2	# Missed Cleavages
	SHTLYTHITPDAVPQLPK	1	1	1	Q8IKC8		2018.08	0	0.0006412			High	5.52876			0
		Accession	Description	ΣCoverage	Σ# Proteins	Σ# Unique Peptides	Σ# Peptides	Σ# PSMs	Score A2	Coverage A2	# Peptides A2	# PSM A2	Score B2	Coverage B2	# Peptides B2	# PSM B2	Score C2	Coverage C2	# Peptides C2	# PSM C2	# AAs	MW [kDa]	calc. pI
		Q8IKC8	Exported protein 2 OS=Plasmodium falciparum (isolate 3D7) OX=36329 GN=EXP-2 PE=4 SV=1 - [Q8IKC8_PLAF7]	18.82	1	5	5	5	1.98948	3.14	1	1	11.7335	15.68	4	4		0			287	33.3908	5.2749
	HLSSYMEEK	1	1	1	Q8IKC8		1123.51	0	0.002674			High	3.33681			0
		Accession	Description	ΣCoverage	Σ# Proteins	Σ# Unique Peptides	Σ# Peptides	Σ# PSMs	Score A2	Coverage A2	# Peptides A2	# PSM A2	Score B2	Coverage B2	# Peptides B2	# PSM B2	Score C2	Coverage C2	# Peptides C2	# PSM C2	# AAs	MW [kDa]	calc. pI
		Q8IKC8	Exported protein 2 OS=Plasmodium falciparum (isolate 3D7) OX=36329 GN=EXP-2 PE=4 SV=1 - [Q8IKC8_PLAF7]	18.82	1	5	5	5	1.98948	3.14	1	1	11.7335	15.68	4	4		0			287	33.3908	5.2749
	EIVGDNTIEK	1	1	1	Q8IKC8		1117.57	0	0.01354			High	2.86795			0
		Accession	Description	ΣCoverage	Σ# Proteins	Σ# Unique Peptides	Σ# Peptides	Σ# PSMs	Score A2	Coverage A2	# Peptides A2	# PSM A2	Score B2	Coverage B2	# Peptides B2	# PSM B2	Score C2	Coverage C2	# Peptides C2	# PSM C2	# AAs	MW [kDa]	calc. pI
		Q8IKC8	Exported protein 2 OS=Plasmodium falciparum (isolate 3D7) OX=36329 GN=EXP-2 PE=4 SV=1 - [Q8IKC8_PLAF7]	18.82	1	5	5	5	1.98948	3.14	1	1	11.7335	15.68	4	4		0			287	33.3908	5.2749
	DIYEHGVK	1	1	1	Q8IKC8		960.476	0	0.05976			High	1.45046			0
		Accession	Description	ΣCoverage	Σ# Proteins	Σ# Unique Peptides	Σ# Peptides	Σ# PSMs	Score A2	Coverage A2	# Peptides A2	# PSM A2	Score B2	Coverage B2	# Peptides B2	# PSM B2	Score C2	Coverage C2	# Peptides C2	# PSM C2	# AAs	MW [kDa]	calc. pI
		Q8IKC8	Exported protein 2 OS=Plasmodium falciparum (isolate 3D7) OX=36329 GN=EXP-2 PE=4 SV=1 - [Q8IKC8_PLAF7]	18.82	1	5	5	5	1.98948	3.14	1	1	11.7335	15.68	4	4		0			287	33.3908	5.2749
	QDPSLIVAK	1	1	1	Q8IKC8		970.554	0.004	0.1386	High	1.98948					0
		Accession	Description	ΣCoverage	Σ# Proteins	Σ# Unique Peptides	Σ# Peptides	Σ# PSMs	Score A2	Coverage A2	# Peptides A2	# PSM A2	Score B2	Coverage B2	# Peptides B2	# PSM B2	Score C2	Coverage C2	# Peptides C2	# PSM C2	# AAs	MW [kDa]	calc. pI
		Q8IKC8	Exported protein 2 OS=Plasmodium falciparum (isolate 3D7) OX=36329 GN=EXP-2 PE=4 SV=1 - [Q8IKC8_PLAF7]	18.82	1	5	5	5	1.98948	3.14	1	1	11.7335	15.68	4	4		0			287	33.3908	5.2749
Q8IJ34	ADP/ATP transporter on adenylate translocase OS=Plasmodium falciparum (isolate 3D7) OX=36329 GN=PF10_0366 PE=3 SV=1 - [Q8IJ34_PLAF7]	2.99	1	1	1	1		0			2.57735	2.99	1	1		0			301	33.7047	9.65674
	Sequence	# PSMs	# Proteins	# Protein Groups	Protein Group Accessions	Modifications	MH+ [Da]	q-Value	PEP	A2	XCorr A2	B2	XCorr B2	C2	XCorr C2	# Missed Cleavages
	EQGVLSLWR	1	1	1	Q8IJ34		1087.59	0	0.01595			High	2.57735			0
		Accession	Description	ΣCoverage	Σ# Proteins	Σ# Unique Peptides	Σ# Peptides	Σ# PSMs	Score A2	Coverage A2	# Peptides A2	# PSM A2	Score B2	Coverage B2	# Peptides B2	# PSM B2	Score C2	Coverage C2	# Peptides C2	# PSM C2	# AAs	MW [kDa]	calc. pI
		Q8IJ34	ADP/ATP transporter on adenylate translocase OS=Plasmodium falciparum (isolate 3D7) OX=36329 GN=PF10_0366 PE=3 SV=1 - [Q8IJ34_PLAF7]	2.99	1	1	1	1		0			2.57735	2.99	1	1		0			301	33.7047	9.65674
Q8ILL3	60S ribosomal protein L5, putative OS=Plasmodium falciparum (isolate 3D7) OX=36329 GN=PF14_0230 PE=1 SV=1 - [Q8ILL3_PLAF7]	26.53	1	7	7	13	11.2595	20.07	5	5	17.1669	22.11	6	7	2.32985	2.72	1	1	294	33.9772	9.77393
	Sequence	# PSMs	# Proteins	# Protein Groups	Protein Group Accessions	Modifications	MH+ [Da]	q-Value	PEP	A2	XCorr A2	B2	XCorr B2	C2	XCorr C2	# Missed Cleavages
	SLNLDTQFLGVEK	1	1	1	Q8ILL3		1463.78	0	0.002388	High	3.81626					0
		Accession	Description	ΣCoverage	Σ# Proteins	Σ# Unique Peptides	Σ# Peptides	Σ# PSMs	Score A2	Coverage A2	# Peptides A2	# PSM A2	Score B2	Coverage B2	# Peptides B2	# PSM B2	Score C2	Coverage C2	# Peptides C2	# PSM C2	# AAs	MW [kDa]	calc. pI
		Q8ILL3	60S ribosomal protein L5, putative OS=Plasmodium falciparum (isolate 3D7) OX=36329 GN=PF14_0230 PE=1 SV=1 - [Q8ILL3_PLAF7]	26.53	1	7	7	13	11.2595	20.07	5	5	17.1669	22.11	6	7	2.32985	2.72	1	1	294	33.9772	9.77393
	VTGEIENNEDKEDEEGRKPIK	2	1	1	Q8ILL3		2429.18	0	0.0003576	High	3.06992	High	3.45478			2
		Accession	Description	ΣCoverage	Σ# Proteins	Σ# Unique Peptides	Σ# Peptides	Σ# PSMs	Score A2	Coverage A2	# Peptides A2	# PSM A2	Score B2	Coverage B2	# Peptides B2	# PSM B2	Score C2	Coverage C2	# Peptides C2	# PSM C2	# AAs	MW [kDa]	calc. pI
		Q8ILL3	60S ribosomal protein L5, putative OS=Plasmodium falciparum (isolate 3D7) OX=36329 GN=PF14_0230 PE=1 SV=1 - [Q8ILL3_PLAF7]	26.53	1	7	7	13	11.2595	20.07	5	5	17.1669	22.11	6	7	2.32985	2.72	1	1	294	33.9772	9.77393
	THFNDYLK	2	1	1	Q8ILL3		1037.5	0	0.03676	High	2.23363	High	1.97834			0
		Accession	Description	ΣCoverage	Σ# Proteins	Σ# Unique Peptides	Σ# Peptides	Σ# PSMs	Score A2	Coverage A2	# Peptides A2	# PSM A2	Score B2	Coverage B2	# Peptides B2	# PSM B2	Score C2	Coverage C2	# Peptides C2	# PSM C2	# AAs	MW [kDa]	calc. pI
		Q8ILL3	60S ribosomal protein L5, putative OS=Plasmodium falciparum (isolate 3D7) OX=36329 GN=PF14_0230 PE=1 SV=1 - [Q8ILL3_PLAF7]	26.53	1	7	7	13	11.2595	20.07	5	5	17.1669	22.11	6	7	2.32985	2.72	1	1	294	33.9772	9.77393
	AFLDVGITR	2	1	1	Q8ILL3		991.556	0	0.00136	High	2.13965	High	1.87368			0
		Accession	Description	ΣCoverage	Σ# Proteins	Σ# Unique Peptides	Σ# Peptides	Σ# PSMs	Score A2	Coverage A2	# Peptides A2	# PSM A2	Score B2	Coverage B2	# Peptides B2	# PSM B2	Score C2	Coverage C2	# Peptides C2	# PSM C2	# AAs	MW [kDa]	calc. pI
		Q8ILL3	60S ribosomal protein L5, putative OS=Plasmodium falciparum (isolate 3D7) OX=36329 GN=PF14_0230 PE=1 SV=1 - [Q8ILL3_PLAF7]	26.53	1	7	7	13	11.2595	20.07	5	5	17.1669	22.11	6	7	2.32985	2.72	1	1	294	33.9772	9.77393
	YGIPVGLK	2	1	1	Q8ILL3		846.506	0	0.00504	High	1.56402	High	1.89919			0
		Accession	Description	ΣCoverage	Σ# Proteins	Σ# Unique Peptides	Σ# Peptides	Σ# PSMs	Score A2	Coverage A2	# Peptides A2	# PSM A2	Score B2	Coverage B2	# Peptides B2	# PSM B2	Score C2	Coverage C2	# Peptides C2	# PSM C2	# AAs	MW [kDa]	calc. pI
		Q8ILL3	60S ribosomal protein L5, putative OS=Plasmodium falciparum (isolate 3D7) OX=36329 GN=PF14_0230 PE=1 SV=1 - [Q8ILL3_PLAF7]	26.53	1	7	7	13	11.2595	20.07	5	5	17.1669	22.11	6	7	2.32985	2.72	1	1	294	33.9772	9.77393
	KALILQDK	2	1	1	Q8ILL3		928.583	0	0.06346			High	2.86036	High	2.32985	1
		Accession	Description	ΣCoverage	Σ# Proteins	Σ# Unique Peptides	Σ# Peptides	Σ# PSMs	Score A2	Coverage A2	# Peptides A2	# PSM A2	Score B2	Coverage B2	# Peptides B2	# PSM B2	Score C2	Coverage C2	# Peptides C2	# PSM C2	# AAs	MW [kDa]	calc. pI
		Q8ILL3	60S ribosomal protein L5, putative OS=Plasmodium falciparum (isolate 3D7) OX=36329 GN=PF14_0230 PE=1 SV=1 - [Q8ILL3_PLAF7]	26.53	1	7	7	13	11.2595	20.07	5	5	17.1669	22.11	6	7	2.32985	2.72	1	1	294	33.9772	9.77393
	TLQEEDNDKYK	2	1	1	Q8ILL3		1382.64	0	0.001407			High	2.61483			1
		Accession	Description	ΣCoverage	Σ# Proteins	Σ# Unique Peptides	Σ# Peptides	Σ# PSMs	Score A2	Coverage A2	# Peptides A2	# PSM A2	Score B2	Coverage B2	# Peptides B2	# PSM B2	Score C2	Coverage C2	# Peptides C2	# PSM C2	# AAs	MW [kDa]	calc. pI
		Q8ILL3	60S ribosomal protein L5, putative OS=Plasmodium falciparum (isolate 3D7) OX=36329 GN=PF14_0230 PE=1 SV=1 - [Q8ILL3_PLAF7]	26.53	1	7	7	13	11.2595	20.07	5	5	17.1669	22.11	6	7	2.32985	2.72	1	1	294	33.9772	9.77393
Q76NM3	L-lactate dehydrogenase OS=Plasmodium falciparum (isolate 3D7) OX=36329 GN=PF3D7_1324900 PE=1 SV=1 - [Q76NM3_PLAF7]	29.75	1	7	7	11	11.5346	16.46	4	4	22.8821	29.75	7	7		0			316	34.086	7.54736
	Sequence	# PSMs	# Proteins	# Protein Groups	Protein Group Accessions	Modifications	MH+ [Da]	q-Value	PEP	A2	XCorr A2	B2	XCorr B2	C2	XCorr C2	# Missed Cleavages
	NLGDVVLFDIVK	2	1	1	Q76NM3		1331.76	0	0.002124	High	3.43235	High	3.45677			0
		Accession	Description	ΣCoverage	Σ# Proteins	Σ# Unique Peptides	Σ# Peptides	Σ# PSMs	Score A2	Coverage A2	# Peptides A2	# PSM A2	Score B2	Coverage B2	# Peptides B2	# PSM B2	Score C2	Coverage C2	# Peptides C2	# PSM C2	# AAs	MW [kDa]	calc. pI
		Q76NM3	L-lactate dehydrogenase OS=Plasmodium falciparum (isolate 3D7) OX=36329 GN=PF3D7_1324900 PE=1 SV=1 - [Q76NM3_PLAF7]	29.75	1	7	7	11	11.5346	16.46	4	4	22.8821	29.75	7	7		0			316	34.086	7.54736
	AKFDEAIAETKR	2	1	1	Q76NM3		1378.73	0	0.003324	High	3.02155	High	3.1964			2
		Accession	Description	ΣCoverage	Σ# Proteins	Σ# Unique Peptides	Σ# Peptides	Σ# PSMs	Score A2	Coverage A2	# Peptides A2	# PSM A2	Score B2	Coverage B2	# Peptides B2	# PSM B2	Score C2	Coverage C2	# Peptides C2	# PSM C2	# AAs	MW [kDa]	calc. pI
		Q76NM3	L-lactate dehydrogenase OS=Plasmodium falciparum (isolate 3D7) OX=36329 GN=PF3D7_1324900 PE=1 SV=1 - [Q76NM3_PLAF7]	29.75	1	7	7	11	11.5346	16.46	4	4	22.8821	29.75	7	7		0			316	34.086	7.54736
	IIGLGGVLDTSR	2	1	1	Q76NM3		1200.7	0	0.0001059	High	2.73646	High	2.53698			0
		Accession	Description	ΣCoverage	Σ# Proteins	Σ# Unique Peptides	Σ# Peptides	Σ# PSMs	Score A2	Coverage A2	# Peptides A2	# PSM A2	Score B2	Coverage B2	# Peptides B2	# PSM B2	Score C2	Coverage C2	# Peptides C2	# PSM C2	# AAs	MW [kDa]	calc. pI
		Q76NM3	L-lactate dehydrogenase OS=Plasmodium falciparum (isolate 3D7) OX=36329 GN=PF3D7_1324900 PE=1 SV=1 - [Q76NM3_PLAF7]	29.75	1	7	7	11	11.5346	16.46	4	4	22.8821	29.75	7	7		0			316	34.086	7.54736
	YITVGGIPLQEFINNK	2	1	1	Q76NM3		1805.98	0	0.002208	High	2.34428	High	3.04164			0
		Accession	Description	ΣCoverage	Σ# Proteins	Σ# Unique Peptides	Σ# Peptides	Σ# PSMs	Score A2	Coverage A2	# Peptides A2	# PSM A2	Score B2	Coverage B2	# Peptides B2	# PSM B2	Score C2	Coverage C2	# Peptides C2	# PSM C2	# AAs	MW [kDa]	calc. pI
		Q76NM3	L-lactate dehydrogenase OS=Plasmodium falciparum (isolate 3D7) OX=36329 GN=PF3D7_1324900 PE=1 SV=1 - [Q76NM3_PLAF7]	29.75	1	7	7	11	11.5346	16.46	4	4	22.8821	29.75	7	7		0			316	34.086	7.54736
	DVNAHIVGAHGNK	1	1	1	Q76NM3		1331.68	0	0.006292			High	3.34088			0
		Accession	Description	ΣCoverage	Σ# Proteins	Σ# Unique Peptides	Σ# Peptides	Σ# PSMs	Score A2	Coverage A2	# Peptides A2	# PSM A2	Score B2	Coverage B2	# Peptides B2	# PSM B2	Score C2	Coverage C2	# Peptides C2	# PSM C2	# AAs	MW [kDa]	calc. pI
		Q76NM3	L-lactate dehydrogenase OS=Plasmodium falciparum (isolate 3D7) OX=36329 GN=PF3D7_1324900 PE=1 SV=1 - [Q76NM3_PLAF7]	29.75	1	7	7	11	11.5346	16.46	4	4	22.8821	29.75	7	7		0			316	34.086	7.54736
	LISDAELEAIFDR	1	1	1	Q76NM3		1491.77	0	0.0126			High	2.1498			0
		Accession	Description	ΣCoverage	Σ# Proteins	Σ# Unique Peptides	Σ# Peptides	Σ# PSMs	Score A2	Coverage A2	# Peptides A2	# PSM A2	Score B2	Coverage B2	# Peptides B2	# PSM B2	Score C2	Coverage C2	# Peptides C2	# PSM C2	# AAs	MW [kDa]	calc. pI
		Q76NM3	L-lactate dehydrogenase OS=Plasmodium falciparum (isolate 3D7) OX=36329 GN=PF3D7_1324900 PE=1 SV=1 - [Q76NM3_PLAF7]	29.75	1	7	7	11	11.5346	16.46	4	4	22.8821	29.75	7	7		0			316	34.086	7.54736
	SDKEWNRDDLLPLNNK	1	1	1	Q76NM3		1956.98	0.001	0.1124			High	5.15959			2
		Accession	Description	ΣCoverage	Σ# Proteins	Σ# Unique Peptides	Σ# Peptides	Σ# PSMs	Score A2	Coverage A2	# Peptides A2	# PSM A2	Score B2	Coverage B2	# Peptides B2	# PSM B2	Score C2	Coverage C2	# Peptides C2	# PSM C2	# AAs	MW [kDa]	calc. pI
		Q76NM3	L-lactate dehydrogenase OS=Plasmodium falciparum (isolate 3D7) OX=36329 GN=PF3D7_1324900 PE=1 SV=1 - [Q76NM3_PLAF7]	29.75	1	7	7	11	11.5346	16.46	4	4	22.8821	29.75	7	7		0			316	34.086	7.54736
Q8I4V0	Uncharacterized protein OS=Plasmodium falciparum (isolate 3D7) OX=36329 GN=PF3D7_1248400 PE=4 SV=1 - [Q8I4V0_PLAF7]	2.46	1	1	1	1		0			0	2.46	1	1		0			285	34.707	9.14404
	Sequence	# PSMs	# Proteins	# Protein Groups	Protein Group Accessions	Modifications	MH+ [Da]	q-Value	PEP	A2	XCorr A2	B2	XCorr B2	C2	XCorr C2	# Missed Cleavages
	SQSEITR	1	1	1	Q8I4V0		820.416	0.003	0.2097			High	0.757256			0
		Accession	Description	ΣCoverage	Σ# Proteins	Σ# Unique Peptides	Σ# Peptides	Σ# PSMs	Score A2	Coverage A2	# Peptides A2	# PSM A2	Score B2	Coverage B2	# Peptides B2	# PSM B2	Score C2	Coverage C2	# Peptides C2	# PSM C2	# AAs	MW [kDa]	calc. pI
		Q8I4V0	Uncharacterized protein OS=Plasmodium falciparum (isolate 3D7) OX=36329 GN=PF3D7_1248400 PE=4 SV=1 - [Q8I4V0_PLAF7]	2.46	1	1	1	1		0			0	2.46	1	1		0			285	34.707	9.14404
Q8II61	60S acidic ribosomal protein P0 OS=Plasmodium falciparum (isolate 3D7) OX=36329 GN=PF11_0313 PE=3 SV=1 - [Q8II61_PLAF7]	22.78	1	6	6	8	6.82095	9.81	2	2	18.1338	22.78	6	6		0			316	34.9453	6.7124
	Sequence	# PSMs	# Proteins	# Protein Groups	Protein Group Accessions	Modifications	MH+ [Da]	q-Value	PEP	A2	XCorr A2	B2	XCorr B2	C2	XCorr C2	# Missed Cleavages
	ATGVITEASYPHVFVEAFK	2	1	1	Q8II61		2066.06	0	3.842e-08	High	4.37658	High	4.10441			0
		Accession	Description	ΣCoverage	Σ# Proteins	Σ# Unique Peptides	Σ# Peptides	Σ# PSMs	Score A2	Coverage A2	# Peptides A2	# PSM A2	Score B2	Coverage B2	# Peptides B2	# PSM B2	Score C2	Coverage C2	# Peptides C2	# PSM C2	# AAs	MW [kDa]	calc. pI
		Q8II61	60S acidic ribosomal protein P0 OS=Plasmodium falciparum (isolate 3D7) OX=36329 GN=PF11_0313 PE=3 SV=1 - [Q8II61_PLAF7]	22.78	1	6	6	8	6.82095	9.81	2	2	18.1338	22.78	6	6		0			316	34.9453	6.7124
	TVYDDGVIYDAK	2	1	1	Q8II61		1358.65	0	0.0008751	High	2.44437	High	2.66561			0
		Accession	Description	ΣCoverage	Σ# Proteins	Σ# Unique Peptides	Σ# Peptides	Σ# PSMs	Score A2	Coverage A2	# Peptides A2	# PSM A2	Score B2	Coverage B2	# Peptides B2	# PSM B2	Score C2	Coverage C2	# Peptides C2	# PSM C2	# AAs	MW [kDa]	calc. pI
		Q8II61	60S acidic ribosomal protein P0 OS=Plasmodium falciparum (isolate 3D7) OX=36329 GN=PF11_0313 PE=3 SV=1 - [Q8II61_PLAF7]	22.78	1	6	6	8	6.82095	9.81	2	2	18.1338	22.78	6	6		0			316	34.9453	6.7124
	GVSNVAALSR	1	1	1	Q8II61		973.543	0	0.003881			High	3.38317			0
		Accession	Description	ΣCoverage	Σ# Proteins	Σ# Unique Peptides	Σ# Peptides	Σ# PSMs	Score A2	Coverage A2	# Peptides A2	# PSM A2	Score B2	Coverage B2	# Peptides B2	# PSM B2	Score C2	Coverage C2	# Peptides C2	# PSM C2	# AAs	MW [kDa]	calc. pI
		Q8II61	60S acidic ribosomal protein P0 OS=Plasmodium falciparum (isolate 3D7) OX=36329 GN=PF11_0313 PE=3 SV=1 - [Q8II61_PLAF7]	22.78	1	6	6	8	6.82095	9.81	2	2	18.1338	22.78	6	6		0			316	34.9453	6.7124
	LSSLIQQYSK	1	1	1	Q8II61		1166.65	0	0.002335			High	3.30492			0
		Accession	Description	ΣCoverage	Σ# Proteins	Σ# Unique Peptides	Σ# Peptides	Σ# PSMs	Score A2	Coverage A2	# Peptides A2	# PSM A2	Score B2	Coverage B2	# Peptides B2	# PSM B2	Score C2	Coverage C2	# Peptides C2	# PSM C2	# AAs	MW [kDa]	calc. pI
		Q8II61	60S acidic ribosomal protein P0 OS=Plasmodium falciparum (isolate 3D7) OX=36329 GN=PF11_0313 PE=3 SV=1 - [Q8II61_PLAF7]	22.78	1	6	6	8	6.82095	9.81	2	2	18.1338	22.78	6	6		0			316	34.9453	6.7124
	VTASSATLLQK	1	1	1	Q8II61		1118.65	0	0.001037			High	2.40953			0
		Accession	Description	ΣCoverage	Σ# Proteins	Σ# Unique Peptides	Σ# Peptides	Σ# PSMs	Score A2	Coverage A2	# Peptides A2	# PSM A2	Score B2	Coverage B2	# Peptides B2	# PSM B2	Score C2	Coverage C2	# Peptides C2	# PSM C2	# AAs	MW [kDa]	calc. pI
		Q8II61	60S acidic ribosomal protein P0 OS=Plasmodium falciparum (isolate 3D7) OX=36329 GN=PF11_0313 PE=3 SV=1 - [Q8II61_PLAF7]	22.78	1	6	6	8	6.82095	9.81	2	2	18.1338	22.78	6	6		0			316	34.9453	6.7124
	NLQAVPQIEK	1	1	1	Q8II61		1139.64	0.003	0.2086			High	2.26613			0
		Accession	Description	ΣCoverage	Σ# Proteins	Σ# Unique Peptides	Σ# Peptides	Σ# PSMs	Score A2	Coverage A2	# Peptides A2	# PSM A2	Score B2	Coverage B2	# Peptides B2	# PSM B2	Score C2	Coverage C2	# Peptides C2	# PSM C2	# AAs	MW [kDa]	calc. pI
		Q8II61	60S acidic ribosomal protein P0 OS=Plasmodium falciparum (isolate 3D7) OX=36329 GN=PF11_0313 PE=3 SV=1 - [Q8II61_PLAF7]	22.78	1	6	6	8	6.82095	9.81	2	2	18.1338	22.78	6	6		0			316	34.9453	6.7124
Q8IDR9	40S ribosomal protein S6 OS=Plasmodium falciparum (isolate 3D7) OX=36329 GN=PF3D7_1342000 PE=1 SV=1 - [Q8IDR9_PLAF7]	24.18	1	9	9	39	40.947	21.24	7	11	80.2474	24.18	9	21	24.3807	13.73	4	7	306	35.3628	10.4331
	Sequence	# PSMs	# Proteins	# Protein Groups	Protein Group Accessions	Modifications	MH+ [Da]	q-Value	PEP	A2	XCorr A2	B2	XCorr B2	C2	XCorr C2	# Missed Cleavages
	SELNQQHDVETTK	11	1	1	Q8IDR9		1528.73	0	3.561e-05	High	4.22647	High	4.90753	High	4.14048	0
		Accession	Description	ΣCoverage	Σ# Proteins	Σ# Unique Peptides	Σ# Peptides	Σ# PSMs	Score A2	Coverage A2	# Peptides A2	# PSM A2	Score B2	Coverage B2	# Peptides B2	# PSM B2	Score C2	Coverage C2	# Peptides C2	# PSM C2	# AAs	MW [kDa]	calc. pI
		Q8IDR9	40S ribosomal protein S6 OS=Plasmodium falciparum (isolate 3D7) OX=36329 GN=PF3D7_1342000 PE=1 SV=1 - [Q8IDR9_PLAF7]	24.18	1	9	9	39	40.947	21.24	7	11	80.2474	24.18	9	21	24.3807	13.73	4	7	306	35.3628	10.4331
	YRSELNQQHDVETTKK	4	1	1	Q8IDR9		1975.98	0	0.02082	High	4.20095	High	6.01613			2
		Accession	Description	ΣCoverage	Σ# Proteins	Σ# Unique Peptides	Σ# Peptides	Σ# PSMs	Score A2	Coverage A2	# Peptides A2	# PSM A2	Score B2	Coverage B2	# Peptides B2	# PSM B2	Score C2	Coverage C2	# Peptides C2	# PSM C2	# AAs	MW [kDa]	calc. pI
		Q8IDR9	40S ribosomal protein S6 OS=Plasmodium falciparum (isolate 3D7) OX=36329 GN=PF3D7_1342000 PE=1 SV=1 - [Q8IDR9_PLAF7]	24.18	1	9	9	39	40.947	21.24	7	11	80.2474	24.18	9	21	24.3807	13.73	4	7	306	35.3628	10.4331
	GCIVGQDLSALNLTLVK	3	1	1	Q8IDR9	C2(Carbamidomethyl)	1800.99	0	6.469e-09	High	4.14346	High	4.08278	High	3.9878	0
		Accession	Description	ΣCoverage	Σ# Proteins	Σ# Unique Peptides	Σ# Peptides	Σ# PSMs	Score A2	Coverage A2	# Peptides A2	# PSM A2	Score B2	Coverage B2	# Peptides B2	# PSM B2	Score C2	Coverage C2	# Peptides C2	# PSM C2	# AAs	MW [kDa]	calc. pI
		Q8IDR9	40S ribosomal protein S6 OS=Plasmodium falciparum (isolate 3D7) OX=36329 GN=PF3D7_1342000 PE=1 SV=1 - [Q8IDR9_PLAF7]	24.18	1	9	9	39	40.947	21.24	7	11	80.2474	24.18	9	21	24.3807	13.73	4	7	306	35.3628	10.4331
	IGNAVPGDSIGEEFTGYVFR	3	1	1	Q8IDR9		2128.04	0	2.735e-08	High	4.12801	High	4.6549			0
		Accession	Description	ΣCoverage	Σ# Proteins	Σ# Unique Peptides	Σ# Peptides	Σ# PSMs	Score A2	Coverage A2	# Peptides A2	# PSM A2	Score B2	Coverage B2	# Peptides B2	# PSM B2	Score C2	Coverage C2	# Peptides C2	# PSM C2	# AAs	MW [kDa]	calc. pI
		Q8IDR9	40S ribosomal protein S6 OS=Plasmodium falciparum (isolate 3D7) OX=36329 GN=PF3D7_1342000 PE=1 SV=1 - [Q8IDR9_PLAF7]	24.18	1	9	9	39	40.947	21.24	7	11	80.2474	24.18	9	21	24.3807	13.73	4	7	306	35.3628	10.4331
	KGVNEIPGLTDK	3	1	1	Q8IDR9		1270.7	0	6.374e-05	High	3.71062	High	4.49003			1
		Accession	Description	ΣCoverage	Σ# Proteins	Σ# Unique Peptides	Σ# Peptides	Σ# PSMs	Score A2	Coverage A2	# Peptides A2	# PSM A2	Score B2	Coverage B2	# Peptides B2	# PSM B2	Score C2	Coverage C2	# Peptides C2	# PSM C2	# AAs	MW [kDa]	calc. pI
		Q8IDR9	40S ribosomal protein S6 OS=Plasmodium falciparum (isolate 3D7) OX=36329 GN=PF3D7_1342000 PE=1 SV=1 - [Q8IDR9_PLAF7]	24.18	1	9	9	39	40.947	21.24	7	11	80.2474	24.18	9	21	24.3807	13.73	4	7	306	35.3628	10.4331
	SELNQQHDVETTKK	9	1	1	Q8IDR9		1656.82	0	0.0002134	High	3.53231	High	3.59519	High	4.03037	1
		Accession	Description	ΣCoverage	Σ# Proteins	Σ# Unique Peptides	Σ# Peptides	Σ# PSMs	Score A2	Coverage A2	# Peptides A2	# PSM A2	Score B2	Coverage B2	# Peptides B2	# PSM B2	Score C2	Coverage C2	# Peptides C2	# PSM C2	# AAs	MW [kDa]	calc. pI
		Q8IDR9	40S ribosomal protein S6 OS=Plasmodium falciparum (isolate 3D7) OX=36329 GN=PF3D7_1342000 PE=1 SV=1 - [Q8IDR9_PLAF7]	24.18	1	9	9	39	40.947	21.24	7	11	80.2474	24.18	9	21	24.3807	13.73	4	7	306	35.3628	10.4331
	YRSELNQQHDVETTK	3	1	1	Q8IDR9		1847.89	0	0.0001096	High	3.52223	High	4.99777			1
		Accession	Description	ΣCoverage	Σ# Proteins	Σ# Unique Peptides	Σ# Peptides	Σ# PSMs	Score A2	Coverage A2	# Peptides A2	# PSM A2	Score B2	Coverage B2	# Peptides B2	# PSM B2	Score C2	Coverage C2	# Peptides C2	# PSM C2	# AAs	MW [kDa]	calc. pI
		Q8IDR9	40S ribosomal protein S6 OS=Plasmodium falciparum (isolate 3D7) OX=36329 GN=PF3D7_1342000 PE=1 SV=1 - [Q8IDR9_PLAF7]	24.18	1	9	9	39	40.947	21.24	7	11	80.2474	24.18	9	21	24.3807	13.73	4	7	306	35.3628	10.4331
	GVNEIPGLTDK	2	1	1	Q8IDR9		1142.6	0	0.004511			High	2.13386	High	2.37472	0
		Accession	Description	ΣCoverage	Σ# Proteins	Σ# Unique Peptides	Σ# Peptides	Σ# PSMs	Score A2	Coverage A2	# Peptides A2	# PSM A2	Score B2	Coverage B2	# Peptides B2	# PSM B2	Score C2	Coverage C2	# Peptides C2	# PSM C2	# AAs	MW [kDa]	calc. pI
		Q8IDR9	40S ribosomal protein S6 OS=Plasmodium falciparum (isolate 3D7) OX=36329 GN=PF3D7_1342000 PE=1 SV=1 - [Q8IDR9_PLAF7]	24.18	1	9	9	39	40.947	21.24	7	11	80.2474	24.18	9	21	24.3807	13.73	4	7	306	35.3628	10.4331
	SIEIDDEKK	1	1	1	Q8IDR9		1076.54	0	0.01968			High	1.64421			1
		Accession	Description	ΣCoverage	Σ# Proteins	Σ# Unique Peptides	Σ# Peptides	Σ# PSMs	Score A2	Coverage A2	# Peptides A2	# PSM A2	Score B2	Coverage B2	# Peptides B2	# PSM B2	Score C2	Coverage C2	# Peptides C2	# PSM C2	# AAs	MW [kDa]	calc. pI
		Q8IDR9	40S ribosomal protein S6 OS=Plasmodium falciparum (isolate 3D7) OX=36329 GN=PF3D7_1342000 PE=1 SV=1 - [Q8IDR9_PLAF7]	24.18	1	9	9	39	40.947	21.24	7	11	80.2474	24.18	9	21	24.3807	13.73	4	7	306	35.3628	10.4331
Q8IBA0	Receptor for activated c kinase OS=Plasmodium falciparum (isolate 3D7) OX=36329 GN=PF3D7_0826700 PE=4 SV=1 - [Q8IBA0_PLAF7]	26.01	1	6	6	13	17.0293	26.01	6	6	20.1838	26.01	6	7		0			323	35.6639	6.7124
	Sequence	# PSMs	# Proteins	# Protein Groups	Protein Group Accessions	Modifications	MH+ [Da]	q-Value	PEP	A2	XCorr A2	B2	XCorr B2	C2	XCorr C2	# Missed Cleavages
	NLEGHTGVLNTVTISPDGSLCASGGK	2	1	1	Q8IBA0	C21(Carbamidomethyl)	2584.27	0	0.0001415	High	4.80482	High	5.86718			0
		Accession	Description	ΣCoverage	Σ# Proteins	Σ# Unique Peptides	Σ# Peptides	Σ# PSMs	Score A2	Coverage A2	# Peptides A2	# PSM A2	Score B2	Coverage B2	# Peptides B2	# PSM B2	Score C2	Coverage C2	# Peptides C2	# PSM C2	# AAs	MW [kDa]	calc. pI
		Q8IBA0	Receptor for activated c kinase OS=Plasmodium falciparum (isolate 3D7) OX=36329 GN=PF3D7_0826700 PE=4 SV=1 - [Q8IBA0_PLAF7]	26.01	1	6	6	13	17.0293	26.01	6	6	20.1838	26.01	6	7		0			323	35.6639	6.7124
	GVLEGGHSDWVTSVSTPTDPK	3	1	1	Q8IBA0		2169.04	0	0.0007163	High	3.3282	High	4.16544			0
		Accession	Description	ΣCoverage	Σ# Proteins	Σ# Unique Peptides	Σ# Peptides	Σ# PSMs	Score A2	Coverage A2	# Peptides A2	# PSM A2	Score B2	Coverage B2	# Peptides B2	# PSM B2	Score C2	Coverage C2	# Peptides C2	# PSM C2	# AAs	MW [kDa]	calc. pI
		Q8IBA0	Receptor for activated c kinase OS=Plasmodium falciparum (isolate 3D7) OX=36329 GN=PF3D7_0826700 PE=4 SV=1 - [Q8IBA0_PLAF7]	26.01	1	6	6	13	17.0293	26.01	6	6	20.1838	26.01	6	7		0			323	35.6639	6.7124
	LWDLSLGETIR	2	1	1	Q8IBA0		1302.71	0	2.698e-05	High	2.97708	High	2.77022			0
		Accession	Description	ΣCoverage	Σ# Proteins	Σ# Unique Peptides	Σ# Peptides	Σ# PSMs	Score A2	Coverage A2	# Peptides A2	# PSM A2	Score B2	Coverage B2	# Peptides B2	# PSM B2	Score C2	Coverage C2	# Peptides C2	# PSM C2	# AAs	MW [kDa]	calc. pI
		Q8IBA0	Receptor for activated c kinase OS=Plasmodium falciparum (isolate 3D7) OX=36329 GN=PF3D7_0826700 PE=4 SV=1 - [Q8IBA0_PLAF7]	26.01	1	6	6	13	17.0293	26.01	6	6	20.1838	26.01	6	7		0			323	35.6639	6.7124
	LWNTLAQCK	2	1	1	Q8IBA0	C8(Carbamidomethyl)	1133.58	0	0.009742	High	2.28929	High	2.84632			0
		Accession	Description	ΣCoverage	Σ# Proteins	Σ# Unique Peptides	Σ# Peptides	Σ# PSMs	Score A2	Coverage A2	# Peptides A2	# PSM A2	Score B2	Coverage B2	# Peptides B2	# PSM B2	Score C2	Coverage C2	# Peptides C2	# PSM C2	# AAs	MW [kDa]	calc. pI
		Q8IBA0	Receptor for activated c kinase OS=Plasmodium falciparum (isolate 3D7) OX=36329 GN=PF3D7_0826700 PE=4 SV=1 - [Q8IBA0_PLAF7]	26.01	1	6	6	13	17.0293	26.01	6	6	20.1838	26.01	6	7		0			323	35.6639	6.7124
	LIISEIYPVK	2	1	1	Q8IBA0		1174.71	0	0.001417	High	1.89775	High	1.89114			0
		Accession	Description	ΣCoverage	Σ# Proteins	Σ# Unique Peptides	Σ# Peptides	Σ# PSMs	Score A2	Coverage A2	# Peptides A2	# PSM A2	Score B2	Coverage B2	# Peptides B2	# PSM B2	Score C2	Coverage C2	# Peptides C2	# PSM C2	# AAs	MW [kDa]	calc. pI
		Q8IBA0	Receptor for activated c kinase OS=Plasmodium falciparum (isolate 3D7) OX=36329 GN=PF3D7_0826700 PE=4 SV=1 - [Q8IBA0_PLAF7]	26.01	1	6	6	13	17.0293	26.01	6	6	20.1838	26.01	6	7		0			323	35.6639	6.7124
	IWNLESK	2	1	1	Q8IBA0		889.477	0	0.02301	High	1.7322	High	1.46247			0
		Accession	Description	ΣCoverage	Σ# Proteins	Σ# Unique Peptides	Σ# Peptides	Σ# PSMs	Score A2	Coverage A2	# Peptides A2	# PSM A2	Score B2	Coverage B2	# Peptides B2	# PSM B2	Score C2	Coverage C2	# Peptides C2	# PSM C2	# AAs	MW [kDa]	calc. pI
		Q8IBA0	Receptor for activated c kinase OS=Plasmodium falciparum (isolate 3D7) OX=36329 GN=PF3D7_0826700 PE=4 SV=1 - [Q8IBA0_PLAF7]	26.01	1	6	6	13	17.0293	26.01	6	6	20.1838	26.01	6	7		0			323	35.6639	6.7124
Q8IFM0	Uncharacterized protein OS=Plasmodium falciparum (isolate 3D7) OX=36329 GN=PF3D7_0424600 PE=4 SV=1 - [Q8IFM0_PLAF7]	6.8	1	1	1	1		0			3.33942	6.8	1	1		0			309	35.9388	8.57275
	Sequence	# PSMs	# Proteins	# Protein Groups	Protein Group Accessions	Modifications	MH+ [Da]	q-Value	PEP	A2	XCorr A2	B2	XCorr B2	C2	XCorr C2	# Missed Cleavages
	LNTIGNLFEGEKYNILEDTQK	1	1	1	Q8IFM0		2439.25	0	0.009164			High	3.33942			1
		Accession	Description	ΣCoverage	Σ# Proteins	Σ# Unique Peptides	Σ# Peptides	Σ# PSMs	Score A2	Coverage A2	# Peptides A2	# PSM A2	Score B2	Coverage B2	# Peptides B2	# PSM B2	Score C2	Coverage C2	# Peptides C2	# PSM C2	# AAs	MW [kDa]	calc. pI
		Q8IFM0	Uncharacterized protein OS=Plasmodium falciparum (isolate 3D7) OX=36329 GN=PF3D7_0424600 PE=4 SV=1 - [Q8IFM0_PLAF7]	6.8	1	1	1	1		0			3.33942	6.8	1	1		0			309	35.9388	8.57275
Q8I487	Skeleton-binding protein 1 OS=Plasmodium falciparum (isolate 3D7) OX=36329 GN=PF3D7_0501300 PE=4 SV=1 - [Q8I487_PLAF7]	3.26	1	1	1	1	3.12004	3.26	1	1		0				0			337	36.2767	4.44971
	Sequence	# PSMs	# Proteins	# Protein Groups	Protein Group Accessions	Modifications	MH+ [Da]	q-Value	PEP	A2	XCorr A2	B2	XCorr B2	C2	XCorr C2	# Missed Cleavages
	EFLESTPCWQR	1	1	1	Q8I487	C8(Carbamidomethyl)	1452.66	0	0.0007202	High	3.12004					0
		Accession	Description	ΣCoverage	Σ# Proteins	Σ# Unique Peptides	Σ# Peptides	Σ# PSMs	Score A2	Coverage A2	# Peptides A2	# PSM A2	Score B2	Coverage B2	# Peptides B2	# PSM B2	Score C2	Coverage C2	# Peptides C2	# PSM C2	# AAs	MW [kDa]	calc. pI
		Q8I487	Skeleton-binding protein 1 OS=Plasmodium falciparum (isolate 3D7) OX=36329 GN=PF3D7_0501300 PE=4 SV=1 - [Q8I487_PLAF7]	3.26	1	1	1	1	3.12004	3.26	1	1		0				0			337	36.2767	4.44971
Q8IKK7	Glyceraldehyde-3-phosphate dehydrogenase OS=Plasmodium falciparum (isolate 3D7) OX=36329 GN=GAPDH PE=3 SV=1 - [Q8IKK7_PLAF7]	77.45	1	24	24	75	109.5	66.47	19	29	130.302	74.18	23	39	23.5592	29.38	7	7	337	36.6119	7.69385
	Sequence	# PSMs	# Proteins	# Protein Groups	Protein Group Accessions	Modifications	MH+ [Da]	q-Value	PEP	A2	XCorr A2	B2	XCorr B2	C2	XCorr C2	# Missed Cleavages
	GILGYTEDEVVSQDFVHDNR	4	1	1	Q8IKK7		2293.08	0	4.94e-07	High	6.46352	High	6.3937	High	5.70741	0
		Accession	Description	ΣCoverage	Σ# Proteins	Σ# Unique Peptides	Σ# Peptides	Σ# PSMs	Score A2	Coverage A2	# Peptides A2	# PSM A2	Score B2	Coverage B2	# Peptides B2	# PSM B2	Score C2	Coverage C2	# Peptides C2	# PSM C2	# AAs	MW [kDa]	calc. pI
		Q8IKK7	Glyceraldehyde-3-phosphate dehydrogenase OS=Plasmodium falciparum (isolate 3D7) OX=36329 GN=GAPDH PE=3 SV=1 - [Q8IKK7_PLAF7]	77.45	1	24	24	75	109.5	66.47	19	29	130.302	74.18	23	39	23.5592	29.38	7	7	337	36.6119	7.69385
	VIMSAPPKDDTPIYVMGINHHQYDTK	7	1	1	Q8IKK7		2970.45	0	3.767e-06	High	6.09348	High	5.60521			1
		Accession	Description	ΣCoverage	Σ# Proteins	Σ# Unique Peptides	Σ# Peptides	Σ# PSMs	Score A2	Coverage A2	# Peptides A2	# PSM A2	Score B2	Coverage B2	# Peptides B2	# PSM B2	Score C2	Coverage C2	# Peptides C2	# PSM C2	# AAs	MW [kDa]	calc. pI
		Q8IKK7	Glyceraldehyde-3-phosphate dehydrogenase OS=Plasmodium falciparum (isolate 3D7) OX=36329 GN=GAPDH PE=3 SV=1 - [Q8IKK7_PLAF7]	77.45	1	24	24	75	109.5	66.47	19	29	130.302	74.18	23	39	23.5592	29.38	7	7	337	36.6119	7.69385
	YDSVHGQFPCEVTHADGFLLIGEK	2	1	1	Q8IKK7	C10(Carbamidomethyl)	2719.28	0	0.0008611	High	5.65425	High	5.16711			0
		Accession	Description	ΣCoverage	Σ# Proteins	Σ# Unique Peptides	Σ# Peptides	Σ# PSMs	Score A2	Coverage A2	# Peptides A2	# PSM A2	Score B2	Coverage B2	# Peptides B2	# PSM B2	Score C2	Coverage C2	# Peptides C2	# PSM C2	# AAs	MW [kDa]	calc. pI
		Q8IKK7	Glyceraldehyde-3-phosphate dehydrogenase OS=Plasmodium falciparum (isolate 3D7) OX=36329 GN=GAPDH PE=3 SV=1 - [Q8IKK7_PLAF7]	77.45	1	24	24	75	109.5	66.47	19	29	130.302	74.18	23	39	23.5592	29.38	7	7	337	36.6119	7.69385
	KVIMSAPPKDDTPIYVMGINHHQYDTK	3	1	1	Q8IKK7		3098.54	0	0.004265	High	5.61462	High	4.58066			2
		Accession	Description	ΣCoverage	Σ# Proteins	Σ# Unique Peptides	Σ# Peptides	Σ# PSMs	Score A2	Coverage A2	# Peptides A2	# PSM A2	Score B2	Coverage B2	# Peptides B2	# PSM B2	Score C2	Coverage C2	# Peptides C2	# PSM C2	# AAs	MW [kDa]	calc. pI
		Q8IKK7	Glyceraldehyde-3-phosphate dehydrogenase OS=Plasmodium falciparum (isolate 3D7) OX=36329 GN=GAPDH PE=3 SV=1 - [Q8IKK7_PLAF7]	77.45	1	24	24	75	109.5	66.47	19	29	130.302	74.18	23	39	23.5592	29.38	7	7	337	36.6119	7.69385
	FGIVEGLMTTVHASTANQLVVDGPSK	2	1	1	Q8IKK7		2671.38	0	6.352e-06	High	5.17242	High	5.18756			0
		Accession	Description	ΣCoverage	Σ# Proteins	Σ# Unique Peptides	Σ# Peptides	Σ# PSMs	Score A2	Coverage A2	# Peptides A2	# PSM A2	Score B2	Coverage B2	# Peptides B2	# PSM B2	Score C2	Coverage C2	# Peptides C2	# PSM C2	# AAs	MW [kDa]	calc. pI
		Q8IKK7	Glyceraldehyde-3-phosphate dehydrogenase OS=Plasmodium falciparum (isolate 3D7) OX=36329 GN=GAPDH PE=3 SV=1 - [Q8IKK7_PLAF7]	77.45	1	24	24	75	109.5	66.47	19	29	130.302	74.18	23	39	23.5592	29.38	7	7	337	36.6119	7.69385
	QLIVSNASCTTNCLAPLAK	5	1	1	Q8IKK7	C9(Carbamidomethyl); C13(Carbamidomethyl)	2061.04	0	7.623e-10	High	4.75166	High	4.21722	High	4.06661	0
		Accession	Description	ΣCoverage	Σ# Proteins	Σ# Unique Peptides	Σ# Peptides	Σ# PSMs	Score A2	Coverage A2	# Peptides A2	# PSM A2	Score B2	Coverage B2	# Peptides B2	# PSM B2	Score C2	Coverage C2	# Peptides C2	# PSM C2	# AAs	MW [kDa]	calc. pI
		Q8IKK7	Glyceraldehyde-3-phosphate dehydrogenase OS=Plasmodium falciparum (isolate 3D7) OX=36329 GN=GAPDH PE=3 SV=1 - [Q8IKK7_PLAF7]	77.45	1	24	24	75	109.5	66.47	19	29	130.302	74.18	23	39	23.5592	29.38	7	7	337	36.6119	7.69385
	CQVDVVCESTGVFLTK	2	1	1	Q8IKK7	C1(Carbamidomethyl); C7(Carbamidomethyl)	1841.88	0	1.967e-06	High	4.39979	High	4.5959			0
		Accession	Description	ΣCoverage	Σ# Proteins	Σ# Unique Peptides	Σ# Peptides	Σ# PSMs	Score A2	Coverage A2	# Peptides A2	# PSM A2	Score B2	Coverage B2	# Peptides B2	# PSM B2	Score C2	Coverage C2	# Peptides C2	# PSM C2	# AAs	MW [kDa]	calc. pI
		Q8IKK7	Glyceraldehyde-3-phosphate dehydrogenase OS=Plasmodium falciparum (isolate 3D7) OX=36329 GN=GAPDH PE=3 SV=1 - [Q8IKK7_PLAF7]	77.45	1	24	24	75	109.5	66.47	19	29	130.302	74.18	23	39	23.5592	29.38	7	7	337	36.6119	7.69385
	VPIGTVSVVDLVCR	5	1	1	Q8IKK7	C13(Carbamidomethyl)	1513.85	0	4.751e-07	High	4.34932	High	4.31147	High	4.14635	0
		Accession	Description	ΣCoverage	Σ# Proteins	Σ# Unique Peptides	Σ# Peptides	Σ# PSMs	Score A2	Coverage A2	# Peptides A2	# PSM A2	Score B2	Coverage B2	# Peptides B2	# PSM B2	Score C2	Coverage C2	# Peptides C2	# PSM C2	# AAs	MW [kDa]	calc. pI
		Q8IKK7	Glyceraldehyde-3-phosphate dehydrogenase OS=Plasmodium falciparum (isolate 3D7) OX=36329 GN=GAPDH PE=3 SV=1 - [Q8IKK7_PLAF7]	77.45	1	24	24	75	109.5	66.47	19	29	130.302	74.18	23	39	23.5592	29.38	7	7	337	36.6119	7.69385
	VSVFAEKDPSQIPWGK	6	1	1	Q8IKK7		1787.93	0	0.001694	High	4.19859	High	5.04338			1
		Accession	Description	ΣCoverage	Σ# Proteins	Σ# Unique Peptides	Σ# Peptides	Σ# PSMs	Score A2	Coverage A2	# Peptides A2	# PSM A2	Score B2	Coverage B2	# Peptides B2	# PSM B2	Score C2	Coverage C2	# Peptides C2	# PSM C2	# AAs	MW [kDa]	calc. pI
		Q8IKK7	Glyceraldehyde-3-phosphate dehydrogenase OS=Plasmodium falciparum (isolate 3D7) OX=36329 GN=GAPDH PE=3 SV=1 - [Q8IKK7_PLAF7]	77.45	1	24	24	75	109.5	66.47	19	29	130.302	74.18	23	39	23.5592	29.38	7	7	337	36.6119	7.69385
	LVSWYDNEWGYSNR	3	1	1	Q8IKK7		1788.8	0	0.0008947	High	4.11893	High	3.57738			0
		Accession	Description	ΣCoverage	Σ# Proteins	Σ# Unique Peptides	Σ# Peptides	Σ# PSMs	Score A2	Coverage A2	# Peptides A2	# PSM A2	Score B2	Coverage B2	# Peptides B2	# PSM B2	Score C2	Coverage C2	# Peptides C2	# PSM C2	# AAs	MW [kDa]	calc. pI
		Q8IKK7	Glyceraldehyde-3-phosphate dehydrogenase OS=Plasmodium falciparum (isolate 3D7) OX=36329 GN=GAPDH PE=3 SV=1 - [Q8IKK7_PLAF7]	77.45	1	24	24	75	109.5	66.47	19	29	130.302	74.18	23	39	23.5592	29.38	7	7	337	36.6119	7.69385
	DDTPIYVMGINHHQYDTK	3	1	1	Q8IKK7		2146.99	0	9.532e-06	High	3.76987	High	4.47351	High	2.6757	0
		Accession	Description	ΣCoverage	Σ# Proteins	Σ# Unique Peptides	Σ# Peptides	Σ# PSMs	Score A2	Coverage A2	# Peptides A2	# PSM A2	Score B2	Coverage B2	# Peptides B2	# PSM B2	Score C2	Coverage C2	# Peptides C2	# PSM C2	# AAs	MW [kDa]	calc. pI
		Q8IKK7	Glyceraldehyde-3-phosphate dehydrogenase OS=Plasmodium falciparum (isolate 3D7) OX=36329 GN=GAPDH PE=3 SV=1 - [Q8IKK7_PLAF7]	77.45	1	24	24	75	109.5	66.47	19	29	130.302	74.18	23	39	23.5592	29.38	7	7	337	36.6119	7.69385
	KVSVFAEKDPSQIPWGK	5	1	1	Q8IKK7		1916.03	0	2.974e-05	High	3.1978	High	4.68156			2
		Accession	Description	ΣCoverage	Σ# Proteins	Σ# Unique Peptides	Σ# Peptides	Σ# PSMs	Score A2	Coverage A2	# Peptides A2	# PSM A2	Score B2	Coverage B2	# Peptides B2	# PSM B2	Score C2	Coverage C2	# Peptides C2	# PSM C2	# AAs	MW [kDa]	calc. pI
		Q8IKK7	Glyceraldehyde-3-phosphate dehydrogenase OS=Plasmodium falciparum (isolate 3D7) OX=36329 GN=GAPDH PE=3 SV=1 - [Q8IKK7_PLAF7]	77.45	1	24	24	75	109.5	66.47	19	29	130.302	74.18	23	39	23.5592	29.38	7	7	337	36.6119	7.69385
	YEEVALEIKK	5	1	1	Q8IKK7		1221.67	0	0.0582	High	3.1257	High	2.88224			1
		Accession	Description	ΣCoverage	Σ# Proteins	Σ# Unique Peptides	Σ# Peptides	Σ# PSMs	Score A2	Coverage A2	# Peptides A2	# PSM A2	Score B2	Coverage B2	# Peptides B2	# PSM B2	Score C2	Coverage C2	# Peptides C2	# PSM C2	# AAs	MW [kDa]	calc. pI
		Q8IKK7	Glyceraldehyde-3-phosphate dehydrogenase OS=Plasmodium falciparum (isolate 3D7) OX=36329 GN=GAPDH PE=3 SV=1 - [Q8IKK7_PLAF7]	77.45	1	24	24	75	109.5	66.47	19	29	130.302	74.18	23	39	23.5592	29.38	7	7	337	36.6119	7.69385
	AGLALNDNFFK	5	1	1	Q8IKK7		1209.63	0	0.0006996	High	3.05819	High	3.26138	High	2.84894	0
		Accession	Description	ΣCoverage	Σ# Proteins	Σ# Unique Peptides	Σ# Peptides	Σ# PSMs	Score A2	Coverage A2	# Peptides A2	# PSM A2	Score B2	Coverage B2	# Peptides B2	# PSM B2	Score C2	Coverage C2	# Peptides C2	# PSM C2	# AAs	MW [kDa]	calc. pI
		Q8IKK7	Glyceraldehyde-3-phosphate dehydrogenase OS=Plasmodium falciparum (isolate 3D7) OX=36329 GN=GAPDH PE=3 SV=1 - [Q8IKK7_PLAF7]	77.45	1	24	24	75	109.5	66.47	19	29	130.302	74.18	23	39	23.5592	29.38	7	7	337	36.6119	7.69385
	VLDLAVHITNN	1	1	1	Q8IKK7		1208.66	0	0.001122	High	2.96753					0
		Accession	Description	ΣCoverage	Σ# Proteins	Σ# Unique Peptides	Σ# Peptides	Σ# PSMs	Score A2	Coverage A2	# Peptides A2	# PSM A2	Score B2	Coverage B2	# Peptides B2	# PSM B2	Score C2	Coverage C2	# Peptides C2	# PSM C2	# AAs	MW [kDa]	calc. pI
		Q8IKK7	Glyceraldehyde-3-phosphate dehydrogenase OS=Plasmodium falciparum (isolate 3D7) OX=36329 GN=GAPDH PE=3 SV=1 - [Q8IKK7_PLAF7]	77.45	1	24	24	75	109.5	66.47	19	29	130.302	74.18	23	39	23.5592	29.38	7	7	337	36.6119	7.69385
	DPSQIPWGK	2	1	1	Q8IKK7		1027.52	0	0.01746	High	2.51815	High	2.63158			0
		Accession	Description	ΣCoverage	Σ# Proteins	Σ# Unique Peptides	Σ# Peptides	Σ# PSMs	Score A2	Coverage A2	# Peptides A2	# PSM A2	Score B2	Coverage B2	# Peptides B2	# PSM B2	Score C2	Coverage C2	# Peptides C2	# PSM C2	# AAs	MW [kDa]	calc. pI
		Q8IKK7	Glyceraldehyde-3-phosphate dehydrogenase OS=Plasmodium falciparum (isolate 3D7) OX=36329 GN=GAPDH PE=3 SV=1 - [Q8IKK7_PLAF7]	77.45	1	24	24	75	109.5	66.47	19	29	130.302	74.18	23	39	23.5592	29.38	7	7	337	36.6119	7.69385
	YEEVALEIK	4	1	1	Q8IKK7		1093.57	0	0.003285	High	2.26372	High	2.33359	High	2.09665	0
		Accession	Description	ΣCoverage	Σ# Proteins	Σ# Unique Peptides	Σ# Peptides	Σ# PSMs	Score A2	Coverage A2	# Peptides A2	# PSM A2	Score B2	Coverage B2	# Peptides B2	# PSM B2	Score C2	Coverage C2	# Peptides C2	# PSM C2	# AAs	MW [kDa]	calc. pI
		Q8IKK7	Glyceraldehyde-3-phosphate dehydrogenase OS=Plasmodium falciparum (isolate 3D7) OX=36329 GN=GAPDH PE=3 SV=1 - [Q8IKK7_PLAF7]	77.45	1	24	24	75	109.5	66.47	19	29	130.302	74.18	23	39	23.5592	29.38	7	7	337	36.6119	7.69385
	SSIFDMK	2	1	1	Q8IKK7		827.395	0	0.02329	High	1.92902	High	1.54838			0
		Accession	Description	ΣCoverage	Σ# Proteins	Σ# Unique Peptides	Σ# Peptides	Σ# PSMs	Score A2	Coverage A2	# Peptides A2	# PSM A2	Score B2	Coverage B2	# Peptides B2	# PSM B2	Score C2	Coverage C2	# Peptides C2	# PSM C2	# AAs	MW [kDa]	calc. pI
		Q8IKK7	Glyceraldehyde-3-phosphate dehydrogenase OS=Plasmodium falciparum (isolate 3D7) OX=36329 GN=GAPDH PE=3 SV=1 - [Q8IKK7_PLAF7]	77.45	1	24	24	75	109.5	66.47	19	29	130.302	74.18	23	39	23.5592	29.38	7	7	337	36.6119	7.69385
	LGINGFGR	2	1	1	Q8IKK7		833.463	0	0.01657	High	1.8242	High	2.08828			0
		Accession	Description	ΣCoverage	Σ# Proteins	Σ# Unique Peptides	Σ# Peptides	Σ# PSMs	Score A2	Coverage A2	# Peptides A2	# PSM A2	Score B2	Coverage B2	# Peptides B2	# PSM B2	Score C2	Coverage C2	# Peptides C2	# PSM C2	# AAs	MW [kDa]	calc. pI
		Q8IKK7	Glyceraldehyde-3-phosphate dehydrogenase OS=Plasmodium falciparum (isolate 3D7) OX=36329 GN=GAPDH PE=3 SV=1 - [Q8IKK7_PLAF7]	77.45	1	24	24	75	109.5	66.47	19	29	130.302	74.18	23	39	23.5592	29.38	7	7	337	36.6119	7.69385
	CALSNIIPASTGAAK	1	1	1	Q8IKK7	C1(Carbamidomethyl)	1473.77	0	6.878e-06			High	3.69127			0
		Accession	Description	ΣCoverage	Σ# Proteins	Σ# Unique Peptides	Σ# Peptides	Σ# PSMs	Score A2	Coverage A2	# Peptides A2	# PSM A2	Score B2	Coverage B2	# Peptides B2	# PSM B2	Score C2	Coverage C2	# Peptides C2	# PSM C2	# AAs	MW [kDa]	calc. pI
		Q8IKK7	Glyceraldehyde-3-phosphate dehydrogenase OS=Plasmodium falciparum (isolate 3D7) OX=36329 GN=GAPDH PE=3 SV=1 - [Q8IKK7_PLAF7]	77.45	1	24	24	75	109.5	66.47	19	29	130.302	74.18	23	39	23.5592	29.38	7	7	337	36.6119	7.69385
	ELASSHLK	3	1	1	Q8IKK7		884.483	0	0.03237			High	1.94146	High	2.01752	0
		Accession	Description	ΣCoverage	Σ# Proteins	Σ# Unique Peptides	Σ# Peptides	Σ# PSMs	Score A2	Coverage A2	# Peptides A2	# PSM A2	Score B2	Coverage B2	# Peptides B2	# PSM B2	Score C2	Coverage C2	# Peptides C2	# PSM C2	# AAs	MW [kDa]	calc. pI
		Q8IKK7	Glyceraldehyde-3-phosphate dehydrogenase OS=Plasmodium falciparum (isolate 3D7) OX=36329 GN=GAPDH PE=3 SV=1 - [Q8IKK7_PLAF7]	77.45	1	24	24	75	109.5	66.47	19	29	130.302	74.18	23	39	23.5592	29.38	7	7	337	36.6119	7.69385
	KVIMSAPPK	1	1	1	Q8IKK7		970.575	0	0.05795			High	1.90029			1
		Accession	Description	ΣCoverage	Σ# Proteins	Σ# Unique Peptides	Σ# Peptides	Σ# PSMs	Score A2	Coverage A2	# Peptides A2	# PSM A2	Score B2	Coverage B2	# Peptides B2	# PSM B2	Score C2	Coverage C2	# Peptides C2	# PSM C2	# AAs	MW [kDa]	calc. pI
		Q8IKK7	Glyceraldehyde-3-phosphate dehydrogenase OS=Plasmodium falciparum (isolate 3D7) OX=36329 GN=GAPDH PE=3 SV=1 - [Q8IKK7_PLAF7]	77.45	1	24	24	75	109.5	66.47	19	29	130.302	74.18	23	39	23.5592	29.38	7	7	337	36.6119	7.69385
	LQKPAKYEEVALEIK	1	1	1	Q8IKK7		1759	0.001	0.169			High	1.55235			1
		Accession	Description	ΣCoverage	Σ# Proteins	Σ# Unique Peptides	Σ# Peptides	Σ# PSMs	Score A2	Coverage A2	# Peptides A2	# PSM A2	Score B2	Coverage B2	# Peptides B2	# PSM B2	Score C2	Coverage C2	# Peptides C2	# PSM C2	# AAs	MW [kDa]	calc. pI
		Q8IKK7	Glyceraldehyde-3-phosphate dehydrogenase OS=Plasmodium falciparum (isolate 3D7) OX=36329 GN=GAPDH PE=3 SV=1 - [Q8IKK7_PLAF7]	77.45	1	24	24	75	109.5	66.47	19	29	130.302	74.18	23	39	23.5592	29.38	7	7	337	36.6119	7.69385
	VLPELNGK	1	1	1	Q8IKK7		869.509	0.001	0.1328			High	1.54774			0
		Accession	Description	ΣCoverage	Σ# Proteins	Σ# Unique Peptides	Σ# Peptides	Σ# PSMs	Score A2	Coverage A2	# Peptides A2	# PSM A2	Score B2	Coverage B2	# Peptides B2	# PSM B2	Score C2	Coverage C2	# Peptides C2	# PSM C2	# AAs	MW [kDa]	calc. pI
		Q8IKK7	Glyceraldehyde-3-phosphate dehydrogenase OS=Plasmodium falciparum (isolate 3D7) OX=36329 GN=GAPDH PE=3 SV=1 - [Q8IKK7_PLAF7]	77.45	1	24	24	75	109.5	66.47	19	29	130.302	74.18	23	39	23.5592	29.38	7	7	337	36.6119	7.69385
Q8IHZ9	Casein kinase I OS=Plasmodium falciparum (isolate 3D7) OX=36329 GN=CK1 PE=3 SV=1 - [KC1_PLAF7]	7.12	2	2	2	2	3.45316	7.12	2	2		0				0			323	37.6066	9.29053
	Sequence	# PSMs	# Proteins	# Protein Groups	Protein Group Accessions	Modifications	MH+ [Da]	q-Value	PEP	A2	XCorr A2	B2	XCorr B2	C2	XCorr C2	# Missed Cleavages
	YASINTHLGIEQSR	1	2	1	Q8IHZ9		1588.81	0	0.001616	High	3.45316					0
		Accession	Description	ΣCoverage	Σ# Proteins	Σ# Unique Peptides	Σ# Peptides	Σ# PSMs	Score A2	Coverage A2	# Peptides A2	# PSM A2	Score B2	Coverage B2	# Peptides B2	# PSM B2	Score C2	Coverage C2	# Peptides C2	# PSM C2	# AAs	MW [kDa]	calc. pI
		Q8IHZ9	Casein kinase I OS=Plasmodium falciparum (isolate 3D7) OX=36329 GN=CK1 PE=3 SV=1 - [KC1_PLAF7]	7.12	2	2	2	2	3.45316	7.12	2	2		0				0			323	37.6066	9.29053
	GSLPWQGLK	1	2	1	Q8IHZ9		985.545	0	0.00469	High	1.52736					0
		Accession	Description	ΣCoverage	Σ# Proteins	Σ# Unique Peptides	Σ# Peptides	Σ# PSMs	Score A2	Coverage A2	# Peptides A2	# PSM A2	Score B2	Coverage B2	# Peptides B2	# PSM B2	Score C2	Coverage C2	# Peptides C2	# PSM C2	# AAs	MW [kDa]	calc. pI
		Q8IHZ9	Casein kinase I OS=Plasmodium falciparum (isolate 3D7) OX=36329 GN=CK1 PE=3 SV=1 - [KC1_PLAF7]	7.12	2	2	2	2	3.45316	7.12	2	2		0				0			323	37.6066	9.29053
Q9U0G8	Uncharacterized protein OS=Plasmodium falciparum (isolate 3D7) OX=36329 GN=PF3D7_0412200 PE=4 SV=1 - [Q9U0G8_PLAF7]	2.41	1	1	1	1		0			1.64686	2.41	1	1		0			332	39.0769	7.91357
	Sequence	# PSMs	# Proteins	# Protein Groups	Protein Group Accessions	Modifications	MH+ [Da]	q-Value	PEP	A2	XCorr A2	B2	XCorr B2	C2	XCorr C2	# Missed Cleavages
	EKYEQFIK	1	1	1	Q9U0G8		1084.56	0.001	0.1893			High	1.64686			1
		Accession	Description	ΣCoverage	Σ# Proteins	Σ# Unique Peptides	Σ# Peptides	Σ# PSMs	Score A2	Coverage A2	# Peptides A2	# PSM A2	Score B2	Coverage B2	# Peptides B2	# PSM B2	Score C2	Coverage C2	# Peptides C2	# PSM C2	# AAs	MW [kDa]	calc. pI
		Q9U0G8	Uncharacterized protein OS=Plasmodium falciparum (isolate 3D7) OX=36329 GN=PF3D7_0412200 PE=4 SV=1 - [Q9U0G8_PLAF7]	2.41	1	1	1	1		0			1.64686	2.41	1	1		0			332	39.0769	7.91357
Q8IIR9	Casein kinase 2, alpha subunit OS=Plasmodium falciparum (isolate 3D7) OX=36329 GN=PF11_0096 PE=1 SV=1 - [Q8IIR9_PLAF7]	3.58	1	1	1	1		0			2.05357	3.58	1	1		0			335	39.8647	8.79248
	Sequence	# PSMs	# Proteins	# Protein Groups	Protein Group Accessions	Modifications	MH+ [Da]	q-Value	PEP	A2	XCorr A2	B2	XCorr B2	C2	XCorr C2	# Missed Cleavages
	VLGTEDLHAYLK	1	1	1	Q8IIR9		1358.73	0	0.002254			High	2.05357			0
		Accession	Description	ΣCoverage	Σ# Proteins	Σ# Unique Peptides	Σ# Peptides	Σ# PSMs	Score A2	Coverage A2	# Peptides A2	# PSM A2	Score B2	Coverage B2	# Peptides B2	# PSM B2	Score C2	Coverage C2	# Peptides C2	# PSM C2	# AAs	MW [kDa]	calc. pI
		Q8IIR9	Casein kinase 2, alpha subunit OS=Plasmodium falciparum (isolate 3D7) OX=36329 GN=PF11_0096 PE=1 SV=1 - [Q8IIR9_PLAF7]	3.58	1	1	1	1		0			2.05357	3.58	1	1		0			335	39.8647	8.79248
Q8IKN7	Uncharacterized protein OS=Plasmodium falciparum (isolate 3D7) OX=36329 GN=PF14_0567 PE=4 SV=1 - [Q8IKN7_PLAF7]	8.24	1	2	2	2		0			4.09034	8.24	2	2		0			340	40.0429	9.56885
	Sequence	# PSMs	# Proteins	# Protein Groups	Protein Group Accessions	Modifications	MH+ [Da]	q-Value	PEP	A2	XCorr A2	B2	XCorr B2	C2	XCorr C2	# Missed Cleavages
	EALVFNVPFFSK	1	1	1	Q8IKN7		1397.74	0	0.001386			High	2.28188			0
		Accession	Description	ΣCoverage	Σ# Proteins	Σ# Unique Peptides	Σ# Peptides	Σ# PSMs	Score A2	Coverage A2	# Peptides A2	# PSM A2	Score B2	Coverage B2	# Peptides B2	# PSM B2	Score C2	Coverage C2	# Peptides C2	# PSM C2	# AAs	MW [kDa]	calc. pI
		Q8IKN7	Uncharacterized protein OS=Plasmodium falciparum (isolate 3D7) OX=36329 GN=PF14_0567 PE=4 SV=1 - [Q8IKN7_PLAF7]	8.24	1	2	2	2		0			4.09034	8.24	2	2		0			340	40.0429	9.56885
	FSLEDNTPAFVICYGK	1	1	1	Q8IKN7	C13(Carbamidomethyl)	1860.89	0	0.01255			High	1.80846			0
		Accession	Description	ΣCoverage	Σ# Proteins	Σ# Unique Peptides	Σ# Peptides	Σ# PSMs	Score A2	Coverage A2	# Peptides A2	# PSM A2	Score B2	Coverage B2	# Peptides B2	# PSM B2	Score C2	Coverage C2	# Peptides C2	# PSM C2	# AAs	MW [kDa]	calc. pI
		Q8IKN7	Uncharacterized protein OS=Plasmodium falciparum (isolate 3D7) OX=36329 GN=PF14_0567 PE=4 SV=1 - [Q8IKN7_PLAF7]	8.24	1	2	2	2		0			4.09034	8.24	2	2		0			340	40.0429	9.56885
Q7K6A0	cAMP-dependent protein kinase catalytic subunit OS=Plasmodium falciparum (isolate 3D7) OX=36329 GN=PF3D7_0934800 PE=3 SV=1 - [Q7K6A0_PLAF7]	2.92	1	1	1	1	0	2.92	1	1		0				0			342	40.1708	8.79248
	Sequence	# PSMs	# Proteins	# Protein Groups	Protein Group Accessions	Modifications	MH+ [Da]	q-Value	PEP	A2	XCorr A2	B2	XCorr B2	C2	XCorr C2	# Missed Cleavages
	NIFDSSNFER	1	1	1	Q7K6A0		1228.56	0	0.04497	High	1.56132					0
		Accession	Description	ΣCoverage	Σ# Proteins	Σ# Unique Peptides	Σ# Peptides	Σ# PSMs	Score A2	Coverage A2	# Peptides A2	# PSM A2	Score B2	Coverage B2	# Peptides B2	# PSM B2	Score C2	Coverage C2	# Peptides C2	# PSM C2	# AAs	MW [kDa]	calc. pI
		Q7K6A0	cAMP-dependent protein kinase catalytic subunit OS=Plasmodium falciparum (isolate 3D7) OX=36329 GN=PF3D7_0934800 PE=3 SV=1 - [Q7K6A0_PLAF7]	2.92	1	1	1	1	0	2.92	1	1		0				0			342	40.1708	8.79248
O96289	Rifin OS=Plasmodium falciparum (isolate 3D7) OX=36329 GN=PF3D7_0222600 PE=4 SV=1 - [O96289_PLAF7]	3.26	1	1	1	1	0	3.26	1	1		0				0			368	41.0232	8.06006
	Sequence	# PSMs	# Proteins	# Protein Groups	Protein Group Accessions	Modifications	MH+ [Da]	q-Value	PEP	A2	XCorr A2	B2	XCorr B2	C2	XCorr C2	# Missed Cleavages
	HMAQQLSTLETR	1	1	1	O96289	M2(Oxidation)	1430.71	0.006	0.1468	High	1.64265					0
		Accession	Description	ΣCoverage	Σ# Proteins	Σ# Unique Peptides	Σ# Peptides	Σ# PSMs	Score A2	Coverage A2	# Peptides A2	# PSM A2	Score B2	Coverage B2	# Peptides B2	# PSM B2	Score C2	Coverage C2	# Peptides C2	# PSM C2	# AAs	MW [kDa]	calc. pI
		O96289	Rifin OS=Plasmodium falciparum (isolate 3D7) OX=36329 GN=PF3D7_0222600 PE=4 SV=1 - [O96289_PLAF7]	3.26	1	1	1	1	0	3.26	1	1		0				0			368	41.0232	8.06006
Q8I4X0	Actin-1 OS=Plasmodium falciparum (isolate 3D7) OX=36329 GN=PFL2215w PE=1 SV=1 - [ACT1_PLAF7]	35.9	1	10	10	23	33.9664	33.78	9	10	25.7938	28.99	7	8	13.6779	16.49	5	5	376	41.844	5.33838
	Sequence	# PSMs	# Proteins	# Protein Groups	Protein Group Accessions	Modifications	MH+ [Da]	q-Value	PEP	A2	XCorr A2	B2	XCorr B2	C2	XCorr C2	# Missed Cleavages
	TTGIVLDSGDGVSHTVPIYEGYALPHAIMR	2	1	1	Q8I4X0		3169.6	0	3.07093e-10	High	4.83433	High	5.10094			0
		Accession	Description	ΣCoverage	Σ# Proteins	Σ# Unique Peptides	Σ# Peptides	Σ# PSMs	Score A2	Coverage A2	# Peptides A2	# PSM A2	Score B2	Coverage B2	# Peptides B2	# PSM B2	Score C2	Coverage C2	# Peptides C2	# PSM C2	# AAs	MW [kDa]	calc. pI
		Q8I4X0	Actin-1 OS=Plasmodium falciparum (isolate 3D7) OX=36329 GN=PFL2215w PE=1 SV=1 - [ACT1_PLAF7]	35.9	1	10	10	23	33.9664	33.78	9	10	25.7938	28.99	7	8	13.6779	16.49	5	5	376	41.844	5.33838
	EAAGIHTTTFNSIK	4	1	1	Q8I4X0		1489.76	0	6.435e-05	High	4.57054	High	2.93022	High	3.13847	0
		Accession	Description	ΣCoverage	Σ# Proteins	Σ# Unique Peptides	Σ# Peptides	Σ# PSMs	Score A2	Coverage A2	# Peptides A2	# PSM A2	Score B2	Coverage B2	# Peptides B2	# PSM B2	Score C2	Coverage C2	# Peptides C2	# PSM C2	# AAs	MW [kDa]	calc. pI
		Q8I4X0	Actin-1 OS=Plasmodium falciparum (isolate 3D7) OX=36329 GN=PFL2215w PE=1 SV=1 - [ACT1_PLAF7]	35.9	1	10	10	23	33.9664	33.78	9	10	25.7938	28.99	7	8	13.6779	16.49	5	5	376	41.844	5.33838
	AAPEEHPVLLTEAPLNPK	3	1	1	Q8I4X0		1926.03	0	0.0005682	High	3.81379	High	3.82037			0
		Accession	Description	ΣCoverage	Σ# Proteins	Σ# Unique Peptides	Σ# Peptides	Σ# PSMs	Score A2	Coverage A2	# Peptides A2	# PSM A2	Score B2	Coverage B2	# Peptides B2	# PSM B2	Score C2	Coverage C2	# Peptides C2	# PSM C2	# AAs	MW [kDa]	calc. pI
		Q8I4X0	Actin-1 OS=Plasmodium falciparum (isolate 3D7) OX=36329 GN=PFL2215w PE=1 SV=1 - [ACT1_PLAF7]	35.9	1	10	10	23	33.9664	33.78	9	10	25.7938	28.99	7	8	13.6779	16.49	5	5	376	41.844	5.33838
	CPEALFQPSFLGK	2	1	1	Q8I4X0	C1(Carbamidomethyl)	1493.75	0	0.0002167	High	3.59401			High	2.7899	0
		Accession	Description	ΣCoverage	Σ# Proteins	Σ# Unique Peptides	Σ# Peptides	Σ# PSMs	Score A2	Coverage A2	# Peptides A2	# PSM A2	Score B2	Coverage B2	# Peptides B2	# PSM B2	Score C2	Coverage C2	# Peptides C2	# PSM C2	# AAs	MW [kDa]	calc. pI
		Q8I4X0	Actin-1 OS=Plasmodium falciparum (isolate 3D7) OX=36329 GN=PFL2215w PE=1 SV=1 - [ACT1_PLAF7]	35.9	1	10	10	23	33.9664	33.78	9	10	25.7938	28.99	7	8	13.6779	16.49	5	5	376	41.844	5.33838
	SYELPDGNIITVGNER	3	1	1	Q8I4X0		1776.87	0	0.003033	High	3.38855	High	3.27591	High	2.83196	0
		Accession	Description	ΣCoverage	Σ# Proteins	Σ# Unique Peptides	Σ# Peptides	Σ# PSMs	Score A2	Coverage A2	# Peptides A2	# PSM A2	Score B2	Coverage B2	# Peptides B2	# PSM B2	Score C2	Coverage C2	# Peptides C2	# PSM C2	# AAs	MW [kDa]	calc. pI
		Q8I4X0	Actin-1 OS=Plasmodium falciparum (isolate 3D7) OX=36329 GN=PFL2215w PE=1 SV=1 - [ACT1_PLAF7]	35.9	1	10	10	23	33.9664	33.78	9	10	25.7938	28.99	7	8	13.6779	16.49	5	5	376	41.844	5.33838
	EEYDESGPSIVHR	1	1	1	Q8I4X0		1517.69	0	1.333e-05	High	3.33477					0
		Accession	Description	ΣCoverage	Σ# Proteins	Σ# Unique Peptides	Σ# Peptides	Σ# PSMs	Score A2	Coverage A2	# Peptides A2	# PSM A2	Score B2	Coverage B2	# Peptides B2	# PSM B2	Score C2	Coverage C2	# Peptides C2	# PSM C2	# AAs	MW [kDa]	calc. pI
		Q8I4X0	Actin-1 OS=Plasmodium falciparum (isolate 3D7) OX=36329 GN=PFL2215w PE=1 SV=1 - [ACT1_PLAF7]	35.9	1	10	10	23	33.9664	33.78	9	10	25.7938	28.99	7	8	13.6779	16.49	5	5	376	41.844	5.33838
	DITTLAPSTMK	3	1	1	Q8I4X0		1177.62	0	0.0001586	High	3.21906	High	3.10666	High	3.00048	0
		Accession	Description	ΣCoverage	Σ# Proteins	Σ# Unique Peptides	Σ# Peptides	Σ# PSMs	Score A2	Coverage A2	# Peptides A2	# PSM A2	Score B2	Coverage B2	# Peptides B2	# PSM B2	Score C2	Coverage C2	# Peptides C2	# PSM C2	# AAs	MW [kDa]	calc. pI
		Q8I4X0	Actin-1 OS=Plasmodium falciparum (isolate 3D7) OX=36329 GN=PFL2215w PE=1 SV=1 - [ACT1_PLAF7]	35.9	1	10	10	23	33.9664	33.78	9	10	25.7938	28.99	7	8	13.6779	16.49	5	5	376	41.844	5.33838
	DAFVGDEAQTKR	2	1	1	Q8I4X0		1336.65	0	2.439e-05	High	2.57388	High	2.01695			1
		Accession	Description	ΣCoverage	Σ# Proteins	Σ# Unique Peptides	Σ# Peptides	Σ# PSMs	Score A2	Coverage A2	# Peptides A2	# PSM A2	Score B2	Coverage B2	# Peptides B2	# PSM B2	Score C2	Coverage C2	# Peptides C2	# PSM C2	# AAs	MW [kDa]	calc. pI
		Q8I4X0	Actin-1 OS=Plasmodium falciparum (isolate 3D7) OX=36329 GN=PFL2215w PE=1 SV=1 - [ACT1_PLAF7]	35.9	1	10	10	23	33.9664	33.78	9	10	25.7938	28.99	7	8	13.6779	16.49	5	5	376	41.844	5.33838
	DAFVGDEAQTK	1	1	1	Q8I4X0		1180.55	0	0.01676	High	1.72413					0
		Accession	Description	ΣCoverage	Σ# Proteins	Σ# Unique Peptides	Σ# Peptides	Σ# PSMs	Score A2	Coverage A2	# Peptides A2	# PSM A2	Score B2	Coverage B2	# Peptides B2	# PSM B2	Score C2	Coverage C2	# Peptides C2	# PSM C2	# AAs	MW [kDa]	calc. pI
		Q8I4X0	Actin-1 OS=Plasmodium falciparum (isolate 3D7) OX=36329 GN=PFL2215w PE=1 SV=1 - [ACT1_PLAF7]	35.9	1	10	10	23	33.9664	33.78	9	10	25.7938	28.99	7	8	13.6779	16.49	5	5	376	41.844	5.33838
	DLTEYLMK	2	1	1	Q8I4X0		1012.5	0	0.05165			High	1.85701	High	1.91705	0
		Accession	Description	ΣCoverage	Σ# Proteins	Σ# Unique Peptides	Σ# Peptides	Σ# PSMs	Score A2	Coverage A2	# Peptides A2	# PSM A2	Score B2	Coverage B2	# Peptides B2	# PSM B2	Score C2	Coverage C2	# Peptides C2	# PSM C2	# AAs	MW [kDa]	calc. pI
		Q8I4X0	Actin-1 OS=Plasmodium falciparum (isolate 3D7) OX=36329 GN=PFL2215w PE=1 SV=1 - [ACT1_PLAF7]	35.9	1	10	10	23	33.9664	33.78	9	10	25.7938	28.99	7	8	13.6779	16.49	5	5	376	41.844	5.33838
Q8IDM3	DNA/RNA-binding protein Alba 4 OS=Plasmodium falciparum (isolate 3D7) OX=36329 GN=PF3D7_1347500 PE=4 SV=1 - [Q8IDM3_PLAF7]	16.13	1	5	5	6	9.082	12.37	4	4	4.27395	6.72	2	2		0			372	42.1332	7.50342
	Sequence	# PSMs	# Proteins	# Protein Groups	Protein Group Accessions	Modifications	MH+ [Da]	q-Value	PEP	A2	XCorr A2	B2	XCorr B2	C2	XCorr C2	# Missed Cleavages
	AILNGLAVGYR	1	1	1	Q8IDM3		1146.66	0	0.045	High	2.62507					0
		Accession	Description	ΣCoverage	Σ# Proteins	Σ# Unique Peptides	Σ# Peptides	Σ# PSMs	Score A2	Coverage A2	# Peptides A2	# PSM A2	Score B2	Coverage B2	# Peptides B2	# PSM B2	Score C2	Coverage C2	# Peptides C2	# PSM C2	# AAs	MW [kDa]	calc. pI
		Q8IDM3	DNA/RNA-binding protein Alba 4 OS=Plasmodium falciparum (isolate 3D7) OX=36329 GN=PF3D7_1347500 PE=4 SV=1 - [Q8IDM3_PLAF7]	16.13	1	5	5	6	9.082	12.37	4	4	4.27395	6.72	2	2		0			372	42.1332	7.50342
	QNNVDENEFPNSK	1	1	1	Q8IDM3		1534.67	0	0.000134	High	2.61747					0
		Accession	Description	ΣCoverage	Σ# Proteins	Σ# Unique Peptides	Σ# Peptides	Σ# PSMs	Score A2	Coverage A2	# Peptides A2	# PSM A2	Score B2	Coverage B2	# Peptides B2	# PSM B2	Score C2	Coverage C2	# Peptides C2	# PSM C2	# AAs	MW [kDa]	calc. pI
		Q8IDM3	DNA/RNA-binding protein Alba 4 OS=Plasmodium falciparum (isolate 3D7) OX=36329 GN=PF3D7_1347500 PE=4 SV=1 - [Q8IDM3_PLAF7]	16.13	1	5	5	6	9.082	12.37	4	4	4.27395	6.72	2	2		0			372	42.1332	7.50342
	ISPGYVSFHEK	1	1	1	Q8IDM3		1263.64	0	0.02757	High	2.02134					0
		Accession	Description	ΣCoverage	Σ# Proteins	Σ# Unique Peptides	Σ# Peptides	Σ# PSMs	Score A2	Coverage A2	# Peptides A2	# PSM A2	Score B2	Coverage B2	# Peptides B2	# PSM B2	Score C2	Coverage C2	# Peptides C2	# PSM C2	# AAs	MW [kDa]	calc. pI
		Q8IDM3	DNA/RNA-binding protein Alba 4 OS=Plasmodium falciparum (isolate 3D7) OX=36329 GN=PF3D7_1347500 PE=4 SV=1 - [Q8IDM3_PLAF7]	16.13	1	5	5	6	9.082	12.37	4	4	4.27395	6.72	2	2		0			372	42.1332	7.50342
	NMGMVYVVGPK	2	1	1	Q8IDM3		1194.6	0	0.003673	High	1.81811	High	2.51319			0
		Accession	Description	ΣCoverage	Σ# Proteins	Σ# Unique Peptides	Σ# Peptides	Σ# PSMs	Score A2	Coverage A2	# Peptides A2	# PSM A2	Score B2	Coverage B2	# Peptides B2	# PSM B2	Score C2	Coverage C2	# Peptides C2	# PSM C2	# AAs	MW [kDa]	calc. pI
		Q8IDM3	DNA/RNA-binding protein Alba 4 OS=Plasmodium falciparum (isolate 3D7) OX=36329 GN=PF3D7_1347500 PE=4 SV=1 - [Q8IDM3_PLAF7]	16.13	1	5	5	6	9.082	12.37	4	4	4.27395	6.72	2	2		0			372	42.1332	7.50342
	AVNENGEKPDEEVK	1	1	1	Q8IDM3		1557.74	0.003	0.2016			High	1.76076			0
		Accession	Description	ΣCoverage	Σ# Proteins	Σ# Unique Peptides	Σ# Peptides	Σ# PSMs	Score A2	Coverage A2	# Peptides A2	# PSM A2	Score B2	Coverage B2	# Peptides B2	# PSM B2	Score C2	Coverage C2	# Peptides C2	# PSM C2	# AAs	MW [kDa]	calc. pI
		Q8IDM3	DNA/RNA-binding protein Alba 4 OS=Plasmodium falciparum (isolate 3D7) OX=36329 GN=PF3D7_1347500 PE=4 SV=1 - [Q8IDM3_PLAF7]	16.13	1	5	5	6	9.082	12.37	4	4	4.27395	6.72	2	2		0			372	42.1332	7.50342
Q8ILI2	Proliferation-associated protein 2g4, putative OS=Plasmodium falciparum (isolate 3D7) OX=36329 GN=PF14_0261 PE=4 SV=1 - [Q8ILI2_PLAF7]	6.37	1	2	2	3	4.54988	6.37	2	2	1.89403	2.92	1	1		0			377	42.6142	7.84033
	Sequence	# PSMs	# Proteins	# Protein Groups	Protein Group Accessions	Modifications	MH+ [Da]	q-Value	PEP	A2	XCorr A2	B2	XCorr B2	C2	XCorr C2	# Missed Cleavages
	TDNSIQDETLK	2	1	1	Q8ILI2		1263.61	0	0.0007934	High	2.49122	High	1.89403			0
		Accession	Description	ΣCoverage	Σ# Proteins	Σ# Unique Peptides	Σ# Peptides	Σ# PSMs	Score A2	Coverage A2	# Peptides A2	# PSM A2	Score B2	Coverage B2	# Peptides B2	# PSM B2	Score C2	Coverage C2	# Peptides C2	# PSM C2	# AAs	MW [kDa]	calc. pI
		Q8ILI2	Proliferation-associated protein 2g4, putative OS=Plasmodium falciparum (isolate 3D7) OX=36329 GN=PF14_0261 PE=4 SV=1 - [Q8ILI2_PLAF7]	6.37	1	2	2	3	4.54988	6.37	2	2	1.89403	2.92	1	1		0			377	42.6142	7.84033
	YTHSGSIANTTLK	1	1	1	Q8ILI2		1392.71	0	0.02964	High	2.05866					0
		Accession	Description	ΣCoverage	Σ# Proteins	Σ# Unique Peptides	Σ# Peptides	Σ# PSMs	Score A2	Coverage A2	# Peptides A2	# PSM A2	Score B2	Coverage B2	# Peptides B2	# PSM B2	Score C2	Coverage C2	# Peptides C2	# PSM C2	# AAs	MW [kDa]	calc. pI
		Q8ILI2	Proliferation-associated protein 2g4, putative OS=Plasmodium falciparum (isolate 3D7) OX=36329 GN=PF14_0261 PE=4 SV=1 - [Q8ILI2_PLAF7]	6.37	1	2	2	3	4.54988	6.37	2	2	1.89403	2.92	1	1		0			377	42.6142	7.84033
Q7KQK2	PfpUB Plasmodium falciparum polyubiquitin OS=Plasmodium falciparum (isolate 3D7) OX=36329 GN=PF3D7_1211800 PE=4 SV=1 - [Q7KQK2_PLAF7]	40.68	2	3	3	9	7.4539	40.68	3	3	10.0752	40.68	3	4	4.70357	23.62	2	2	381	42.803	7.57666
	Sequence	# PSMs	# Proteins	# Protein Groups	Protein Group Accessions	Modifications	MH+ [Da]	q-Value	PEP	A2	XCorr A2	B2	XCorr B2	C2	XCorr C2	# Missed Cleavages
	IQDKEGIPPDQQR	3	2	1	Q7KQK2		1523.79	0	0.0003495	High	2.71467	High	3.11549			1
		Accession	Description	ΣCoverage	Σ# Proteins	Σ# Unique Peptides	Σ# Peptides	Σ# PSMs	Score A2	Coverage A2	# Peptides A2	# PSM A2	Score B2	Coverage B2	# Peptides B2	# PSM B2	Score C2	Coverage C2	# Peptides C2	# PSM C2	# AAs	MW [kDa]	calc. pI
		Q7KQK2	PfpUB Plasmodium falciparum polyubiquitin OS=Plasmodium falciparum (isolate 3D7) OX=36329 GN=PF3D7_1211800 PE=4 SV=1 - [Q7KQK2_PLAF7]	40.68	2	3	3	9	7.4539	40.68	3	3	10.0752	40.68	3	4	4.70357	23.62	2	2	381	42.803	7.57666
	ESTLHLVLR	3	2	1	Q7KQK2		1067.62	0	0.00248	High	2.68301	High	2.80934	High	2.59797	0
		Accession	Description	ΣCoverage	Σ# Proteins	Σ# Unique Peptides	Σ# Peptides	Σ# PSMs	Score A2	Coverage A2	# Peptides A2	# PSM A2	Score B2	Coverage B2	# Peptides B2	# PSM B2	Score C2	Coverage C2	# Peptides C2	# PSM C2	# AAs	MW [kDa]	calc. pI
		Q7KQK2	PfpUB Plasmodium falciparum polyubiquitin OS=Plasmodium falciparum (isolate 3D7) OX=36329 GN=PF3D7_1211800 PE=4 SV=1 - [Q7KQK2_PLAF7]	40.68	2	3	3	9	7.4539	40.68	3	3	10.0752	40.68	3	4	4.70357	23.62	2	2	381	42.803	7.57666
	TLSDYNIQK	3	2	1	Q7KQK2		1081.56	0	0.003846	High	2.05622	High	2.09346	High	2.10559	0
		Accession	Description	ΣCoverage	Σ# Proteins	Σ# Unique Peptides	Σ# Peptides	Σ# PSMs	Score A2	Coverage A2	# Peptides A2	# PSM A2	Score B2	Coverage B2	# Peptides B2	# PSM B2	Score C2	Coverage C2	# Peptides C2	# PSM C2	# AAs	MW [kDa]	calc. pI
		Q7KQK2	PfpUB Plasmodium falciparum polyubiquitin OS=Plasmodium falciparum (isolate 3D7) OX=36329 GN=PF3D7_1211800 PE=4 SV=1 - [Q7KQK2_PLAF7]	40.68	2	3	3	9	7.4539	40.68	3	3	10.0752	40.68	3	4	4.70357	23.62	2	2	381	42.803	7.57666
Q8IM03	DNA damage-inducible protein 1, putative OS=Plasmodium falciparum (isolate 3D7) OX=36329 GN=PF14_0090 PE=4 SV=1 - [Q8IM03_PLAF7]	13.61	1	5	5	7	5.39462	7.33	2	2	7.68947	13.61	5	5		0			382	43.8114	5.05908
	Sequence	# PSMs	# Proteins	# Protein Groups	Protein Group Accessions	Modifications	MH+ [Da]	q-Value	PEP	A2	XCorr A2	B2	XCorr B2	C2	XCorr C2	# Missed Cleavages
	LQDEPLYNAIFSQNLEEIKK	2	1	1	Q8IM03		2392.24	0	3.351e-05	High	3.23734	High	3.6639			1
		Accession	Description	ΣCoverage	Σ# Proteins	Σ# Unique Peptides	Σ# Peptides	Σ# PSMs	Score A2	Coverage A2	# Peptides A2	# PSM A2	Score B2	Coverage B2	# Peptides B2	# PSM B2	Score C2	Coverage C2	# Peptides C2	# PSM C2	# AAs	MW [kDa]	calc. pI
		Q8IM03	DNA damage-inducible protein 1, putative OS=Plasmodium falciparum (isolate 3D7) OX=36329 GN=PF14_0090 PE=4 SV=1 - [Q8IM03_PLAF7]	13.61	1	5	5	7	5.39462	7.33	2	2	7.68947	13.61	5	5		0			382	43.8114	5.05908
	EGDLLFVR	2	1	1	Q8IM03		948.514	0	0.0285	High	2.15728	High	2.20349			0
		Accession	Description	ΣCoverage	Σ# Proteins	Σ# Unique Peptides	Σ# Peptides	Σ# PSMs	Score A2	Coverage A2	# Peptides A2	# PSM A2	Score B2	Coverage B2	# Peptides B2	# PSM B2	Score C2	Coverage C2	# Peptides C2	# PSM C2	# AAs	MW [kDa]	calc. pI
		Q8IM03	DNA damage-inducible protein 1, putative OS=Plasmodium falciparum (isolate 3D7) OX=36329 GN=PF14_0090 PE=4 SV=1 - [Q8IM03_PLAF7]	13.61	1	5	5	7	5.39462	7.33	2	2	7.68947	13.61	5	5		0			382	43.8114	5.05908
	VYQENEYIK	1	1	1	Q8IM03		1185.58	0	0.02185			High	1.82208			0
		Accession	Description	ΣCoverage	Σ# Proteins	Σ# Unique Peptides	Σ# Peptides	Σ# PSMs	Score A2	Coverage A2	# Peptides A2	# PSM A2	Score B2	Coverage B2	# Peptides B2	# PSM B2	Score C2	Coverage C2	# Peptides C2	# PSM C2	# AAs	MW [kDa]	calc. pI
		Q8IM03	DNA damage-inducible protein 1, putative OS=Plasmodium falciparum (isolate 3D7) OX=36329 GN=PF14_0090 PE=4 SV=1 - [Q8IM03_PLAF7]	13.61	1	5	5	7	5.39462	7.33	2	2	7.68947	13.61	5	5		0			382	43.8114	5.05908
	TLLDQFK	1	1	1	Q8IM03		864.482	0	0.04399			High	1.52919			0
		Accession	Description	ΣCoverage	Σ# Proteins	Σ# Unique Peptides	Σ# Peptides	Σ# PSMs	Score A2	Coverage A2	# Peptides A2	# PSM A2	Score B2	Coverage B2	# Peptides B2	# PSM B2	Score C2	Coverage C2	# Peptides C2	# PSM C2	# AAs	MW [kDa]	calc. pI
		Q8IM03	DNA damage-inducible protein 1, putative OS=Plasmodium falciparum (isolate 3D7) OX=36329 GN=PF14_0090 PE=4 SV=1 - [Q8IM03_PLAF7]	13.61	1	5	5	7	5.39462	7.33	2	2	7.68947	13.61	5	5		0			382	43.8114	5.05908
	FIYENIYK	1	1	1	Q8IM03		1089.56	0.001	0.1422			High	1.2207			0
		Accession	Description	ΣCoverage	Σ# Proteins	Σ# Unique Peptides	Σ# Peptides	Σ# PSMs	Score A2	Coverage A2	# Peptides A2	# PSM A2	Score B2	Coverage B2	# Peptides B2	# PSM B2	Score C2	Coverage C2	# Peptides C2	# PSM C2	# AAs	MW [kDa]	calc. pI
		Q8IM03	DNA damage-inducible protein 1, putative OS=Plasmodium falciparum (isolate 3D7) OX=36329 GN=PF14_0090 PE=4 SV=1 - [Q8IM03_PLAF7]	13.61	1	5	5	7	5.39462	7.33	2	2	7.68947	13.61	5	5		0			382	43.8114	5.05908
Q8IJD0	Merozoite capping protein 1 OS=Plasmodium falciparum (isolate 3D7) OX=36329 GN=PF10_0268 PE=4 SV=1 - [Q8IJD0_PLAF7]	2.29	1	1	1	1		0			0	2.29	1	1		0			393	43.9032	9.70068
	Sequence	# PSMs	# Proteins	# Protein Groups	Protein Group Accessions	Modifications	MH+ [Da]	q-Value	PEP	A2	XCorr A2	B2	XCorr B2	C2	XCorr C2	# Missed Cleavages
	GSVSSTISK	1	1	1	Q8IJD0		865.462	0.003	0.222			High	1.3576			0
		Accession	Description	ΣCoverage	Σ# Proteins	Σ# Unique Peptides	Σ# Peptides	Σ# PSMs	Score A2	Coverage A2	# Peptides A2	# PSM A2	Score B2	Coverage B2	# Peptides B2	# PSM B2	Score C2	Coverage C2	# Peptides C2	# PSM C2	# AAs	MW [kDa]	calc. pI
		Q8IJD0	Merozoite capping protein 1 OS=Plasmodium falciparum (isolate 3D7) OX=36329 GN=PF10_0268 PE=4 SV=1 - [Q8IJD0_PLAF7]	2.29	1	1	1	1		0			0	2.29	1	1		0			393	43.9032	9.70068
Q8IJC6	60S ribosomal protein L3 OS=Plasmodium falciparum (isolate 3D7) OX=36329 GN=PF10_0272 PE=1 SV=1 - [Q8IJC6_PLAF7]	7.25	1	3	3	5	2.02154	1.81	1	1	7.79892	7.25	3	3	2.04059	1.81	1	1	386	44.1928	10.1987
	Sequence	# PSMs	# Proteins	# Protein Groups	Protein Group Accessions	Modifications	MH+ [Da]	q-Value	PEP	A2	XCorr A2	B2	XCorr B2	C2	XCorr C2	# Missed Cleavages
	VQFQIPR	3	1	1	Q8IJC6		887.509	0	0.02454	High	2.02154	High	2.13057	High	2.04059	0
		Accession	Description	ΣCoverage	Σ# Proteins	Σ# Unique Peptides	Σ# Peptides	Σ# PSMs	Score A2	Coverage A2	# Peptides A2	# PSM A2	Score B2	Coverage B2	# Peptides B2	# PSM B2	Score C2	Coverage C2	# Peptides C2	# PSM C2	# AAs	MW [kDa]	calc. pI
		Q8IJC6	60S ribosomal protein L3 OS=Plasmodium falciparum (isolate 3D7) OX=36329 GN=PF10_0272 PE=1 SV=1 - [Q8IJC6_PLAF7]	7.25	1	3	3	5	2.02154	1.81	1	1	7.79892	7.25	3	3	2.04059	1.81	1	1	386	44.1928	10.1987
	HGSLGFLPR	1	1	1	Q8IJC6		983.541	0	0.0007176			High	2.91493			0
		Accession	Description	ΣCoverage	Σ# Proteins	Σ# Unique Peptides	Σ# Peptides	Σ# PSMs	Score A2	Coverage A2	# Peptides A2	# PSM A2	Score B2	Coverage B2	# Peptides B2	# PSM B2	Score C2	Coverage C2	# Peptides C2	# PSM C2	# AAs	MW [kDa]	calc. pI
		Q8IJC6	60S ribosomal protein L3 OS=Plasmodium falciparum (isolate 3D7) OX=36329 GN=PF10_0272 PE=1 SV=1 - [Q8IJC6_PLAF7]	7.25	1	3	3	5	2.02154	1.81	1	1	7.79892	7.25	3	3	2.04059	1.81	1	1	386	44.1928	10.1987
	NSASTDADITEK	1	1	1	Q8IJC6		1251.57	0	0.0002353			High	2.75342			0
		Accession	Description	ΣCoverage	Σ# Proteins	Σ# Unique Peptides	Σ# Peptides	Σ# PSMs	Score A2	Coverage A2	# Peptides A2	# PSM A2	Score B2	Coverage B2	# Peptides B2	# PSM B2	Score C2	Coverage C2	# Peptides C2	# PSM C2	# AAs	MW [kDa]	calc. pI
		Q8IJC6	60S ribosomal protein L3 OS=Plasmodium falciparum (isolate 3D7) OX=36329 GN=PF10_0272 PE=1 SV=1 - [Q8IJC6_PLAF7]	7.25	1	3	3	5	2.02154	1.81	1	1	7.79892	7.25	3	3	2.04059	1.81	1	1	386	44.1928	10.1987
Q8I2X3	Glideosome-associated protein 50 OS=Plasmodium falciparum (isolate 3D7) OX=36329 GN=PF3D7_0918000 PE=1 SV=1 - [Q8I2X3_PLAF7]	7.07	1	2	2	2	4.50462	7.07	2	2		0							396	44.5756	8.57275
	Sequence	# PSMs	# Proteins	# Protein Groups	Protein Group Accessions	Modifications	MH+ [Da]	q-Value	PEP	A2	XCorr A2	B2	XCorr B2	C2	XCorr C2	# Missed Cleavages
	DWTGNYNAQLLK	1	1	1	Q8I2X3		1422.7	0	9.952e-05	High	2.28018					0
		Accession	Description	ΣCoverage	Σ# Proteins	Σ# Unique Peptides	Σ# Peptides	Σ# PSMs	Score A2	Coverage A2	# Peptides A2	# PSM A2	Score B2	Coverage B2	# Peptides B2	# PSM B2	Score C2	Coverage C2	# Peptides C2	# PSM C2	# AAs	MW [kDa]	calc. pI
		Q8I2X3	Glideosome-associated protein 50 OS=Plasmodium falciparum (isolate 3D7) OX=36329 GN=PF3D7_0918000 PE=1 SV=1 - [Q8I2X3_PLAF7]	7.07	1	2	2	2	4.50462	7.07	2	2		0							396	44.5756	8.57275
	VTFIVSPGSNFIDGVK	1	1	1	Q8I2X3		1679.9	0	0.003115	High	2.22443					0
		Accession	Description	ΣCoverage	Σ# Proteins	Σ# Unique Peptides	Σ# Peptides	Σ# PSMs	Score A2	Coverage A2	# Peptides A2	# PSM A2	Score B2	Coverage B2	# Peptides B2	# PSM B2	Score C2	Coverage C2	# Peptides C2	# PSM C2	# AAs	MW [kDa]	calc. pI
		Q8I2X3	Glideosome-associated protein 50 OS=Plasmodium falciparum (isolate 3D7) OX=36329 GN=PF3D7_0918000 PE=1 SV=1 - [Q8I2X3_PLAF7]	7.07	1	2	2	2	4.50462	7.07	2	2		0							396	44.5756	8.57275
Q7K6A4	S-adenosylmethionine synthase OS=Plasmodium falciparum (isolate 3D7) OX=36329 GN=PF3D7_0922200 PE=3 SV=1 - [Q7K6A4_PLAF7]	21.89	1	8	8	12	18.9417	19.65	7	7	9.58009	12.94	5	5		0			402	44.8158	6.7417
	Sequence	# PSMs	# Proteins	# Protein Groups	Protein Group Accessions	Modifications	MH+ [Da]	q-Value	PEP	A2	XCorr A2	B2	XCorr B2	C2	XCorr C2	# Missed Cleavages
	FVLGGPAADAGLTGR	2	1	1	Q7K6A4		1401.75	0	2.735e-05	High	3.40882	High	3.43585			0
		Accession	Description	ΣCoverage	Σ# Proteins	Σ# Unique Peptides	Σ# Peptides	Σ# PSMs	Score A2	Coverage A2	# Peptides A2	# PSM A2	Score B2	Coverage B2	# Peptides B2	# PSM B2	Score C2	Coverage C2	# Peptides C2	# PSM C2	# AAs	MW [kDa]	calc. pI
		Q7K6A4	S-adenosylmethionine synthase OS=Plasmodium falciparum (isolate 3D7) OX=36329 GN=PF3D7_0922200 PE=3 SV=1 - [Q7K6A4_PLAF7]	21.89	1	8	8	12	18.9417	19.65	7	7	9.58009	12.94	5	5		0			402	44.8158	6.7417
	LLDNETLYYLNPSGK	1	1	1	Q7K6A4		1739.88	0	0.00537	High	3.39769					0
		Accession	Description	ΣCoverage	Σ# Proteins	Σ# Unique Peptides	Σ# Peptides	Σ# PSMs	Score A2	Coverage A2	# Peptides A2	# PSM A2	Score B2	Coverage B2	# Peptides B2	# PSM B2	Score C2	Coverage C2	# Peptides C2	# PSM C2	# AAs	MW [kDa]	calc. pI
		Q7K6A4	S-adenosylmethionine synthase OS=Plasmodium falciparum (isolate 3D7) OX=36329 GN=PF3D7_0922200 PE=3 SV=1 - [Q7K6A4_PLAF7]	21.89	1	8	8	12	18.9417	19.65	7	7	9.58009	12.94	5	5		0			402	44.8158	6.7417
	GSCGGHLEPLR	2	1	1	Q7K6A4	C3(Carbamidomethyl)	1182.57	0	0.001822	High	2.89271	High	2.15291			0
		Accession	Description	ΣCoverage	Σ# Proteins	Σ# Unique Peptides	Σ# Peptides	Σ# PSMs	Score A2	Coverage A2	# Peptides A2	# PSM A2	Score B2	Coverage B2	# Peptides B2	# PSM B2	Score C2	Coverage C2	# Peptides C2	# PSM C2	# AAs	MW [kDa]	calc. pI
		Q7K6A4	S-adenosylmethionine synthase OS=Plasmodium falciparum (isolate 3D7) OX=36329 GN=PF3D7_0922200 PE=3 SV=1 - [Q7K6A4_PLAF7]	21.89	1	8	8	12	18.9417	19.65	7	7	9.58009	12.94	5	5		0			402	44.8158	6.7417
	LGILPYLGPDGK	1	1	1	Q7K6A4		1242.71	0	0.02818	High	2.70645					0
		Accession	Description	ΣCoverage	Σ# Proteins	Σ# Unique Peptides	Σ# Peptides	Σ# PSMs	Score A2	Coverage A2	# Peptides A2	# PSM A2	Score B2	Coverage B2	# Peptides B2	# PSM B2	Score C2	Coverage C2	# Peptides C2	# PSM C2	# AAs	MW [kDa]	calc. pI
		Q7K6A4	S-adenosylmethionine synthase OS=Plasmodium falciparum (isolate 3D7) OX=36329 GN=PF3D7_0922200 PE=3 SV=1 - [Q7K6A4_PLAF7]	21.89	1	8	8	12	18.9417	19.65	7	7	9.58009	12.94	5	5		0			402	44.8158	6.7417
	TSAYGHFGR	1	1	1	Q7K6A4		995.471	0	0.001642	High	2.69093					0
		Accession	Description	ΣCoverage	Σ# Proteins	Σ# Unique Peptides	Σ# Peptides	Σ# PSMs	Score A2	Coverage A2	# Peptides A2	# PSM A2	Score B2	Coverage B2	# Peptides B2	# PSM B2	Score C2	Coverage C2	# Peptides C2	# PSM C2	# AAs	MW [kDa]	calc. pI
		Q7K6A4	S-adenosylmethionine synthase OS=Plasmodium falciparum (isolate 3D7) OX=36329 GN=PF3D7_0922200 PE=3 SV=1 - [Q7K6A4_PLAF7]	21.89	1	8	8	12	18.9417	19.65	7	7	9.58009	12.94	5	5		0			402	44.8158	6.7417
	EGDTFTWEK	2	1	1	Q7K6A4		1112.49	0	0.06481	High	2.0605	High	1.93971			0
		Accession	Description	ΣCoverage	Σ# Proteins	Σ# Unique Peptides	Σ# Peptides	Σ# PSMs	Score A2	Coverage A2	# Peptides A2	# PSM A2	Score B2	Coverage B2	# Peptides B2	# PSM B2	Score C2	Coverage C2	# Peptides C2	# PSM C2	# AAs	MW [kDa]	calc. pI
		Q7K6A4	S-adenosylmethionine synthase OS=Plasmodium falciparum (isolate 3D7) OX=36329 GN=PF3D7_0922200 PE=3 SV=1 - [Q7K6A4_PLAF7]	21.89	1	8	8	12	18.9417	19.65	7	7	9.58009	12.94	5	5		0			402	44.8158	6.7417
	LTEPVFSK	2	1	1	Q7K6A4		920.509	0	0.01762	High	1.78459	High	1.58625			0
		Accession	Description	ΣCoverage	Σ# Proteins	Σ# Unique Peptides	Σ# Peptides	Σ# PSMs	Score A2	Coverage A2	# Peptides A2	# PSM A2	Score B2	Coverage B2	# Peptides B2	# PSM B2	Score C2	Coverage C2	# Peptides C2	# PSM C2	# AAs	MW [kDa]	calc. pI
		Q7K6A4	S-adenosylmethionine synthase OS=Plasmodium falciparum (isolate 3D7) OX=36329 GN=PF3D7_0922200 PE=3 SV=1 - [Q7K6A4_PLAF7]	21.89	1	8	8	12	18.9417	19.65	7	7	9.58009	12.94	5	5		0			402	44.8158	6.7417
	HIGYDDESK	1	1	1	Q7K6A4		1063.47	0	0.004229			High	2.05162			0
		Accession	Description	ΣCoverage	Σ# Proteins	Σ# Unique Peptides	Σ# Peptides	Σ# PSMs	Score A2	Coverage A2	# Peptides A2	# PSM A2	Score B2	Coverage B2	# Peptides B2	# PSM B2	Score C2	Coverage C2	# Peptides C2	# PSM C2	# AAs	MW [kDa]	calc. pI
		Q7K6A4	S-adenosylmethionine synthase OS=Plasmodium falciparum (isolate 3D7) OX=36329 GN=PF3D7_0922200 PE=3 SV=1 - [Q7K6A4_PLAF7]	21.89	1	8	8	12	18.9417	19.65	7	7	9.58009	12.94	5	5		0			402	44.8158	6.7417
C6KTB9	Choline/ethanolaminephosphotransferase,putative OS=Plasmodium falciparum (isolate 3D7) OX=36329 GN=PF3D7_0628300.1 PE=3 SV=1 - [C6KTB9_PLAF7]	2.05	1	1	1	2	1.9912	2.05	1	1	2.2402	2.05	1	1		0			391	45.052	9.36377
	Sequence	# PSMs	# Proteins	# Protein Groups	Protein Group Accessions	Modifications	MH+ [Da]	q-Value	PEP	A2	XCorr A2	B2	XCorr B2	C2	XCorr C2	# Missed Cleavages
	VFNTSVGK	2	1	1	C6KTB9		851.463	0	0.02049	High	1.9912	High	2.2402			0
		Accession	Description	ΣCoverage	Σ# Proteins	Σ# Unique Peptides	Σ# Peptides	Σ# PSMs	Score A2	Coverage A2	# Peptides A2	# PSM A2	Score B2	Coverage B2	# Peptides B2	# PSM B2	Score C2	Coverage C2	# Peptides C2	# PSM C2	# AAs	MW [kDa]	calc. pI
		C6KTB9	Choline/ethanolaminephosphotransferase,putative OS=Plasmodium falciparum (isolate 3D7) OX=36329 GN=PF3D7_0628300.1 PE=3 SV=1 - [C6KTB9_PLAF7]	2.05	1	1	1	2	1.9912	2.05	1	1	2.2402	2.05	1	1		0			391	45.052	9.36377
Q8IKF0	Eukaryotic initiation factor 4A OS=Plasmodium falciparum (isolate 3D7) OX=36329 GN=H45 PE=3 SV=1 - [Q8IKF0_PLAF7]	25.63	1	11	11	15	23.4819	17.59	8	8	15.5704	11.06	4	5	5.49779	6.03	2	2	398	45.2814	5.69385
	Sequence	# PSMs	# Proteins	# Protein Groups	Protein Group Accessions	Modifications	MH+ [Da]	q-Value	PEP	A2	XCorr A2	B2	XCorr B2	C2	XCorr C2	# Missed Cleavages
	KKVDILTQEMHNR	3	1	1	Q8IKF0		1611.86	0	0.0002604	High	4.32154	High	5.29529			2
		Accession	Description	ΣCoverage	Σ# Proteins	Σ# Unique Peptides	Σ# Peptides	Σ# PSMs	Score A2	Coverage A2	# Peptides A2	# PSM A2	Score B2	Coverage B2	# Peptides B2	# PSM B2	Score C2	Coverage C2	# Peptides C2	# PSM C2	# AAs	MW [kDa]	calc. pI
		Q8IKF0	Eukaryotic initiation factor 4A OS=Plasmodium falciparum (isolate 3D7) OX=36329 GN=H45 PE=3 SV=1 - [Q8IKF0_PLAF7]	25.63	1	11	11	15	23.4819	17.59	8	8	15.5704	11.06	4	5	5.49779	6.03	2	2	398	45.2814	5.69385
	KVDILTQEMHNR	1	1	1	Q8IKF0		1483.77	0	0.01804	High	4.13806					1
		Accession	Description	ΣCoverage	Σ# Proteins	Σ# Unique Peptides	Σ# Peptides	Σ# PSMs	Score A2	Coverage A2	# Peptides A2	# PSM A2	Score B2	Coverage B2	# Peptides B2	# PSM B2	Score C2	Coverage C2	# Peptides C2	# PSM C2	# AAs	MW [kDa]	calc. pI
		Q8IKF0	Eukaryotic initiation factor 4A OS=Plasmodium falciparum (isolate 3D7) OX=36329 GN=H45 PE=3 SV=1 - [Q8IKF0_PLAF7]	25.63	1	11	11	15	23.4819	17.59	8	8	15.5704	11.06	4	5	5.49779	6.03	2	2	398	45.2814	5.69385
	KDELTLEGIR	1	1	1	Q8IKF0		1173.65	0	0.04862	High	3.42335					1
		Accession	Description	ΣCoverage	Σ# Proteins	Σ# Unique Peptides	Σ# Peptides	Σ# PSMs	Score A2	Coverage A2	# Peptides A2	# PSM A2	Score B2	Coverage B2	# Peptides B2	# PSM B2	Score C2	Coverage C2	# Peptides C2	# PSM C2	# AAs	MW [kDa]	calc. pI
		Q8IKF0	Eukaryotic initiation factor 4A OS=Plasmodium falciparum (isolate 3D7) OX=36329 GN=H45 PE=3 SV=1 - [Q8IKF0_PLAF7]	25.63	1	11	11	15	23.4819	17.59	8	8	15.5704	11.06	4	5	5.49779	6.03	2	2	398	45.2814	5.69385
	LFILDEADEMLSR	2	1	1	Q8IKF0		1551.78	0	0.007316	High	3.34091	High	2.76338			0
		Accession	Description	ΣCoverage	Σ# Proteins	Σ# Unique Peptides	Σ# Peptides	Σ# PSMs	Score A2	Coverage A2	# Peptides A2	# PSM A2	Score B2	Coverage B2	# Peptides B2	# PSM B2	Score C2	Coverage C2	# Peptides C2	# PSM C2	# AAs	MW [kDa]	calc. pI
		Q8IKF0	Eukaryotic initiation factor 4A OS=Plasmodium falciparum (isolate 3D7) OX=36329 GN=H45 PE=3 SV=1 - [Q8IKF0_PLAF7]	25.63	1	11	11	15	23.4819	17.59	8	8	15.5704	11.06	4	5	5.49779	6.03	2	2	398	45.2814	5.69385
	QGVHMVVGTPGR	1	1	1	Q8IKF0		1237.65	0	0.0001792	High	3.11808					0
		Accession	Description	ΣCoverage	Σ# Proteins	Σ# Unique Peptides	Σ# Peptides	Σ# PSMs	Score A2	Coverage A2	# Peptides A2	# PSM A2	Score B2	Coverage B2	# Peptides B2	# PSM B2	Score C2	Coverage C2	# Peptides C2	# PSM C2	# AAs	MW [kDa]	calc. pI
		Q8IKF0	Eukaryotic initiation factor 4A OS=Plasmodium falciparum (isolate 3D7) OX=36329 GN=H45 PE=3 SV=1 - [Q8IKF0_PLAF7]	25.63	1	11	11	15	23.4819	17.59	8	8	15.5704	11.06	4	5	5.49779	6.03	2	2	398	45.2814	5.69385
	VVLALGDYLK	2	1	1	Q8IKF0		1090.65	0	0.03155	High	2.84826	High	2.34477			0
		Accession	Description	ΣCoverage	Σ# Proteins	Σ# Unique Peptides	Σ# Peptides	Σ# PSMs	Score A2	Coverage A2	# Peptides A2	# PSM A2	Score B2	Coverage B2	# Peptides B2	# PSM B2	Score C2	Coverage C2	# Peptides C2	# PSM C2	# AAs	MW [kDa]	calc. pI
		Q8IKF0	Eukaryotic initiation factor 4A OS=Plasmodium falciparum (isolate 3D7) OX=36329 GN=H45 PE=3 SV=1 - [Q8IKF0_PLAF7]	25.63	1	11	11	15	23.4819	17.59	8	8	15.5704	11.06	4	5	5.49779	6.03	2	2	398	45.2814	5.69385
	DELTLEGIR	1	1	1	Q8IKF0		1045.56	0	0.02274	High	2.29165					0
		Accession	Description	ΣCoverage	Σ# Proteins	Σ# Unique Peptides	Σ# Peptides	Σ# PSMs	Score A2	Coverage A2	# Peptides A2	# PSM A2	Score B2	Coverage B2	# Peptides B2	# PSM B2	Score C2	Coverage C2	# Peptides C2	# PSM C2	# AAs	MW [kDa]	calc. pI
		Q8IKF0	Eukaryotic initiation factor 4A OS=Plasmodium falciparum (isolate 3D7) OX=36329 GN=H45 PE=3 SV=1 - [Q8IKF0_PLAF7]	25.63	1	11	11	15	23.4819	17.59	8	8	15.5704	11.06	4	5	5.49779	6.03	2	2	398	45.2814	5.69385
	QFYVAVEKEEWK	1	1	1	Q8IKF0		1555.78	0	0.01259	High	1.93704					1
		Accession	Description	ΣCoverage	Σ# Proteins	Σ# Unique Peptides	Σ# Peptides	Σ# PSMs	Score A2	Coverage A2	# Peptides A2	# PSM A2	Score B2	Coverage B2	# Peptides B2	# PSM B2	Score C2	Coverage C2	# Peptides C2	# PSM C2	# AAs	MW [kDa]	calc. pI
		Q8IKF0	Eukaryotic initiation factor 4A OS=Plasmodium falciparum (isolate 3D7) OX=36329 GN=H45 PE=3 SV=1 - [Q8IKF0_PLAF7]	25.63	1	11	11	15	23.4819	17.59	8	8	15.5704	11.06	4	5	5.49779	6.03	2	2	398	45.2814	5.69385
	GIYSYGFEKPSAIQQR	1	1	1	Q8IKF0		1843.94	0	0.004736					High	3.09255	0
		Accession	Description	ΣCoverage	Σ# Proteins	Σ# Unique Peptides	Σ# Peptides	Σ# PSMs	Score A2	Coverage A2	# Peptides A2	# PSM A2	Score B2	Coverage B2	# Peptides B2	# PSM B2	Score C2	Coverage C2	# Peptides C2	# PSM C2	# AAs	MW [kDa]	calc. pI
		Q8IKF0	Eukaryotic initiation factor 4A OS=Plasmodium falciparum (isolate 3D7) OX=36329 GN=H45 PE=3 SV=1 - [Q8IKF0_PLAF7]	25.63	1	11	11	15	23.4819	17.59	8	8	15.5704	11.06	4	5	5.49779	6.03	2	2	398	45.2814	5.69385
	ELAQQIQK	1	1	1	Q8IKF0		957.537	0	0.009459					High	2.40524	0
		Accession	Description	ΣCoverage	Σ# Proteins	Σ# Unique Peptides	Σ# Peptides	Σ# PSMs	Score A2	Coverage A2	# Peptides A2	# PSM A2	Score B2	Coverage B2	# Peptides B2	# PSM B2	Score C2	Coverage C2	# Peptides C2	# PSM C2	# AAs	MW [kDa]	calc. pI
		Q8IKF0	Eukaryotic initiation factor 4A OS=Plasmodium falciparum (isolate 3D7) OX=36329 GN=H45 PE=3 SV=1 - [Q8IKF0_PLAF7]	25.63	1	11	11	15	23.4819	17.59	8	8	15.5704	11.06	4	5	5.49779	6.03	2	2	398	45.2814	5.69385
	AQIYEVFK	1	1	1	Q8IKF0		997.539	0.003	0.2036			High	1.94798			0
		Accession	Description	ΣCoverage	Σ# Proteins	Σ# Unique Peptides	Σ# Peptides	Σ# PSMs	Score A2	Coverage A2	# Peptides A2	# PSM A2	Score B2	Coverage B2	# Peptides B2	# PSM B2	Score C2	Coverage C2	# Peptides C2	# PSM C2	# AAs	MW [kDa]	calc. pI
		Q8IKF0	Eukaryotic initiation factor 4A OS=Plasmodium falciparum (isolate 3D7) OX=36329 GN=H45 PE=3 SV=1 - [Q8IKF0_PLAF7]	25.63	1	11	11	15	23.4819	17.59	8	8	15.5704	11.06	4	5	5.49779	6.03	2	2	398	45.2814	5.69385
P27362	Phosphoglycerate kinase OS=Plasmodium falciparum (isolate 3D7) OX=36329 GN=PGK PE=1 SV=1 - [PGK_PLAF7]	38.94	1	13	13	19	34.8153	37.26	12	12	19.2969	19.71	7	7		0			416	45.3981	7.82568
	Sequence	# PSMs	# Proteins	# Protein Groups	Protein Group Accessions	Modifications	MH+ [Da]	q-Value	PEP	A2	XCorr A2	B2	XCorr B2	C2	XCorr C2	# Missed Cleavages
	ALENPQRPLLAILGGAK	1	1	1	P27362		1761.04	0	0.00482	High	4.05318					0
		Accession	Description	ΣCoverage	Σ# Proteins	Σ# Unique Peptides	Σ# Peptides	Σ# PSMs	Score A2	Coverage A2	# Peptides A2	# PSM A2	Score B2	Coverage B2	# Peptides B2	# PSM B2	Score C2	Coverage C2	# Peptides C2	# PSM C2	# AAs	MW [kDa]	calc. pI
		P27362	Phosphoglycerate kinase OS=Plasmodium falciparum (isolate 3D7) OX=36329 GN=PGK PE=1 SV=1 - [PGK_PLAF7]	38.94	1	13	13	19	34.8153	37.26	12	12	19.2969	19.71	7	7		0			416	45.3981	7.82568
	LADVFINDAFGTAHR	2	1	1	P27362		1646.82	0	0.002067	High	3.92874	High	3.75894			0
		Accession	Description	ΣCoverage	Σ# Proteins	Σ# Unique Peptides	Σ# Peptides	Σ# PSMs	Score A2	Coverage A2	# Peptides A2	# PSM A2	Score B2	Coverage B2	# Peptides B2	# PSM B2	Score C2	Coverage C2	# Peptides C2	# PSM C2	# AAs	MW [kDa]	calc. pI
		P27362	Phosphoglycerate kinase OS=Plasmodium falciparum (isolate 3D7) OX=36329 GN=PGK PE=1 SV=1 - [PGK_PLAF7]	38.94	1	13	13	19	34.8153	37.26	12	12	19.2969	19.71	7	7		0			416	45.3981	7.82568
	IGTSLFDEAGSK	2	1	1	P27362		1224.61	0	8.152e-05	High	3.50869	High	3.58085			0
		Accession	Description	ΣCoverage	Σ# Proteins	Σ# Unique Peptides	Σ# Peptides	Σ# PSMs	Score A2	Coverage A2	# Peptides A2	# PSM A2	Score B2	Coverage B2	# Peptides B2	# PSM B2	Score C2	Coverage C2	# Peptides C2	# PSM C2	# AAs	MW [kDa]	calc. pI
		P27362	Phosphoglycerate kinase OS=Plasmodium falciparum (isolate 3D7) OX=36329 GN=PGK PE=1 SV=1 - [PGK_PLAF7]	38.94	1	13	13	19	34.8153	37.26	12	12	19.2969	19.71	7	7		0			416	45.3981	7.82568
	ENSVILLENLR	1	1	1	P27362		1299.73	0	0.0009945	High	3.23525					0
		Accession	Description	ΣCoverage	Σ# Proteins	Σ# Unique Peptides	Σ# Peptides	Σ# PSMs	Score A2	Coverage A2	# Peptides A2	# PSM A2	Score B2	Coverage B2	# Peptides B2	# PSM B2	Score C2	Coverage C2	# Peptides C2	# PSM C2	# AAs	MW [kDa]	calc. pI
		P27362	Phosphoglycerate kinase OS=Plasmodium falciparum (isolate 3D7) OX=36329 GN=PGK PE=1 SV=1 - [PGK_PLAF7]	38.94	1	13	13	19	34.8153	37.26	12	12	19.2969	19.71	7	7		0			416	45.3981	7.82568
	FVTDEEGIPDNWMGLDAGPK	1	1	1	P27362		2191	0	0.01264	High	3.12631					0
		Accession	Description	ΣCoverage	Σ# Proteins	Σ# Unique Peptides	Σ# Peptides	Σ# PSMs	Score A2	Coverage A2	# Peptides A2	# PSM A2	Score B2	Coverage B2	# Peptides B2	# PSM B2	Score C2	Coverage C2	# Peptides C2	# PSM C2	# AAs	MW [kDa]	calc. pI
		P27362	Phosphoglycerate kinase OS=Plasmodium falciparum (isolate 3D7) OX=36329 GN=PGK PE=1 SV=1 - [PGK_PLAF7]	38.94	1	13	13	19	34.8153	37.26	12	12	19.2969	19.71	7	7		0			416	45.3981	7.82568
	IADNFDNNANTK	1	1	1	P27362		1336.61	0	1.627e-05	High	2.95255					0
		Accession	Description	ΣCoverage	Σ# Proteins	Σ# Unique Peptides	Σ# Peptides	Σ# PSMs	Score A2	Coverage A2	# Peptides A2	# PSM A2	Score B2	Coverage B2	# Peptides B2	# PSM B2	Score C2	Coverage C2	# Peptides C2	# PSM C2	# AAs	MW [kDa]	calc. pI
		P27362	Phosphoglycerate kinase OS=Plasmodium falciparum (isolate 3D7) OX=36329 GN=PGK PE=1 SV=1 - [PGK_PLAF7]	38.94	1	13	13	19	34.8153	37.26	12	12	19.2969	19.71	7	7		0			416	45.3981	7.82568
	SIENYKDVILTSK	2	1	1	P27362		1509.81	0	4.634e-05	High	2.88552	High	2.95192			1
		Accession	Description	ΣCoverage	Σ# Proteins	Σ# Unique Peptides	Σ# Peptides	Σ# PSMs	Score A2	Coverage A2	# Peptides A2	# PSM A2	Score B2	Coverage B2	# Peptides B2	# PSM B2	Score C2	Coverage C2	# Peptides C2	# PSM C2	# AAs	MW [kDa]	calc. pI
		P27362	Phosphoglycerate kinase OS=Plasmodium falciparum (isolate 3D7) OX=36329 GN=PGK PE=1 SV=1 - [PGK_PLAF7]	38.94	1	13	13	19	34.8153	37.26	12	12	19.2969	19.71	7	7		0			416	45.3981	7.82568
	NVQIFLPVDFK	2	1	1	P27362		1319.74	0	0.05798	High	2.85976	High	2.62206			0
		Accession	Description	ΣCoverage	Σ# Proteins	Σ# Unique Peptides	Σ# Peptides	Σ# PSMs	Score A2	Coverage A2	# Peptides A2	# PSM A2	Score B2	Coverage B2	# Peptides B2	# PSM B2	Score C2	Coverage C2	# Peptides C2	# PSM C2	# AAs	MW [kDa]	calc. pI
		P27362	Phosphoglycerate kinase OS=Plasmodium falciparum (isolate 3D7) OX=36329 GN=PGK PE=1 SV=1 - [PGK_PLAF7]	38.94	1	13	13	19	34.8153	37.26	12	12	19.2969	19.71	7	7		0			416	45.3981	7.82568
	IILISHCGRPDGLR	2	1	1	P27362	C7(Carbamidomethyl)	1606.88	0	0.0002233	High	2.48062	High	2.65348			0
		Accession	Description	ΣCoverage	Σ# Proteins	Σ# Unique Peptides	Σ# Peptides	Σ# PSMs	Score A2	Coverage A2	# Peptides A2	# PSM A2	Score B2	Coverage B2	# Peptides B2	# PSM B2	Score C2	Coverage C2	# Peptides C2	# PSM C2	# AAs	MW [kDa]	calc. pI
		P27362	Phosphoglycerate kinase OS=Plasmodium falciparum (isolate 3D7) OX=36329 GN=PGK PE=1 SV=1 - [PGK_PLAF7]	38.94	1	13	13	19	34.8153	37.26	12	12	19.2969	19.71	7	7		0			416	45.3981	7.82568
	EVEDKINAAK	2	1	1	P27362		1116.59	0	0.02294	High	1.77867	High	2.09745			1
		Accession	Description	ΣCoverage	Σ# Proteins	Σ# Unique Peptides	Σ# Peptides	Σ# PSMs	Score A2	Coverage A2	# Peptides A2	# PSM A2	Score B2	Coverage B2	# Peptides B2	# PSM B2	Score C2	Coverage C2	# Peptides C2	# PSM C2	# AAs	MW [kDa]	calc. pI
		P27362	Phosphoglycerate kinase OS=Plasmodium falciparum (isolate 3D7) OX=36329 GN=PGK PE=1 SV=1 - [PGK_PLAF7]	38.94	1	13	13	19	34.8153	37.26	12	12	19.2969	19.71	7	7		0			416	45.3981	7.82568
	IVGEIMEK	1	1	1	P27362		918.495	0	0.06173	High	1.73552					0
		Accession	Description	ΣCoverage	Σ# Proteins	Σ# Unique Peptides	Σ# Peptides	Σ# PSMs	Score A2	Coverage A2	# Peptides A2	# PSM A2	Score B2	Coverage B2	# Peptides B2	# PSM B2	Score C2	Coverage C2	# Peptides C2	# PSM C2	# AAs	MW [kDa]	calc. pI
		P27362	Phosphoglycerate kinase OS=Plasmodium falciparum (isolate 3D7) OX=36329 GN=PGK PE=1 SV=1 - [PGK_PLAF7]	38.94	1	13	13	19	34.8153	37.26	12	12	19.2969	19.71	7	7		0			416	45.3981	7.82568
	FQNDLTK	1	1	1	P27362		865.442	0.001	0.1158			High	1.63223			0
		Accession	Description	ΣCoverage	Σ# Proteins	Σ# Unique Peptides	Σ# Peptides	Σ# PSMs	Score A2	Coverage A2	# Peptides A2	# PSM A2	Score B2	Coverage B2	# Peptides B2	# PSM B2	Score C2	Coverage C2	# Peptides C2	# PSM C2	# AAs	MW [kDa]	calc. pI
		P27362	Phosphoglycerate kinase OS=Plasmodium falciparum (isolate 3D7) OX=36329 GN=PGK PE=1 SV=1 - [PGK_PLAF7]	38.94	1	13	13	19	34.8153	37.26	12	12	19.2969	19.71	7	7		0			416	45.3981	7.82568
	ITATLPTINHLK	1	1	1	P27362		1321.78	0.002	0.09373	High	2.27052					0
		Accession	Description	ΣCoverage	Σ# Proteins	Σ# Unique Peptides	Σ# Peptides	Σ# PSMs	Score A2	Coverage A2	# Peptides A2	# PSM A2	Score B2	Coverage B2	# Peptides B2	# PSM B2	Score C2	Coverage C2	# Peptides C2	# PSM C2	# AAs	MW [kDa]	calc. pI
		P27362	Phosphoglycerate kinase OS=Plasmodium falciparum (isolate 3D7) OX=36329 GN=PGK PE=1 SV=1 - [PGK_PLAF7]	38.94	1	13	13	19	34.8153	37.26	12	12	19.2969	19.71	7	7		0			416	45.3981	7.82568
Q6LFH8	Ornithine aminotransferase OS=Plasmodium falciparum (isolate 3D7) OX=36329 GN=OAT PE=1 SV=1 - [OAT_PLAF7]	29.23	1	9	9	14	19.4762	24.4	7	7	18.2049	19.32	7	7		0			414	46.0255	6.88818
	Sequence	# PSMs	# Proteins	# Protein Groups	Protein Group Accessions	Modifications	MH+ [Da]	q-Value	PEP	A2	XCorr A2	B2	XCorr B2	C2	XCorr C2	# Missed Cleavages
	VLMMNTGAEASETAYK	2	1	1	Q6LFH8		1715.79	0	4.495e-07	High	3.73651	High	3.99676			0
		Accession	Description	ΣCoverage	Σ# Proteins	Σ# Unique Peptides	Σ# Peptides	Σ# PSMs	Score A2	Coverage A2	# Peptides A2	# PSM A2	Score B2	Coverage B2	# Peptides B2	# PSM B2	Score C2	Coverage C2	# Peptides C2	# PSM C2	# AAs	MW [kDa]	calc. pI
		Q6LFH8	Ornithine aminotransferase OS=Plasmodium falciparum (isolate 3D7) OX=36329 GN=OAT PE=1 SV=1 - [OAT_PLAF7]	29.23	1	9	9	14	19.4762	24.4	7	7	18.2049	19.32	7	7		0			414	46.0255	6.88818
	LGAPFLQNLK	2	1	1	Q6LFH8		1100.64	0	0.0224	High	2.78235	High	2.45307			0
		Accession	Description	ΣCoverage	Σ# Proteins	Σ# Unique Peptides	Σ# Peptides	Σ# PSMs	Score A2	Coverage A2	# Peptides A2	# PSM A2	Score B2	Coverage B2	# Peptides B2	# PSM B2	Score C2	Coverage C2	# Peptides C2	# PSM C2	# AAs	MW [kDa]	calc. pI
		Q6LFH8	Ornithine aminotransferase OS=Plasmodium falciparum (isolate 3D7) OX=36329 GN=OAT PE=1 SV=1 - [OAT_PLAF7]	29.23	1	9	9	14	19.4762	24.4	7	7	18.2049	19.32	7	7		0			414	46.0255	6.88818
	YNVLFVADEVQTGLGR	1	1	1	Q6LFH8		1780.93	0	6.156e-06	High	2.66214					0
		Accession	Description	ΣCoverage	Σ# Proteins	Σ# Unique Peptides	Σ# Peptides	Σ# PSMs	Score A2	Coverage A2	# Peptides A2	# PSM A2	Score B2	Coverage B2	# Peptides B2	# PSM B2	Score C2	Coverage C2	# Peptides C2	# PSM C2	# AAs	MW [kDa]	calc. pI
		Q6LFH8	Ornithine aminotransferase OS=Plasmodium falciparum (isolate 3D7) OX=36329 GN=OAT PE=1 SV=1 - [OAT_PLAF7]	29.23	1	9	9	14	19.4762	24.4	7	7	18.2049	19.32	7	7		0			414	46.0255	6.88818
	IIVCNNNFSGR	2	1	1	Q6LFH8	C4(Carbamidomethyl)	1293.64	0	2.346e-05	High	2.66034	High	2.6355			0
		Accession	Description	ΣCoverage	Σ# Proteins	Σ# Unique Peptides	Σ# Peptides	Σ# PSMs	Score A2	Coverage A2	# Peptides A2	# PSM A2	Score B2	Coverage B2	# Peptides B2	# PSM B2	Score C2	Coverage C2	# Peptides C2	# PSM C2	# AAs	MW [kDa]	calc. pI
		Q6LFH8	Ornithine aminotransferase OS=Plasmodium falciparum (isolate 3D7) OX=36329 GN=OAT PE=1 SV=1 - [OAT_PLAF7]	29.23	1	9	9	14	19.4762	24.4	7	7	18.2049	19.32	7	7		0			414	46.0255	6.88818
	VPYDDLEALEK	2	1	1	Q6LFH8		1291.64	0	4.596e-05	High	2.60655	High	2.32477			0
		Accession	Description	ΣCoverage	Σ# Proteins	Σ# Unique Peptides	Σ# Peptides	Σ# PSMs	Score A2	Coverage A2	# Peptides A2	# PSM A2	Score B2	Coverage B2	# Peptides B2	# PSM B2	Score C2	Coverage C2	# Peptides C2	# PSM C2	# AAs	MW [kDa]	calc. pI
		Q6LFH8	Ornithine aminotransferase OS=Plasmodium falciparum (isolate 3D7) OX=36329 GN=OAT PE=1 SV=1 - [OAT_PLAF7]	29.23	1	9	9	14	19.4762	24.4	7	7	18.2049	19.32	7	7		0			414	46.0255	6.88818
	SSQDYMNNELTYGAHNYDPIPVVLK	1	1	1	Q6LFH8		2868.35	0	0.00983	High	2.5416					0
		Accession	Description	ΣCoverage	Σ# Proteins	Σ# Unique Peptides	Σ# Peptides	Σ# PSMs	Score A2	Coverage A2	# Peptides A2	# PSM A2	Score B2	Coverage B2	# Peptides B2	# PSM B2	Score C2	Coverage C2	# Peptides C2	# PSM C2	# AAs	MW [kDa]	calc. pI
		Q6LFH8	Ornithine aminotransferase OS=Plasmodium falciparum (isolate 3D7) OX=36329 GN=OAT PE=1 SV=1 - [OAT_PLAF7]	29.23	1	9	9	14	19.4762	24.4	7	7	18.2049	19.32	7	7		0			414	46.0255	6.88818
	TLGCVSASTDKK	2	1	1	Q6LFH8	C4(Carbamidomethyl)	1266.64	0	0.0001108	High	2.48669	High	2.7556			1
		Accession	Description	ΣCoverage	Σ# Proteins	Σ# Unique Peptides	Σ# Peptides	Σ# PSMs	Score A2	Coverage A2	# Peptides A2	# PSM A2	Score B2	Coverage B2	# Peptides B2	# PSM B2	Score C2	Coverage C2	# Peptides C2	# PSM C2	# AAs	MW [kDa]	calc. pI
		Q6LFH8	Ornithine aminotransferase OS=Plasmodium falciparum (isolate 3D7) OX=36329 GN=OAT PE=1 SV=1 - [OAT_PLAF7]	29.23	1	9	9	14	19.4762	24.4	7	7	18.2049	19.32	7	7		0			414	46.0255	6.88818
	GVFVYDIEDRR	1	1	1	Q6LFH8		1368.69	0	0.02777			High	2.18484			1
		Accession	Description	ΣCoverage	Σ# Proteins	Σ# Unique Peptides	Σ# Peptides	Σ# PSMs	Score A2	Coverage A2	# Peptides A2	# PSM A2	Score B2	Coverage B2	# Peptides B2	# PSM B2	Score C2	Coverage C2	# Peptides C2	# PSM C2	# AAs	MW [kDa]	calc. pI
		Q6LFH8	Ornithine aminotransferase OS=Plasmodium falciparum (isolate 3D7) OX=36329 GN=OAT PE=1 SV=1 - [OAT_PLAF7]	29.23	1	9	9	14	19.4762	24.4	7	7	18.2049	19.32	7	7		0			414	46.0255	6.88818
	LTPPLCITK	1	1	1	Q6LFH8	C6(Carbamidomethyl)	1042.6	0	0.08784			High	1.85436			0
		Accession	Description	ΣCoverage	Σ# Proteins	Σ# Unique Peptides	Σ# Peptides	Σ# PSMs	Score A2	Coverage A2	# Peptides A2	# PSM A2	Score B2	Coverage B2	# Peptides B2	# PSM B2	Score C2	Coverage C2	# Peptides C2	# PSM C2	# AAs	MW [kDa]	calc. pI
		Q6LFH8	Ornithine aminotransferase OS=Plasmodium falciparum (isolate 3D7) OX=36329 GN=OAT PE=1 SV=1 - [OAT_PLAF7]	29.23	1	9	9	14	19.4762	24.4	7	7	18.2049	19.32	7	7		0			414	46.0255	6.88818
Q8I431	60S ribosomal protein L4 OS=Plasmodium falciparum (isolate 3D7) OX=36329 GN=PF3D7_0507100 PE=1 SV=1 - [Q8I431_PLAF7]	15.57	1	6	6	10	8.54208	8.27	3	3	16.1702	15.57	6	6	2.66303	2.68	1	1	411	46.1826	10.4917
	Sequence	# PSMs	# Proteins	# Protein Groups	Protein Group Accessions	Modifications	MH+ [Da]	q-Value	PEP	A2	XCorr A2	B2	XCorr B2	C2	XCorr C2	# Missed Cleavages
	NSLTNFAVR	2	1	1	Q8I431		1021.54	0	0.03789	High	3.35331	High	3.17619			0
		Accession	Description	ΣCoverage	Σ# Proteins	Σ# Unique Peptides	Σ# Peptides	Σ# PSMs	Score A2	Coverage A2	# Peptides A2	# PSM A2	Score B2	Coverage B2	# Peptides B2	# PSM B2	Score C2	Coverage C2	# Peptides C2	# PSM C2	# AAs	MW [kDa]	calc. pI
		Q8I431	60S ribosomal protein L4 OS=Plasmodium falciparum (isolate 3D7) OX=36329 GN=PF3D7_0507100 PE=1 SV=1 - [Q8I431_PLAF7]	15.57	1	6	6	10	8.54208	8.27	3	3	16.1702	15.57	6	6	2.66303	2.68	1	1	411	46.1826	10.4917
	AGQGAFGNMCR	3	1	1	Q8I431	C10(Carbamidomethyl)	1168.5	0	0.002005	High	2.82246	High	3.05298	High	2.66303	0
		Accession	Description	ΣCoverage	Σ# Proteins	Σ# Unique Peptides	Σ# Peptides	Σ# PSMs	Score A2	Coverage A2	# Peptides A2	# PSM A2	Score B2	Coverage B2	# Peptides B2	# PSM B2	Score C2	Coverage C2	# Peptides C2	# PSM C2	# AAs	MW [kDa]	calc. pI
		Q8I431	60S ribosomal protein L4 OS=Plasmodium falciparum (isolate 3D7) OX=36329 GN=PF3D7_0507100 PE=1 SV=1 - [Q8I431_PLAF7]	15.57	1	6	6	10	8.54208	8.27	3	3	16.1702	15.57	6	6	2.66303	2.68	1	1	411	46.1826	10.4917
	NGPLIIYENDNGVK	2	1	1	Q8I431		1545.79	0	0.001403	High	2.36631	High	3.16039			0
		Accession	Description	ΣCoverage	Σ# Proteins	Σ# Unique Peptides	Σ# Peptides	Σ# PSMs	Score A2	Coverage A2	# Peptides A2	# PSM A2	Score B2	Coverage B2	# Peptides B2	# PSM B2	Score C2	Coverage C2	# Peptides C2	# PSM C2	# AAs	MW [kDa]	calc. pI
		Q8I431	60S ribosomal protein L4 OS=Plasmodium falciparum (isolate 3D7) OX=36329 GN=PF3D7_0507100 PE=1 SV=1 - [Q8I431_PLAF7]	15.57	1	6	6	10	8.54208	8.27	3	3	16.1702	15.57	6	6	2.66303	2.68	1	1	411	46.1826	10.4917
	INHDYYK	1	1	1	Q8I431		952.451	0	0.07232			High	2.44451			0
		Accession	Description	ΣCoverage	Σ# Proteins	Σ# Unique Peptides	Σ# Peptides	Σ# PSMs	Score A2	Coverage A2	# Peptides A2	# PSM A2	Score B2	Coverage B2	# Peptides B2	# PSM B2	Score C2	Coverage C2	# Peptides C2	# PSM C2	# AAs	MW [kDa]	calc. pI
		Q8I431	60S ribosomal protein L4 OS=Plasmodium falciparum (isolate 3D7) OX=36329 GN=PF3D7_0507100 PE=1 SV=1 - [Q8I431_PLAF7]	15.57	1	6	6	10	8.54208	8.27	3	3	16.1702	15.57	6	6	2.66303	2.68	1	1	411	46.1826	10.4917
	GGGMFNPTK	1	1	1	Q8I431		908.429	0	0.01204			High	2.36255			0
		Accession	Description	ΣCoverage	Σ# Proteins	Σ# Unique Peptides	Σ# Peptides	Σ# PSMs	Score A2	Coverage A2	# Peptides A2	# PSM A2	Score B2	Coverage B2	# Peptides B2	# PSM B2	Score C2	Coverage C2	# Peptides C2	# PSM C2	# AAs	MW [kDa]	calc. pI
		Q8I431	60S ribosomal protein L4 OS=Plasmodium falciparum (isolate 3D7) OX=36329 GN=PF3D7_0507100 PE=1 SV=1 - [Q8I431_PLAF7]	15.57	1	6	6	10	8.54208	8.27	3	3	16.1702	15.57	6	6	2.66303	2.68	1	1	411	46.1826	10.4917
	KTANQAVINVAAEE	1	1	1	Q8I431		1457.76	0.001	0.1236			High	1.97359			1
		Accession	Description	ΣCoverage	Σ# Proteins	Σ# Unique Peptides	Σ# Peptides	Σ# PSMs	Score A2	Coverage A2	# Peptides A2	# PSM A2	Score B2	Coverage B2	# Peptides B2	# PSM B2	Score C2	Coverage C2	# Peptides C2	# PSM C2	# AAs	MW [kDa]	calc. pI
		Q8I431	60S ribosomal protein L4 OS=Plasmodium falciparum (isolate 3D7) OX=36329 GN=PF3D7_0507100 PE=1 SV=1 - [Q8I431_PLAF7]	15.57	1	6	6	10	8.54208	8.27	3	3	16.1702	15.57	6	6	2.66303	2.68	1	1	411	46.1826	10.4917
Q8I484	Rhoptry-associated protein 2 OS=Plasmodium falciparum (isolate 3D7) OX=36329 GN=PF3D7_0501600 PE=4 SV=1 - [Q8I484_PLAF7]	12.06	1	4	4	7	12.3416	12.06	4	4	5.39348	10.05	3	3		0			398	46.7087	8.79248
	Sequence	# PSMs	# Proteins	# Protein Groups	Protein Group Accessions	Modifications	MH+ [Da]	q-Value	PEP	A2	XCorr A2	B2	XCorr B2	C2	XCorr C2	# Missed Cleavages
	TNINTLENSDHTCFAR	2	1	1	Q8I484	C13(Carbamidomethyl)	1892.86	0	2.688e-07	High	4.49455	High	1.75787			0
		Accession	Description	ΣCoverage	Σ# Proteins	Σ# Unique Peptides	Σ# Peptides	Σ# PSMs	Score A2	Coverage A2	# Peptides A2	# PSM A2	Score B2	Coverage B2	# Peptides B2	# PSM B2	Score C2	Coverage C2	# Peptides C2	# PSM C2	# AAs	MW [kDa]	calc. pI
		Q8I484	Rhoptry-associated protein 2 OS=Plasmodium falciparum (isolate 3D7) OX=36329 GN=PF3D7_0501600 PE=4 SV=1 - [Q8I484_PLAF7]	12.06	1	4	4	7	12.3416	12.06	4	4	5.39348	10.05	3	3		0			398	46.7087	8.79248
	ENYYNSDIAGPAR	2	1	1	Q8I484		1469.67	0	5.348e-05	High	3.02795	High	2.8498			0
		Accession	Description	ΣCoverage	Σ# Proteins	Σ# Unique Peptides	Σ# Peptides	Σ# PSMs	Score A2	Coverage A2	# Peptides A2	# PSM A2	Score B2	Coverage B2	# Peptides B2	# PSM B2	Score C2	Coverage C2	# Peptides C2	# PSM C2	# AAs	MW [kDa]	calc. pI
		Q8I484	Rhoptry-associated protein 2 OS=Plasmodium falciparum (isolate 3D7) OX=36329 GN=PF3D7_0501600 PE=4 SV=1 - [Q8I484_PLAF7]	12.06	1	4	4	7	12.3416	12.06	4	4	5.39348	10.05	3	3		0			398	46.7087	8.79248
	DYNFLIYAGSR	2	1	1	Q8I484		1318.64	0	0.0008556	High	2.77573	High	2.54368			0
		Accession	Description	ΣCoverage	Σ# Proteins	Σ# Unique Peptides	Σ# Peptides	Σ# PSMs	Score A2	Coverage A2	# Peptides A2	# PSM A2	Score B2	Coverage B2	# Peptides B2	# PSM B2	Score C2	Coverage C2	# Peptides C2	# PSM C2	# AAs	MW [kDa]	calc. pI
		Q8I484	Rhoptry-associated protein 2 OS=Plasmodium falciparum (isolate 3D7) OX=36329 GN=PF3D7_0501600 PE=4 SV=1 - [Q8I484_PLAF7]	12.06	1	4	4	7	12.3416	12.06	4	4	5.39348	10.05	3	3		0			398	46.7087	8.79248
	TYSIPNLK	1	1	1	Q8I484		935.518	0	0.007446	High	2.0434					0
		Accession	Description	ΣCoverage	Σ# Proteins	Σ# Unique Peptides	Σ# Peptides	Σ# PSMs	Score A2	Coverage A2	# Peptides A2	# PSM A2	Score B2	Coverage B2	# Peptides B2	# PSM B2	Score C2	Coverage C2	# Peptides C2	# PSM C2	# AAs	MW [kDa]	calc. pI
		Q8I484	Rhoptry-associated protein 2 OS=Plasmodium falciparum (isolate 3D7) OX=36329 GN=PF3D7_0501600 PE=4 SV=1 - [Q8I484_PLAF7]	12.06	1	4	4	7	12.3416	12.06	4	4	5.39348	10.05	3	3		0			398	46.7087	8.79248
Q8I485	Rhoptry-associated protein 3 OS=Plasmodium falciparum (isolate 3D7) OX=36329 GN=PF3D7_0501500 PE=4 SV=1 - [Q8I485_PLAF7]	2.25	1	1	1	1	1.80139	2.25	1	1		0				0			400	46.974	8.51416
	Sequence	# PSMs	# Proteins	# Protein Groups	Protein Group Accessions	Modifications	MH+ [Da]	q-Value	PEP	A2	XCorr A2	B2	XCorr B2	C2	XCorr C2	# Missed Cleavages
	DLSLSSILR	1	1	1	Q8I485		1003.57	0.006	0.1464	High	1.80139					0
		Accession	Description	ΣCoverage	Σ# Proteins	Σ# Unique Peptides	Σ# Peptides	Σ# PSMs	Score A2	Coverage A2	# Peptides A2	# PSM A2	Score B2	Coverage B2	# Peptides B2	# PSM B2	Score C2	Coverage C2	# Peptides C2	# PSM C2	# AAs	MW [kDa]	calc. pI
		Q8I485	Rhoptry-associated protein 3 OS=Plasmodium falciparum (isolate 3D7) OX=36329 GN=PF3D7_0501500 PE=4 SV=1 - [Q8I485_PLAF7]	2.25	1	1	1	1	1.80139	2.25	1	1		0				0			400	46.974	8.51416
Q8IDM6	Nucleoside transporter 1 OS=Plasmodium falciparum (isolate 3D7) OX=36329 GN=PF3D7_1347200 PE=4 SV=1 - [Q8IDM6_PLAF7]	1.9	1	1	1	2	1.69733	1.9	1	1	0	1.9	1	1					422	47.5998	8.08936
	Sequence	# PSMs	# Proteins	# Protein Groups	Protein Group Accessions	Modifications	MH+ [Da]	q-Value	PEP	A2	XCorr A2	B2	XCorr B2	C2	XCorr C2	# Missed Cleavages
	AYADIESR	2	1	1	Q8IDM6		924.44	0	0.04728	High	1.69733	High	1.51011			0
		Accession	Description	ΣCoverage	Σ# Proteins	Σ# Unique Peptides	Σ# Peptides	Σ# PSMs	Score A2	Coverage A2	# Peptides A2	# PSM A2	Score B2	Coverage B2	# Peptides B2	# PSM B2	Score C2	Coverage C2	# Peptides C2	# PSM C2	# AAs	MW [kDa]	calc. pI
		Q8IDM6	Nucleoside transporter 1 OS=Plasmodium falciparum (isolate 3D7) OX=36329 GN=PF3D7_1347200 PE=4 SV=1 - [Q8IDM6_PLAF7]	1.9	1	1	1	2	1.69733	1.9	1	1	0	1.9	1	1					422	47.5998	8.08936
Q8IDV0	Elongation factor 1-gamma, putative OS=Plasmodium falciparum (isolate 3D7) OX=36329 GN=PF3D7_1338300 PE=4 SV=2 - [Q8IDV0_PLAF7]	7.54	1	3	3	3	0	2.19	1	1	4.67927	5.35	2	2		0			411	47.7466	7.38623
	Sequence	# PSMs	# Proteins	# Protein Groups	Protein Group Accessions	Modifications	MH+ [Da]	q-Value	PEP	A2	XCorr A2	B2	XCorr B2	C2	XCorr C2	# Missed Cleavages
	GTDIPFEMK	1	1	1	Q8IDV0		1037.49	0	0.00648	High	1.41813					0
		Accession	Description	ΣCoverage	Σ# Proteins	Σ# Unique Peptides	Σ# Peptides	Σ# PSMs	Score A2	Coverage A2	# Peptides A2	# PSM A2	Score B2	Coverage B2	# Peptides B2	# PSM B2	Score C2	Coverage C2	# Peptides C2	# PSM C2	# AAs	MW [kDa]	calc. pI
		Q8IDV0	Elongation factor 1-gamma, putative OS=Plasmodium falciparum (isolate 3D7) OX=36329 GN=PF3D7_1338300 PE=4 SV=2 - [Q8IDV0_PLAF7]	7.54	1	3	3	3	0	2.19	1	1	4.67927	5.35	2	2		0			411	47.7466	7.38623
	ETVDNRPLVDR	1	1	1	Q8IDV0		1313.68	0	0.001561			High	2.58289			0
		Accession	Description	ΣCoverage	Σ# Proteins	Σ# Unique Peptides	Σ# Peptides	Σ# PSMs	Score A2	Coverage A2	# Peptides A2	# PSM A2	Score B2	Coverage B2	# Peptides B2	# PSM B2	Score C2	Coverage C2	# Peptides C2	# PSM C2	# AAs	MW [kDa]	calc. pI
		Q8IDV0	Elongation factor 1-gamma, putative OS=Plasmodium falciparum (isolate 3D7) OX=36329 GN=PF3D7_1338300 PE=4 SV=2 - [Q8IDV0_PLAF7]	7.54	1	3	3	3	0	2.19	1	1	4.67927	5.35	2	2		0			411	47.7466	7.38623
	VQTVASFCNVK	1	1	1	Q8IDV0	C8(Carbamidomethyl)	1252.63	0	0.02456			High	2.09638			0
		Accession	Description	ΣCoverage	Σ# Proteins	Σ# Unique Peptides	Σ# Peptides	Σ# PSMs	Score A2	Coverage A2	# Peptides A2	# PSM A2	Score B2	Coverage B2	# Peptides B2	# PSM B2	Score C2	Coverage C2	# Peptides C2	# PSM C2	# AAs	MW [kDa]	calc. pI
		Q8IDV0	Elongation factor 1-gamma, putative OS=Plasmodium falciparum (isolate 3D7) OX=36329 GN=PF3D7_1338300 PE=4 SV=2 - [Q8IDV0_PLAF7]	7.54	1	3	3	3	0	2.19	1	1	4.67927	5.35	2	2		0			411	47.7466	7.38623
Q8IL88	HSP40, subfamily A, putative OS=Plasmodium falciparum (isolate 3D7) OX=36329 GN=PF14_0359 PE=4 SV=1 - [Q8IL88_PLAF7]	2.83	1	1	1	1	2.65923	2.83	1	1		0				0			424	48.4384	7.18115
	Sequence	# PSMs	# Proteins	# Protein Groups	Protein Group Accessions	Modifications	MH+ [Da]	q-Value	PEP	A2	XCorr A2	B2	XCorr B2	C2	XCorr C2	# Missed Cleavages
	ILVNCTNSGFIR	1	1	1	Q8IL88	C5(Carbamidomethyl)	1393.72	0	0.0185	High	2.65923					0
		Accession	Description	ΣCoverage	Σ# Proteins	Σ# Unique Peptides	Σ# Peptides	Σ# PSMs	Score A2	Coverage A2	# Peptides A2	# PSM A2	Score B2	Coverage B2	# Peptides B2	# PSM B2	Score C2	Coverage C2	# Peptides C2	# PSM C2	# AAs	MW [kDa]	calc. pI
		Q8IL88	HSP40, subfamily A, putative OS=Plasmodium falciparum (isolate 3D7) OX=36329 GN=PF14_0359 PE=4 SV=1 - [Q8IL88_PLAF7]	2.83	1	1	1	1	2.65923	2.83	1	1		0				0			424	48.4384	7.18115
Q8IBZ9	Putative chloroquine resistance transporter OS=Plasmodium falciparum (isolate 3D7) OX=36329 GN=CG10 PE=3 SV=1 - [CRT_PLAF7]	1.89	1	1	1	3	2.54738	1.89	1	1	2.5561	1.89	1	1	2.29099	1.89	1	1	424	48.6432	8.57275
	Sequence	# PSMs	# Proteins	# Protein Groups	Protein Group Accessions	Modifications	MH+ [Da]	q-Value	PEP	A2	XCorr A2	B2	XCorr B2	C2	XCorr C2	# Missed Cleavages
	VGNIILER	3	1	1	Q8IBZ9		913.547	0	0.06103	High	2.54738	High	2.5561	High	2.29099	0
		Accession	Description	ΣCoverage	Σ# Proteins	Σ# Unique Peptides	Σ# Peptides	Σ# PSMs	Score A2	Coverage A2	# Peptides A2	# PSM A2	Score B2	Coverage B2	# Peptides B2	# PSM B2	Score C2	Coverage C2	# Peptides C2	# PSM C2	# AAs	MW [kDa]	calc. pI
		Q8IBZ9	Putative chloroquine resistance transporter OS=Plasmodium falciparum (isolate 3D7) OX=36329 GN=CG10 PE=3 SV=1 - [CRT_PLAF7]	1.89	1	1	1	3	2.54738	1.89	1	1	2.5561	1.89	1	1	2.29099	1.89	1	1	424	48.6432	8.57275
Q8IJN7	Enolase OS=Plasmodium falciparum (isolate 3D7) OX=36329 GN=ENO PE=3 SV=1 - [ENO_PLAF7]	43.05	1	14	14	31	61.6598	43.05	14	18	28.2037	28.92	9	9	13.0623	13.23	4	4	446	48.6473	6.59521
	Sequence	# PSMs	# Proteins	# Protein Groups	Protein Group Accessions	Modifications	MH+ [Da]	q-Value	PEP	A2	XCorr A2	B2	XCorr B2	C2	XCorr C2	# Missed Cleavages
	VNQIGSITEAIEACLLSQK	2	1	1	Q8IJN7	C14(Carbamidomethyl)	2074.09	0	4.234e-07	High	4.94969	High	3.04642			0
		Accession	Description	ΣCoverage	Σ# Proteins	Σ# Unique Peptides	Σ# Peptides	Σ# PSMs	Score A2	Coverage A2	# Peptides A2	# PSM A2	Score B2	Coverage B2	# Peptides B2	# PSM B2	Score C2	Coverage C2	# Peptides C2	# PSM C2	# AAs	MW [kDa]	calc. pI
		Q8IJN7	Enolase OS=Plasmodium falciparum (isolate 3D7) OX=36329 GN=ENO PE=3 SV=1 - [ENO_PLAF7]	43.05	1	14	14	31	61.6598	43.05	14	18	28.2037	28.92	9	9	13.0623	13.23	4	4	446	48.6473	6.59521
	AAVPSGASTGIYEALELR	5	1	1	Q8IJN7		1804.95	0	1.057e-08	High	4.4868	High	3.66694	High	3.66503	0
		Accession	Description	ΣCoverage	Σ# Proteins	Σ# Unique Peptides	Σ# Peptides	Σ# PSMs	Score A2	Coverage A2	# Peptides A2	# PSM A2	Score B2	Coverage B2	# Peptides B2	# PSM B2	Score C2	Coverage C2	# Peptides C2	# PSM C2	# AAs	MW [kDa]	calc. pI
		Q8IJN7	Enolase OS=Plasmodium falciparum (isolate 3D7) OX=36329 GN=ENO PE=3 SV=1 - [ENO_PLAF7]	43.05	1	14	14	31	61.6598	43.05	14	18	28.2037	28.92	9	9	13.0623	13.23	4	4	446	48.6473	6.59521
	IAMDVAASEFYNSENK	1	1	1	Q8IJN7		1788.81	0	2.569e-07	High	4.2651					0
		Accession	Description	ΣCoverage	Σ# Proteins	Σ# Unique Peptides	Σ# Peptides	Σ# PSMs	Score A2	Coverage A2	# Peptides A2	# PSM A2	Score B2	Coverage B2	# Peptides B2	# PSM B2	Score C2	Coverage C2	# Peptides C2	# PSM C2	# AAs	MW [kDa]	calc. pI
		Q8IJN7	Enolase OS=Plasmodium falciparum (isolate 3D7) OX=36329 GN=ENO PE=3 SV=1 - [ENO_PLAF7]	43.05	1	14	14	31	61.6598	43.05	14	18	28.2037	28.92	9	9	13.0623	13.23	4	4	446	48.6473	6.59521
	DVQIVGDDLLVTNPTR	3	1	1	Q8IJN7		1754.93	0	1.533e-07	High	4.02789	High	3.95859	High	3.54007	0
		Accession	Description	ΣCoverage	Σ# Proteins	Σ# Unique Peptides	Σ# Peptides	Σ# PSMs	Score A2	Coverage A2	# Peptides A2	# PSM A2	Score B2	Coverage B2	# Peptides B2	# PSM B2	Score C2	Coverage C2	# Peptides C2	# PSM C2	# AAs	MW [kDa]	calc. pI
		Q8IJN7	Enolase OS=Plasmodium falciparum (isolate 3D7) OX=36329 GN=ENO PE=3 SV=1 - [ENO_PLAF7]	43.05	1	14	14	31	61.6598	43.05	14	18	28.2037	28.92	9	9	13.0623	13.23	4	4	446	48.6473	6.59521
	TGAQLVDLYIDLVK	1	1	1	Q8IJN7		1547.87	0	1.232e-05	High	3.98563					0
		Accession	Description	ΣCoverage	Σ# Proteins	Σ# Unique Peptides	Σ# Peptides	Σ# PSMs	Score A2	Coverage A2	# Peptides A2	# PSM A2	Score B2	Coverage B2	# Peptides B2	# PSM B2	Score C2	Coverage C2	# Peptides C2	# PSM C2	# AAs	MW [kDa]	calc. pI
		Q8IJN7	Enolase OS=Plasmodium falciparum (isolate 3D7) OX=36329 GN=ENO PE=3 SV=1 - [ENO_PLAF7]	43.05	1	14	14	31	61.6598	43.05	14	18	28.2037	28.92	9	9	13.0623	13.23	4	4	446	48.6473	6.59521
	IEESLGNNAVFAGEK	3	1	1	Q8IJN7		1577.78	0	1.529e-07	High	3.87302	High	4.18113	High	2.89937	0
		Accession	Description	ΣCoverage	Σ# Proteins	Σ# Unique Peptides	Σ# Peptides	Σ# PSMs	Score A2	Coverage A2	# Peptides A2	# PSM A2	Score B2	Coverage B2	# Peptides B2	# PSM B2	Score C2	Coverage C2	# Peptides C2	# PSM C2	# AAs	MW [kDa]	calc. pI
		Q8IJN7	Enolase OS=Plasmodium falciparum (isolate 3D7) OX=36329 GN=ENO PE=3 SV=1 - [ENO_PLAF7]	43.05	1	14	14	31	61.6598	43.05	14	18	28.2037	28.92	9	9	13.0623	13.23	4	4	446	48.6473	6.59521
	KIDNLMVEELDGSK	3	1	1	Q8IJN7		1590.81	0	0.04328	High	3.73005	High	2.31328			1
		Accession	Description	ΣCoverage	Σ# Proteins	Σ# Unique Peptides	Σ# Peptides	Σ# PSMs	Score A2	Coverage A2	# Peptides A2	# PSM A2	Score B2	Coverage B2	# Peptides B2	# PSM B2	Score C2	Coverage C2	# Peptides C2	# PSM C2	# AAs	MW [kDa]	calc. pI
		Q8IJN7	Enolase OS=Plasmodium falciparum (isolate 3D7) OX=36329 GN=ENO PE=3 SV=1 - [ENO_PLAF7]	43.05	1	14	14	31	61.6598	43.05	14	18	28.2037	28.92	9	9	13.0623	13.23	4	4	446	48.6473	6.59521
	SGETEDVFIADLVVALR	1	1	1	Q8IJN7		1833.96	0	0.006036	High	3.55547					0
		Accession	Description	ΣCoverage	Σ# Proteins	Σ# Unique Peptides	Σ# Peptides	Σ# PSMs	Score A2	Coverage A2	# Peptides A2	# PSM A2	Score B2	Coverage B2	# Peptides B2	# PSM B2	Score C2	Coverage C2	# Peptides C2	# PSM C2	# AAs	MW [kDa]	calc. pI
		Q8IJN7	Enolase OS=Plasmodium falciparum (isolate 3D7) OX=36329 GN=ENO PE=3 SV=1 - [ENO_PLAF7]	43.05	1	14	14	31	61.6598	43.05	14	18	28.2037	28.92	9	9	13.0623	13.23	4	4	446	48.6473	6.59521
	YGAEVYHTLK	3	1	1	Q8IJN7		1180.6	0	0.02383	High	3.06378	High	2.96476	High	2.95787	0
		Accession	Description	ΣCoverage	Σ# Proteins	Σ# Unique Peptides	Σ# Peptides	Σ# PSMs	Score A2	Coverage A2	# Peptides A2	# PSM A2	Score B2	Coverage B2	# Peptides B2	# PSM B2	Score C2	Coverage C2	# Peptides C2	# PSM C2	# AAs	MW [kDa]	calc. pI
		Q8IJN7	Enolase OS=Plasmodium falciparum (isolate 3D7) OX=36329 GN=ENO PE=3 SV=1 - [ENO_PLAF7]	43.05	1	14	14	31	61.6598	43.05	14	18	28.2037	28.92	9	9	13.0623	13.23	4	4	446	48.6473	6.59521
	LSFQEFMIVPVGAPSFK	2	1	1	Q8IJN7		1896.99	0	6.886e-06	High	3.0447	High	3.60791			0
		Accession	Description	ΣCoverage	Σ# Proteins	Σ# Unique Peptides	Σ# Peptides	Σ# PSMs	Score A2	Coverage A2	# Peptides A2	# PSM A2	Score B2	Coverage B2	# Peptides B2	# PSM B2	Score C2	Coverage C2	# Peptides C2	# PSM C2	# AAs	MW [kDa]	calc. pI
		Q8IJN7	Enolase OS=Plasmodium falciparum (isolate 3D7) OX=36329 GN=ENO PE=3 SV=1 - [ENO_PLAF7]	43.05	1	14	14	31	61.6598	43.05	14	18	28.2037	28.92	9	9	13.0623	13.23	4	4	446	48.6473	6.59521
	NNWGVMVSHR	3	1	1	Q8IJN7		1199.57	0	0.03738	High	2.90078	High	2.6789			0
		Accession	Description	ΣCoverage	Σ# Proteins	Σ# Unique Peptides	Σ# Peptides	Σ# PSMs	Score A2	Coverage A2	# Peptides A2	# PSM A2	Score B2	Coverage B2	# Peptides B2	# PSM B2	Score C2	Coverage C2	# Peptides C2	# PSM C2	# AAs	MW [kDa]	calc. pI
		Q8IJN7	Enolase OS=Plasmodium falciparum (isolate 3D7) OX=36329 GN=ENO PE=3 SV=1 - [ENO_PLAF7]	43.05	1	14	14	31	61.6598	43.05	14	18	28.2037	28.92	9	9	13.0623	13.23	4	4	446	48.6473	6.59521
	NACNALLLK	1	1	1	Q8IJN7	C3(Carbamidomethyl)	1016.56	0	0.07575	High	2.80291					0
		Accession	Description	ΣCoverage	Σ# Proteins	Σ# Unique Peptides	Σ# Peptides	Σ# PSMs	Score A2	Coverage A2	# Peptides A2	# PSM A2	Score B2	Coverage B2	# Peptides B2	# PSM B2	Score C2	Coverage C2	# Peptides C2	# PSM C2	# AAs	MW [kDa]	calc. pI
		Q8IJN7	Enolase OS=Plasmodium falciparum (isolate 3D7) OX=36329 GN=ENO PE=3 SV=1 - [ENO_PLAF7]	43.05	1	14	14	31	61.6598	43.05	14	18	28.2037	28.92	9	9	13.0623	13.23	4	4	446	48.6473	6.59521
	LIGMNCTEQK	2	1	1	Q8IJN7	C6(Carbamidomethyl)	1193.57	0	0.001165	High	2.55928	High	1.7858			0
		Accession	Description	ΣCoverage	Σ# Proteins	Σ# Unique Peptides	Σ# Peptides	Σ# PSMs	Score A2	Coverage A2	# Peptides A2	# PSM A2	Score B2	Coverage B2	# Peptides B2	# PSM B2	Score C2	Coverage C2	# Peptides C2	# PSM C2	# AAs	MW [kDa]	calc. pI
		Q8IJN7	Enolase OS=Plasmodium falciparum (isolate 3D7) OX=36329 GN=ENO PE=3 SV=1 - [ENO_PLAF7]	43.05	1	14	14	31	61.6598	43.05	14	18	28.2037	28.92	9	9	13.0623	13.23	4	4	446	48.6473	6.59521
	TYDLDFK	1	1	1	Q8IJN7		901.428	0	0.01296	High	1.96625					0
		Accession	Description	ΣCoverage	Σ# Proteins	Σ# Unique Peptides	Σ# Peptides	Σ# PSMs	Score A2	Coverage A2	# Peptides A2	# PSM A2	Score B2	Coverage B2	# Peptides B2	# PSM B2	Score C2	Coverage C2	# Peptides C2	# PSM C2	# AAs	MW [kDa]	calc. pI
		Q8IJN7	Enolase OS=Plasmodium falciparum (isolate 3D7) OX=36329 GN=ENO PE=3 SV=1 - [ENO_PLAF7]	43.05	1	14	14	31	61.6598	43.05	14	18	28.2037	28.92	9	9	13.0623	13.23	4	4	446	48.6473	6.59521
Q8I0P6	Elongation factor 1-alpha OS=Plasmodium falciparum (isolate 3D7) OX=36329 GN=PF3D7_1357000 PE=3 SV=1 - [Q8I0P6_PLAF7]	53.95	1	23	23	69	112.862	48.53	19	34	84.2621	45.82	19	26	28.4212	18.74	7	9	443	48.9279	9.05615
	Sequence	# PSMs	# Proteins	# Protein Groups	Protein Group Accessions	Modifications	MH+ [Da]	q-Value	PEP	A2	XCorr A2	B2	XCorr B2	C2	XCorr C2	# Missed Cleavages
	EVLEEARPGDNIGFNVK	6	1	1	Q8I0P6		1886.97	0	2.453e-05	High	6.10217	High	5.65821	High	5.78826	0
		Accession	Description	ΣCoverage	Σ# Proteins	Σ# Unique Peptides	Σ# Peptides	Σ# PSMs	Score A2	Coverage A2	# Peptides A2	# PSM A2	Score B2	Coverage B2	# Peptides B2	# PSM B2	Score C2	Coverage C2	# Peptides C2	# PSM C2	# AAs	MW [kDa]	calc. pI
		Q8I0P6	Elongation factor 1-alpha OS=Plasmodium falciparum (isolate 3D7) OX=36329 GN=PF3D7_1357000 PE=3 SV=1 - [Q8I0P6_PLAF7]	53.95	1	23	23	69	112.862	48.53	19	34	84.2621	45.82	19	26	28.4212	18.74	7	9	443	48.9279	9.05615
	KVGYQADKVDFIPISGFEGDNLIEK	2	1	1	Q8I0P6		2782.43	0	0.007867	High	5.35229	High	4.36175			2
		Accession	Description	ΣCoverage	Σ# Proteins	Σ# Unique Peptides	Σ# Peptides	Σ# PSMs	Score A2	Coverage A2	# Peptides A2	# PSM A2	Score B2	Coverage B2	# Peptides B2	# PSM B2	Score C2	Coverage C2	# Peptides C2	# PSM C2	# AAs	MW [kDa]	calc. pI
		Q8I0P6	Elongation factor 1-alpha OS=Plasmodium falciparum (isolate 3D7) OX=36329 GN=PF3D7_1357000 PE=3 SV=1 - [Q8I0P6_PLAF7]	53.95	1	23	23	69	112.862	48.53	19	34	84.2621	45.82	19	26	28.4212	18.74	7	9	443	48.9279	9.05615
	VGYQADKVDFIPISGFEGDNLIEK	3	1	1	Q8I0P6		2654.34	0	0.0008863	High	4.90628	High	5.89335			1
		Accession	Description	ΣCoverage	Σ# Proteins	Σ# Unique Peptides	Σ# Peptides	Σ# PSMs	Score A2	Coverage A2	# Peptides A2	# PSM A2	Score B2	Coverage B2	# Peptides B2	# PSM B2	Score C2	Coverage C2	# Peptides C2	# PSM C2	# AAs	MW [kDa]	calc. pI
		Q8I0P6	Elongation factor 1-alpha OS=Plasmodium falciparum (isolate 3D7) OX=36329 GN=PF3D7_1357000 PE=3 SV=1 - [Q8I0P6_PLAF7]	53.95	1	23	23	69	112.862	48.53	19	34	84.2621	45.82	19	26	28.4212	18.74	7	9	443	48.9279	9.05615
	THINLVVIGHVDSGK	4	1	1	Q8I0P6		1588.88	0	4.822e-05	High	4.48757	High	4.83496			0
		Accession	Description	ΣCoverage	Σ# Proteins	Σ# Unique Peptides	Σ# Peptides	Σ# PSMs	Score A2	Coverage A2	# Peptides A2	# PSM A2	Score B2	Coverage B2	# Peptides B2	# PSM B2	Score C2	Coverage C2	# Peptides C2	# PSM C2	# AAs	MW [kDa]	calc. pI
		Q8I0P6	Elongation factor 1-alpha OS=Plasmodium falciparum (isolate 3D7) OX=36329 GN=PF3D7_1357000 PE=3 SV=1 - [Q8I0P6_PLAF7]	53.95	1	23	23	69	112.862	48.53	19	34	84.2621	45.82	19	26	28.4212	18.74	7	9	443	48.9279	9.05615
	AGMVLNFAPSAVVSECK	3	1	1	Q8I0P6	C16(Carbamidomethyl)	1779.88	0	0.0008138	High	3.96126	High	3.69446	High	3.91064	0
		Accession	Description	ΣCoverage	Σ# Proteins	Σ# Unique Peptides	Σ# Peptides	Σ# PSMs	Score A2	Coverage A2	# Peptides A2	# PSM A2	Score B2	Coverage B2	# Peptides B2	# PSM B2	Score C2	Coverage C2	# Peptides C2	# PSM C2	# AAs	MW [kDa]	calc. pI
		Q8I0P6	Elongation factor 1-alpha OS=Plasmodium falciparum (isolate 3D7) OX=36329 GN=PF3D7_1357000 PE=3 SV=1 - [Q8I0P6_PLAF7]	53.95	1	23	23	69	112.862	48.53	19	34	84.2621	45.82	19	26	28.4212	18.74	7	9	443	48.9279	9.05615
	KPMVVETFTEYPPLGR	5	1	1	Q8I0P6		1863.96	0	0.0008836	High	3.95547	High	3.9538			0
		Accession	Description	ΣCoverage	Σ# Proteins	Σ# Unique Peptides	Σ# Peptides	Σ# PSMs	Score A2	Coverage A2	# Peptides A2	# PSM A2	Score B2	Coverage B2	# Peptides B2	# PSM B2	Score C2	Coverage C2	# Peptides C2	# PSM C2	# AAs	MW [kDa]	calc. pI
		Q8I0P6	Elongation factor 1-alpha OS=Plasmodium falciparum (isolate 3D7) OX=36329 GN=PF3D7_1357000 PE=3 SV=1 - [Q8I0P6_PLAF7]	53.95	1	23	23	69	112.862	48.53	19	34	84.2621	45.82	19	26	28.4212	18.74	7	9	443	48.9279	9.05615
	TLIEALDTMEPPK	4	1	1	Q8I0P6		1457.76	0	1.042e-05	High	3.91009	High	3.69266			0
		Accession	Description	ΣCoverage	Σ# Proteins	Σ# Unique Peptides	Σ# Peptides	Σ# PSMs	Score A2	Coverage A2	# Peptides A2	# PSM A2	Score B2	Coverage B2	# Peptides B2	# PSM B2	Score C2	Coverage C2	# Peptides C2	# PSM C2	# AAs	MW [kDa]	calc. pI
		Q8I0P6	Elongation factor 1-alpha OS=Plasmodium falciparum (isolate 3D7) OX=36329 GN=PF3D7_1357000 PE=3 SV=1 - [Q8I0P6_PLAF7]	53.95	1	23	23	69	112.862	48.53	19	34	84.2621	45.82	19	26	28.4212	18.74	7	9	443	48.9279	9.05615
	EHALLAFTLGVK	2	1	1	Q8I0P6		1298.75	0	0.0001875	High	3.76619					0
		Accession	Description	ΣCoverage	Σ# Proteins	Σ# Unique Peptides	Σ# Peptides	Σ# PSMs	Score A2	Coverage A2	# Peptides A2	# PSM A2	Score B2	Coverage B2	# Peptides B2	# PSM B2	Score C2	Coverage C2	# Peptides C2	# PSM C2	# AAs	MW [kDa]	calc. pI
		Q8I0P6	Elongation factor 1-alpha OS=Plasmodium falciparum (isolate 3D7) OX=36329 GN=PF3D7_1357000 PE=3 SV=1 - [Q8I0P6_PLAF7]	53.95	1	23	23	69	112.862	48.53	19	34	84.2621	45.82	19	26	28.4212	18.74	7	9	443	48.9279	9.05615
	FTAQVIILNHPGEIK	2	1	1	Q8I0P6		1679.95	0	0.0001947	High	3.69174	High	4.22751			0
		Accession	Description	ΣCoverage	Σ# Proteins	Σ# Unique Peptides	Σ# Peptides	Σ# PSMs	Score A2	Coverage A2	# Peptides A2	# PSM A2	Score B2	Coverage B2	# Peptides B2	# PSM B2	Score C2	Coverage C2	# Peptides C2	# PSM C2	# AAs	MW [kDa]	calc. pI
		Q8I0P6	Elongation factor 1-alpha OS=Plasmodium falciparum (isolate 3D7) OX=36329 GN=PF3D7_1357000 PE=3 SV=1 - [Q8I0P6_PLAF7]	53.95	1	23	23	69	112.862	48.53	19	34	84.2621	45.82	19	26	28.4212	18.74	7	9	443	48.9279	9.05615
	VDFIPISGFEGDNLIEK	2	1	1	Q8I0P6		1892.96	0	2.918e-07	High	3.63373	High	3.33664			0
		Accession	Description	ΣCoverage	Σ# Proteins	Σ# Unique Peptides	Σ# Peptides	Σ# PSMs	Score A2	Coverage A2	# Peptides A2	# PSM A2	Score B2	Coverage B2	# Peptides B2	# PSM B2	Score C2	Coverage C2	# Peptides C2	# PSM C2	# AAs	MW [kDa]	calc. pI
		Q8I0P6	Elongation factor 1-alpha OS=Plasmodium falciparum (isolate 3D7) OX=36329 GN=PF3D7_1357000 PE=3 SV=1 - [Q8I0P6_PLAF7]	53.95	1	23	23	69	112.862	48.53	19	34	84.2621	45.82	19	26	28.4212	18.74	7	9	443	48.9279	9.05615
	IGGIGTVPVGR	5	1	1	Q8I0P6		1025.61	0	0.02211	High	3.14534	High	2.96403	High	2.85498	0
		Accession	Description	ΣCoverage	Σ# Proteins	Σ# Unique Peptides	Σ# Peptides	Σ# PSMs	Score A2	Coverage A2	# Peptides A2	# PSM A2	Score B2	Coverage B2	# Peptides B2	# PSM B2	Score C2	Coverage C2	# Peptides C2	# PSM C2	# AAs	MW [kDa]	calc. pI
		Q8I0P6	Elongation factor 1-alpha OS=Plasmodium falciparum (isolate 3D7) OX=36329 GN=PF3D7_1357000 PE=3 SV=1 - [Q8I0P6_PLAF7]	53.95	1	23	23	69	112.862	48.53	19	34	84.2621	45.82	19	26	28.4212	18.74	7	9	443	48.9279	9.05615
	KPMVVETFTEYPPLGR	1	1	1	Q8I0P6	M3(Oxidation)	1879.96	0	0.02971	High	3.09969					0
		Accession	Description	ΣCoverage	Σ# Proteins	Σ# Unique Peptides	Σ# Peptides	Σ# PSMs	Score A2	Coverage A2	# Peptides A2	# PSM A2	Score B2	Coverage B2	# Peptides B2	# PSM B2	Score C2	Coverage C2	# Peptides C2	# PSM C2	# AAs	MW [kDa]	calc. pI
		Q8I0P6	Elongation factor 1-alpha OS=Plasmodium falciparum (isolate 3D7) OX=36329 GN=PF3D7_1357000 PE=3 SV=1 - [Q8I0P6_PLAF7]	53.95	1	23	23	69	112.862	48.53	19	34	84.2621	45.82	19	26	28.4212	18.74	7	9	443	48.9279	9.05615
	YFFTVIDAPGHK	5	1	1	Q8I0P6		1394.71	0	0.0003563	High	3.0306	High	3.2334	High	3.09646	0
		Accession	Description	ΣCoverage	Σ# Proteins	Σ# Unique Peptides	Σ# Peptides	Σ# PSMs	Score A2	Coverage A2	# Peptides A2	# PSM A2	Score B2	Coverage B2	# Peptides B2	# PSM B2	Score C2	Coverage C2	# Peptides C2	# PSM C2	# AAs	MW [kDa]	calc. pI
		Q8I0P6	Elongation factor 1-alpha OS=Plasmodium falciparum (isolate 3D7) OX=36329 GN=PF3D7_1357000 PE=3 SV=1 - [Q8I0P6_PLAF7]	53.95	1	23	23	69	112.862	48.53	19	34	84.2621	45.82	19	26	28.4212	18.74	7	9	443	48.9279	9.05615
	YFFTVIDAPGHKDFIK	1	1	1	Q8I0P6		1897.99	0	0.008911	High	2.86647					1
		Accession	Description	ΣCoverage	Σ# Proteins	Σ# Unique Peptides	Σ# Peptides	Σ# PSMs	Score A2	Coverage A2	# Peptides A2	# PSM A2	Score B2	Coverage B2	# Peptides B2	# PSM B2	Score C2	Coverage C2	# Peptides C2	# PSM C2	# AAs	MW [kDa]	calc. pI
		Q8I0P6	Elongation factor 1-alpha OS=Plasmodium falciparum (isolate 3D7) OX=36329 GN=PF3D7_1357000 PE=3 SV=1 - [Q8I0P6_PLAF7]	53.95	1	23	23	69	112.862	48.53	19	34	84.2621	45.82	19	26	28.4212	18.74	7	9	443	48.9279	9.05615
	SDKTPWYK	2	1	1	Q8I0P6		1024.51	0	0.01521	High	2.82459			High	2.42834	1
		Accession	Description	ΣCoverage	Σ# Proteins	Σ# Unique Peptides	Σ# Peptides	Σ# PSMs	Score A2	Coverage A2	# Peptides A2	# PSM A2	Score B2	Coverage B2	# Peptides B2	# PSM B2	Score C2	Coverage C2	# Peptides C2	# PSM C2	# AAs	MW [kDa]	calc. pI
		Q8I0P6	Elongation factor 1-alpha OS=Plasmodium falciparum (isolate 3D7) OX=36329 GN=PF3D7_1357000 PE=3 SV=1 - [Q8I0P6_PLAF7]	53.95	1	23	23	69	112.862	48.53	19	34	84.2621	45.82	19	26	28.4212	18.74	7	9	443	48.9279	9.05615
	STTTGHIIYK	6	1	1	Q8I0P6		1120.6	0	0.003682	High	2.75034	High	3.31421	High	2.75863	0
		Accession	Description	ΣCoverage	Σ# Proteins	Σ# Unique Peptides	Σ# Peptides	Σ# PSMs	Score A2	Coverage A2	# Peptides A2	# PSM A2	Score B2	Coverage B2	# Peptides B2	# PSM B2	Score C2	Coverage C2	# Peptides C2	# PSM C2	# AAs	MW [kDa]	calc. pI
		Q8I0P6	Elongation factor 1-alpha OS=Plasmodium falciparum (isolate 3D7) OX=36329 GN=PF3D7_1357000 PE=3 SV=1 - [Q8I0P6_PLAF7]	53.95	1	23	23	69	112.862	48.53	19	34	84.2621	45.82	19	26	28.4212	18.74	7	9	443	48.9279	9.05615
	GYVASDTKNEPAK	3	1	1	Q8I0P6		1379.68	0	6.689e-06	High	2.72022	High	2.99582			1
		Accession	Description	ΣCoverage	Σ# Proteins	Σ# Unique Peptides	Σ# Peptides	Σ# PSMs	Score A2	Coverage A2	# Peptides A2	# PSM A2	Score B2	Coverage B2	# Peptides B2	# PSM B2	Score C2	Coverage C2	# Peptides C2	# PSM C2	# AAs	MW [kDa]	calc. pI
		Q8I0P6	Elongation factor 1-alpha OS=Plasmodium falciparum (isolate 3D7) OX=36329 GN=PF3D7_1357000 PE=3 SV=1 - [Q8I0P6_PLAF7]	53.95	1	23	23	69	112.862	48.53	19	34	84.2621	45.82	19	26	28.4212	18.74	7	9	443	48.9279	9.05615
	FLNIDSK	5	1	1	Q8I0P6		836.451	0	0.06049	High	1.82462	High	1.72751			0
		Accession	Description	ΣCoverage	Σ# Proteins	Σ# Unique Peptides	Σ# Peptides	Σ# PSMs	Score A2	Coverage A2	# Peptides A2	# PSM A2	Score B2	Coverage B2	# Peptides B2	# PSM B2	Score C2	Coverage C2	# Peptides C2	# PSM C2	# AAs	MW [kDa]	calc. pI
		Q8I0P6	Elongation factor 1-alpha OS=Plasmodium falciparum (isolate 3D7) OX=36329 GN=PF3D7_1357000 PE=3 SV=1 - [Q8I0P6_PLAF7]	53.95	1	23	23	69	112.862	48.53	19	34	84.2621	45.82	19	26	28.4212	18.74	7	9	443	48.9279	9.05615
	IPLQGVYK	3	1	1	Q8I0P6		917.546	0	0.03427	High	1.68752	High	1.88005	High	1.7341	0
		Accession	Description	ΣCoverage	Σ# Proteins	Σ# Unique Peptides	Σ# Peptides	Σ# PSMs	Score A2	Coverage A2	# Peptides A2	# PSM A2	Score B2	Coverage B2	# Peptides B2	# PSM B2	Score C2	Coverage C2	# Peptides C2	# PSM C2	# AAs	MW [kDa]	calc. pI
		Q8I0P6	Elongation factor 1-alpha OS=Plasmodium falciparum (isolate 3D7) OX=36329 GN=PF3D7_1357000 PE=3 SV=1 - [Q8I0P6_PLAF7]	53.95	1	23	23	69	112.862	48.53	19	34	84.2621	45.82	19	26	28.4212	18.74	7	9	443	48.9279	9.05615
	TLIEALDTMEPPKRPYDKPLR	1	1	1	Q8I0P6		2483.33	0	0.001391			High	3.58486			1
		Accession	Description	ΣCoverage	Σ# Proteins	Σ# Unique Peptides	Σ# Peptides	Σ# PSMs	Score A2	Coverage A2	# Peptides A2	# PSM A2	Score B2	Coverage B2	# Peptides B2	# PSM B2	Score C2	Coverage C2	# Peptides C2	# PSM C2	# AAs	MW [kDa]	calc. pI
		Q8I0P6	Elongation factor 1-alpha OS=Plasmodium falciparum (isolate 3D7) OX=36329 GN=PF3D7_1357000 PE=3 SV=1 - [Q8I0P6_PLAF7]	53.95	1	23	23	69	112.862	48.53	19	34	84.2621	45.82	19	26	28.4212	18.74	7	9	443	48.9279	9.05615
	QTIAVGIIK	1	1	1	Q8I0P6		942.598	0	0.01804			High	2.72049			0
		Accession	Description	ΣCoverage	Σ# Proteins	Σ# Unique Peptides	Σ# Peptides	Σ# PSMs	Score A2	Coverage A2	# Peptides A2	# PSM A2	Score B2	Coverage B2	# Peptides B2	# PSM B2	Score C2	Coverage C2	# Peptides C2	# PSM C2	# AAs	MW [kDa]	calc. pI
		Q8I0P6	Elongation factor 1-alpha OS=Plasmodium falciparum (isolate 3D7) OX=36329 GN=PF3D7_1357000 PE=3 SV=1 - [Q8I0P6_PLAF7]	53.95	1	23	23	69	112.862	48.53	19	34	84.2621	45.82	19	26	28.4212	18.74	7	9	443	48.9279	9.05615
	RPYDKPLR	1	1	1	Q8I0P6		1044.6	0.001	0.1462			High	1.60003			0
		Accession	Description	ΣCoverage	Σ# Proteins	Σ# Unique Peptides	Σ# Peptides	Σ# PSMs	Score A2	Coverage A2	# Peptides A2	# PSM A2	Score B2	Coverage B2	# Peptides B2	# PSM B2	Score C2	Coverage C2	# Peptides C2	# PSM C2	# AAs	MW [kDa]	calc. pI
		Q8I0P6	Elongation factor 1-alpha OS=Plasmodium falciparum (isolate 3D7) OX=36329 GN=PF3D7_1357000 PE=3 SV=1 - [Q8I0P6_PLAF7]	53.95	1	23	23	69	112.862	48.53	19	34	84.2621	45.82	19	26	28.4212	18.74	7	9	443	48.9279	9.05615
	SGDSALVSLEPK	1	1	1	Q8I0P6		1202.63	0.002	0.09652	High	2.69973					0
		Accession	Description	ΣCoverage	Σ# Proteins	Σ# Unique Peptides	Σ# Peptides	Σ# PSMs	Score A2	Coverage A2	# Peptides A2	# PSM A2	Score B2	Coverage B2	# Peptides B2	# PSM B2	Score C2	Coverage C2	# Peptides C2	# PSM C2	# AAs	MW [kDa]	calc. pI
		Q8I0P6	Elongation factor 1-alpha OS=Plasmodium falciparum (isolate 3D7) OX=36329 GN=PF3D7_1357000 PE=3 SV=1 - [Q8I0P6_PLAF7]	53.95	1	23	23	69	112.862	48.53	19	34	84.2621	45.82	19	26	28.4212	18.74	7	9	443	48.9279	9.05615
	TIEKFEK	1	1	1	Q8I0P6		894.494	0.003	0.2071			High	1.55951			1
		Accession	Description	ΣCoverage	Σ# Proteins	Σ# Unique Peptides	Σ# Peptides	Σ# PSMs	Score A2	Coverage A2	# Peptides A2	# PSM A2	Score B2	Coverage B2	# Peptides B2	# PSM B2	Score C2	Coverage C2	# Peptides C2	# PSM C2	# AAs	MW [kDa]	calc. pI
		Q8I0P6	Elongation factor 1-alpha OS=Plasmodium falciparum (isolate 3D7) OX=36329 GN=PF3D7_1357000 PE=3 SV=1 - [Q8I0P6_PLAF7]	53.95	1	23	23	69	112.862	48.53	19	34	84.2621	45.82	19	26	28.4212	18.74	7	9	443	48.9279	9.05615
Q8IE67	Phosphoribosylpyrophosphate synthetase OS=Plasmodium falciparum (isolate 3D7) OX=36329 GN=PF3D7_1325100 PE=4 SV=1 - [Q8IE67_PLAF7]	2.75	1	1	1	1	0	2.75	1	1		0				0			437	49.3515	9.31982
	Sequence	# PSMs	# Proteins	# Protein Groups	Protein Group Accessions	Modifications	MH+ [Da]	q-Value	PEP	A2	XCorr A2	B2	XCorr B2	C2	XCorr C2	# Missed Cleavages
	NVADHLGTSLGR	1	1	1	Q8IE67		1239.64	0.002	0.125	High	1.57018					0
		Accession	Description	ΣCoverage	Σ# Proteins	Σ# Unique Peptides	Σ# Peptides	Σ# PSMs	Score A2	Coverage A2	# Peptides A2	# PSM A2	Score B2	Coverage B2	# Peptides B2	# PSM B2	Score C2	Coverage C2	# Peptides C2	# PSM C2	# AAs	MW [kDa]	calc. pI
		Q8IE67	Phosphoribosylpyrophosphate synthetase OS=Plasmodium falciparum (isolate 3D7) OX=36329 GN=PF3D7_1325100 PE=4 SV=1 - [Q8IE67_PLAF7]	2.75	1	1	1	1	0	2.75	1	1		0				0			437	49.3515	9.31982
Q8I4U5	26S protease regulatory subunit 8, putative OS=Plasmodium falciparum (isolate 3D7) OX=36329 GN=PF3D7_1248900 PE=3 SV=1 - [Q8I4U5_PLAF7]	2.76	1	1	1	1	2.09851	2.76	1	1		0				0			435	49.5135	7.04932
	Sequence	# PSMs	# Proteins	# Protein Groups	Protein Group Accessions	Modifications	MH+ [Da]	q-Value	PEP	A2	XCorr A2	B2	XCorr B2	C2	XCorr C2	# Missed Cleavages
	IEGEHGDSEVQR	1	1	1	Q8I4U5		1355.62	0	0.006051	High	2.09851					0
		Accession	Description	ΣCoverage	Σ# Proteins	Σ# Unique Peptides	Σ# Peptides	Σ# PSMs	Score A2	Coverage A2	# Peptides A2	# PSM A2	Score B2	Coverage B2	# Peptides B2	# PSM B2	Score C2	Coverage C2	# Peptides C2	# PSM C2	# AAs	MW [kDa]	calc. pI
		Q8I4U5	26S protease regulatory subunit 8, putative OS=Plasmodium falciparum (isolate 3D7) OX=36329 GN=PF3D7_1248900 PE=3 SV=1 - [Q8I4U5_PLAF7]	2.76	1	1	1	1	2.09851	2.76	1	1		0				0			435	49.5135	7.04932
Q7KQL5	Tubulin beta chain OS=Plasmodium falciparum (isolate 3D7) OX=36329 GN=PF10_0084 PE=3 SV=1 - [TBB_PLAF7]	16.4	1	6	6	9	16.808	16.4	6	6	9.18419	7.64	3	3		0			445	49.7189	4.83057
	Sequence	# PSMs	# Proteins	# Protein Groups	Protein Group Accessions	Modifications	MH+ [Da]	q-Value	PEP	A2	XCorr A2	B2	XCorr B2	C2	XCorr C2	# Missed Cleavages
	VDVFYNEATGGR	2	1	1	Q7KQL5		1327.63	0	0.0005181	High	3.41745	High	3.48185			0
		Accession	Description	ΣCoverage	Σ# Proteins	Σ# Unique Peptides	Σ# Peptides	Σ# PSMs	Score A2	Coverage A2	# Peptides A2	# PSM A2	Score B2	Coverage B2	# Peptides B2	# PSM B2	Score C2	Coverage C2	# Peptides C2	# PSM C2	# AAs	MW [kDa]	calc. pI
		Q7KQL5	Tubulin beta chain OS=Plasmodium falciparum (isolate 3D7) OX=36329 GN=PF10_0084 PE=3 SV=1 - [TBB_PLAF7]	16.4	1	6	6	9	16.808	16.4	6	6	9.18419	7.64	3	3		0			445	49.7189	4.83057
	AILMDLEPGTMDSVR	1	1	1	Q7KQL5		1647.8	0	0.02956	High	3.36384					0
		Accession	Description	ΣCoverage	Σ# Proteins	Σ# Unique Peptides	Σ# Peptides	Σ# PSMs	Score A2	Coverage A2	# Peptides A2	# PSM A2	Score B2	Coverage B2	# Peptides B2	# PSM B2	Score C2	Coverage C2	# Peptides C2	# PSM C2	# AAs	MW [kDa]	calc. pI
		Q7KQL5	Tubulin beta chain OS=Plasmodium falciparum (isolate 3D7) OX=36329 GN=PF10_0084 PE=3 SV=1 - [TBB_PLAF7]	16.4	1	6	6	9	16.808	16.4	6	6	9.18419	7.64	3	3		0			445	49.7189	4.83057
	EVDEQMLNVQNK	2	1	1	Q7KQL5		1446.69	0	0.00465	High	3.27159	High	2.49226			0
		Accession	Description	ΣCoverage	Σ# Proteins	Σ# Unique Peptides	Σ# Peptides	Σ# PSMs	Score A2	Coverage A2	# Peptides A2	# PSM A2	Score B2	Coverage B2	# Peptides B2	# PSM B2	Score C2	Coverage C2	# Peptides C2	# PSM C2	# AAs	MW [kDa]	calc. pI
		Q7KQL5	Tubulin beta chain OS=Plasmodium falciparum (isolate 3D7) OX=36329 GN=PF10_0084 PE=3 SV=1 - [TBB_PLAF7]	16.4	1	6	6	9	16.808	16.4	6	6	9.18419	7.64	3	3		0			445	49.7189	4.83057
	LAVNLIPFPR	2	1	1	Q7KQL5		1139.69	0	0.0007542	High	2.64947	High	3.21007			0
		Accession	Description	ΣCoverage	Σ# Proteins	Σ# Unique Peptides	Σ# Peptides	Σ# PSMs	Score A2	Coverage A2	# Peptides A2	# PSM A2	Score B2	Coverage B2	# Peptides B2	# PSM B2	Score C2	Coverage C2	# Peptides C2	# PSM C2	# AAs	MW [kDa]	calc. pI
		Q7KQL5	Tubulin beta chain OS=Plasmodium falciparum (isolate 3D7) OX=36329 GN=PF10_0084 PE=3 SV=1 - [TBB_PLAF7]	16.4	1	6	6	9	16.808	16.4	6	6	9.18419	7.64	3	3		0			445	49.7189	4.83057
	YLTACAMFR	1	1	1	Q7KQL5	C5(Carbamidomethyl)	1132.53	0	0.006077	High	2.14489					0
		Accession	Description	ΣCoverage	Σ# Proteins	Σ# Unique Peptides	Σ# Peptides	Σ# PSMs	Score A2	Coverage A2	# Peptides A2	# PSM A2	Score B2	Coverage B2	# Peptides B2	# PSM B2	Score C2	Coverage C2	# Peptides C2	# PSM C2	# AAs	MW [kDa]	calc. pI
		Q7KQL5	Tubulin beta chain OS=Plasmodium falciparum (isolate 3D7) OX=36329 GN=PF10_0084 PE=3 SV=1 - [TBB_PLAF7]	16.4	1	6	6	9	16.808	16.4	6	6	9.18419	7.64	3	3		0			445	49.7189	4.83057
	ALTVPELTQQMFDAK	1	1	1	Q7KQL5		1691.87	0	0.03559	High	1.96075					0
		Accession	Description	ΣCoverage	Σ# Proteins	Σ# Unique Peptides	Σ# Peptides	Σ# PSMs	Score A2	Coverage A2	# Peptides A2	# PSM A2	Score B2	Coverage B2	# Peptides B2	# PSM B2	Score C2	Coverage C2	# Peptides C2	# PSM C2	# AAs	MW [kDa]	calc. pI
		Q7KQL5	Tubulin beta chain OS=Plasmodium falciparum (isolate 3D7) OX=36329 GN=PF10_0084 PE=3 SV=1 - [TBB_PLAF7]	16.4	1	6	6	9	16.808	16.4	6	6	9.18419	7.64	3	3		0			445	49.7189	4.83057
Q8IIB7	Ethanolamine kinase OS=Plasmodium falciparum (isolate 3D7) OX=36329 GN=PF11_0257 PE=4 SV=1 - [Q8IIB7_PLAF7]	7.09	1	3	3	3	2.76218	2.6	1	1	3.77655	4.49	2	2		0			423	49.8823	5.80811
	Sequence	# PSMs	# Proteins	# Protein Groups	Protein Group Accessions	Modifications	MH+ [Da]	q-Value	PEP	A2	XCorr A2	B2	XCorr B2	C2	XCorr C2	# Missed Cleavages
	LQALQNIQGNR	1	1	1	Q8IIB7		1254.69	0	0.001379	High	2.76218					0
		Accession	Description	ΣCoverage	Σ# Proteins	Σ# Unique Peptides	Σ# Peptides	Σ# PSMs	Score A2	Coverage A2	# Peptides A2	# PSM A2	Score B2	Coverage B2	# Peptides B2	# PSM B2	Score C2	Coverage C2	# Peptides C2	# PSM C2	# AAs	MW [kDa]	calc. pI
		Q8IIB7	Ethanolamine kinase OS=Plasmodium falciparum (isolate 3D7) OX=36329 GN=PF11_0257 PE=4 SV=1 - [Q8IIB7_PLAF7]	7.09	1	3	3	3	2.76218	2.6	1	1	3.77655	4.49	2	2		0			423	49.8823	5.80811
	SSFLWSTLWK	1	1	1	Q8IIB7		1254.65	0	0.009278			High	1.82876			0
		Accession	Description	ΣCoverage	Σ# Proteins	Σ# Unique Peptides	Σ# Peptides	Σ# PSMs	Score A2	Coverage A2	# Peptides A2	# PSM A2	Score B2	Coverage B2	# Peptides B2	# PSM B2	Score C2	Coverage C2	# Peptides C2	# PSM C2	# AAs	MW [kDa]	calc. pI
		Q8IIB7	Ethanolamine kinase OS=Plasmodium falciparum (isolate 3D7) OX=36329 GN=PF11_0257 PE=4 SV=1 - [Q8IIB7_PLAF7]	7.09	1	3	3	3	2.76218	2.6	1	1	3.77655	4.49	2	2		0			423	49.8823	5.80811
	GGITNILVK	1	1	1	Q8IIB7		914.565	0.001	0.1857			High	1.94779			0
		Accession	Description	ΣCoverage	Σ# Proteins	Σ# Unique Peptides	Σ# Peptides	Σ# PSMs	Score A2	Coverage A2	# Peptides A2	# PSM A2	Score B2	Coverage B2	# Peptides B2	# PSM B2	Score C2	Coverage C2	# Peptides C2	# PSM C2	# AAs	MW [kDa]	calc. pI
		Q8IIB7	Ethanolamine kinase OS=Plasmodium falciparum (isolate 3D7) OX=36329 GN=PF11_0257 PE=4 SV=1 - [Q8IIB7_PLAF7]	7.09	1	3	3	3	2.76218	2.6	1	1	3.77655	4.49	2	2		0			423	49.8823	5.80811
O97284	Nicotinamidase, putative OS=Plasmodium falciparum (isolate 3D7) OX=36329 GN=PF3D7_0320500 PE=4 SV=1 - [O97284_PLAF7]	3.73	1	1	1	1		0			0	3.73	1	1		0			429	50.1193	5.51611
	Sequence	# PSMs	# Proteins	# Protein Groups	Protein Group Accessions	Modifications	MH+ [Da]	q-Value	PEP	A2	XCorr A2	B2	XCorr B2	C2	XCorr C2	# Missed Cleavages
	NNNIHTLSDVLNNIDK	1	1	1	O97284		1823.92	0	0.03596			High	1.82824			0
		Accession	Description	ΣCoverage	Σ# Proteins	Σ# Unique Peptides	Σ# Peptides	Σ# PSMs	Score A2	Coverage A2	# Peptides A2	# PSM A2	Score B2	Coverage B2	# Peptides B2	# PSM B2	Score C2	Coverage C2	# Peptides C2	# PSM C2	# AAs	MW [kDa]	calc. pI
		O97284	Nicotinamidase, putative OS=Plasmodium falciparum (isolate 3D7) OX=36329 GN=PF3D7_0320500 PE=4 SV=1 - [O97284_PLAF7]	3.73	1	1	1	1		0			0	3.73	1	1		0			429	50.1193	5.51611
Q6ZLZ9	Tubulin alpha chain OS=Plasmodium falciparum (isolate 3D7) OX=36329 GN=PF3D7_0903700 PE=3 SV=1 - [Q6ZLZ9_PLAF7]	5.96	2	2	2	3	3.70572	3.09	1	1	5.69534	5.96	2	2					453	50.2644	5.05908
	Sequence	# PSMs	# Proteins	# Protein Groups	Protein Group Accessions	Modifications	MH+ [Da]	q-Value	PEP	A2	XCorr A2	B2	XCorr B2	C2	XCorr C2	# Missed Cleavages
	NLDIERPTYTNLNR	2	2	1	Q6ZLZ9		1718.89	0	0.006963	High	3.70572	High	3.08049			0
		Accession	Description	ΣCoverage	Σ# Proteins	Σ# Unique Peptides	Σ# Peptides	Σ# PSMs	Score A2	Coverage A2	# Peptides A2	# PSM A2	Score B2	Coverage B2	# Peptides B2	# PSM B2	Score C2	Coverage C2	# Peptides C2	# PSM C2	# AAs	MW [kDa]	calc. pI
		Q6ZLZ9	Tubulin alpha chain OS=Plasmodium falciparum (isolate 3D7) OX=36329 GN=PF3D7_0903700 PE=3 SV=1 - [Q6ZLZ9_PLAF7]	5.96	2	2	2	3	3.70572	3.09	1	1	5.69534	5.96	2	2					453	50.2644	5.05908
	TIQFVDWCPTGFK	1	1	1	Q6ZLZ9	C8(Carbamidomethyl)	1598.77	0	0.005607			High	2.61486			0
		Accession	Description	ΣCoverage	Σ# Proteins	Σ# Unique Peptides	Σ# Peptides	Σ# PSMs	Score A2	Coverage A2	# Peptides A2	# PSM A2	Score B2	Coverage B2	# Peptides B2	# PSM B2	Score C2	Coverage C2	# Peptides C2	# PSM C2	# AAs	MW [kDa]	calc. pI
		Q6ZLZ9	Tubulin alpha chain OS=Plasmodium falciparum (isolate 3D7) OX=36329 GN=PF3D7_0903700 PE=3 SV=1 - [Q6ZLZ9_PLAF7]	5.96	2	2	2	3	3.70572	3.09	1	1	5.69534	5.96	2	2					453	50.2644	5.05908
Q8IM16	Plasmepsin IV OS=Plasmodium falciparum (isolate 3D7) OX=36329 GN=PF14_0075 PE=1 SV=1 - [Q8IM16_PLAF7]	2	1	1	1	1		0			2.35664	2	1	1		0			449	51.0139	5.5415
	Sequence	# PSMs	# Proteins	# Protein Groups	Protein Group Accessions	Modifications	MH+ [Da]	q-Value	PEP	A2	XCorr A2	B2	XCorr B2	C2	XCorr C2	# Missed Cleavages
	HLYDASASK	1	1	1	Q8IM16		991.481	0	0.02675			High	2.35664			0
		Accession	Description	ΣCoverage	Σ# Proteins	Σ# Unique Peptides	Σ# Peptides	Σ# PSMs	Score A2	Coverage A2	# Peptides A2	# PSM A2	Score B2	Coverage B2	# Peptides B2	# PSM B2	Score C2	Coverage C2	# Peptides C2	# PSM C2	# AAs	MW [kDa]	calc. pI
		Q8IM16	Plasmepsin IV OS=Plasmodium falciparum (isolate 3D7) OX=36329 GN=PF14_0075 PE=1 SV=1 - [Q8IM16_PLAF7]	2	1	1	1	1		0			2.35664	2	1	1		0			449	51.0139	5.5415
Q8I6V3	Plasmepsin II OS=Plasmodium falciparum (isolate 3D7) OX=36329 GN=PF14_0077 PE=3 SV=1 - [Q8I6V3_PLAF7]	6.18	1	2	2	2		0			5.18309	6.18	2	2		0			453	51.4479	5.59229
	Sequence	# PSMs	# Proteins	# Protein Groups	Protein Group Accessions	Modifications	MH+ [Da]	q-Value	PEP	A2	XCorr A2	B2	XCorr B2	C2	XCorr C2	# Missed Cleavages
	DLVTVGNLSLPYK	1	1	1	Q8I6V3		1418.79	0	3.077e-05			High	2.64129			0
		Accession	Description	ΣCoverage	Σ# Proteins	Σ# Unique Peptides	Σ# Peptides	Σ# PSMs	Score A2	Coverage A2	# Peptides A2	# PSM A2	Score B2	Coverage B2	# Peptides B2	# PSM B2	Score C2	Coverage C2	# Peptides C2	# PSM C2	# AAs	MW [kDa]	calc. pI
		Q8I6V3	Plasmepsin II OS=Plasmodium falciparum (isolate 3D7) OX=36329 GN=PF14_0077 PE=3 SV=1 - [Q8I6V3_PLAF7]	6.18	1	2	2	2		0			5.18309	6.18	2	2		0			453	51.4479	5.59229
	DLSIGSVDPIVVELK	1	1	1	Q8I6V3		1583.89	0	0.01589			High	2.5418			0
		Accession	Description	ΣCoverage	Σ# Proteins	Σ# Unique Peptides	Σ# Peptides	Σ# PSMs	Score A2	Coverage A2	# Peptides A2	# PSM A2	Score B2	Coverage B2	# Peptides B2	# PSM B2	Score C2	Coverage C2	# Peptides C2	# PSM C2	# AAs	MW [kDa]	calc. pI
		Q8I6V3	Plasmepsin II OS=Plasmodium falciparum (isolate 3D7) OX=36329 GN=PF14_0077 PE=3 SV=1 - [Q8I6V3_PLAF7]	6.18	1	2	2	2		0			5.18309	6.18	2	2		0			453	51.4479	5.59229
C6KSY9	Endonuclease III homolog OS=Plasmodium falciparum (isolate 3D7) OX=36329 GN=NTH1 PE=3 SV=1 - [C6KSY9_PLAF7]	2.52	1	1	1	1		0			0	2.52	1	1		0			437	51.5061	9.36377
	Sequence	# PSMs	# Proteins	# Protein Groups	Protein Group Accessions	Modifications	MH+ [Da]	q-Value	PEP	A2	XCorr A2	B2	XCorr B2	C2	XCorr C2	# Missed Cleavages
	EHMNDSLLNKR	1	1	1	C6KSY9		1356.66	0.001	0.189			High	1.84248			1
		Accession	Description	ΣCoverage	Σ# Proteins	Σ# Unique Peptides	Σ# Peptides	Σ# PSMs	Score A2	Coverage A2	# Peptides A2	# PSM A2	Score B2	Coverage B2	# Peptides B2	# PSM B2	Score C2	Coverage C2	# Peptides C2	# PSM C2	# AAs	MW [kDa]	calc. pI
		C6KSY9	Endonuclease III homolog OS=Plasmodium falciparum (isolate 3D7) OX=36329 GN=NTH1 PE=3 SV=1 - [C6KSY9_PLAF7]	2.52	1	1	1	1		0			0	2.52	1	1		0			437	51.5061	9.36377
Q8IM15	HAP protein OS=Plasmodium falciparum (isolate 3D7) OX=36329 GN=PF14_0078 PE=1 SV=1 - [Q8IM15_PLAF7]	3.33	1	1	1	1		0			2.25315	3.33	1	1		0			451	51.6605	8.01611
	Sequence	# PSMs	# Proteins	# Protein Groups	Protein Group Accessions	Modifications	MH+ [Da]	q-Value	PEP	A2	XCorr A2	B2	XCorr B2	C2	XCorr C2	# Missed Cleavages
	DLSIGSIDPYIVELK	1	1	1	Q8IM15		1661.9	0	0.01969			High	2.25315			0
		Accession	Description	ΣCoverage	Σ# Proteins	Σ# Unique Peptides	Σ# Peptides	Σ# PSMs	Score A2	Coverage A2	# Peptides A2	# PSM A2	Score B2	Coverage B2	# Peptides B2	# PSM B2	Score C2	Coverage C2	# Peptides C2	# PSM C2	# AAs	MW [kDa]	calc. pI
		Q8IM15	HAP protein OS=Plasmodium falciparum (isolate 3D7) OX=36329 GN=PF14_0078 PE=1 SV=1 - [Q8IM15_PLAF7]	3.33	1	1	1	1		0			2.25315	3.33	1	1		0			451	51.6605	8.01611
Q8IM71	Choline kinase OS=Plasmodium falciparum (isolate 3D7) OX=36329 GN=PF14_0020 PE=1 SV=1 - [Q8IM71_PLAF7]	3.64	1	1	1	1	2.09711	3.64	1	1						0			440	52.1733	5.50342
	Sequence	# PSMs	# Proteins	# Protein Groups	Protein Group Accessions	Modifications	MH+ [Da]	q-Value	PEP	A2	XCorr A2	B2	XCorr B2	C2	XCorr C2	# Missed Cleavages
	DVDALYNPLSEFEVYK	1	1	1	Q8IM71		1901.91	0.002	0.08352	High	2.09711					0
		Accession	Description	ΣCoverage	Σ# Proteins	Σ# Unique Peptides	Σ# Peptides	Σ# PSMs	Score A2	Coverage A2	# Peptides A2	# PSM A2	Score B2	Coverage B2	# Peptides B2	# PSM B2	Score C2	Coverage C2	# Peptides C2	# PSM C2	# AAs	MW [kDa]	calc. pI
		Q8IM71	Choline kinase OS=Plasmodium falciparum (isolate 3D7) OX=36329 GN=PF14_0020 PE=1 SV=1 - [Q8IM71_PLAF7]	3.64	1	1	1	1	2.09711	3.64	1	1						0			440	52.1733	5.50342
Q9TY94	ATP-dependent RNA helicase UAP56 OS=Plasmodium falciparum (isolate 3D7) OX=36329 GN=UAP56 PE=4 SV=1 - [Q9TY94_PLAF7]	2.19	1	1	1	1	2.56371	2.19	1	1		0				0			457	52.1906	5.99854
	Sequence	# PSMs	# Proteins	# Protein Groups	Protein Group Accessions	Modifications	MH+ [Da]	q-Value	PEP	A2	XCorr A2	B2	XCorr B2	C2	XCorr C2	# Missed Cleavages
	ILVSTDLFGR	1	1	1	Q9TY94		1120.64	0	0.01738	High	2.56371					0
		Accession	Description	ΣCoverage	Σ# Proteins	Σ# Unique Peptides	Σ# Peptides	Σ# PSMs	Score A2	Coverage A2	# Peptides A2	# PSM A2	Score B2	Coverage B2	# Peptides B2	# PSM B2	Score C2	Coverage C2	# Peptides C2	# PSM C2	# AAs	MW [kDa]	calc. pI
		Q9TY94	ATP-dependent RNA helicase UAP56 OS=Plasmodium falciparum (isolate 3D7) OX=36329 GN=UAP56 PE=4 SV=1 - [Q9TY94_PLAF7]	2.19	1	1	1	1	2.56371	2.19	1	1		0				0			457	52.1906	5.99854
Q8I501	Rab GDP dissociation inhibitor OS=Plasmodium falciparum (isolate 3D7) OX=36329 GN=PF3D7_1242800 PE=1 SV=1 - [Q8I501_PLAF7]	1.96	1	1	1	1	2.30221	1.96	1	1		0				0			459	52.3058	7.00537
	Sequence	# PSMs	# Proteins	# Protein Groups	Protein Group Accessions	Modifications	MH+ [Da]	q-Value	PEP	A2	XCorr A2	B2	XCorr B2	C2	XCorr C2	# Missed Cleavages
	QPAYLTLER	1	1	1	Q8I501		1090.59	0	0.005172	High	2.30221					0
		Accession	Description	ΣCoverage	Σ# Proteins	Σ# Unique Peptides	Σ# Peptides	Σ# PSMs	Score A2	Coverage A2	# Peptides A2	# PSM A2	Score B2	Coverage B2	# Peptides B2	# PSM B2	Score C2	Coverage C2	# Peptides C2	# PSM C2	# AAs	MW [kDa]	calc. pI
		Q8I501	Rab GDP dissociation inhibitor OS=Plasmodium falciparum (isolate 3D7) OX=36329 GN=PF3D7_1242800 PE=1 SV=1 - [Q8I501_PLAF7]	1.96	1	1	1	1	2.30221	1.96	1	1		0				0			459	52.3058	7.00537
Q8IKT2	6-phosphogluconate dehydrogenase, decarboxylating OS=Plasmodium falciparum (isolate 3D7) OX=36329 GN=PF14_0520 PE=3 SV=1 - [Q8IKT2_PLAF7]	1.92	1	1	1	1	2.03545	1.92	1	1		0				0			468	52.96	6.96143
	Sequence	# PSMs	# Proteins	# Protein Groups	Protein Group Accessions	Modifications	MH+ [Da]	q-Value	PEP	A2	XCorr A2	B2	XCorr B2	C2	XCorr C2	# Missed Cleavages
	WTMLEATER	1	1	1	Q8IKT2		1136.54	0	0.0041	High	2.03545					0
		Accession	Description	ΣCoverage	Σ# Proteins	Σ# Unique Peptides	Σ# Peptides	Σ# PSMs	Score A2	Coverage A2	# Peptides A2	# PSM A2	Score B2	Coverage B2	# Peptides B2	# PSM B2	Score C2	Coverage C2	# Peptides C2	# PSM C2	# AAs	MW [kDa]	calc. pI
		Q8IKT2	6-phosphogluconate dehydrogenase, decarboxylating OS=Plasmodium falciparum (isolate 3D7) OX=36329 GN=PF14_0520 PE=3 SV=1 - [Q8IKT2_PLAF7]	1.92	1	1	1	1	2.03545	1.92	1	1		0				0			468	52.96	6.96143
P50250	Adenosylhomocysteinase OS=Plasmodium falciparum (isolate 3D7) OX=36329 GN=PFE1050w PE=1 SV=2 - [SAHH_PLAF7]	3.55	1	2	2	3	2.20095	3.55	2	2	2.20344	1.88	1	1		0			479	53.8042	5.92236
	Sequence	# PSMs	# Proteins	# Protein Groups	Protein Group Accessions	Modifications	MH+ [Da]	q-Value	PEP	A2	XCorr A2	B2	XCorr B2	C2	XCorr C2	# Missed Cleavages
	ATDFLISGK	2	1	1	P50250		951.516	0	0.02945	High	2.20095	High	2.20344			0
		Accession	Description	ΣCoverage	Σ# Proteins	Σ# Unique Peptides	Σ# Peptides	Σ# PSMs	Score A2	Coverage A2	# Peptides A2	# PSM A2	Score B2	Coverage B2	# Peptides B2	# PSM B2	Score C2	Coverage C2	# Peptides C2	# PSM C2	# AAs	MW [kDa]	calc. pI
		P50250	Adenosylhomocysteinase OS=Plasmodium falciparum (isolate 3D7) OX=36329 GN=PFE1050w PE=1 SV=2 - [SAHH_PLAF7]	3.55	1	2	2	3	2.20095	3.55	2	2	2.20344	1.88	1	1		0			479	53.8042	5.92236
	NILPDPEK	1	1	1	P50250		925.499	0.002	0.1276	High	1.54975					0
		Accession	Description	ΣCoverage	Σ# Proteins	Σ# Unique Peptides	Σ# Peptides	Σ# PSMs	Score A2	Coverage A2	# Peptides A2	# PSM A2	Score B2	Coverage B2	# Peptides B2	# PSM B2	Score C2	Coverage C2	# Peptides C2	# PSM C2	# AAs	MW [kDa]	calc. pI
		P50250	Adenosylhomocysteinase OS=Plasmodium falciparum (isolate 3D7) OX=36329 GN=PFE1050w PE=1 SV=2 - [SAHH_PLAF7]	3.55	1	2	2	3	2.20095	3.55	2	2	2.20344	1.88	1	1		0			479	53.8042	5.92236
C6KT76	Phosphotransferase OS=Plasmodium falciparum (isolate 3D7) OX=36329 GN=PF3D7_0624000 PE=3 SV=1 - [C6KT76_PLAF7]	6.9	1	3	3	5	9.01513	6.9	3	3	5.99436	4.46	2	2		0			493	55.2257	7.09326
	Sequence	# PSMs	# Proteins	# Protein Groups	Protein Group Accessions	Modifications	MH+ [Da]	q-Value	PEP	A2	XCorr A2	B2	XCorr B2	C2	XCorr C2	# Missed Cleavages
	SAALAAGTIAAIAK	2	1	1	C6KT76		1228.72	0	4.761e-05	High	3.99514	High	3.84676			0
		Accession	Description	ΣCoverage	Σ# Proteins	Σ# Unique Peptides	Σ# Peptides	Σ# PSMs	Score A2	Coverage A2	# Peptides A2	# PSM A2	Score B2	Coverage B2	# Peptides B2	# PSM B2	Score C2	Coverage C2	# Peptides C2	# PSM C2	# AAs	MW [kDa]	calc. pI
		C6KT76	Phosphotransferase OS=Plasmodium falciparum (isolate 3D7) OX=36329 GN=PF3D7_0624000 PE=3 SV=1 - [C6KT76_PLAF7]	6.9	1	3	3	5	9.01513	6.9	3	3	5.99436	4.46	2	2		0			493	55.2257	7.09326
	MISGAYLGEIVR	1	1	1	C6KT76		1308.7	0	1.09e-05	High	2.9102					0
		Accession	Description	ΣCoverage	Σ# Proteins	Σ# Unique Peptides	Σ# Peptides	Σ# PSMs	Score A2	Coverage A2	# Peptides A2	# PSM A2	Score B2	Coverage B2	# Peptides B2	# PSM B2	Score C2	Coverage C2	# Peptides C2	# PSM C2	# AAs	MW [kDa]	calc. pI
		C6KT76	Phosphotransferase OS=Plasmodium falciparum (isolate 3D7) OX=36329 GN=PF3D7_0624000 PE=3 SV=1 - [C6KT76_PLAF7]	6.9	1	3	3	5	9.01513	6.9	3	3	5.99436	4.46	2	2		0			493	55.2257	7.09326
	LMNDAFVR	2	1	1	C6KT76		965.486	0	0.007213	High	2.10979	High	2.1476			0
		Accession	Description	ΣCoverage	Σ# Proteins	Σ# Unique Peptides	Σ# Peptides	Σ# PSMs	Score A2	Coverage A2	# Peptides A2	# PSM A2	Score B2	Coverage B2	# Peptides B2	# PSM B2	Score C2	Coverage C2	# Peptides C2	# PSM C2	# AAs	MW [kDa]	calc. pI
		C6KT76	Phosphotransferase OS=Plasmodium falciparum (isolate 3D7) OX=36329 GN=PF3D7_0624000 PE=3 SV=1 - [C6KT76_PLAF7]	6.9	1	3	3	5	9.01513	6.9	3	3	5.99436	4.46	2	2		0			493	55.2257	7.09326
C0H4Y6	Protein disulfide-isomerase OS=Plasmodium falciparum (isolate 3D7) OX=36329 GN=PF3D7_0827900 PE=3 SV=1 - [C0H4Y6_PLAF7]	1.86	1	1	1	1	2.09228	1.86	1	1		0				0			483	55.4793	5.78271
	Sequence	# PSMs	# Proteins	# Protein Groups	Protein Group Accessions	Modifications	MH+ [Da]	q-Value	PEP	A2	XCorr A2	B2	XCorr B2	C2	XCorr C2	# Missed Cleavages
	IPLPYEGER	1	1	1	C0H4Y6		1073.57	0	0.07757	High	2.09228					0
		Accession	Description	ΣCoverage	Σ# Proteins	Σ# Unique Peptides	Σ# Peptides	Σ# PSMs	Score A2	Coverage A2	# Peptides A2	# PSM A2	Score B2	Coverage B2	# Peptides B2	# PSM B2	Score C2	Coverage C2	# Peptides C2	# PSM C2	# AAs	MW [kDa]	calc. pI
		C0H4Y6	Protein disulfide-isomerase OS=Plasmodium falciparum (isolate 3D7) OX=36329 GN=PF3D7_0827900 PE=3 SV=1 - [C0H4Y6_PLAF7]	1.86	1	1	1	1	2.09228	1.86	1	1		0				0			483	55.4793	5.78271
C6KTA4	Pyruvate kinase OS=Plasmodium falciparum (isolate 3D7) OX=36329 GN=PF3D7_0626800 PE=1 SV=1 - [C6KTA4_PLAF7]	38.16	1	15	15	29	47.13	32.29	13	15	33.505	22.31	9	12	7.1124	5.48	2	2	511	55.625	7.54736
	Sequence	# PSMs	# Proteins	# Protein Groups	Protein Group Accessions	Modifications	MH+ [Da]	q-Value	PEP	A2	XCorr A2	B2	XCorr B2	C2	XCorr C2	# Missed Cleavages
	VLETHEDHVITEVLNSAVIGER	1	1	1	C6KTA4		2460.27	0	2.265e-06	High	4.85583					0
		Accession	Description	ΣCoverage	Σ# Proteins	Σ# Unique Peptides	Σ# Peptides	Σ# PSMs	Score A2	Coverage A2	# Peptides A2	# PSM A2	Score B2	Coverage B2	# Peptides B2	# PSM B2	Score C2	Coverage C2	# Peptides C2	# PSM C2	# AAs	MW [kDa]	calc. pI
		C6KTA4	Pyruvate kinase OS=Plasmodium falciparum (isolate 3D7) OX=36329 GN=PF3D7_0626800 PE=1 SV=1 - [C6KTA4_PLAF7]	38.16	1	15	15	29	47.13	32.29	13	15	33.505	22.31	9	12	7.1124	5.48	2	2	511	55.625	7.54736
	NSAAGASMQSAANITLR	3	1	1	C6KTA4		1662.83	0	2.57e-07	High	4.33128	High	4.40716	High	4.3856	0
		Accession	Description	ΣCoverage	Σ# Proteins	Σ# Unique Peptides	Σ# Peptides	Σ# PSMs	Score A2	Coverage A2	# Peptides A2	# PSM A2	Score B2	Coverage B2	# Peptides B2	# PSM B2	Score C2	Coverage C2	# Peptides C2	# PSM C2	# AAs	MW [kDa]	calc. pI
		C6KTA4	Pyruvate kinase OS=Plasmodium falciparum (isolate 3D7) OX=36329 GN=PF3D7_0626800 PE=1 SV=1 - [C6KTA4_PLAF7]	38.16	1	15	15	29	47.13	32.29	13	15	33.505	22.31	9	12	7.1124	5.48	2	2	511	55.625	7.54736
	VGSFQGTDIVIR	1	1	1	C6KTA4		1291.71	0	3.522e-06	High	3.62817					0
		Accession	Description	ΣCoverage	Σ# Proteins	Σ# Unique Peptides	Σ# Peptides	Σ# PSMs	Score A2	Coverage A2	# Peptides A2	# PSM A2	Score B2	Coverage B2	# Peptides B2	# PSM B2	Score C2	Coverage C2	# Peptides C2	# PSM C2	# AAs	MW [kDa]	calc. pI
		C6KTA4	Pyruvate kinase OS=Plasmodium falciparum (isolate 3D7) OX=36329 GN=PF3D7_0626800 PE=1 SV=1 - [C6KTA4_PLAF7]	38.16	1	15	15	29	47.13	32.29	13	15	33.505	22.31	9	12	7.1124	5.48	2	2	511	55.625	7.54736
	IENIEGIIHFDK	4	1	1	C6KTA4		1427.76	0	0.0008066	High	3.56568	High	3.60413			0
		Accession	Description	ΣCoverage	Σ# Proteins	Σ# Unique Peptides	Σ# Peptides	Σ# PSMs	Score A2	Coverage A2	# Peptides A2	# PSM A2	Score B2	Coverage B2	# Peptides B2	# PSM B2	Score C2	Coverage C2	# Peptides C2	# PSM C2	# AAs	MW [kDa]	calc. pI
		C6KTA4	Pyruvate kinase OS=Plasmodium falciparum (isolate 3D7) OX=36329 GN=PF3D7_0626800 PE=1 SV=1 - [C6KTA4_PLAF7]	38.16	1	15	15	29	47.13	32.29	13	15	33.505	22.31	9	12	7.1124	5.48	2	2	511	55.625	7.54736
	VGDSVIAIHGIK	3	1	1	C6KTA4		1208.7	0	8.171e-06	High	3.55879	High	3.45766			0
		Accession	Description	ΣCoverage	Σ# Proteins	Σ# Unique Peptides	Σ# Peptides	Σ# PSMs	Score A2	Coverage A2	# Peptides A2	# PSM A2	Score B2	Coverage B2	# Peptides B2	# PSM B2	Score C2	Coverage C2	# Peptides C2	# PSM C2	# AAs	MW [kDa]	calc. pI
		C6KTA4	Pyruvate kinase OS=Plasmodium falciparum (isolate 3D7) OX=36329 GN=PF3D7_0626800 PE=1 SV=1 - [C6KTA4_PLAF7]	38.16	1	15	15	29	47.13	32.29	13	15	33.505	22.31	9	12	7.1124	5.48	2	2	511	55.625	7.54736
	AQELRPNCLLGMLLDTK	1	1	1	C6KTA4	C8(Carbamidomethyl)	1972.03	0	0.0001508	High	3.52901					0
		Accession	Description	ΣCoverage	Σ# Proteins	Σ# Unique Peptides	Σ# Peptides	Σ# PSMs	Score A2	Coverage A2	# Peptides A2	# PSM A2	Score B2	Coverage B2	# Peptides B2	# PSM B2	Score C2	Coverage C2	# Peptides C2	# PSM C2	# AAs	MW [kDa]	calc. pI
		C6KTA4	Pyruvate kinase OS=Plasmodium falciparum (isolate 3D7) OX=36329 GN=PF3D7_0626800 PE=1 SV=1 - [C6KTA4_PLAF7]	38.16	1	15	15	29	47.13	32.29	13	15	33.505	22.31	9	12	7.1124	5.48	2	2	511	55.625	7.54736
	QILEPNNVNLR	2	1	1	C6KTA4		1309.73	0	1.074e-05	High	3.24304			High	2.7268	0
		Accession	Description	ΣCoverage	Σ# Proteins	Σ# Unique Peptides	Σ# Peptides	Σ# PSMs	Score A2	Coverage A2	# Peptides A2	# PSM A2	Score B2	Coverage B2	# Peptides B2	# PSM B2	Score C2	Coverage C2	# Peptides C2	# PSM C2	# AAs	MW [kDa]	calc. pI
		C6KTA4	Pyruvate kinase OS=Plasmodium falciparum (isolate 3D7) OX=36329 GN=PF3D7_0626800 PE=1 SV=1 - [C6KTA4_PLAF7]	38.16	1	15	15	29	47.13	32.29	13	15	33.505	22.31	9	12	7.1124	5.48	2	2	511	55.625	7.54736
	LIDAGMDICR	2	1	1	C6KTA4	C9(Carbamidomethyl)	1163.56	0	0.0003345	High	2.80922	High	2.2812			0
		Accession	Description	ΣCoverage	Σ# Proteins	Σ# Unique Peptides	Σ# Peptides	Σ# PSMs	Score A2	Coverage A2	# Peptides A2	# PSM A2	Score B2	Coverage B2	# Peptides B2	# PSM B2	Score C2	Coverage C2	# Peptides C2	# PSM C2	# AAs	MW [kDa]	calc. pI
		C6KTA4	Pyruvate kinase OS=Plasmodium falciparum (isolate 3D7) OX=36329 GN=PF3D7_0626800 PE=1 SV=1 - [C6KTA4_PLAF7]	38.16	1	15	15	29	47.13	32.29	13	15	33.505	22.31	9	12	7.1124	5.48	2	2	511	55.625	7.54736
	THIVCTLGPACK	3	1	1	C6KTA4	C5(Carbamidomethyl); C11(Carbamidomethyl)	1356.68	0	0.0001184	High	2.65401	High	3.85388			0
		Accession	Description	ΣCoverage	Σ# Proteins	Σ# Unique Peptides	Σ# Peptides	Σ# PSMs	Score A2	Coverage A2	# Peptides A2	# PSM A2	Score B2	Coverage B2	# Peptides B2	# PSM B2	Score C2	Coverage C2	# Peptides C2	# PSM C2	# AAs	MW [kDa]	calc. pI
		C6KTA4	Pyruvate kinase OS=Plasmodium falciparum (isolate 3D7) OX=36329 GN=PF3D7_0626800 PE=1 SV=1 - [C6KTA4_PLAF7]	38.16	1	15	15	29	47.13	32.29	13	15	33.505	22.31	9	12	7.1124	5.48	2	2	511	55.625	7.54736
	FNFSHGSHEDHK	3	1	1	C6KTA4		1441.63	0	0.001262	High	2.40501	High	2.94969			0
		Accession	Description	ΣCoverage	Σ# Proteins	Σ# Unique Peptides	Σ# Peptides	Σ# PSMs	Score A2	Coverage A2	# Peptides A2	# PSM A2	Score B2	Coverage B2	# Peptides B2	# PSM B2	Score C2	Coverage C2	# Peptides C2	# PSM C2	# AAs	MW [kDa]	calc. pI
		C6KTA4	Pyruvate kinase OS=Plasmodium falciparum (isolate 3D7) OX=36329 GN=PF3D7_0626800 PE=1 SV=1 - [C6KTA4_PLAF7]	38.16	1	15	15	29	47.13	32.29	13	15	33.505	22.31	9	12	7.1124	5.48	2	2	511	55.625	7.54736
	VDLPIISEK	2	1	1	C6KTA4		1013.59	0	0.07243	High	2.11514	High	1.7308			0
		Accession	Description	ΣCoverage	Σ# Proteins	Σ# Unique Peptides	Σ# Peptides	Σ# PSMs	Score A2	Coverage A2	# Peptides A2	# PSM A2	Score B2	Coverage B2	# Peptides B2	# PSM B2	Score C2	Coverage C2	# Peptides C2	# PSM C2	# AAs	MW [kDa]	calc. pI
		C6KTA4	Pyruvate kinase OS=Plasmodium falciparum (isolate 3D7) OX=36329 GN=PF3D7_0626800 PE=1 SV=1 - [C6KTA4_PLAF7]	38.16	1	15	15	29	47.13	32.29	13	15	33.505	22.31	9	12	7.1124	5.48	2	2	511	55.625	7.54736
	NMNLPNVK	1	1	1	C6KTA4		929.488	0	0.02444	High	1.9396					0
[truncated: 733 more rows]

## Sheet: Exp1 (control)
List of hits from the wild type parasite sample (experiment 1)
Accession	Description	ΣCoverage	Σ# Proteins	Σ# Unique Peptides	Σ# Peptides	Σ# PSMs	Score A2	Coverage A2	# Peptides A2	# PSM A2	Score B2	Coverage B2	# Peptides B2	# PSM B2	Score C2	Coverage C2	# Peptides C2	# PSM C2	# AAs	MW [kDa]	calc. pI
C6S3J6	60S ribosomal protein L29 OS=Plasmodium falciparum (isolate 3D7) OX=36329 GN=PF14_0575a PE=1 SV=1 - [C6S3J6_PLAF7]	13.43	1	2	2	8	4.82263	13.43	2	2	4.99287	13.43	2	2	9.8155	13.43	2	4	67	8.00944	10.7554
	Sequence	# PSMs	# Proteins	# Protein Groups	Protein Group Accessions	Modifications	MH+ [Da]	q-Value	PEP	A2	XCorr A2	B2	XCorr B2	C2	XCorr C2	# Missed Cleavages
	KGLDPNFFR	4	1	1	C6S3J6		1093.58	0	0.2587	High	3.21689	High	2.70747	High	3.21689	1
		Accession	Description	ΣCoverage	Σ# Proteins	Σ# Unique Peptides	Σ# Peptides	Σ# PSMs	Score A2	Coverage A2	# Peptides A2	# PSM A2	Score B2	Coverage B2	# Peptides B2	# PSM B2	Score C2	Coverage C2	# Peptides C2	# PSM C2	# AAs	MW [kDa]	calc. pI
		C6S3J6	60S ribosomal protein L29 OS=Plasmodium falciparum (isolate 3D7) OX=36329 GN=PF14_0575a PE=1 SV=1 - [C6S3J6_PLAF7]	13.43	1	2	2	8	4.82263	13.43	2	2	4.99287	13.43	2	2	9.8155	13.43	2	4	67	8.00944	10.7554
	GLDPNFFR	4	1	1	C6S3J6		965.484	0	0.3514	High	1.60573	High	2.2854	High	2.2854	0
		Accession	Description	ΣCoverage	Σ# Proteins	Σ# Unique Peptides	Σ# Peptides	Σ# PSMs	Score A2	Coverage A2	# Peptides A2	# PSM A2	Score B2	Coverage B2	# Peptides B2	# PSM B2	Score C2	Coverage C2	# Peptides C2	# PSM C2	# AAs	MW [kDa]	calc. pI
		C6S3J6	60S ribosomal protein L29 OS=Plasmodium falciparum (isolate 3D7) OX=36329 GN=PF14_0575a PE=1 SV=1 - [C6S3J6_PLAF7]	13.43	1	2	2	8	4.82263	13.43	2	2	4.99287	13.43	2	2	9.8155	13.43	2	4	67	8.00944	10.7554
C0H4L5	Ribosomal protein L37 OS=Plasmodium falciparum (isolate 3D7) OX=36329 GN=PF3D7_0706400 PE=1 SV=1 - [C0H4L5_PLAF7]	29.35	1	3	3	8	2.05233	10.87	1	1	2.41526	10.87	1	1	8.77522	29.35	3	6	92	10.5327	11.4585
	Sequence	# PSMs	# Proteins	# Protein Groups	Protein Group Accessions	Modifications	MH+ [Da]	q-Value	PEP	A2	XCorr A2	B2	XCorr B2	C2	XCorr C2	# Missed Cleavages
	CASCGYPSAK	5	1	1	C0H4L5	C1(Carbamidomethyl); C4(Carbamidomethyl)	1100.45	0	0.0005672	High	2.05233	High	2.41526	High	2.41526	0
		Accession	Description	ΣCoverage	Σ# Proteins	Σ# Unique Peptides	Σ# Peptides	Σ# PSMs	Score A2	Coverage A2	# Peptides A2	# PSM A2	Score B2	Coverage B2	# Peptides B2	# PSM B2	Score C2	Coverage C2	# Peptides C2	# PSM C2	# AAs	MW [kDa]	calc. pI
		C0H4L5	Ribosomal protein L37 OS=Plasmodium falciparum (isolate 3D7) OX=36329 GN=PF3D7_0706400 PE=1 SV=1 - [C0H4L5_PLAF7]	29.35	1	3	3	8	2.05233	10.87	1	1	2.41526	10.87	1	1	8.77522	29.35	3	6	92	10.5327	11.4585
	THFLCLR	2	1	1	C0H4L5	C5(Carbamidomethyl)	946.494	0.001	0.1901					High	2.00666	0
		Accession	Description	ΣCoverage	Σ# Proteins	Σ# Unique Peptides	Σ# Peptides	Σ# PSMs	Score A2	Coverage A2	# Peptides A2	# PSM A2	Score B2	Coverage B2	# Peptides B2	# PSM B2	Score C2	Coverage C2	# Peptides C2	# PSM C2	# AAs	MW [kDa]	calc. pI
		C0H4L5	Ribosomal protein L37 OS=Plasmodium falciparum (isolate 3D7) OX=36329 GN=PF3D7_0706400 PE=1 SV=1 - [C0H4L5_PLAF7]	29.35	1	3	3	8	2.05233	10.87	1	1	2.41526	10.87	1	1	8.77522	29.35	3	6	92	10.5327	11.4585
	FTEGSTPKPK	1	1	1	C0H4L5		1091.57	0.009	0.3413					High	1.20031	0
		Accession	Description	ΣCoverage	Σ# Proteins	Σ# Unique Peptides	Σ# Peptides	Σ# PSMs	Score A2	Coverage A2	# Peptides A2	# PSM A2	Score B2	Coverage B2	# Peptides B2	# PSM B2	Score C2	Coverage C2	# Peptides C2	# PSM C2	# AAs	MW [kDa]	calc. pI
		C0H4L5	Ribosomal protein L37 OS=Plasmodium falciparum (isolate 3D7) OX=36329 GN=PF3D7_0706400 PE=1 SV=1 - [C0H4L5_PLAF7]	29.35	1	3	3	8	2.05233	10.87	1	1	2.41526	10.87	1	1	8.77522	29.35	3	6	92	10.5327	11.4585
O96184	60S ribosomal protein L37a OS=Plasmodium falciparum (isolate 3D7) OX=36329 GN=RPL37A PE=1 SV=1 - [RL37A_PLAF7]	17.71	1	2	2	3					2.08253	9.38	1	1	3.8909	17.71	2	2	96	10.7919	10.4917
	Sequence	# PSMs	# Proteins	# Protein Groups	Protein Group Accessions	Modifications	MH+ [Da]	q-Value	PEP	A2	XCorr A2	B2	XCorr B2	C2	XCorr C2	# Missed Cleavages
	KIELMQHAK	2	1	1	O96184		1097.62	0	0.01809			High	2.08253	High	2.08253	1
		Accession	Description	ΣCoverage	Σ# Proteins	Σ# Unique Peptides	Σ# Peptides	Σ# PSMs	Score A2	Coverage A2	# Peptides A2	# PSM A2	Score B2	Coverage B2	# Peptides B2	# PSM B2	Score C2	Coverage C2	# Peptides C2	# PSM C2	# AAs	MW [kDa]	calc. pI
		O96184	60S ribosomal protein L37a OS=Plasmodium falciparum (isolate 3D7) OX=36329 GN=RPL37A PE=1 SV=1 - [RL37A_PLAF7]	17.71	1	2	2	3					2.08253	9.38	1	1	3.8909	17.71	2	2	96	10.7919	10.4917
	YLCTFCGK	1	1	1	O96184	C3(Carbamidomethyl); C6(Carbamidomethyl)	1048.46	0.003	0.2413					High	1.80837	0
		Accession	Description	ΣCoverage	Σ# Proteins	Σ# Unique Peptides	Σ# Peptides	Σ# PSMs	Score A2	Coverage A2	# Peptides A2	# PSM A2	Score B2	Coverage B2	# Peptides B2	# PSM B2	Score C2	Coverage C2	# Peptides C2	# PSM C2	# AAs	MW [kDa]	calc. pI
		O96184	60S ribosomal protein L37a OS=Plasmodium falciparum (isolate 3D7) OX=36329 GN=RPL37A PE=1 SV=1 - [RL37A_PLAF7]	17.71	1	2	2	3					2.08253	9.38	1	1	3.8909	17.71	2	2	96	10.7919	10.4917
Q8IK21	Early transcribed membrane protein OS=Plasmodium falciparum (isolate 3D7) OX=36329 GN=PF10_0019 PE=4 SV=1 - [Q8IK21_PLAF7]	11.21	1	1	1	1					2.16585	11.21	1	1		0			107	11.2602	9.92041
	Sequence	# PSMs	# Proteins	# Protein Groups	Protein Group Accessions	Modifications	MH+ [Da]	q-Value	PEP	A2	XCorr A2	B2	XCorr B2	C2	XCorr C2	# Missed Cleavages
	SQEGSTPLLTAK	1	1	1	Q8IK21		1231.65	0.006	0.07265			High	2.16585			0
		Accession	Description	ΣCoverage	Σ# Proteins	Σ# Unique Peptides	Σ# Peptides	Σ# PSMs	Score A2	Coverage A2	# Peptides A2	# PSM A2	Score B2	Coverage B2	# Peptides B2	# PSM B2	Score C2	Coverage C2	# Peptides C2	# PSM C2	# AAs	MW [kDa]	calc. pI
		Q8IK21	Early transcribed membrane protein OS=Plasmodium falciparum (isolate 3D7) OX=36329 GN=PF10_0019 PE=4 SV=1 - [Q8IK21_PLAF7]	11.21	1	1	1	1					2.16585	11.21	1	1		0			107	11.2602	9.92041
Q8IIV2	Histone H4 OS=Plasmodium falciparum (isolate 3D7) OX=36329 GN=PF11_0061 PE=3 SV=1 - [Q8IIV2_PLAF7]	38.83	1	4	4	19	8.47356	29.13	3	3	14.0298	38.83	4	5	31.2648	38.83	4	11	103	11.4484	11.2241
	Sequence	# PSMs	# Proteins	# Protein Groups	Protein Group Accessions	Modifications	MH+ [Da]	q-Value	PEP	A2	XCorr A2	B2	XCorr B2	C2	XCorr C2	# Missed Cleavages
	ISGLIYEEIR	5	1	1	Q8IIV2		1192.65	0	0.02621	High	3.28647	High	3.7673	High	3.7673	0
		Accession	Description	ΣCoverage	Σ# Proteins	Σ# Unique Peptides	Σ# Peptides	Σ# PSMs	Score A2	Coverage A2	# Peptides A2	# PSM A2	Score B2	Coverage B2	# Peptides B2	# PSM B2	Score C2	Coverage C2	# Peptides C2	# PSM C2	# AAs	MW [kDa]	calc. pI
		Q8IIV2	Histone H4 OS=Plasmodium falciparum (isolate 3D7) OX=36329 GN=PF11_0061 PE=3 SV=1 - [Q8IIV2_PLAF7]	38.83	1	4	4	19	8.47356	29.13	3	3	14.0298	38.83	4	5	31.2648	38.83	4	11	103	11.4484	11.2241
	DNIQGITKPAIR	7	1	1	Q8IIV2		1325.75	0	0.01211	High	3.22674	High	3.32853	High	3.32853	0
		Accession	Description	ΣCoverage	Σ# Proteins	Σ# Unique Peptides	Σ# Peptides	Σ# PSMs	Score A2	Coverage A2	# Peptides A2	# PSM A2	Score B2	Coverage B2	# Peptides B2	# PSM B2	Score C2	Coverage C2	# Peptides C2	# PSM C2	# AAs	MW [kDa]	calc. pI
		Q8IIV2	Histone H4 OS=Plasmodium falciparum (isolate 3D7) OX=36329 GN=PF11_0061 PE=3 SV=1 - [Q8IIV2_PLAF7]	38.83	1	4	4	19	8.47356	29.13	3	3	14.0298	38.83	4	5	31.2648	38.83	4	11	103	11.4484	11.2241
	VFLENVIK	5	1	1	Q8IIV2		961.572	0	0.01439	High	1.96035	High	2.02272	High	2.02272	0
		Accession	Description	ΣCoverage	Σ# Proteins	Σ# Unique Peptides	Σ# Peptides	Σ# PSMs	Score A2	Coverage A2	# Peptides A2	# PSM A2	Score B2	Coverage B2	# Peptides B2	# PSM B2	Score C2	Coverage C2	# Peptides C2	# PSM C2	# AAs	MW [kDa]	calc. pI
		Q8IIV2	Histone H4 OS=Plasmodium falciparum (isolate 3D7) OX=36329 GN=PF11_0061 PE=3 SV=1 - [Q8IIV2_PLAF7]	38.83	1	4	4	19	8.47356	29.13	3	3	14.0298	38.83	4	5	31.2648	38.83	4	11	103	11.4484	11.2241
	DSIMYTEHAK	2	1	1	Q8IIV2	M4(Oxidation)	1210.54	0	0.01714			High	1.90559	High	1.90559	0
		Accession	Description	ΣCoverage	Σ# Proteins	Σ# Unique Peptides	Σ# Peptides	Σ# PSMs	Score A2	Coverage A2	# Peptides A2	# PSM A2	Score B2	Coverage B2	# Peptides B2	# PSM B2	Score C2	Coverage C2	# Peptides C2	# PSM C2	# AAs	MW [kDa]	calc. pI
		Q8IIV2	Histone H4 OS=Plasmodium falciparum (isolate 3D7) OX=36329 GN=PF11_0061 PE=3 SV=1 - [Q8IIV2_PLAF7]	38.83	1	4	4	19	8.47356	29.13	3	3	14.0298	38.83	4	5	31.2648	38.83	4	11	103	11.4484	11.2241
O97231	60S ribosomal protein L44 OS=Plasmodium falciparum (isolate 3D7) OX=36329 GN=RPL44 PE=1 SV=3 - [RL44_PLAF7]	10.58	1	1	1	4	2.46809	10.58	1	1		0			7.14603	10.58	1	3	104	12.1486	10.4771
	Sequence	# PSMs	# Proteins	# Protein Groups	Protein Group Accessions	Modifications	MH+ [Da]	q-Value	PEP	A2	XCorr A2	B2	XCorr B2	C2	XCorr C2	# Missed Cleavages
	GFGGQTKPVFK	4	1	1	O97231		1165.64	0	0.1006	High	2.46809			High	2.55319	0
		Accession	Description	ΣCoverage	Σ# Proteins	Σ# Unique Peptides	Σ# Peptides	Σ# PSMs	Score A2	Coverage A2	# Peptides A2	# PSM A2	Score B2	Coverage B2	# Peptides B2	# PSM B2	Score C2	Coverage C2	# Peptides C2	# PSM C2	# AAs	MW [kDa]	calc. pI
		O97231	60S ribosomal protein L44 OS=Plasmodium falciparum (isolate 3D7) OX=36329 GN=RPL44 PE=1 SV=3 - [RL44_PLAF7]	10.58	1	1	1	4	2.46809	10.58	1	1		0			7.14603	10.58	1	3	104	12.1486	10.4771
Q8I713	60S ribosomal protein L36 OS=Plasmodium falciparum (isolate 3D7) OX=36329 GN=PF11_0106 PE=1 SV=2 - [Q8I713_PLAF7]	8.93	1	1	1	3	2.48849	8.93	1	1					4.72093	8.93	1	2	112	12.7795	11.063
	Sequence	# PSMs	# Proteins	# Protein Groups	Protein Group Accessions	Modifications	MH+ [Da]	q-Value	PEP	A2	XCorr A2	B2	XCorr B2	C2	XCorr C2	# Missed Cleavages
	EITGFSPYEK	3	1	1	Q8I713		1170.57	0	0.2661	High	2.48849			High	2.48849	0
		Accession	Description	ΣCoverage	Σ# Proteins	Σ# Unique Peptides	Σ# Peptides	Σ# PSMs	Score A2	Coverage A2	# Peptides A2	# PSM A2	Score B2	Coverage B2	# Peptides B2	# PSM B2	Score C2	Coverage C2	# Peptides C2	# PSM C2	# AAs	MW [kDa]	calc. pI
		Q8I713	60S ribosomal protein L36 OS=Plasmodium falciparum (isolate 3D7) OX=36329 GN=PF11_0106 PE=1 SV=2 - [Q8I713_PLAF7]	8.93	1	1	1	3	2.48849	8.93	1	1					4.72093	8.93	1	2	112	12.7795	11.063
Q8IIV1	Histone H2B OS=Plasmodium falciparum (isolate 3D7) OX=36329 GN=PF11_0062 PE=3 SV=1 - [Q8IIV1_PLAF7]	45.3	1	6	6	31	11.2458	30.77	4	5	15.0836	30.77	4	5	54.6655	45.3	6	21	117	13.1171	10.2573
	Sequence	# PSMs	# Proteins	# Protein Groups	Protein Group Accessions	Modifications	MH+ [Da]	q-Value	PEP	A2	XCorr A2	B2	XCorr B2	C2	XCorr C2	# Missed Cleavages
	SMNIMNSFLVDTFEK	5	1	1	Q8IIV1	M2(Oxidation)	1791.83	0	0.01565	High	3.63111	High	3.2401	High	3.63111	0
		Accession	Description	ΣCoverage	Σ# Proteins	Σ# Unique Peptides	Σ# Peptides	Σ# PSMs	Score A2	Coverage A2	# Peptides A2	# PSM A2	Score B2	Coverage B2	# Peptides B2	# PSM B2	Score C2	Coverage C2	# Peptides C2	# PSM C2	# AAs	MW [kDa]	calc. pI
		Q8IIV1	Histone H2B OS=Plasmodium falciparum (isolate 3D7) OX=36329 GN=PF11_0062 PE=3 SV=1 - [Q8IIV1_PLAF7]	45.3	1	6	6	31	11.2458	30.77	4	5	15.0836	30.77	4	5	54.6655	45.3	6	21	117	13.1171	10.2573
	YDSYGLYIFK	5	1	1	Q8IIV1		1268.62	0	0.02539	High	2.89585	High	3.00514	High	3.00514	0
		Accession	Description	ΣCoverage	Σ# Proteins	Σ# Unique Peptides	Σ# Peptides	Σ# PSMs	Score A2	Coverage A2	# Peptides A2	# PSM A2	Score B2	Coverage B2	# Peptides B2	# PSM B2	Score C2	Coverage C2	# Peptides C2	# PSM C2	# AAs	MW [kDa]	calc. pI
		Q8IIV1	Histone H2B OS=Plasmodium falciparum (isolate 3D7) OX=36329 GN=PF11_0062 PE=3 SV=1 - [Q8IIV1_PLAF7]	45.3	1	6	6	31	11.2458	30.77	4	5	15.0836	30.77	4	5	54.6655	45.3	6	21	117	13.1171	10.2573
	SRYDSYGLYIFK	4	1	1	Q8IIV1		1511.75	0	0.02763	High	2.84617	High	2.96773	High	2.96773	1
		Accession	Description	ΣCoverage	Σ# Proteins	Σ# Unique Peptides	Σ# Peptides	Σ# PSMs	Score A2	Coverage A2	# Peptides A2	# PSM A2	Score B2	Coverage B2	# Peptides B2	# PSM B2	Score C2	Coverage C2	# Peptides C2	# PSM C2	# AAs	MW [kDa]	calc. pI
		Q8IIV1	Histone H2B OS=Plasmodium falciparum (isolate 3D7) OX=36329 GN=PF11_0062 PE=3 SV=1 - [Q8IIV1_PLAF7]	45.3	1	6	6	31	11.2458	30.77	4	5	15.0836	30.77	4	5	54.6655	45.3	6	21	117	13.1171	10.2573
	LVLPGELAK	8	1	1	Q8IIV1		939.587	0	0.05648	High	1.87269	High	1.65405	High	2.04562	0
		Accession	Description	ΣCoverage	Σ# Proteins	Σ# Unique Peptides	Σ# Peptides	Σ# PSMs	Score A2	Coverage A2	# Peptides A2	# PSM A2	Score B2	Coverage B2	# Peptides B2	# PSM B2	Score C2	Coverage C2	# Peptides C2	# PSM C2	# AAs	MW [kDa]	calc. pI
		Q8IIV1	Histone H2B OS=Plasmodium falciparum (isolate 3D7) OX=36329 GN=PF11_0062 PE=3 SV=1 - [Q8IIV1_PLAF7]	45.3	1	6	6	31	11.2458	30.77	4	5	15.0836	30.77	4	5	54.6655	45.3	6	21	117	13.1171	10.2573
	SMNIMNSFLVDTFEK	3	1	1	Q8IIV1		1775.84	0	0.00205			High	4.21655	High	4.74855	0
		Accession	Description	ΣCoverage	Σ# Proteins	Σ# Unique Peptides	Σ# Peptides	Σ# PSMs	Score A2	Coverage A2	# Peptides A2	# PSM A2	Score B2	Coverage B2	# Peptides B2	# PSM B2	Score C2	Coverage C2	# Peptides C2	# PSM C2	# AAs	MW [kDa]	calc. pI
		Q8IIV1	Histone H2B OS=Plasmodium falciparum (isolate 3D7) OX=36329 GN=PF11_0062 PE=3 SV=1 - [Q8IIV1_PLAF7]	45.3	1	6	6	31	11.2458	30.77	4	5	15.0836	30.77	4	5	54.6655	45.3	6	21	117	13.1171	10.2573
	EIQTAIR	3	1	1	Q8IIV1		830.474	0.004	0.2572					High	2.38618	0
		Accession	Description	ΣCoverage	Σ# Proteins	Σ# Unique Peptides	Σ# Peptides	Σ# PSMs	Score A2	Coverage A2	# Peptides A2	# PSM A2	Score B2	Coverage B2	# Peptides B2	# PSM B2	Score C2	Coverage C2	# Peptides C2	# PSM C2	# AAs	MW [kDa]	calc. pI
		Q8IIV1	Histone H2B OS=Plasmodium falciparum (isolate 3D7) OX=36329 GN=PF11_0062 PE=3 SV=1 - [Q8IIV1_PLAF7]	45.3	1	6	6	31	11.2458	30.77	4	5	15.0836	30.77	4	5	54.6655	45.3	6	21	117	13.1171	10.2573
	QVHPDTGISR	3	1	1	Q8IIV1		1109.57	0.008	0.3153					High	2.29694	0
		Accession	Description	ΣCoverage	Σ# Proteins	Σ# Unique Peptides	Σ# Peptides	Σ# PSMs	Score A2	Coverage A2	# Peptides A2	# PSM A2	Score B2	Coverage B2	# Peptides B2	# PSM B2	Score C2	Coverage C2	# Peptides C2	# PSM C2	# AAs	MW [kDa]	calc. pI
		Q8IIV1	Histone H2B OS=Plasmodium falciparum (isolate 3D7) OX=36329 GN=PF11_0062 PE=3 SV=1 - [Q8IIV1_PLAF7]	45.3	1	6	6	31	11.2458	30.77	4	5	15.0836	30.77	4	5	54.6655	45.3	6	21	117	13.1171	10.2573
Q8IK02	40S ribosomal protein S20e, putative OS=Plasmodium falciparum (isolate 3D7) OX=36329 GN=PF10_0038 PE=1 SV=1 - [Q8IK02_PLAF7]	7.63	1	1	1	3		0				0			6.65067	7.63	1	3	118	13.5043	9.62744
	Sequence	# PSMs	# Proteins	# Protein Groups	Protein Group Accessions	Modifications	MH+ [Da]	q-Value	PEP	A2	XCorr A2	B2	XCorr B2	C2	XCorr C2	# Missed Cleavages
	NLNVSGPVR	3	1	1	Q8IK02		955.533	0.006	0.2718					High	2.39205	0
		Accession	Description	ΣCoverage	Σ# Proteins	Σ# Unique Peptides	Σ# Peptides	Σ# PSMs	Score A2	Coverage A2	# Peptides A2	# PSM A2	Score B2	Coverage B2	# Peptides B2	# PSM B2	Score C2	Coverage C2	# Peptides C2	# PSM C2	# AAs	MW [kDa]	calc. pI
		Q8IK02	40S ribosomal protein S20e, putative OS=Plasmodium falciparum (isolate 3D7) OX=36329 GN=PF10_0038 PE=1 SV=1 - [Q8IK02_PLAF7]	7.63	1	1	1	3		0				0			6.65067	7.63	1	3	118	13.5043	9.62744
Q8IJ28	Antigen UB05 OS=Plasmodium falciparum (isolate 3D7) OX=36329 GN=PF10_0372 PE=4 SV=2 - [Q8IJ28_PLAF7]	5.88	2	1	1	4	2.12274	5.88	1	1	2.2182	5.88	1	1	4.34093	5.88	1	2	119	13.7031	9.42236
	Sequence	# PSMs	# Proteins	# Protein Groups	Protein Group Accessions	Modifications	MH+ [Da]	q-Value	PEP	A2	XCorr A2	B2	XCorr B2	C2	XCorr C2	# Missed Cleavages
	LSMILSR	4	2	1	Q8IJ28		819.474	0	0.03311	High	2.12274	High	2.2182	High	2.2182	0
		Accession	Description	ΣCoverage	Σ# Proteins	Σ# Unique Peptides	Σ# Peptides	Σ# PSMs	Score A2	Coverage A2	# Peptides A2	# PSM A2	Score B2	Coverage B2	# Peptides B2	# PSM B2	Score C2	Coverage C2	# Peptides C2	# PSM C2	# AAs	MW [kDa]	calc. pI
		Q8IJ28	Antigen UB05 OS=Plasmodium falciparum (isolate 3D7) OX=36329 GN=PF10_0372 PE=4 SV=2 - [Q8IJ28_PLAF7]	5.88	2	1	1	4	2.12274	5.88	1	1	2.2182	5.88	1	1	4.34093	5.88	1	2	119	13.7031	9.42236
Q8IBV7	Histone H2B OS=Plasmodium falciparum (isolate 3D7) OX=36329 GN=PF3D7_0714000 PE=3 SV=1 - [Q8IBV7_PLAF7]	21.14	1	3	3	8	1.80506	7.32	1	1	2.10726	7.32	1	1	11.1047	21.14	3	6	123	13.7545	10.7993
	Sequence	# PSMs	# Proteins	# Protein Groups	Protein Group Accessions	Modifications	MH+ [Da]	q-Value	PEP	A2	XCorr A2	B2	XCorr B2	C2	XCorr C2	# Missed Cleavages
	LLLPGELSK	5	1	1	Q8IBV7		969.599	0	0.01706	High	1.80506	High	2.10726	High	2.10726	0
		Accession	Description	ΣCoverage	Σ# Proteins	Σ# Unique Peptides	Σ# Peptides	Σ# PSMs	Score A2	Coverage A2	# Peptides A2	# PSM A2	Score B2	Coverage B2	# Peptides B2	# PSM B2	Score C2	Coverage C2	# Peptides C2	# PSM C2	# AAs	MW [kDa]	calc. pI
		Q8IBV7	Histone H2B OS=Plasmodium falciparum (isolate 3D7) OX=36329 GN=PF3D7_0714000 PE=3 SV=1 - [Q8IBV7_PLAF7]	21.14	1	3	3	8	1.80506	7.32	1	1	2.10726	7.32	1	1	11.1047	21.14	3	6	123	13.7545	10.7993
	QVHPETGVTK	2	1	1	Q8IBV7		1095.58	0	0.07473					High	2.02755	0
		Accession	Description	ΣCoverage	Σ# Proteins	Σ# Unique Peptides	Σ# Peptides	Σ# PSMs	Score A2	Coverage A2	# Peptides A2	# PSM A2	Score B2	Coverage B2	# Peptides B2	# PSM B2	Score C2	Coverage C2	# Peptides C2	# PSM C2	# AAs	MW [kDa]	calc. pI
		Q8IBV7	Histone H2B OS=Plasmodium falciparum (isolate 3D7) OX=36329 GN=PF3D7_0714000 PE=3 SV=1 - [Q8IBV7_PLAF7]	21.14	1	3	3	8	1.80506	7.32	1	1	2.10726	7.32	1	1	11.1047	21.14	3	6	123	13.7545	10.7993
	EIQTAVR	1	1	1	Q8IBV7		816.458	0.009	0.3522					High	1.61536	0
		Accession	Description	ΣCoverage	Σ# Proteins	Σ# Unique Peptides	Σ# Peptides	Σ# PSMs	Score A2	Coverage A2	# Peptides A2	# PSM A2	Score B2	Coverage B2	# Peptides B2	# PSM B2	Score C2	Coverage C2	# Peptides C2	# PSM C2	# AAs	MW [kDa]	calc. pI
		Q8IBV7	Histone H2B OS=Plasmodium falciparum (isolate 3D7) OX=36329 GN=PF3D7_0714000 PE=3 SV=1 - [Q8IBV7_PLAF7]	21.14	1	3	3	8	1.80506	7.32	1	1	2.10726	7.32	1	1	11.1047	21.14	3	6	123	13.7545	10.7993
C6KT18	Histone H2A OS=Plasmodium falciparum (isolate 3D7) OX=36329 GN=PF3D7_0617800 PE=3 SV=1 - [C6KT18_PLAF7]	12.12	1	1	2	15	4.71862	12.12	2	2	4.68239	6.82	1	2	24.9376	12.12	2	11	132	14.1137	10.2866
	Sequence	# PSMs	# Proteins	# Protein Groups	Protein Group Accessions	Modifications	MH+ [Da]	q-Value	PEP	A2	XCorr A2	B2	XCorr B2	C2	XCorr C2	# Missed Cleavages
	AGLQFPVGR	10	2	2	C6KT18;O97320		944.531	0	0.2094	High	2.77925	High	2.68599	High	2.77925	0
		Accession	Description	ΣCoverage	Σ# Proteins	Σ# Unique Peptides	Σ# Peptides	Σ# PSMs	Score A2	Coverage A2	# Peptides A2	# PSM A2	Score B2	Coverage B2	# Peptides B2	# PSM B2	Score C2	Coverage C2	# Peptides C2	# PSM C2	# AAs	MW [kDa]	calc. pI
		C6KT18	Histone H2A OS=Plasmodium falciparum (isolate 3D7) OX=36329 GN=PF3D7_0617800 PE=3 SV=1 - [C6KT18_PLAF7]	12.12	1	1	2	15	4.71862	12.12	2	2	4.68239	6.82	1	2	24.9376	12.12	2	11	132	14.1137	10.2866
		O97320	Histone H2A OS=Plasmodium falciparum (isolate 3D7) OX=36329 GN=PF3D7_0320900 PE=3 SV=1 - [O97320_PLAF7]	12.03	1	1	2	14	5.49323	12.03	2	2	4.68239	5.7	1	2	24.0549	12.03	2	10	158	16.4433	10.6235
	HIQLAVR	5	1	1	C6KT18		836.511	0	0.1607	High	1.93937			High	2.28534	0
		Accession	Description	ΣCoverage	Σ# Proteins	Σ# Unique Peptides	Σ# Peptides	Σ# PSMs	Score A2	Coverage A2	# Peptides A2	# PSM A2	Score B2	Coverage B2	# Peptides B2	# PSM B2	Score C2	Coverage C2	# Peptides C2	# PSM C2	# AAs	MW [kDa]	calc. pI
		C6KT18	Histone H2A OS=Plasmodium falciparum (isolate 3D7) OX=36329 GN=PF3D7_0617800 PE=3 SV=1 - [C6KT18_PLAF7]	12.12	1	1	2	15	4.71862	12.12	2	2	4.68239	6.82	1	2	24.9376	12.12	2	11	132	14.1137	10.2866
Q8IC43	Small exported membrane protein 1 OS=Plasmodium falciparum (isolate 3D7) OX=36329 GN=PF3D7_0702400 PE=4 SV=1 - [Q8IC43_PLAF7]	21.14	1	2	2	7	4.24459	21.14	2	2	2.43529	8.13	1	1	8.28238	21.14	2	4	123	14.1862	9.59814
	Sequence	# PSMs	# Proteins	# Protein Groups	Protein Group Accessions	Modifications	MH+ [Da]	q-Value	PEP	A2	XCorr A2	B2	XCorr B2	C2	XCorr C2	# Missed Cleavages
	ISNYLGIENK	4	1	1	Q8IC43		1150.61	0	0.0007583	High	2.36701	High	2.43529	High	2.43529	0
		Accession	Description	ΣCoverage	Σ# Proteins	Σ# Unique Peptides	Σ# Peptides	Σ# PSMs	Score A2	Coverage A2	# Peptides A2	# PSM A2	Score B2	Coverage B2	# Peptides B2	# PSM B2	Score C2	Coverage C2	# Peptides C2	# PSM C2	# AAs	MW [kDa]	calc. pI
		Q8IC43	Small exported membrane protein 1 OS=Plasmodium falciparum (isolate 3D7) OX=36329 GN=PF3D7_0702400 PE=4 SV=1 - [Q8IC43_PLAF7]	21.14	1	2	2	7	4.24459	21.14	2	2	2.43529	8.13	1	1	8.28238	21.14	2	4	123	14.1862	9.59814
	QQNEEGAATAANTQEK	3	1	1	Q8IC43		1689.77	0	0.3035	High	1.87757			High	1.87757	0
		Accession	Description	ΣCoverage	Σ# Proteins	Σ# Unique Peptides	Σ# Peptides	Σ# PSMs	Score A2	Coverage A2	# Peptides A2	# PSM A2	Score B2	Coverage B2	# Peptides B2	# PSM B2	Score C2	Coverage C2	# Peptides C2	# PSM C2	# AAs	MW [kDa]	calc. pI
		Q8IC43	Small exported membrane protein 1 OS=Plasmodium falciparum (isolate 3D7) OX=36329 GN=PF3D7_0702400 PE=4 SV=1 - [Q8IC43_PLAF7]	21.14	1	2	2	7	4.24459	21.14	2	2	2.43529	8.13	1	1	8.28238	21.14	2	4	123	14.1862	9.59814
Q8IIB4	60S ribosomal protein L35, putative OS=Plasmodium falciparum (isolate 3D7) OX=36329 GN=PF11_0260 PE=1 SV=2 - [Q8IIB4_PLAF7]	27.42	1	5	5	16	8.19035	20.97	3	3	6.10569	15.32	2	2	27.055	27.42	5	11	124	14.7385	10.7993
	Sequence	# PSMs	# Proteins	# Protein Groups	Protein Group Accessions	Modifications	MH+ [Da]	q-Value	PEP	A2	XCorr A2	B2	XCorr B2	C2	XCorr C2	# Missed Cleavages
	ELLDKLDELKK	5	1	1	Q8IIB4		1343.78	0	0.09955	High	4.16708	High	3.67335	High	4.16708	2
		Accession	Description	ΣCoverage	Σ# Proteins	Σ# Unique Peptides	Σ# Peptides	Σ# PSMs	Score A2	Coverage A2	# Peptides A2	# PSM A2	Score B2	Coverage B2	# Peptides B2	# PSM B2	Score C2	Coverage C2	# Peptides C2	# PSM C2	# AAs	MW [kDa]	calc. pI
		Q8IIB4	60S ribosomal protein L35, putative OS=Plasmodium falciparum (isolate 3D7) OX=36329 GN=PF11_0260 PE=1 SV=2 - [Q8IIB4_PLAF7]	27.42	1	5	5	16	8.19035	20.97	3	3	6.10569	15.32	2	2	27.055	27.42	5	11	124	14.7385	10.7993
	VLTVYNQK	4	1	1	Q8IIB4		964.544	0	0.1412	High	2.16838			High	2.50994	0
		Accession	Description	ΣCoverage	Σ# Proteins	Σ# Unique Peptides	Σ# Peptides	Σ# PSMs	Score A2	Coverage A2	# Peptides A2	# PSM A2	Score B2	Coverage B2	# Peptides B2	# PSM B2	Score C2	Coverage C2	# Peptides C2	# PSM C2	# AAs	MW [kDa]	calc. pI
		Q8IIB4	60S ribosomal protein L35, putative OS=Plasmodium falciparum (isolate 3D7) OX=36329 GN=PF11_0260 PE=1 SV=2 - [Q8IIB4_PLAF7]	27.42	1	5	5	16	8.19035	20.97	3	3	6.10569	15.32	2	2	27.055	27.42	5	11	124	14.7385	10.7993
	KVQNFPQR	3	1	1	Q8IIB4		1016.56	0	0.03262			High	2.43234	High	2.43234	1
		Accession	Description	ΣCoverage	Σ# Proteins	Σ# Unique Peptides	Σ# Peptides	Σ# PSMs	Score A2	Coverage A2	# Peptides A2	# PSM A2	Score B2	Coverage B2	# Peptides B2	# PSM B2	Score C2	Coverage C2	# Peptides C2	# PSM C2	# AAs	MW [kDa]	calc. pI
		Q8IIB4	60S ribosomal protein L35, putative OS=Plasmodium falciparum (isolate 3D7) OX=36329 GN=PF11_0260 PE=1 SV=2 - [Q8IIB4_PLAF7]	27.42	1	5	5	16	8.19035	20.97	3	3	6.10569	15.32	2	2	27.055	27.42	5	11	124	14.7385	10.7993
	VQNFPQR	3	1	1	Q8IIB4		888.466	0.004	0.4112	High	1.85488			High	1.97004	0
		Accession	Description	ΣCoverage	Σ# Proteins	Σ# Unique Peptides	Σ# Peptides	Σ# PSMs	Score A2	Coverage A2	# Peptides A2	# PSM A2	Score B2	Coverage B2	# Peptides B2	# PSM B2	Score C2	Coverage C2	# Peptides C2	# PSM C2	# AAs	MW [kDa]	calc. pI
		Q8IIB4	60S ribosomal protein L35, putative OS=Plasmodium falciparum (isolate 3D7) OX=36329 GN=PF11_0260 PE=1 SV=2 - [Q8IIB4_PLAF7]	27.42	1	5	5	16	8.19035	20.97	3	3	6.10569	15.32	2	2	27.055	27.42	5	11	124	14.7385	10.7993
	FKPYNLR	1	1	1	Q8IIB4		937.525	0.009	0.3491					High	1.59403	0
		Accession	Description	ΣCoverage	Σ# Proteins	Σ# Unique Peptides	Σ# Peptides	Σ# PSMs	Score A2	Coverage A2	# Peptides A2	# PSM A2	Score B2	Coverage B2	# Peptides B2	# PSM B2	Score C2	Coverage C2	# Peptides C2	# PSM C2	# AAs	MW [kDa]	calc. pI
		Q8IIB4	60S ribosomal protein L35, putative OS=Plasmodium falciparum (isolate 3D7) OX=36329 GN=PF11_0260 PE=1 SV=2 - [Q8IIB4_PLAF7]	27.42	1	5	5	16	8.19035	20.97	3	3	6.10569	15.32	2	2	27.055	27.42	5	11	124	14.7385	10.7993
O77364	60S ribosomal protein L26, putative OS=Plasmodium falciparum (isolate 3D7) OX=36329 GN=PF3D7_0312800 PE=1 SV=1 - [O77364_PLAF7]	6.35	1	1	1	2		0			1.69485	6.35	1	1	1.69485	6.35	1	1	126	14.8034	11.1216
	Sequence	# PSMs	# Proteins	# Protein Groups	Protein Group Accessions	Modifications	MH+ [Da]	q-Value	PEP	A2	XCorr A2	B2	XCorr B2	C2	XCorr C2	# Missed Cleavages
	DDEVLICR	2	1	1	O77364	C7(Carbamidomethyl)	1019.48	0.006	0.09799			High	1.69485	High	1.69485	0
		Accession	Description	ΣCoverage	Σ# Proteins	Σ# Unique Peptides	Σ# Peptides	Σ# PSMs	Score A2	Coverage A2	# Peptides A2	# PSM A2	Score B2	Coverage B2	# Peptides B2	# PSM B2	Score C2	Coverage C2	# Peptides C2	# PSM C2	# AAs	MW [kDa]	calc. pI
		O77364	60S ribosomal protein L26, putative OS=Plasmodium falciparum (isolate 3D7) OX=36329 GN=PF3D7_0312800 PE=1 SV=1 - [O77364_PLAF7]	6.35	1	1	1	2		0			1.69485	6.35	1	1	1.69485	6.35	1	1	126	14.8034	11.1216
Q8IIJ4	Uncharacterized protein OS=Plasmodium falciparum (isolate 3D7) OX=36329 GN=PF11_0179 PE=4 SV=1 - [Q8IIJ4_PLAF7]	7.81	1	1	1	4	2.12627	7.81	1	1	2.5888	7.81	1	1	4.71507	7.81	1	2	128	15.2525	9.72998
	Sequence	# PSMs	# Proteins	# Protein Groups	Protein Group Accessions	Modifications	MH+ [Da]	q-Value	PEP	A2	XCorr A2	B2	XCorr B2	C2	XCorr C2	# Missed Cleavages
	LNYLNSIYDK	4	1	1	Q8IIJ4		1242.64	0	0.02683	High	2.12627	High	2.5888	High	2.5888	0
		Accession	Description	ΣCoverage	Σ# Proteins	Σ# Unique Peptides	Σ# Peptides	Σ# PSMs	Score A2	Coverage A2	# Peptides A2	# PSM A2	Score B2	Coverage B2	# Peptides B2	# PSM B2	Score C2	Coverage C2	# Peptides C2	# PSM C2	# AAs	MW [kDa]	calc. pI
		Q8IIJ4	Uncharacterized protein OS=Plasmodium falciparum (isolate 3D7) OX=36329 GN=PF11_0179 PE=4 SV=1 - [Q8IIJ4_PLAF7]	7.81	1	1	1	4	2.12627	7.81	1	1	2.5888	7.81	1	1	4.71507	7.81	1	2	128	15.2525	9.72998
Q8I3R6	40S ribosomal protein S24 OS=Plasmodium falciparum (isolate 3D7) OX=36329 GN=PF3D7_0519400 PE=1 SV=1 - [Q8I3R6_PLAF7]	6.77	1	1	1	1		0				0			1.65916	6.77	1	1	133	15.3818	10.7554
	Sequence	# PSMs	# Proteins	# Protein Groups	Protein Group Accessions	Modifications	MH+ [Da]	q-Value	PEP	A2	XCorr A2	B2	XCorr B2	C2	XCorr C2	# Missed Cleavages
	EGLIDKETK	1	1	1	Q8I3R6		1032.56	0.009	0.3411					High	1.65916	1
		Accession	Description	ΣCoverage	Σ# Proteins	Σ# Unique Peptides	Σ# Peptides	Σ# PSMs	Score A2	Coverage A2	# Peptides A2	# PSM A2	Score B2	Coverage B2	# Peptides B2	# PSM B2	Score C2	Coverage C2	# Peptides C2	# PSM C2	# AAs	MW [kDa]	calc. pI
		Q8I3R6	40S ribosomal protein S24 OS=Plasmodium falciparum (isolate 3D7) OX=36329 GN=PF3D7_0519400 PE=1 SV=1 - [Q8I3R6_PLAF7]	6.77	1	1	1	1		0				0			1.65916	6.77	1	1	133	15.3818	10.7554
C6KT19	Histone H3 OS=Plasmodium falciparum (isolate 3D7) OX=36329 GN=PF3D7_0617900 PE=3 SV=1 - [C6KT19_PLAF7]	19.12	1	2	4	12	4.91736	12.5	2	2	5.36104	11.76	2	2	19.2705	19.12	4	8	136	15.4316	11.1509
	Sequence	# PSMs	# Proteins	# Protein Groups	Protein Group Accessions	Modifications	MH+ [Da]	q-Value	PEP	A2	XCorr A2	B2	XCorr B2	C2	XCorr C2	# Missed Cleavages
	STDLLIR	5	2	2	C6KT19;C6KSV0		817.477	0	0.01913	High	2.59093	High	2.61059	High	2.61059	0
		Accession	Description	ΣCoverage	Σ# Proteins	Σ# Unique Peptides	Σ# Peptides	Σ# PSMs	Score A2	Coverage A2	# Peptides A2	# PSM A2	Score B2	Coverage B2	# Peptides B2	# PSM B2	Score C2	Coverage C2	# Peptides C2	# PSM C2	# AAs	MW [kDa]	calc. pI
		C6KT19	Histone H3 OS=Plasmodium falciparum (isolate 3D7) OX=36329 GN=PF3D7_0617900 PE=3 SV=1 - [C6KT19_PLAF7]	19.12	1	2	4	12	4.91736	12.5	2	2	5.36104	11.76	2	2	19.2705	19.12	4	8	136	15.4316	11.1509
		C6KSV0	Histone H3 OS=Plasmodium falciparum (isolate 3D7) OX=36329 GN=PF3D7_0610400 PE=3 SV=1 - [C6KSV0_PLAF7]	19.12	1	2	4	15	5.2616	12.5	2	2	8.35493	19.12	3	3	25.0942	19.12	4	10	136	15.4365	11.1362
	KSAPVSTGIK	2	1	1	C6KT19		987.583	0	0.2938	High	2.32643			High	2.32643	1
		Accession	Description	ΣCoverage	Σ# Proteins	Σ# Unique Peptides	Σ# Peptides	Σ# PSMs	Score A2	Coverage A2	# Peptides A2	# PSM A2	Score B2	Coverage B2	# Peptides B2	# PSM B2	Score C2	Coverage C2	# Peptides C2	# PSM C2	# AAs	MW [kDa]	calc. pI
		C6KT19	Histone H3 OS=Plasmodium falciparum (isolate 3D7) OX=36329 GN=PF3D7_0617900 PE=3 SV=1 - [C6KT19_PLAF7]	19.12	1	2	4	12	4.91736	12.5	2	2	5.36104	11.76	2	2	19.2705	19.12	4	8	136	15.4316	11.1509
	YRPGTVALR	4	2	2	C6KT19;C6KSV0		1032.6	0	0.003712			High	2.75045	High	2.75045	0
		Accession	Description	ΣCoverage	Σ# Proteins	Σ# Unique Peptides	Σ# Peptides	Σ# PSMs	Score A2	Coverage A2	# Peptides A2	# PSM A2	Score B2	Coverage B2	# Peptides B2	# PSM B2	Score C2	Coverage C2	# Peptides C2	# PSM C2	# AAs	MW [kDa]	calc. pI
		C6KT19	Histone H3 OS=Plasmodium falciparum (isolate 3D7) OX=36329 GN=PF3D7_0617900 PE=3 SV=1 - [C6KT19_PLAF7]	19.12	1	2	4	12	4.91736	12.5	2	2	5.36104	11.76	2	2	19.2705	19.12	4	8	136	15.4316	11.1509
		C6KSV0	Histone H3 OS=Plasmodium falciparum (isolate 3D7) OX=36329 GN=PF3D7_0610400 PE=3 SV=1 - [C6KSV0_PLAF7]	19.12	1	2	4	15	5.2616	12.5	2	2	8.35493	19.12	3	3	25.0942	19.12	4	10	136	15.4365	11.1362
	SAPVSTGIK	1	1	1	C6KT19		859.49	0	0.08335					High	1.70864	0
		Accession	Description	ΣCoverage	Σ# Proteins	Σ# Unique Peptides	Σ# Peptides	Σ# PSMs	Score A2	Coverage A2	# Peptides A2	# PSM A2	Score B2	Coverage B2	# Peptides B2	# PSM B2	Score C2	Coverage C2	# Peptides C2	# PSM C2	# AAs	MW [kDa]	calc. pI
		C6KT19	Histone H3 OS=Plasmodium falciparum (isolate 3D7) OX=36329 GN=PF3D7_0617900 PE=3 SV=1 - [C6KT19_PLAF7]	19.12	1	2	4	12	4.91736	12.5	2	2	5.36104	11.76	2	2	19.2705	19.12	4	8	136	15.4316	11.1509
C6KSV0	Histone H3 OS=Plasmodium falciparum (isolate 3D7) OX=36329 GN=PF3D7_0610400 PE=3 SV=1 - [C6KSV0_PLAF7]	19.12	1	2	4	15	5.2616	12.5	2	2	8.35493	19.12	3	3	25.0942	19.12	4	10	136	15.4365	11.1362
	Sequence	# PSMs	# Proteins	# Protein Groups	Protein Group Accessions	Modifications	MH+ [Da]	q-Value	PEP	A2	XCorr A2	B2	XCorr B2	C2	XCorr C2	# Missed Cleavages
	KSAPISAGIK	5	1	1	C6KSV0		971.587	0	0.02376	High	2.67067	High	2.99389	High	2.99389	1
		Accession	Description	ΣCoverage	Σ# Proteins	Σ# Unique Peptides	Σ# Peptides	Σ# PSMs	Score A2	Coverage A2	# Peptides A2	# PSM A2	Score B2	Coverage B2	# Peptides B2	# PSM B2	Score C2	Coverage C2	# Peptides C2	# PSM C2	# AAs	MW [kDa]	calc. pI
		C6KSV0	Histone H3 OS=Plasmodium falciparum (isolate 3D7) OX=36329 GN=PF3D7_0610400 PE=3 SV=1 - [C6KSV0_PLAF7]	19.12	1	2	4	15	5.2616	12.5	2	2	8.35493	19.12	3	3	25.0942	19.12	4	10	136	15.4365	11.1362
	STDLLIR	5	2	2	C6KT19;C6KSV0		817.477	0	0.01913	High	2.59093	High	2.61059	High	2.61059	0
		Accession	Description	ΣCoverage	Σ# Proteins	Σ# Unique Peptides	Σ# Peptides	Σ# PSMs	Score A2	Coverage A2	# Peptides A2	# PSM A2	Score B2	Coverage B2	# Peptides B2	# PSM B2	Score C2	Coverage C2	# Peptides C2	# PSM C2	# AAs	MW [kDa]	calc. pI
		C6KT19	Histone H3 OS=Plasmodium falciparum (isolate 3D7) OX=36329 GN=PF3D7_0617900 PE=3 SV=1 - [C6KT19_PLAF7]	19.12	1	2	4	12	4.91736	12.5	2	2	5.36104	11.76	2	2	19.2705	19.12	4	8	136	15.4316	11.1509
		C6KSV0	Histone H3 OS=Plasmodium falciparum (isolate 3D7) OX=36329 GN=PF3D7_0610400 PE=3 SV=1 - [C6KSV0_PLAF7]	19.12	1	2	4	15	5.2616	12.5	2	2	8.35493	19.12	3	3	25.0942	19.12	4	10	136	15.4365	11.1362
	YRPGTVALR	4	2	2	C6KT19;C6KSV0		1032.6	0	0.003712			High	2.75045	High	2.75045	0
		Accession	Description	ΣCoverage	Σ# Proteins	Σ# Unique Peptides	Σ# Peptides	Σ# PSMs	Score A2	Coverage A2	# Peptides A2	# PSM A2	Score B2	Coverage B2	# Peptides B2	# PSM B2	Score C2	Coverage C2	# Peptides C2	# PSM C2	# AAs	MW [kDa]	calc. pI
		C6KT19	Histone H3 OS=Plasmodium falciparum (isolate 3D7) OX=36329 GN=PF3D7_0617900 PE=3 SV=1 - [C6KT19_PLAF7]	19.12	1	2	4	12	4.91736	12.5	2	2	5.36104	11.76	2	2	19.2705	19.12	4	8	136	15.4316	11.1509
		C6KSV0	Histone H3 OS=Plasmodium falciparum (isolate 3D7) OX=36329 GN=PF3D7_0610400 PE=3 SV=1 - [C6KSV0_PLAF7]	19.12	1	2	4	15	5.2616	12.5	2	2	8.35493	19.12	3	3	25.0942	19.12	4	10	136	15.4365	11.1362
	SAPISAGIK	1	1	1	C6KSV0		843.493	0.001	0.178					High	1.74582	0
		Accession	Description	ΣCoverage	Σ# Proteins	Σ# Unique Peptides	Σ# Peptides	Σ# PSMs	Score A2	Coverage A2	# Peptides A2	# PSM A2	Score B2	Coverage B2	# Peptides B2	# PSM B2	Score C2	Coverage C2	# Peptides C2	# PSM C2	# AAs	MW [kDa]	calc. pI
		C6KSV0	Histone H3 OS=Plasmodium falciparum (isolate 3D7) OX=36329 GN=PF3D7_0610400 PE=3 SV=1 - [C6KSV0_PLAF7]	19.12	1	2	4	15	5.2616	12.5	2	2	8.35493	19.12	3	3	25.0942	19.12	4	10	136	15.4365	11.1362
Q8I3B0	60S ribosomal protein L32 OS=Plasmodium falciparum (isolate 3D7) OX=36329 GN=PF3D7_0903900 PE=1 SV=1 - [Q8I3B0_PLAF7]	10.69	1	1	1	2		0				0			6.25885	10.69	1	2	131	15.5166	11.063
	Sequence	# PSMs	# Proteins	# Protein Groups	Protein Group Accessions	Modifications	MH+ [Da]	q-Value	PEP	A2	XCorr A2	B2	XCorr B2	C2	XCorr C2	# Missed Cleavages
	GTNLMPSIGYGSNK	2	1	1	Q8I3B0		1438.7	0	0.1061					High	3.17427	0
		Accession	Description	ΣCoverage	Σ# Proteins	Σ# Unique Peptides	Σ# Peptides	Σ# PSMs	Score A2	Coverage A2	# Peptides A2	# PSM A2	Score B2	Coverage B2	# Peptides B2	# PSM B2	Score C2	Coverage C2	# Peptides C2	# PSM C2	# AAs	MW [kDa]	calc. pI
		Q8I3B0	60S ribosomal protein L32 OS=Plasmodium falciparum (isolate 3D7) OX=36329 GN=PF3D7_0903900 PE=1 SV=1 - [Q8I3B0_PLAF7]	10.69	1	1	1	2		0				0			6.25885	10.69	1	2	131	15.5166	11.063
Q8IDG8	Membrane associated histidine-rich protein OS=Plasmodium falciparum (isolate 3D7) OX=36329 GN=PF3D7_1353200 PE=4 SV=1 - [Q8IDG8_PLAF7]	12.41	1	2	2	11	10.3174	12.41	2	3	6.6251	12.41	2	2	19.3764	12.41	2	6	137	15.8388	7.37158
	Sequence	# PSMs	# Proteins	# Protein Groups	Protein Group Accessions	Modifications	MH+ [Da]	q-Value	PEP	A2	XCorr A2	B2	XCorr B2	C2	XCorr C2	# Missed Cleavages
	IVNITPVNEEHKAEASK	7	1	1	Q8IDG8		1879	0	0.005951	High	3.76775	High	3.51172	High	3.76775	1
		Accession	Description	ΣCoverage	Σ# Proteins	Σ# Unique Peptides	Σ# Peptides	Σ# PSMs	Score A2	Coverage A2	# Peptides A2	# PSM A2	Score B2	Coverage B2	# Peptides B2	# PSM B2	Score C2	Coverage C2	# Peptides C2	# PSM C2	# AAs	MW [kDa]	calc. pI
		Q8IDG8	Membrane associated histidine-rich protein OS=Plasmodium falciparum (isolate 3D7) OX=36329 GN=PF3D7_1353200 PE=4 SV=1 - [Q8IDG8_PLAF7]	12.41	1	2	2	11	10.3174	12.41	2	3	6.6251	12.41	2	2	19.3764	12.41	2	6	137	15.8388	7.37158
	IVNITPVNEEHK	4	1	1	Q8IDG8		1392.74	0	0.0005478	High	2.85055	High	3.11337	High	3.11337	0
		Accession	Description	ΣCoverage	Σ# Proteins	Σ# Unique Peptides	Σ# Peptides	Σ# PSMs	Score A2	Coverage A2	# Peptides A2	# PSM A2	Score B2	Coverage B2	# Peptides B2	# PSM B2	Score C2	Coverage C2	# Peptides C2	# PSM C2	# AAs	MW [kDa]	calc. pI
		Q8IDG8	Membrane associated histidine-rich protein OS=Plasmodium falciparum (isolate 3D7) OX=36329 GN=PF3D7_1353200 PE=4 SV=1 - [Q8IDG8_PLAF7]	12.41	1	2	2	11	10.3174	12.41	2	3	6.6251	12.41	2	2	19.3764	12.41	2	6	137	15.8388	7.37158
Q8I502	40S ribosomal protein S17, putative OS=Plasmodium falciparum (isolate 3D7) OX=36329 GN=PF3D7_1242700 PE=1 SV=1 - [Q8I502_PLAF7]	39.42	1	6	6	16	8.30326	22.63	3	3	5.98521	14.6	2	2	31.9955	39.42	6	11	137	16.0567	10.4185
	Sequence	# PSMs	# Proteins	# Protein Groups	Protein Group Accessions	Modifications	MH+ [Da]	q-Value	PEP	A2	XCorr A2	B2	XCorr B2	C2	XCorr C2	# Missed Cleavages
	ITEEVAIIPSK	2	1	1	Q8I502		1199.69	0	0.1001	High	3.18461			High	3.18461	0
		Accession	Description	ΣCoverage	Σ# Proteins	Σ# Unique Peptides	Σ# Peptides	Σ# PSMs	Score A2	Coverage A2	# Peptides A2	# PSM A2	Score B2	Coverage B2	# Peptides B2	# PSM B2	Score C2	Coverage C2	# Peptides C2	# PSM C2	# AAs	MW [kDa]	calc. pI
		Q8I502	40S ribosomal protein S17, putative OS=Plasmodium falciparum (isolate 3D7) OX=36329 GN=PF3D7_1242700 PE=1 SV=1 - [Q8I502_PLAF7]	39.42	1	6	6	16	8.30326	22.63	3	3	5.98521	14.6	2	2	31.9955	39.42	6	11	137	16.0567	10.4185
	VAGFVTHLMK	5	1	1	Q8I502		1102.61	0	0.04462	High	2.885	High	3.1207	High	3.1207	0
		Accession	Description	ΣCoverage	Σ# Proteins	Σ# Unique Peptides	Σ# Peptides	Σ# PSMs	Score A2	Coverage A2	# Peptides A2	# PSM A2	Score B2	Coverage B2	# Peptides B2	# PSM B2	Score C2	Coverage C2	# Peptides C2	# PSM C2	# AAs	MW [kDa]	calc. pI
		Q8I502	40S ribosomal protein S17, putative OS=Plasmodium falciparum (isolate 3D7) OX=36329 GN=PF3D7_1242700 PE=1 SV=1 - [Q8I502_PLAF7]	39.42	1	6	6	16	8.30326	22.63	3	3	5.98521	14.6	2	2	31.9955	39.42	6	11	137	16.0567	10.4185
	LTLDFQINKK	2	1	1	Q8I502		1219.71	0	0.1849	High	2.23366			High	2.23366	1
		Accession	Description	ΣCoverage	Σ# Proteins	Σ# Unique Peptides	Σ# Peptides	Σ# PSMs	Score A2	Coverage A2	# Peptides A2	# PSM A2	Score B2	Coverage B2	# Peptides B2	# PSM B2	Score C2	Coverage C2	# Peptides C2	# PSM C2	# AAs	MW [kDa]	calc. pI
		Q8I502	40S ribosomal protein S17, putative OS=Plasmodium falciparum (isolate 3D7) OX=36329 GN=PF3D7_1242700 PE=1 SV=1 - [Q8I502_PLAF7]	39.42	1	6	6	16	8.30326	22.63	3	3	5.98521	14.6	2	2	31.9955	39.42	6	11	137	16.0567	10.4185
	SLGINISNMK	3	1	1	Q8I502		1076.58	0	0.000989			High	2.86451	High	2.86451	0
		Accession	Description	ΣCoverage	Σ# Proteins	Σ# Unique Peptides	Σ# Peptides	Σ# PSMs	Score A2	Coverage A2	# Peptides A2	# PSM A2	Score B2	Coverage B2	# Peptides B2	# PSM B2	Score C2	Coverage C2	# Peptides C2	# PSM C2	# AAs	MW [kDa]	calc. pI
		Q8I502	40S ribosomal protein S17, putative OS=Plasmodium falciparum (isolate 3D7) OX=36329 GN=PF3D7_1242700 PE=1 SV=1 - [Q8I502_PLAF7]	39.42	1	6	6	16	8.30326	22.63	3	3	5.98521	14.6	2	2	31.9955	39.42	6	11	137	16.0567	10.4185
	ITEEVAIIPSKR	2	1	1	Q8I502		1355.79	0	0.07259					High	3.28776	1
		Accession	Description	ΣCoverage	Σ# Proteins	Σ# Unique Peptides	Σ# Peptides	Σ# PSMs	Score A2	Coverage A2	# Peptides A2	# PSM A2	Score B2	Coverage B2	# Peptides B2	# PSM B2	Score C2	Coverage C2	# Peptides C2	# PSM C2	# AAs	MW [kDa]	calc. pI
		Q8I502	40S ribosomal protein S17, putative OS=Plasmodium falciparum (isolate 3D7) OX=36329 GN=PF3D7_1242700 PE=1 SV=1 - [Q8I502_PLAF7]	39.42	1	6	6	16	8.30326	22.63	3	3	5.98521	14.6	2	2	31.9955	39.42	6	11	137	16.0567	10.4185
	VHNPMINTNQQK	2	1	1	Q8I502		1423.71	0.001	0.1791					High	3.16596	0
		Accession	Description	ΣCoverage	Σ# Proteins	Σ# Unique Peptides	Σ# Peptides	Σ# PSMs	Score A2	Coverage A2	# Peptides A2	# PSM A2	Score B2	Coverage B2	# Peptides B2	# PSM B2	Score C2	Coverage C2	# Peptides C2	# PSM C2	# AAs	MW [kDa]	calc. pI
		Q8I502	40S ribosomal protein S17, putative OS=Plasmodium falciparum (isolate 3D7) OX=36329 GN=PF3D7_1242700 PE=1 SV=1 - [Q8I502_PLAF7]	39.42	1	6	6	16	8.30326	22.63	3	3	5.98521	14.6	2	2	31.9955	39.42	6	11	137	16.0567	10.4185
Q8I3U6	40S ribosomal protein S11 OS=Plasmodium falciparum (isolate 3D7) OX=36329 GN=PF3D7_0516200 PE=1 SV=1 - [Q8I3U6_PLAF7]	17.22	1	2	2	5		0			6.69032	17.22	2	2	9.45035	17.22	2	3	151	16.0667	10.4917
	Sequence	# PSMs	# Proteins	# Protein Groups	Protein Group Accessions	Modifications	MH+ [Da]	q-Value	PEP	A2	XCorr A2	B2	XCorr B2	C2	XCorr C2	# Missed Cleavages
	TPQPETAIVSGPQPK	3	1	1	Q8I3U6		1549.83	0	0.02911			High	3.77958	High	3.77958	0
		Accession	Description	ΣCoverage	Σ# Proteins	Σ# Unique Peptides	Σ# Peptides	Σ# PSMs	Score A2	Coverage A2	# Peptides A2	# PSM A2	Score B2	Coverage B2	# Peptides B2	# PSM B2	Score C2	Coverage C2	# Peptides C2	# PSM C2	# AAs	MW [kDa]	calc. pI
		Q8I3U6	40S ribosomal protein S11 OS=Plasmodium falciparum (isolate 3D7) OX=36329 GN=PF3D7_0516200 PE=1 SV=1 - [Q8I3U6_PLAF7]	17.22	1	2	2	5		0			6.69032	17.22	2	2	9.45035	17.22	2	3	151	16.0667	10.4917
	TPGPGAQSALR	2	1	1	Q8I3U6		1054.56	0	0.0004652			High	2.91074	High	2.91074	0
		Accession	Description	ΣCoverage	Σ# Proteins	Σ# Unique Peptides	Σ# Peptides	Σ# PSMs	Score A2	Coverage A2	# Peptides A2	# PSM A2	Score B2	Coverage B2	# Peptides B2	# PSM B2	Score C2	Coverage C2	# Peptides C2	# PSM C2	# AAs	MW [kDa]	calc. pI
		Q8I3U6	40S ribosomal protein S11 OS=Plasmodium falciparum (isolate 3D7) OX=36329 GN=PF3D7_0516200 PE=1 SV=1 - [Q8I3U6_PLAF7]	17.22	1	2	2	5		0			6.69032	17.22	2	2	9.45035	17.22	2	3	151	16.0667	10.4917
Q8IAX5	40S ribosomal protein S16, putative OS=Plasmodium falciparum (isolate 3D7) OX=36329 GN=PF3D7_0813900 PE=1 SV=1 - [Q8IAX5_PLAF7]	15.97	1	2	2	5		0			5.04331	15.97	2	2	6.88518	15.97	2	3	144	16.2751	10.2427
	Sequence	# PSMs	# Proteins	# Protein Groups	Protein Group Accessions	Modifications	MH+ [Da]	q-Value	PEP	A2	XCorr A2	B2	XCorr B2	C2	XCorr C2	# Missed Cleavages
	NLDLVEPYILK	3	1	1	Q8IAX5		1316.75	0	0.0338			High	2.76432	High	2.76432	0
		Accession	Description	ΣCoverage	Σ# Proteins	Σ# Unique Peptides	Σ# Peptides	Σ# PSMs	Score A2	Coverage A2	# Peptides A2	# PSM A2	Score B2	Coverage B2	# Peptides B2	# PSM B2	Score C2	Coverage C2	# Peptides C2	# PSM C2	# AAs	MW [kDa]	calc. pI
		Q8IAX5	40S ribosomal protein S16, putative OS=Plasmodium falciparum (isolate 3D7) OX=36329 GN=PF3D7_0813900 PE=1 SV=1 - [Q8IAX5_PLAF7]	15.97	1	2	2	5		0			5.04331	15.97	2	2	6.88518	15.97	2	3	144	16.2751	10.2427
	VYEPLWLIGSGK	2	1	1	Q8IAX5		1361.74	0	0.0321			High	2.27899	High	2.27899	0
		Accession	Description	ΣCoverage	Σ# Proteins	Σ# Unique Peptides	Σ# Peptides	Σ# PSMs	Score A2	Coverage A2	# Peptides A2	# PSM A2	Score B2	Coverage B2	# Peptides B2	# PSM B2	Score C2	Coverage C2	# Peptides C2	# PSM C2	# AAs	MW [kDa]	calc. pI
		Q8IAX5	40S ribosomal protein S16, putative OS=Plasmodium falciparum (isolate 3D7) OX=36329 GN=PF3D7_0813900 PE=1 SV=1 - [Q8IAX5_PLAF7]	15.97	1	2	2	5		0			5.04331	15.97	2	2	6.88518	15.97	2	3	144	16.2751	10.2427
Q8IB51	60S ribosomal protein L22, putative OS=Plasmodium falciparum (isolate 3D7) OX=36329 GN=PF3D7_0821700 PE=1 SV=1 - [Q8IB51_PLAF7]	13.67	1	2	2	10	4.77523	13.67	2	2	4.39908	13.67	2	2	13.423	13.67	2	6	139	16.3714	10.1548
	Sequence	# PSMs	# Proteins	# Protein Groups	Protein Group Accessions	Modifications	MH+ [Da]	q-Value	PEP	A2	XCorr A2	B2	XCorr B2	C2	XCorr C2	# Missed Cleavages
	VVVTSDEYK	5	1	1	Q8IB51		1039.53	0	0.1845	High	2.41285	High	1.96328	High	2.41285	0
		Accession	Description	ΣCoverage	Σ# Proteins	Σ# Unique Peptides	Σ# Peptides	Σ# PSMs	Score A2	Coverage A2	# Peptides A2	# PSM A2	Score B2	Coverage B2	# Peptides B2	# PSM B2	Score C2	Coverage C2	# Peptides C2	# PSM C2	# AAs	MW [kDa]	calc. pI
		Q8IB51	60S ribosomal protein L22, putative OS=Plasmodium falciparum (isolate 3D7) OX=36329 GN=PF3D7_0821700 PE=1 SV=1 - [Q8IB51_PLAF7]	13.67	1	2	2	10	4.77523	13.67	2	2	4.39908	13.67	2	2	13.423	13.67	2	6	139	16.3714	10.1548
	YVLDCTKPVK	5	1	1	Q8IB51	C5(Carbamidomethyl)	1222.65	0	0.1636	High	2.36239	High	2.4358	High	2.4358	0
		Accession	Description	ΣCoverage	Σ# Proteins	Σ# Unique Peptides	Σ# Peptides	Σ# PSMs	Score A2	Coverage A2	# Peptides A2	# PSM A2	Score B2	Coverage B2	# Peptides B2	# PSM B2	Score C2	Coverage C2	# Peptides C2	# PSM C2	# AAs	MW [kDa]	calc. pI
		Q8IB51	60S ribosomal protein L22, putative OS=Plasmodium falciparum (isolate 3D7) OX=36329 GN=PF3D7_0821700 PE=1 SV=1 - [Q8IB51_PLAF7]	13.67	1	2	2	10	4.77523	13.67	2	2	4.39908	13.67	2	2	13.423	13.67	2	6	139	16.3714	10.1548
O97320	Histone H2A OS=Plasmodium falciparum (isolate 3D7) OX=36329 GN=PF3D7_0320900 PE=3 SV=1 - [O97320_PLAF7]	12.03	1	1	2	14	5.49323	12.03	2	2	4.68239	5.7	1	2	24.0549	12.03	2	10	158	16.4433	10.6235
	Sequence	# PSMs	# Proteins	# Protein Groups	Protein Group Accessions	Modifications	MH+ [Da]	q-Value	PEP	A2	XCorr A2	B2	XCorr B2	C2	XCorr C2	# Missed Cleavages
	AGLQFPVGR	10	2	2	C6KT18;O97320		944.531	0	0.2094	High	2.77925	High	2.68599	High	2.77925	0
		Accession	Description	ΣCoverage	Σ# Proteins	Σ# Unique Peptides	Σ# Peptides	Σ# PSMs	Score A2	Coverage A2	# Peptides A2	# PSM A2	Score B2	Coverage B2	# Peptides B2	# PSM B2	Score C2	Coverage C2	# Peptides C2	# PSM C2	# AAs	MW [kDa]	calc. pI
		C6KT18	Histone H2A OS=Plasmodium falciparum (isolate 3D7) OX=36329 GN=PF3D7_0617800 PE=3 SV=1 - [C6KT18_PLAF7]	12.12	1	1	2	15	4.71862	12.12	2	2	4.68239	6.82	1	2	24.9376	12.12	2	11	132	14.1137	10.2866
		O97320	Histone H2A OS=Plasmodium falciparum (isolate 3D7) OX=36329 GN=PF3D7_0320900 PE=3 SV=1 - [O97320_PLAF7]	12.03	1	1	2	14	5.49323	12.03	2	2	4.68239	5.7	1	2	24.0549	12.03	2	10	158	16.4433	10.6235
	GDEELDTLIK	4	1	1	O97320		1132.58	0	0.1517	High	2.71398			High	2.71398	0
		Accession	Description	ΣCoverage	Σ# Proteins	Σ# Unique Peptides	Σ# Peptides	Σ# PSMs	Score A2	Coverage A2	# Peptides A2	# PSM A2	Score B2	Coverage B2	# Peptides B2	# PSM B2	Score C2	Coverage C2	# Peptides C2	# PSM C2	# AAs	MW [kDa]	calc. pI
		O97320	Histone H2A OS=Plasmodium falciparum (isolate 3D7) OX=36329 GN=PF3D7_0320900 PE=3 SV=1 - [O97320_PLAF7]	12.03	1	1	2	14	5.49323	12.03	2	2	4.68239	5.7	1	2	24.0549	12.03	2	10	158	16.4433	10.6235
Q8IKM5	60S ribosomal protein L27 OS=Plasmodium falciparum (isolate 3D7) OX=36329 GN=PF14_0579 PE=1 SV=2 - [Q8IKM5_PLAF7]	15.07	1	2	2	7	5.43356	15.07	2	2	3.05117	8.22	1	1	11.5393	15.07	2	4	146	16.7345	10.228
	Sequence	# PSMs	# Proteins	# Protein Groups	Protein Group Accessions	Modifications	MH+ [Da]	q-Value	PEP	A2	XCorr A2	B2	XCorr B2	C2	XCorr C2	# Missed Cleavages
	AVIVNTYEGQTR	5	1	1	Q8IKM5		1350.71	0	0.0001445	High	3.04455	High	3.05117	High	3.05117	0
		Accession	Description	ΣCoverage	Σ# Proteins	Σ# Unique Peptides	Σ# Peptides	Σ# PSMs	Score A2	Coverage A2	# Peptides A2	# PSM A2	Score B2	Coverage B2	# Peptides B2	# PSM B2	Score C2	Coverage C2	# Peptides C2	# PSM C2	# AAs	MW [kDa]	calc. pI
		Q8IKM5	60S ribosomal protein L27 OS=Plasmodium falciparum (isolate 3D7) OX=36329 GN=PF14_0579 PE=1 SV=2 - [Q8IKM5_PLAF7]	15.07	1	2	2	7	5.43356	15.07	2	2	3.05117	8.22	1	1	11.5393	15.07	2	4	146	16.7345	10.228
	YQVANDFDIK	2	1	1	Q8IKM5		1212.59	0	0.163	High	2.38901			High	2.38901	0
		Accession	Description	ΣCoverage	Σ# Proteins	Σ# Unique Peptides	Σ# Peptides	Σ# PSMs	Score A2	Coverage A2	# Peptides A2	# PSM A2	Score B2	Coverage B2	# Peptides B2	# PSM B2	Score C2	Coverage C2	# Peptides C2	# PSM C2	# AAs	MW [kDa]	calc. pI
		Q8IKM5	60S ribosomal protein L27 OS=Plasmodium falciparum (isolate 3D7) OX=36329 GN=PF14_0579 PE=1 SV=2 - [Q8IKM5_PLAF7]	15.07	1	2	2	7	5.43356	15.07	2	2	3.05117	8.22	1	1	11.5393	15.07	2	4	146	16.7345	10.228
C0H5C2	40S ribosomal protein S19 OS=Plasmodium falciparum (isolate 3D7) OX=36329 GN=PF3D7_1317800 PE=1 SV=1 - [C0H5C2_PLAF7]	7.59	1	1	1	5	2.40992	7.59	1	1	2.21656	7.59	1	1	6.95256	7.59	1	3	145	16.7531	10.2573
	Sequence	# PSMs	# Proteins	# Protein Groups	Protein Group Accessions	Modifications	MH+ [Da]	q-Value	PEP	A2	XCorr A2	B2	XCorr B2	C2	XCorr C2	# Missed Cleavages
	LLDLSQDELIK	5	1	1	C0H5C2		1286.73	0	0.06112	High	2.40992	High	2.21656	High	2.40992	0
		Accession	Description	ΣCoverage	Σ# Proteins	Σ# Unique Peptides	Σ# Peptides	Σ# PSMs	Score A2	Coverage A2	# Peptides A2	# PSM A2	Score B2	Coverage B2	# Peptides B2	# PSM B2	Score C2	Coverage C2	# Peptides C2	# PSM C2	# AAs	MW [kDa]	calc. pI
		C0H5C2	40S ribosomal protein S19 OS=Plasmodium falciparum (isolate 3D7) OX=36329 GN=PF3D7_1317800 PE=1 SV=1 - [C0H5C2_PLAF7]	7.59	1	1	1	5	2.40992	7.59	1	1	2.21656	7.59	1	1	6.95256	7.59	1	3	145	16.7531	10.2573
[truncated: 2,993 more rows]

## Sheet: Exp1 (HN8-control)
			Proteins exclusive to HN8 (experiment 1)
Accession	Description
[truncated: 60 more rows]

## Sheet: Exp2  (HN8)
List of hits from the HN8 parasite sample (experiment 2)
[truncated: 7,980 more rows]

[truncated: 5 more sheets: Exp2  (control), Exp2 (HN8-control), Exp3 (HN8), Exp3 (control), Exp3 (HN8-control)]
